# Supplementary material for: Transcription Regulation of Sex-Biased Genes during Ontogeny in the Malaria Vector Anopheles gambiae
Source: PLoS One. 2011 Jun 30;6(6):e21572. doi: 10.1371/journal.pone.0021572 (PMC3128074; doi:10.1371/journal.pone.0021572)
Supplement: Table S1 — List of all A. gambiae genes with expression values over the background. (XLS) [file pone.0021572.s009.xls]

## Sheet: A. gambiae Sex expression 6142
Table S1
List of all A. gambiae genes with expression values over the background
mmc2 Probe ID	L1 (log2)	L1 Sex bias	L2/3 (log2)	L2/3 Sex bias	L4 (log2)	L4 Sex bias	Pupae (log2)	Pupae Sex bias	Adult (log2)	Adult Sex bias	Ensembl Gene ID	Ensembl Transcript ID	Ensembl Protein ID	Ensembl Protein Family ID	ImmunoDB Name	Location (Chromosome Name:Gene Start..Gene End (bp))	CDS Length (bp)	Peptide Length (aa)	GO ID(s)	GO Description(s)	Interpro ID(s)	Interpro Description(s)	PFAM ID(s)	A. aegypti Orthology Type	D. melanogaster Orthology Type	Ano: Ae:Dm orthology
3.8.5	1.00297	Male biased	0.32	No sex bias	-0.26	No sex bias	0.16	No sex bias	-1.35	Female biased	AGAP008364	AGAP008364-RA	AGAP008364-PA	ENSF00000000326	TEP15	3R:10061489..10076170	4650	1422	GO:0004866	endopeptidase inhibitor activity	IPR001599;IPR002890;IPR011625;IPR011626;IPR011627	Alpha-2-macroglobulin;Alpha-2-macroglobulin, N-terminal;Alpha-2-macroglobulin, N-terminal 2;A-macroglobulin complement component;A-macroglobulin receptor	PF01624;PF05188;PF05192;PF05190;PF00488	ortholog_many2many	ortholog_one2many	Ano:Ae:Dm
107.5.5	1.17	Male biased	-0.32	No sex bias	4.20163	Male biased	3.14	Male biased	4.45	Male biased	AGAP007664	AGAP007664-RA	AGAP007664-PA	ENSF00000000225		2L:48862290..48863652	1092	360			IPR000956	Stathmin			ortholog_one2many	Ano:Dm
117.7.12	-0.0125932	No sex bias	-0.848782	Female biased	1.53555	Male biased	0.968241	Male biased	3.37	Male biased	AGAP010341	AGAP010341-RA	AGAP010341-PA	ENSF00000000418		3L:1793165..1793899	735	244	GO:0005524;GO:0006468;GO:0004672;GO:0004674	protein kinase activity;protein serine/threonine kinase activity;ATP binding;protein amino acid phosphorylation	IPR008271;IPR001245;IPR000719;IPR002290	Serine/threonine protein kinase, active site;Tyrosine protein kinase;Protein kinase;Serine/threonine protein kinase	PF08534;PF00578	ortholog_one2one	apparent_ortholog_one2one	Ano:Ae:Dm
16.6.7	0.04	No sex bias	-0.25	No sex bias	0.88	Male biased	1.30466	Male biased	1.67	Male biased	AGAP005850	AGAP005850-RA	AGAP005850-PA	ENSF00000000303		2L:22596794..22598098	1305	434						ortholog_one2one	ortholog_one2one	Ano:Ae:Dm
17.6.3	-0.48	No sex bias	-0.03	No sex bias	0.73	No sex bias	0.592359	No sex bias	1.43	Male biased	AGAP009084	AGAP009084-RA	AGAP009084-PA	ENSF00000001485		3R:25465559..25466264	591	196					PF05071	ortholog_one2one	ortholog_one2one	Ano:Ae:Dm
19.3.4	-0.59	No sex bias	-0.46	No sex bias	2.72	Male biased	1.04331	Male biased	4.03	Male biased	AGAP008850	AGAP008850-RA	AGAP008850-PA	ENSF00000000227		3R:19418951..19419211	261	86	GO:0006118;GO:0004129;GO:0005740	cytochrome-c oxidase activity;mitochondrial envelope;electron transport	IPR001349	Cytochrome c oxidase, subunit VIa	PF02944		ortholog_one2many	Ano:Dm
19.4.3	-0.28	No sex bias	0.04	No sex bias	2.69	Male biased	2.58221	Male biased	1.59	Male biased	AGAP008976	AGAP008976-RA	AGAP008976-PA	ENSF00000003606		3R:22409942..22411507	1470	489			IPR000595;IPR002373	Cyclic nucleotide-binding;cAMP/cGMP-dependent protein kinase		ortholog_one2many		Ano:Ae
31.6.10	-0.14	No sex bias	-0.13	No sex bias	2.1375	Male biased	2.16993	Male biased	3.69	Male biased	AGAP006622	AGAP006622-RA	AGAP006622-PA	ENSF00000001079		2L:34763666..34764118	453	150	GO:0005509	calcium ion binding	IPR002048;IPR008080;IPR003299;IPR001125	Calcium-binding EF-hand;Parvalbumin;Flagellar calcium-binding protein (calflagin);Recoverin	PF01151	ortholog_one2one	ortholog_one2many	Ano:Ae:Dm
35.7.5	-0.46	No sex bias	-0.24	No sex bias	0.05	No sex bias	0.1	No sex bias	1.33	Male biased	AGAP006581	AGAP006581-RA;AGAP006581-RB	AGAP006581-PA;AGAP006581-PB	ENSF00000003471		2L:34265814..34267596	507;285	168;94			IPR013032;IPR002919	EGF-like region;Protease inhibitor I8, cysteine-rich trypsin inhi	PF00850	ortholog_many2many		Ano:Ae
38.5.12	-0.25	No sex bias	-0.13	No sex bias	2.49	Male biased	2.32193	Male biased	2.72	Male biased	AGAP010031	AGAP010031-RA	AGAP010031-PA	ENSF00000000375		3R:48057474..48059040	1365	454	GO:0005874;GO:0000226	microtubule cytoskeleton organization and biogenesis;microtubule	IPR000435	Tektin	PF04083;PF00561	ortholog_one2one	ortholog_one2one	Ano:Ae:Dm
40.5.7	0.34	No sex bias	0.05	No sex bias	2.39	Male biased	2.58221	Male biased	0.592087	No sex bias	AGAP001165	AGAP001165-RA	AGAP001165-PA	ENSF00000000096		2R:676035..677922	1821	606	GO:0008270;GO:0003676;GO:0005622	nucleic acid binding;intracellular;zinc ion binding	IPR007087	Zinc finger, C2H2-type	PF07679;PF00047;PF00041		ortholog_one2one	Ano:Dm
41.5.6	-0.13	No sex bias	0.27	No sex bias	3.21	Male biased	2.76553	Male biased	5.03	Male biased	AGAP010199	AGAP010199-RA	AGAP010199-PA	ENSF00000001028		3R:50576439..50577207	698	231			IPR003409	MORN motif	PF00293	ortholog_one2one	ortholog_one2one	Ano:Ae:Dm
44.4.9	-0.32	No sex bias	-0.1	No sex bias	2.15	Male biased	2.63227	Male biased	3.2	Male biased	AGAP011102	AGAP011102-RA	AGAP011102-PA	ENSF00000013368		3L:16945623..16946172	419	138					PF03722;PF00372;PF03723			Ano only
58.1.10	0	No sex bias	0.39	No sex bias	0.01	No sex bias	-0.05	No sex bias	1.48648	Male biased	AGAP009364	AGAP009364-RA	AGAP009364-PA	ENSF00000000541		3R:31797221..31802838	927	308	GO:0005622;GO:0006810;GO:0005215	transporter activity;intracellular;transport	IPR001071;IPR001251	Cellular retinaldehyde binding/alpha-tocopherol tr;Cellular retinaldehyde-binding/triple function, C		ortholog_one2one	ortholog_one2one	Ano:Ae:Dm
63.4.5	-0.16	No sex bias	-0.07	No sex bias	0.01	No sex bias	-0.05	No sex bias	8.37	Male biased	AGAP009372	AGAP009372-RA	AGAP009372-PA	ENSF00000013141		3R:31825768..31826272	429	69					PF03189			Ano only
63.4.8	0.15	No sex bias	0.27	No sex bias	0.07	No sex bias	3.63745	Male biased	9.14	Male biased	AGAP009362	AGAP009362-RA	AGAP009362-PA	ENSF00000003003		3R:31782196..31783022	727	224			IPR006017	Caldesmon	PF01612			Ano only
73.6.3	0.28	No sex bias	0.23	No sex bias	1.95	Male biased	1.4307	Male biased	2.12	Male biased	AGAP001388	AGAP001388-RA	AGAP001388-PA	ENSF00000003498		2R:4120810..4122586	861	286	GO:0003677;GO:0003700;GO:0005634;GO:0006355;GO:0007548	DNA binding;transcription factor activity;nucleus;"regulation of transcription, DNA-dependent";sex differentiation	IPR001275;IPR005173	DM DNA-binding;DMRTA motif		ortholog_one2one	ortholog_one2one	Ano:Ae:Dm
74.6.7	0.23	No sex bias	0.74	No sex bias	3.57	Male biased	0.51948	No sex bias	0.64652	No sex bias	AGAP002804	AGAP002804-RA	AGAP002804-PA	ENSF00000000388	ML4	2R:27809427..27810152	651	156			IPR003172	MD-2-related lipid-recognition		ortholog_one2many	ortholog_many2many	Ano:Ae:Dm
76.2.11	-0.08	No sex bias	-0.13	No sex bias	1.4	Male biased	1.41	Male biased	1.95007	Male biased	AGAP003895	AGAP003895-RA	AGAP003895-PA	ENSF00000001565		2R:45678718..45682522	1973	615	GO:0005515	protein binding	IPR006651;IPR013069;IPR011705;IPR006652;IPR011498;IPR000210	Kelch motif;BTB/POZ;BTB/Kelch-associated;Kelch repeat;Kelch;BTB		ortholog_one2one	ortholog_one2many	Ano:Ae:Dm
87.2.3	-0.24	No sex bias	-0.03	No sex bias	0.01	No sex bias	0.05	No sex bias	7	Male biased	AGAP009429	AGAP009429-RA	AGAP009429-PA	ENSF00000013148		3R:33439610..33440066	369	75								Ano only
93.2.5	1.12764	Male biased	-0.05	No sex bias	2.56	Male biased	1.89	Male biased	2.74747	Male biased	AGAP009026	AGAP009026-RA;AGAP009026-RB	AGAP009026-PA;AGAP009026-PB	ENSF00000000944;ENSF00000003943		3R:24092995..24094057	787;678	235;225			IPR003590;IPR006553	Leucine-rich repeat, ribonuclease inhibitor subty;Leucine-rich repeat, cysteine-containing subtype			ortholog_one2one	Ano:Dm
93.8.8	0.11	No sex bias	0.530363	No sex bias	1.04	Male biased	1.7	Male biased	2.55	Male biased	AGAP008341	AGAP008341-RA	AGAP008341-PA	ENSF00000000329		3R:9419325..9420896	1371	456	GO:0005524;GO:0006468;GO:0016740;GO:0000166;GO:0004672;GO:0016301;GO:0004674	nucleotide binding;protein kinase activity;protein serine/threonine kinase activity;ATP binding;protein amino acid phosphorylation;kinase activity;transferase activity	IPR000719;IPR008271;IPR001245;IPR000253;IPR002290	Protein kinase;Serine/threonine protein kinase, active site;Tyrosine protein kinase;Forkhead-associated;Serine/threonine protein kinase				Ano only
94.2.3	-0.06	No sex bias	-0.34	No sex bias	1.1075	Male biased	0.1	No sex bias	1.02	Male biased	AGAP008340	AGAP008340-RA	AGAP008340-PA	ENSF00000000480		3R:9416378..9418615	1113	370	GO:0008270;GO:0003676;GO:0005622;GO:0048666	nucleic acid binding;intracellular;zinc ion binding;neuron development	IPR007087;IPR007086	Zinc finger, C2H2-type;Zinc finger, C2H2-subtype		apparent_ortholog_one2one	ortholog_one2one	Ano:Ae:Dm
99.6.6	-0.13	No sex bias	0.380037	No sex bias	-0.42	No sex bias	0.01	No sex bias	6.93	Male biased	AGAP006418	AGAP006418-RA	AGAP006418-PA	ENSF00000002557		2L:31685927..31687042	955	266	GO:0005576	extracellular region	IPR001283;IPR002413;IPR014044	Allergen V5/Tpx-1 related;Ves allergen;SCP-like extracellular		ortholog_many2many	ortholog_many2many	Ano:Ae:Dm
40.5.12	-0.6	No sex bias	0.05	No sex bias	-0.8	Female biased	-0.98	Female biased	-2.92	Female biased	AGAP001182	AGAP001182-RA	AGAP001182-PA	ENSF00000012002		2R:795276..796380	956	150			IPR001187	Tissue factor	PF07679;PF00047			Ano only
3.5.9	-0.16	No sex bias	-0.31	No sex bias	-1.7	Female biased	-1.52	Female biased	-1.32	Female biased	AGAP001621	AGAP001621-RA	AGAP001621-PA	ENSF00000000966		2R:6967712..6969590	1071	268			IPR011078;IPR001608	Predicted pyridoxal 5'-phosphate-dependent enzyme;Alanine racemase, N-terminal	PF00293	ortholog_one2one	ortholog_one2one	Ano:Ae:Dm
74.2.2	-0.06	No sex bias	-0.11	No sex bias	-0.2	No sex bias	-0.86	Female biased	-1.67	Female biased	AGAP010683	AGAP010683-RA	AGAP010683-PA	ENSF00000013305		3L:8350797..8352095	1029	86								Ano only
43.8.3	-0.22	No sex bias	-0.19	No sex bias	0.03	No sex bias	-0.99	Female biased	-2.02	Female biased	AGAP010159	AGAP010159-RA	AGAP010159-PA	ENSF00000000248		3R:49670258..49670831	502	160	GO:0016787;GO:0009117;GO:0046080	nucleotide metabolic process;hydrolase activity;dUTP metabolic process	IPR008180	DeoxyUTP pyrophosphatase	PF00076	ortholog_one2many	ortholog_one2one	Ano:Ae:Dm
80.2.6	0.01	No sex bias	-0.23	No sex bias	-0.68	No sex bias	-1.01	Female biased	-2.25	Female biased	AGAP005581	AGAP005581-RA	AGAP005581-PA	ENSF00000000349		2L:17369416..17371537	1154	330	GO:0016491;GO:0006573;GO:0004616;GO:0006098;GO:0050662;GO:0051287;GO:0008442;GO:0005811	phosphogluconate dehydrogenase (decarboxylating) activity;lipid particle;pentose-phosphate shunt;valine metabolic process;3-hydroxyisobutyrate dehydrogenase activity;oxidoreductase activity;coenzyme binding;NAD binding	IPR002204;IPR006183;IPR006115	Hydroxyacid dehydrogenase/reductase;6-phosphogluconate dehydrogenase;6-phosphogluconate dehydrogenase, NAD-binding		ortholog_one2one	ortholog_one2one	Ano:Ae:Dm
85.8.3	0.43	No sex bias	0.18	No sex bias	0.13	No sex bias	0.8	Male biased	-1.18	Female biased	AGAP010725	AGAP010725-RA	AGAP010725-PA	ENSF00000000286		3L:8995077..8998846	1923	640	GO:0016021;GO:0006810;GO:0005215	transporter activity;transport;integral to membrane	IPR011547;IPR002645	Sulphate transporter;Sulfate transporter/antisigma-factor antagonist ST		ortholog_one2one		Ano:Ae
73.2.10	0.42	No sex bias	0.42	No sex bias	0.47	No sex bias	1.19	Male biased	-1.22	Female biased	AGAP008842	AGAP008842-RA	AGAP008842-PA	ENSF00000003616		3R:19307893..19344645	914	250	GO:0016021;GO:0016020;GO:0006810;GO:0005215	transporter activity;transport;membrane;integral to membrane	IPR000425	Major intrinsic protein		ortholog_one2one	ortholog_one2one	Ano:Ae:Dm
86.5.9	1.23	Male biased	0.39	No sex bias	0.03	No sex bias	-0.27	No sex bias	-0.83	Female biased	AGAP009447	AGAP009447-RA	AGAP009447-PA	ENSF00000000961		3R:33543667..33550803	1558	404	GO:0005524;GO:0046872;GO:0016740;GO:0006730;GO:0000166;GO:0000287;GO:0004478;GO:0030955;GO:0006556	nucleotide binding;magnesium ion binding;methionine adenosyltransferase activity;ATP binding;S-adenosylmethionine biosynthetic process;one-carbon compound metabolic process;transferase activity;potassium ion binding;metal ion binding	IPR002133	S-adenosylmethionine synthetase		ortholog_one2one	ortholog_one2one	Ano:Ae:Dm
54.3.6	0.94	Male biased	0.39	No sex bias	0.26	No sex bias	0.17	No sex bias	-0.83	Female biased	AGAP001090	AGAP001090-RA	AGAP001090-PA	ENSF00000001109		X:23834262..23854040	2664	887			IPR001680	WD-40 repeat	PF00089	ortholog_one2one	ortholog_one2one	Ano:Ae:Dm
123.8.11	1.22	Male biased	0.47	No sex bias	0.15	No sex bias	0.04	No sex bias	-1.18	Female biased	AGAP003794	AGAP003794-RA	AGAP003794-PA	ENSF00000000333		2R:43383152..43385189	1494	483	GO:0003676;GO:0000166	nucleotide binding;nucleic acid binding	IPR000504;IPR012975	RNA-binding region RNP-1 (RNA recognition motif);NOPS	PF03178		ortholog_one2many	Ano:Dm
59.5.3	0.9	Male biased	0.17	No sex bias	0.05	No sex bias	-0.08	No sex bias	-1.21	Female biased	AGAP003206	AGAP003206-RA	AGAP003206-PA	ENSF00000000287		2R:33851064..33881139	2367	762			IPR011701	Major facilitator superfamily MFS_1		ortholog_one2one	ortholog_one2one	Ano:Ae:Dm
74.4.8	1.05	Male biased	0.06	No sex bias	-0.02	No sex bias	0.2	No sex bias	-1.35	Female biased	AGAP010700	AGAP010700-RA	AGAP010700-PA	ENSF00000000052		3L:8723313..8727180	3470	1026	GO:0003676;GO:0005524;GO:0003677;GO:0005634;GO:0004386;GO:0005515;GO:0048813;GO:0007517;GO:0006334;GO:0005667;GO:0042766;GO:0035076;GO:0008094;GO:0016584;GO:0016590	nucleic acid binding;DNA binding;helicase activity;protein binding;ATP binding;nucleus;transcription factor complex;nucleosome assembly;muscle development;DNA-dependent ATPase activity;nucleosome positioning;ACF complex;ecdysone receptor-mediated signaling pathway;nucleosome mobilization;dendrite morphogenesis	IPR000330;IPR001650;IPR015194;IPR015195;IPR014778;IPR014021;IPR014001;IPR001005	SNF2-related;Helicase, C-terminal;HAND;SLIDE;Myb, DNA-binding;Helicase superfamily 1 and 2 ATP-binding;DEAD-like helicases, N-terminal;SANT, DNA-binding		ortholog_one2one	ortholog_one2one	Ano:Ae:Dm
75.6.5	1.01	Male biased	0.29	No sex bias	-0.03	No sex bias	0.11	No sex bias	-1.37	Female biased	AGAP004483	AGAP004483-RA	AGAP004483-PA	ENSF00000001083		2R:56807875..56815963	3671	1222	GO:0016334;GO:0016333;GO:0016327;GO:0045175;GO:0045184;GO:0007399;GO:0045159;GO:0005938;GO:0005737;GO:0017022;GO:0007179;GO:0045746;GO:0007423;GO:0007406	cytoplasm;cell cortex;transforming growth factor beta receptor signaling pathway;nervous system development;negative regulation of neuroblast proliferation;sensory organ development;apicolateral plasma membrane;morphogenesis of follicular epithelium;establishment and/or maintenance of polarity of follicular epithelium;myosin binding;myosin II binding;basal protein localization;establishment of pr…	IPR001680;IPR000664;IPR013577	WD-40 repeat;Lethal(2) giant larvae protein;Lethal giant larvae homologue 2		ortholog_one2one	ortholog_one2one	Ano:Ae:Dm
22.8.1	0.8	Male biased	0.04	No sex bias	0.05	No sex bias	0.29	No sex bias	-1.43	Female biased	AGAP007715	AGAP007715-RA	AGAP007715-PA	ENSF00000002216		2L:49201073..49210231	4212	1403	GO:0005524;GO:0006468;GO:0016740;GO:0000166;GO:0004672;GO:0016301;GO:0004713;GO:0048102;GO:0035071	nucleotide binding;protein kinase activity;protein-tyrosine kinase activity;ATP binding;protein amino acid phosphorylation;kinase activity;transferase activity;salivary gland cell autophagic cell death;autophagic cell death	IPR000719;IPR008266;IPR001245;IPR001452;IPR000095;IPR000694;IPR002290	Protein kinase;Tyrosine protein kinase, active site;Tyrosine protein kinase;Src homology-3;PAK-box/P21-Rho-binding;Proline-rich region;Serine/threonine protein kinase	PF05978	ortholog_one2one	ortholog_one2one	Ano:Ae:Dm
38.3.6	1.02	Male biased	0.23	No sex bias	-0.13	No sex bias	0.28	No sex bias	-1.5	Female biased	AGAP001497	AGAP001497-RA	AGAP001497-PA	ENSF00000002559		2R:5646368..5659413	2883	922	GO:0005509;GO:0003779	actin binding;calcium ion binding	IPR002048;IPR001589;IPR001715;IPR002017;IPR014837	Calcium-binding EF-hand;Actin-binding, actinin-type;Calponin-like actin-binding;Spectrin repeat;EF-hand, Ca insensitive	PF00560	ortholog_one2one	ortholog_one2one	Ano:Ae:Dm
47.8.7	0.86	Male biased	0.15	No sex bias	0.39	No sex bias	0.01	No sex bias	-2	Female biased	AGAP004348	AGAP004348-RA	AGAP004348-PA	ENSF00000000849		2R:54929751..54933639	2994	997					PF00248	ortholog_one2one	ortholog_one2many	Ano:Ae:Dm
74.3.11	1.13	Male biased	-0.04	No sex bias	-0.15	No sex bias	0.22	No sex bias	-2.06	Female biased	AGAP002858	AGAP002858-RA	AGAP002858-PA	ENSF00000000449		2R:28356327..28387114	3519	1000	GO:0016021;GO:0005524;GO:0016020;GO:0003824;GO:0008152;GO:0006810;GO:0016820;GO:0006812;GO:0015662;GO:0015077;GO:0015672;GO:0005886;GO:0005918;GO:0008360;GO:0019991;GO:0005634;GO:0008324;GO:0035158;GO:0008344;GO:0035159;GO:0001700;GO:0008340;GO:0007626;GO:0009612;GO:0009266;GO:0050905;GO:0001894	embryonic development via the syncytial blastoderm;tissue homeostasis;catalytic activity;ATP binding;nucleus;plasma membrane;septate junction;transport;cation transport;locomotory behavior;metabolic process;cation transmembrane transporter activity;determination of adult life span;adult locomotory behavior;regulation of cell shape;response to temperature stimulus;response to mechanical stimulus;m…	IPR001757;IPR006069;IPR000695;IPR004014;IPR008250;IPR005834;IPR006068	ATPase, P-type, K/Mg/Cd/Cu/Zn/Na/Ca/Na/H-transpor;ATPase, P-type cation exchange, alpha subunit;H+ transporting ATPase, proton pump;ATPase, P-type cation-transporter, N-terminal;E1-E2 ATPase-associated region;Haloacid dehalogenase-like hydrolase;ATPase, P-type cation-transporter, C-terminal		ortholog_one2one	ortholog_one2one	Ano:Ae:Dm
62.6.7	0.98	Male biased	0.58	No sex bias	0.49	No sex bias	0.22	No sex bias	-2.18	Female biased	AGAP005015	AGAP005015-RA	AGAP005015-PA	ENSF00000003595		2L:8301873..8324177	2269	447	GO:0003723;GO:0005634;GO:0000785;GO:0000381;GO:0035062	regulation of alternative nuclear mRNA splicing, via spliceosome;chromatin;RNA binding;nucleus;omega speckle	IPR002952;IPR004088;IPR004044;IPR004087	Eggshell protein;KH, type 1;KH, type 2;KH	PF00100	ortholog_one2one	ortholog_one2one	Ano:Ae:Dm
28.4.7	1	Male biased	0.4	No sex bias	0.16	No sex bias	0.12	No sex bias	-2.22	Female biased	AGAP003541	AGAP003541-RA	AGAP003541-PA	ENSF00000001102		2R:39348411..39350723	1389	462	GO:0005525;GO:0006412;GO:0000166;GO:0005737;GO:0003924;GO:0003746;GO:0006414	nucleotide binding;translation elongation factor activity;GTPase activity;GTP binding;cytoplasm;translation;translational elongation	IPR002086;IPR000795;IPR004161;IPR004160	Aldehyde dehydrogenase;Protein synthesis factor, GTP-binding;Translation elongation factor EFTu/EF1A, domain 2;Translation elongation factor EFTu/EF1A, C-termin	PF01147		ortholog_one2one	Ano:Dm
111.4.7	0.89	Male biased	0.08	No sex bias	0.55	No sex bias	0.23	No sex bias	-2.84	Female biased	AGAP011157	AGAP011157-RA	AGAP011157-PA	ENSF00000000884		3L:18105512..18107214	759	170			IPR007052	CS	PF03142	ortholog_one2one	ortholog_one2one	Ano:Ae:Dm
86.5.12	1.43	Male biased	0.5	No sex bias	0.32	No sex bias	0.25	No sex bias	-3.45	Female biased	AGAP009441	AGAP009441-RA	AGAP009441-PA	ENSF00000000715		3R:33496836..33501776	2692	844	GO:0005525;GO:0006412;GO:0000166;GO:0003924;GO:0003746	nucleotide binding;translation elongation factor activity;GTPase activity;GTP binding;translation	IPR000795;IPR004161;IPR005517;IPR000640	Protein synthesis factor, GTP-binding;Translation elongation factor EFTu/EF1A, domain 2;Translation elongation factor EFG/EF2, domain IV;Translation elongation factor EFG/EF2, C-terminal		ortholog_one2one	ortholog_one2one	Ano:Ae:Dm
83.4.5	0.93	Male biased			0.05	No sex bias	0.27	No sex bias	-1.16	Female biased	AGAP003018	AGAP003018-RA	AGAP003018-PA	ENSF00000000578		2R:31189741..31199122	3157	882	GO:0005525;GO:0016787;GO:0000166;GO:0003924;GO:0005874;GO:0003774;GO:0005886;GO:0009408;GO:0007424;GO:0045202;GO:0003779;GO:0008017;GO:0007298;GO:0050803;GO:0007427;GO:0030536;GO:0008049;GO:0045433;GO:0007637;GO:0048065	nucleotide binding;motor activity;actin binding;GTPase activity;GTP binding;microtubule;plasma membrane;border follicle cell migration;open tracheal system development;"epithelial cell migration, open tracheal system";proboscis extension reflex;microtubule binding;male courtship behavior;response to heat;hydrolase activity;larval feeding behavior;synapse;"male courtship behavior, veined wing gene…	IPR001401;IPR000375;IPR001849;IPR003130;IPR000694	Dynamin, GTPase region;Dynamin central region;Pleckstrin-like;Dynamin GTPase effector;Proline-rich region		ortholog_one2one	ortholog_one2one	Ano:Ae:Dm
42.3.4	-0.2	No sex bias	0.98	Male biased			-0.01	No sex bias	-0.87	Female biased	AGAP007980	AGAP007980-RA	AGAP007980-PA	ENSF00000001031		3R:3648524..3649937	1064	167					PF01593	ortholog_one2one	ortholog_one2one	Ano:Ae:Dm
109.1.10	0.11	No sex bias	1.16	Male biased			0.21	No sex bias	-0.88	Female biased	AGAP002291	AGAP002291-RA	AGAP002291-PA	ENSF00000000269		2R:18640902..18648062	2641	871	GO:0003824;GO:0008152;GO:0048037;GO:0048067;GO:0043042;GO:0003833;GO:0001692;GO:0007593	histamine metabolic process;catalytic activity;beta-alanyl-dopamine synthase activity;chitin-based cuticle tanning;metabolic process;amino acid adenylylation by nonribosomal peptide synthase;cofactor binding;cuticle pigmentation	IPR000873;IPR006163	AMP-dependent synthetase and ligase;Phosphopantetheine-binding	PF00350;PF01031;PF02212	ortholog_one2one	ortholog_one2one	Ano:Ae:Dm
57.7.12	-0.3	No sex bias	1	Male biased			-0.72	No sex bias	-0.99	Female biased	AGAP003334	AGAP003334-RA	AGAP003334-PA	ENSF00000003365		2R:36268357..36269350	711	124							ortholog_one2many	Ano:Dm
83.7.4	0.16	No sex bias	0.02	No sex bias	-0.14	No sex bias	-0.16	No sex bias	-0.8	Female biased	AGAP003014	AGAP003014-RA	AGAP003014-PA	ENSF00000000577		2R:31171946..31175606	1427	425	GO:0006911;GO:0008088;GO:0019894	phagocytosis, engulfment;axon cargo transport;kinesin binding	IPR013838;IPR011680	Beta tubulin, autoregulation binding site;FEZ-like		ortholog_one2one	ortholog_one2one	Ano:Ae:Dm
40.1.2	-0.53	No sex bias	-0.34	No sex bias	0.3	No sex bias	-0.14	No sex bias	-0.8	Female biased	AGAP012710	AGAP012710-RA	AGAP012710-PA	ENSF00000000005		UNKN:24533170..24533544	375	124	GO:0003677;GO:0005634;GO:0000786;GO:0005694;GO:0006334	nucleosome;DNA binding;nucleus;chromosome;nucleosome assembly	IPR000558;IPR007125	Histone H2B;Histone core	PF01979	ortholog_many2many	ortholog_many2many	Ano:Ae:Dm
39.4.2	0.17	No sex bias	0.25	No sex bias	-0.1	No sex bias	-0.11	No sex bias	-0.8	Female biased	AGAP000700	AGAP000700-RA	AGAP000700-PA	ENSF00000000383		X:12550343..12555827	790	233	GO:0016021;GO:0006810;GO:0016192	transport;integral to membrane;vesicle-mediated transport	IPR001388;IPR010908	Synaptobrevin;Longin		ortholog_one2one	ortholog_one2one	Ano:Ae:Dm
43.3.12	-0.02	No sex bias	0.03	No sex bias	0.23	No sex bias	-0.09	No sex bias	-0.8	Female biased	AGAP000238	AGAP000238-RA	AGAP000238-PA	ENSF00000001834		X:4494614..4496105	1266	421			IPR004133;IPR006207	DAN;Cystine knot, C-terminal	PF00561	ortholog_one2one		Ano:Ae
105.2.7	0.18	No sex bias	0.17	No sex bias	0.09	No sex bias	-0.08	No sex bias	-0.8	Female biased	AGAP011883	AGAP011883-RA	AGAP011883-PA	ENSF00000000392		3L:34625157..34626271	1050	214	GO:0005515;GO:0008202	protein binding;steroid metabolic process	IPR001849	Pleckstrin-like	PF00383	ortholog_one2one	ortholog_one2one	Ano:Ae:Dm
21.8.7	0.48	No sex bias	-0.08	No sex bias	0.39	No sex bias	-0.02	No sex bias	-0.8	Female biased	AGAP001651	AGAP001651-RA	AGAP001651-PA	ENSF00000000388		2R:7309118..7310674	1222	380	GO:0006508;GO:0004175;GO:0005838	endopeptidase activity;proteasome regulatory particle (sensu Eukaryota);proteolysis	IPR000717	Proteasome component region PCI	PF00431	ortholog_one2one	ortholog_one2one	Ano:Ae:Dm
14.7.11	0.38	No sex bias	0.09	No sex bias	0.07	No sex bias	0.02	No sex bias	-0.8	Female biased	AGAP004745	AGAP004745-RA;AGAP004745-RB	AGAP004745-PA;AGAP004745-PB	ENSF00000002357		2L:3026512..3030332	3334;3172	1081;1027			IPR001202;IPR002713	WW/Rsp5/WWP;FF	PF00001	ortholog_one2one	ortholog_one2one	Ano:Ae:Dm
16.4.11	0.61	No sex bias	0.5	No sex bias	-0.24	No sex bias	0.04	No sex bias	-0.8	Female biased	AGAP011570	AGAP011570-RA	AGAP011570-PA	ENSF00000000618		3L:27950685..27954900	2550	849					PF00171	ortholog_one2one	ortholog_one2one	Ano:Ae:Dm
16.6.8	0.14	No sex bias	-0.19	No sex bias	0.03	No sex bias	0.08	No sex bias	-0.8	Female biased	AGAP005871	AGAP005871-RA	AGAP005871-PA	ENSF00000000580		2L:22708657..22712387	3576	1191			IPR004085;IPR012948;IPR007034;IPR003593	DNA topoisomerase VI, subunit A;AARP2CN;Protein of unknown function DUF663;AAA+ ATPase, core	PF00560	ortholog_one2one	ortholog_one2one	Ano:Ae:Dm
46.5.6	-0.14	No sex bias	-0.01	No sex bias	-0.15	No sex bias	0.14	No sex bias	-0.8	Female biased	AGAP006349	AGAP006349-RA	AGAP006349-PA	ENSF00000000329		2L:30343651..30358560	1740	479	GO:0016020;GO:0006810;GO:0005542;GO:0008518	folic acid binding;transport;reduced folate carrier activity;membrane	IPR002666	Reduced folate carrier		apparent_ortholog_one2one	ortholog_one2one	Ano:Ae:Dm
77.6.1	0.32	No sex bias	-0.12	No sex bias	0.09	No sex bias	0.17	No sex bias	-0.8	Female biased	AGAP005857	AGAP005857-RA	AGAP005857-PA	ENSF00000000999		2L:22632771..22634748	1586	407	GO:0005515	protein binding	IPR004000	Actin/actin-like		ortholog_one2one	ortholog_one2one	Ano:Ae:Dm
24.4.5	0.3	No sex bias	0.08	No sex bias	-0.06	No sex bias	0.36	No sex bias	-0.8	Female biased	AGAP005088	AGAP005088-RA	AGAP005088-PA	ENSF00000001031		2L:9875257..9877489	2233	609			IPR012937	Protein of unknown function DUF1693	PF04376;PF04377	ortholog_one2many	ortholog_one2one	Ano:Ae:Dm
1.1.2	-0.2	No sex bias	0.01	No sex bias	-0.1	No sex bias	-0.5	No sex bias	-0.81	Female biased	AGAP010715	AGAP010715-RA	AGAP010715-PA	ENSF00000001031		3L:8923263..8931171	4053	1350	GO:0005737;GO:0005634;GO:0003779;GO:0008017;GO:0005826;GO:0007009;GO:0031106	actin binding;nucleus;cytoplasm;contractile ring;plasma membrane organization and biogenesis;microtubule binding;septin ring organization	IPR001849	Pleckstrin-like		ortholog_one2one	ortholog_one2one	Ano:Ae:Dm
59.3.5	-0.18	No sex bias	-0.11	No sex bias	-0.22	No sex bias	-0.29	No sex bias	-0.81	Female biased	AGAP003242	AGAP003242-RA	AGAP003242-PA	ENSF00000002110		2R:34392261..34394141	1839	612			IPR007149	Leo1-like protein	PF07679;PF07686;PF00047	ortholog_one2one	ortholog_one2one	Ano:Ae:Dm
39.6.1	0.4	No sex bias	0.29	No sex bias	0.16	No sex bias	-0.22	No sex bias	-0.81	Female biased	AGAP008265	AGAP008265-RA	AGAP008265-PA	ENSF00000000178		3R:8085120..8086950	1768	503	GO:0005524;GO:0000166;GO:0004812;GO:0006418;GO:0004828;GO:0006434	nucleotide binding;aminoacyl-tRNA ligase activity;serine-tRNA ligase activity;ATP binding;tRNA aminoacylation for protein translation;seryl-tRNA aminoacylation	IPR002317;IPR002314;IPR006195	Seryl-tRNA synthetase, class IIa;tRNA synthetase, class II (G, H, P and S);Aminoacyl-transfer RNA synthetase, class II	PF01039	ortholog_one2one	ortholog_one2one	Ano:Ae:Dm
64.1.6	0.01	No sex bias	0.25	No sex bias	-0.18	No sex bias	0	No sex bias	-0.81	Female biased	AGAP002348	AGAP002348-RA	AGAP002348-PA	ENSF00000000054		2R:20506909..20507688	780	259	GO:0003723;GO:0006396;GO:0000175	3'-5'-exoribonuclease activity;RNA binding;RNA processing	IPR001247	Exoribonuclease	PF00957		ortholog_one2one	Ano:Dm
32.1.11	0.08	No sex bias	0.15	No sex bias	0.2	No sex bias	0.02	No sex bias	-0.81	Female biased	AGAP003549	AGAP003549-RA	AGAP003549-PA	ENSF00000001137		2R:39429822..39432105	1186	383	GO:0016020;GO:0005794	Golgi apparatus;membrane	IPR000620	Protein of unknown function DUF6, transmembrane	PF00135	ortholog_one2one	ortholog_one2one	Ano:Ae:Dm
106.8.2	0.14	No sex bias	-0.01	No sex bias	0	No sex bias	0.03	No sex bias	-0.81	Female biased	AGAP007051	AGAP007051-RA	AGAP007051-PA	ENSF00000003677		2L:41835038..41874573	1872	433	GO:0007424;GO:0007475	open tracheal system development;apposition of dorsal and ventral imaginal disc-derived wing surfaces	IPR001507	Endoglin/CD105 antigen	PF02985	ortholog_one2many	ortholog_one2one	Ano:Ae:Dm
83.4.10	0.33	No sex bias	-0.07	No sex bias	0.03	No sex bias	0.32	No sex bias	-0.81	Female biased	AGAP008330	AGAP008330-RA	AGAP008330-PA	ENSF00000000219		3R:9182220..9184326	1858	587	GO:0005525;GO:0005622	GTP binding;intracellular	IPR006073;IPR002917	GTP1/OBG;GTP-binding protein, HSR1-related		ortholog_one2many	ortholog_one2one	Ano:Ae:Dm
59.5.12	0.34	No sex bias	0.18	No sex bias	0.28	No sex bias	-0.54	No sex bias	-0.82	Female biased	AGAP009893	AGAP009893-RA	AGAP009893-PA	ENSF00000000738		3R:44900146..44902267	1606	413	GO:0005811	lipid particle	IPR005135	Endonuclease/exonuclease/phosphatase	PF07679;PF07686	ortholog_one2many	ortholog_one2one	Ano:Ae:Dm
40.7.4	0.04	No sex bias	-0.31	No sex bias	-0.22	No sex bias	-0.41	No sex bias	-0.82	Female biased	AGAP002557	AGAP002557-RA	AGAP002557-PA	ENSF00000001653		2R:22796771..22803239	2251	610	GO:0006118;GO:0050660;GO:0016614;GO:0006066	alcohol metabolic process;electron transport;"oxidoreductase activity, acting on CH-OH group of donors";FAD binding	IPR000172;IPR000447;IPR007867	Glucose-methanol-choline oxidoreductase, N-terminal;FAD-dependent glycerol-3-phosphate dehydrogenase;Glucose-methanol-choline oxidoreductase, C-terminal		ortholog_one2one	ortholog_one2one	Ano:Ae:Dm
17.1.1	-0.13	No sex bias	-0.14	No sex bias	0.14	No sex bias	-0.36	No sex bias	-0.82	Female biased	AGAP011492	AGAP011492-RA	AGAP011492-PA	ENSF00000000076		3L:25424026..25426147	1815	559			IPR011701	Major facilitator superfamily MFS_1		ortholog_one2one		Ano:Ae
111.3.10	0.25	No sex bias	-0.04	No sex bias	-0.25	No sex bias	-0.3	No sex bias	-0.82	Female biased	AGAP002778	AGAP002778-RA	AGAP002778-PA	ENSF00000000479		2R:27047795..27049627	1757	575					PF00271;PF04408;PF07717	ortholog_one2one	ortholog_one2one	Ano:Ae:Dm
103.6.7	0.29	No sex bias	-0.26	No sex bias	0.13	No sex bias	-0.24	No sex bias	-0.82	Female biased	AGAP002645	AGAP002645-RA	AGAP002645-PA	ENSF00000001323		2R:24944273..24959244	1486	362	GO:0005525;GO:0007049;GO:0005515	protein binding;GTP binding;cell cycle	IPR008113;IPR001019;IPR000038	Septin 2;Guanine nucleotide binding protein (G-protein), a;Cell division/GTP binding protein		ortholog_one2one	ortholog_one2one	Ano:Ae:Dm
27.3.9	0.04	No sex bias	0.02	No sex bias	-0.09	No sex bias	-0.15	No sex bias	-0.82	Female biased	AGAP000831	AGAP000831-RA	AGAP000831-PA	ENSF00000000568		X:15375455..15376480	1026	341	GO:0031072;GO:0006457	protein folding;heat shock protein binding	IPR001623	Heat shock protein DnaJ, N-terminal	PF00027;PF00069	ortholog_one2one	ortholog_one2one	Ano:Ae:Dm
45.6.2	0.28	No sex bias	0.24	No sex bias	-0.09	No sex bias	-0.14	No sex bias	-0.82	Female biased	AGAP004199	AGAP004199-RA	AGAP004199-PA	ENSF00000000651		2R:51699432..51702180	1952	590	GO:0016021;GO:0016020;GO:0006810;GO:0006811;GO:0005215;GO:0006814	transporter activity;transport;ion transport;sodium ion transport;membrane;integral to membrane	IPR001734	Na+/solute symporter	PF02210	ortholog_one2one	ortholog_one2many	Ano:Ae:Dm
88.6.10	-0.27	No sex bias	-0.19	No sex bias	-0.05	No sex bias	-0.12	No sex bias	-0.82	Female biased	AGAP003816	AGAP003816-RA	AGAP003816-PA	ENSF00000000943		2R:43729676..43730695	520	116	GO:0005622;GO:0003735;GO:0005840;GO:0006412	structural constituent of ribosome;intracellular;ribosome;translation	IPR000231;IPR004038	Ribosomal protein L30e;Ribosomal protein L7Ae/L30e/S12e/Gadd45		ortholog_one2many	ortholog_one2one	Ano:Ae:Dm
74.7.4	0.34	No sex bias	0.29	No sex bias	-0.31	No sex bias	-0.01	No sex bias	-0.82	Female biased	AGAP001399	AGAP001399-RA	AGAP001399-PA	ENSF00000000981		2R:4186475..4189953	3103	959	GO:0005488;GO:0005515;GO:0005794;GO:0005798;GO:0006461;GO:0006886;GO:0016192;GO:0030126	binding;protein binding;Golgi apparatus;Golgi-associated vesicle;protein complex assembly;intracellular protein transport;vesicle-mediated transport;COPI vesicle coat				ortholog_one2one	ortholog_one2one	Ano:Ae:Dm
61.3.8	0.16	No sex bias	-0.21	No sex bias	0.09	No sex bias	0.02	No sex bias	-0.82	Female biased	AGAP011284	AGAP011284-RA	AGAP011284-PA	ENSF00000001010		3L:20547469..20553256	899	160	GO:0006412;GO:0003743;GO:0006413;GO:0048102;GO:0035071	translation initiation factor activity;translation;translational initiation;salivary gland cell autophagic cell death;autophagic cell death	IPR001884;IPR005824	Eukaryotic initiation factor 5A hypusine (eIF-5A);KOW		ortholog_one2one	ortholog_one2one	Ano:Ae:Dm
37.5.4	0.02	No sex bias	0.01	No sex bias	-0.05	No sex bias	0.06	No sex bias	-0.82	Female biased	AGAP004547	AGAP004547-RA	AGAP004547-PA	ENSF00000000848		2R:57523966..57524986	757	240	GO:0008270;GO:0046872	zinc ion binding;metal ion binding	IPR001781	LIM, zinc-binding		ortholog_one2one	ortholog_one2one	Ano:Ae:Dm
69.5.9	0.52	No sex bias	-0.07	No sex bias	0.49	No sex bias	0.47	No sex bias	-0.82	Female biased	AGAP002832	AGAP002832-RA	AGAP002832-PA	ENSF00000003430		2R:28092278..28100608	3180	969	GO:0016787;GO:0004721;GO:0004725;GO:0006470;GO:0016311;GO:0016791;GO:0007415;GO:0008045	phosphoprotein phosphatase activity;protein tyrosine phosphatase activity;protein amino acid dephosphorylation;defasciculation of motor neuron axon;motor axon guidance;dephosphorylation;hydrolase activity;phosphoric monoester hydrolase activity	IPR000387;IPR000242;IPR003962;IPR005386;IPR003961;IPR000340;IPR003595	Tyrosine specific protein phosphatase and dual spe;Tyrosine specific protein phosphatase;Fibronectin, type III subdomain;EDG-8 sphingosine 1-phosphate receptor;Fibronectin, type III;Dual specificity protein phosphatase;Protein tyrosine phosphatase, catalytic region		ortholog_one2one	ortholog_one2many	Ano:Ae:Dm
109.4.5	0.17	No sex bias	0.23	No sex bias	0.09	No sex bias	-0.39	No sex bias	-0.83	Female biased	AGAP006907	AGAP006907-RA	AGAP006907-PA	ENSF00000000604		2L:39856602..39858724	1545	492	GO:0009168;GO:0019239	purine ribonucleoside monophosphate biosynthetic process;deaminase activity	IPR013659;IPR001365	Adenosine/AMP deaminase N-terminal;Adenosine/AMP deaminase	PF01451	ortholog_one2one	ortholog_many2many	Ano:Ae:Dm
48.1.9	-0.15	No sex bias	-0.08	No sex bias	-0.04	No sex bias	-0.18	No sex bias	-0.83	Female biased	AGAP009700	AGAP009700-RA	AGAP009700-PA	ENSF00000000480		3R:39152788..39153820	945	314			IPR001680	WD-40 repeat	PF01448	ortholog_one2one	ortholog_one2one	Ano:Ae:Dm
120.5.6	0.21	No sex bias	0.41	No sex bias	-0.14	No sex bias	-0.1	No sex bias	-0.83	Female biased	AGAP009463	AGAP009463-RA	AGAP009463-PA	ENSF00000000326		3R:33943638..33951119	3143	657	GO:0005524;GO:0000166;GO:0016887;GO:0017111;GO:0006911	nucleotide binding;ATP binding;"phagocytosis, engulfment";ATPase activity;nucleoside-triphosphatase activity	IPR006162;IPR003016;IPR003439;IPR013525;IPR003593	Phosphopantetheine attachment site;2-oxo acid dehydrogenase, lipoyl-binding site;ABC transporter related;ABC-2 type transporter;AAA+ ATPase, core	PF00291;PF01842	ortholog_one2one	ortholog_one2one	Ano:Ae:Dm
76.4.1	0.35	No sex bias	-0.11	No sex bias	-0.06	No sex bias	-0.1	No sex bias	-0.83	Female biased	AGAP003902	AGAP003902-RA	AGAP003902-PA	ENSF00000002825		2R:45766001..45768072	1838	585	GO:0005488	binding	IPR001440;IPR013105;IPR013026	Tetratricopeptide TPR_1;Tetratricopeptide TPR_2;Tetratricopeptide region		ortholog_one2one	ortholog_one2one	Ano:Ae:Dm
47.6.9	0.22	No sex bias	0.08	No sex bias	-0.22	No sex bias	-0.05	No sex bias	-0.83	Female biased	AGAP000884	AGAP000884-RA	AGAP000884-PA	ENSF00000001023		X:16721682..16727219	2202	733	GO:0006511;GO:0004221	ubiquitin thiolesterase activity;ubiquitin-dependent protein catabolic process	IPR001394	Peptidase C19, ubiquitin carboxyl-terminal hydrolase 2	PF00415	ortholog_one2many	ortholog_one2one	Ano:Ae:Dm
105.5.6	0.16	No sex bias	-0.25	No sex bias	-0.08	No sex bias	0.01	No sex bias	-0.83	Female biased	AGAP010792	AGAP010792-RA	AGAP010792-PA	ENSF00000000156		3L:10412154..10413607	1378	385	GO:0003824;GO:0044237;GO:0050662	catalytic activity;cellular metabolic process;coenzyme binding	IPR001509;IPR002225;IPR013120	NAD-dependent epimerase/dehydratase;3-beta hydroxysteroid dehydrogenase/isomerase;Male sterility C-terminal	PF00046	ortholog_one2one	ortholog_one2one	Ano:Ae:Dm
102.3.2	-0.02	No sex bias	-0.22	No sex bias	-0.08	No sex bias	0.06	No sex bias	-0.83	Female biased	AGAP001914	AGAP001914-RA	AGAP001914-PA	ENSF00000000287		2R:12025730..12027195	1341	392			IPR005398;IPR013855;IPR013874;IPR013873	Tubby, N-terminal;Cdc37, N-terminal;Cdc37, Hsp90 binding;Cdc37, C-terminal	PF03137;PF07690;PF07648	ortholog_one2one	ortholog_one2one	Ano:Ae:Dm
87.3.3	-0.18	No sex bias	-0.3	No sex bias	0.13	No sex bias	0.06	No sex bias	-0.83	Female biased	AGAP000952	AGAP000952-RA	AGAP000952-PA	ENSF00000000924		X:18333267..18335297	1039	91	GO:0005622;GO:0003735;GO:0005840;GO:0006412	structural constituent of ribosome;intracellular;ribosome;translation	IPR001569	Ribosomal protein L37e			ortholog_one2one	Ano:Dm
79.3.8	0.09	No sex bias	0.03	No sex bias	0.02	No sex bias	0.11	No sex bias	-0.83	Female biased	AGAP003019	AGAP003019-RA	AGAP003019-PA	ENSF00000000069		2R:31201267..31204224	2466	731	GO:0005622;GO:0005634;GO:0006396;GO:0006397	intracellular;nucleus;RNA processing;mRNA processing	IPR008847;IPR000694;IPR003107	Suppressor of forked;Proline-rich region;RNA-processing protein, HAT helix		ortholog_one2one	ortholog_one2one	Ano:Ae:Dm
36.4.4	0.18	No sex bias	-0.18	No sex bias	0.31	No sex bias	0.14	No sex bias	-0.83	Female biased	AGAP006576	AGAP006576-RA;AGAP006576-RB;AGAP006576-RC	AGAP006576-PA;AGAP006576-PB;AGAP006576-PC	ENSF00000000150		2L:34221213..34225227	1760;1698;1275	501;364	GO:0008152;GO:0016491	metabolic process;oxidoreductase activity	IPR003767	Malate/L-lactate dehydrogenase	PF00568	ortholog_one2one	ortholog_one2many	Ano:Ae:Dm
83.8.3	0.09	No sex bias	0.12	No sex bias	-0.01	No sex bias	0.15	No sex bias	-0.83	Female biased	AGAP010877	AGAP010877-RA	AGAP010877-PA	ENSF00000000303		3L:12378835..12380905	1602	533	GO:0006118;GO:0016491;GO:0020037;GO:0046914;GO:0030151	electron transport;oxidoreductase activity;heme binding;molybdenum ion binding;transition metal ion binding	IPR008335;IPR001199;IPR000572;IPR005066	Eukaryotic molybdopterin oxidoreductase;Cytochrome b5;Oxidoreductase, molybdopterin binding;Moybdenum cofactor oxidoreductase, dimerisation		ortholog_one2many	ortholog_one2one	Ano:Ae:Dm
87.5.11	0.25	No sex bias	-0.14	No sex bias	-0.1	No sex bias	0.17	No sex bias	-0.83	Female biased	AGAP005775	AGAP005775-RA	AGAP005775-PA	ENSF00000001208		2L:20498196..20501158	2147	241			IPR006214	Protein of unknown function UPF0005		ortholog_one2many	ortholog_one2one	Ano:Ae:Dm
9.7.2	-0.27	No sex bias	-0.21	No sex bias	0.39	No sex bias	0.18	No sex bias	-0.83	Female biased	AGAP002330	AGAP002330-RA	AGAP002330-PA	ENSF00000000484		2R:19952102..19952641	540	179	GO:0003723	RNA binding	IPR002478	PUA		ortholog_one2one	ortholog_one2one	Ano:Ae:Dm
1.1.12	-0.16	No sex bias	-0.06	No sex bias	0.05	No sex bias	0.19	No sex bias	-0.83	Female biased	AGAP003498	AGAP003498-RA	AGAP003498-PA	ENSF00000000944		2R:38727779..38733747	4107	1368	GO:0006508;GO:0004222	metalloendopeptidase activity;proteolysis	IPR006025;IPR013032;IPR002870;IPR001590;IPR001762;IPR006586;IPR013111;IPR000742	Peptidase M, neutral zinc metallopeptidases, zinc;EGF-like region;Peptidase M12B, propeptide;Peptidase M12B, ADAM/reprolysin;Disintegrin;ADAM, cysteine-rich;EGF, extracellular;EGF-like, type 3	PF01370;PF01073;PF07993;PF02719		ortholog_one2one	Ano:Dm
47.7.12	0.12	No sex bias	0.28	No sex bias	-0.38	No sex bias	0.21	No sex bias	-0.83	Female biased	AGAP006820	AGAP006820-RA	AGAP006820-PA	ENSF00000000134		2L:38887650..38890117	2326	613	GO:0005488	binding	IPR001440;IPR013105;IPR013026	Tetratricopeptide TPR_1;Tetratricopeptide TPR_2;Tetratricopeptide region	PF00001		ortholog_one2one	Ano:Dm
53.3.12	0.56	No sex bias	0.28	No sex bias	-0.01	No sex bias	0.22	No sex bias	-0.83	Female biased	AGAP008896	AGAP008896-RA	AGAP008896-PA	ENSF00000000667		3R:20503758..20507659	2285	686	GO:0005525;GO:0000166;GO:0003924;GO:0000910	nucleotide binding;cytokinesis;GTPase activity;GTP binding	IPR001401;IPR000375;IPR003130	Dynamin, GTPase region;Dynamin central region;Dynamin GTPase effector	PF02469	ortholog_one2one	ortholog_one2one	Ano:Ae:Dm
86.6.9	-0.05	No sex bias	-0.03	No sex bias	0.22	No sex bias	0.47	No sex bias	-0.83	Female biased	AGAP005736	AGAP005736-RA	AGAP005736-PA	ENSF00000000392		2L:19970366..19971945	1278	381			IPR000565;IPR011685	DNA topoisomerase, type IIA, subunit B;LETM1-like		ortholog_one2one	ortholog_one2one	Ano:Ae:Dm
77.5.1	-0.12	No sex bias	0.1	No sex bias	-0.17	No sex bias	-0.55	No sex bias	-0.84	Female biased	AGAP000570	AGAP000570-RA	AGAP000570-PA	ENSF00000000583		X:10081696..10082373	678	169						ortholog_one2many	ortholog_one2many	Ano:Ae:Dm
52.5.1	-0.09	No sex bias	-0.02	No sex bias	0.08	No sex bias	-0.54	No sex bias	-0.84	Female biased	AGAP012003	AGAP012003-RA	AGAP012003-PA	ENSF00000000326		3L:36083603..36085154	1518	505					PF00085	ortholog_one2one	ortholog_one2one	Ano:Ae:Dm
43.6.8	0.18	No sex bias	-0.12	No sex bias	0.01	No sex bias	-0.45	No sex bias	-0.84	Female biased	AGAP000249	AGAP000249-RA	AGAP000249-PA	ENSF00000000568		X:4593069..4595079	1922	609			IPR005201	Glycoside hydrolase, family 85	PF00169;PF01363	ortholog_one2many	ortholog_one2one	Ano:Ae:Dm
83.8.8	0.33	No sex bias	0.11	No sex bias	0.06	No sex bias	-0.21	No sex bias	-0.84	Female biased	AGAP008305	AGAP008305-RA	AGAP008305-PA	ENSF00000003074		3R:8804148..8805041	614	192	GO:0005975;GO:0016868	carbohydrate metabolic process;"intramolecular transferase activity, phosphotransferases"				ortholog_one2one	ortholog_one2many	Ano:Ae:Dm
57.2.3	-0.04	No sex bias	-0.11	No sex bias	-0.08	No sex bias	-0.11	No sex bias	-0.84	Female biased	AGAP010257	AGAP010257-RA	AGAP010257-PA	ENSF00000000867		3R:51714128..51715739	1055	190	GO:0005622;GO:0003735;GO:0005840;GO:0006412;GO:0030529;GO:0015934;GO:0008407;GO:0007219	structural constituent of ribosome;intracellular;ribosome;translation;Notch signaling pathway;bristle morphogenesis;large ribosomal subunit;ribonucleoprotein complex	IPR005822	Ribosomal protein L13		ortholog_one2one	ortholog_one2one	Ano:Ae:Dm
87.6.4	0.08	No sex bias	-0.18	No sex bias	-0.13	No sex bias	0.03	No sex bias	-0.84	Female biased	AGAP002880	AGAP002880-RA	AGAP002880-PA	ENSF00000000333		2R:28588463..28589659	1124	342	GO:0008347;GO:0001751;GO:0007409;GO:0007310;GO:0007314;GO:0000338;GO:0019781	protein deneddylation;compound eye photoreceptor cell differentiation;oocyte dorsal/ventral axis determination;oocyte anterior/posterior axis determination;axonogenesis;glial cell migration;NEDD8 activating enzyme activity	IPR000555	Mov34/MPN/PAD-1		ortholog_one2many	ortholog_one2one	Ano:Ae:Dm
62.1.9	0.59	No sex bias	0.04	No sex bias	0.25	No sex bias	0.05	No sex bias	-0.84	Female biased	AGAP009840	AGAP009840-RA	AGAP009840-PA	ENSF00000004590		3R:44088573..44091311	2567	831	GO:0016020;GO:0005737;GO:0006886;GO:0008565;GO:0005783;GO:0005795;GO:0007030	cytoplasm;endoplasmic reticulum;Golgi stack;intracellular protein transport;Golgi organization and biogenesis;protein transporter activity;membrane	IPR006953;IPR006955	Uso1/p115 like vesicle tethering protein, head re;Uso1/p115 like vesicle tethering protein, C-termi		ortholog_one2one	ortholog_one2one	Ano:Ae:Dm
113.3.9	-0.31	No sex bias	-0.01	No sex bias	-0.04	No sex bias	0.11	No sex bias	-0.84	Female biased	AGAP009758	AGAP009758-RA	AGAP009758-PA	ENSF00000000349		3R:42403991..42405781	1050	349			IPR000694	Proline-rich region	PF08450		ortholog_one2one	Ano:Dm
43.1.9	0.59	No sex bias	0.18	No sex bias	0.27	No sex bias	0.17	No sex bias	-0.84	Female biased	AGAP008769	AGAP008769-RA	AGAP008769-PA	ENSF00000003526		3R:17366324..17379560	2036	624	GO:0006118;GO:0008152;GO:0016491;GO:0050660;GO:0003995;GO:0016627	acyl-CoA dehydrogenase activity;electron transport;metabolic process;oxidoreductase activity;"oxidoreductase activity, acting on the CH-CH group of donors";FAD binding	IPR006089;IPR006092;IPR006091;IPR006090;IPR013107	Acyl-CoA dehydrogenase;Acyl-CoA dehydrogenase, N-terminal;Acyl-CoA dehydrogenase/oxidase, central region;Acyl-CoA dehydrogenase, type 1;Acyl-CoA dehydrogenase, type 2, C-terminal	PF00096;PF00628;PF00439;PF00855	ortholog_one2one	ortholog_one2one	Ano:Ae:Dm
19.5.3	0.31	No sex bias	0.06	No sex bias	0.18	No sex bias	0.21	No sex bias	-0.84	Female biased	AGAP008472	AGAP008472-RA	AGAP008472-PA	ENSF00000000219		3R:10986501..10988827	2247	678	GO:0008152;GO:0008168	metabolic process;methyltransferase activity	IPR013216	Methyltransferase type 11		ortholog_one2one	ortholog_one2one	Ano:Ae:Dm
106.5.1	-0.1	No sex bias	-0.01	No sex bias	0.25	No sex bias	0.21	No sex bias	-0.84	Female biased	AGAP008925	AGAP008925-RA	AGAP008925-PA	ENSF00000000672		3R:21067727..21069799	1846	587			IPR001680	WD-40 repeat	PF00069	ortholog_one2one	ortholog_one2one	Ano:Ae:Dm
53.6.5	-0.09	No sex bias	-0.11	No sex bias	0.1	No sex bias	0.22	No sex bias	-0.84	Female biased	AGAP001222	AGAP001222-RA	AGAP001222-PA	ENSF00000000333		2R:1636163..1637291	960	240					PF00892	ortholog_one2one	ortholog_one2one	Ano:Ae:Dm
66.4.11	0.09	No sex bias	0.01	No sex bias	0.29	No sex bias	0.25	No sex bias	-0.84	Female biased	AGAP001447	AGAP001447-RA	AGAP001447-PA	ENSF00000000884		2R:5215413..5216674	1197	339			IPR003945;IPR013657;IPR004853	NADH-plastoquinone oxidoreductase, chain 5;UAA transporter;Protein of unknown function DUF250		ortholog_one2one	ortholog_one2one	Ano:Ae:Dm
36.6.9	0.4	No sex bias	0.03	No sex bias	0.13	No sex bias	0.27	No sex bias	-0.84	Female biased	AGAP008046	AGAP008046-RA	AGAP008046-PA	ENSF00000000271		3R:4839343..4845414	1811	513			IPR001452;IPR000108;IPR013315;IPR001060;IPR011511	Src homology-3;Neutrophil cytosol factor 2;Spectrin alpha chain;Cdc15/Fes/CIP4;Variant SH3	PF00472	ortholog_one2one	ortholog_one2one	Ano:Ae:Dm
99.3.4	0.59	No sex bias	-0.02	No sex bias	-0.08	No sex bias	0.37	No sex bias	-0.84	Female biased	AGAP006097	AGAP006097-RA;AGAP006097-RB	AGAP006097-PA;AGAP006097-PB	ENSF00000000755;ENSF00000001155		2L:26628502..26638347	2037;1986	553;536	GO:0006886	intracellular protein transport	IPR000817;IPR002014;IPR001026;IPR004152;IPR013809	Prion protein;VHS;Epsin, N-terminal;GAT;Epsin-like, N-terminal		ortholog_one2one	ortholog_one2one	Ano:Ae:Dm
74.5.2	-0.01	No sex bias	-0.09	No sex bias	0.28	No sex bias	-0.75	No sex bias	-0.85	Female biased	AGAP002872	AGAP002872-RA	AGAP002872-PA	ENSF00000000329		2R:28518520..28535957	1380	459	GO:0006629	lipid metabolic process	IPR008262;IPR006693;IPR000073	Lipase, active site;AB-hydrolase associated lipase region;Alpha/beta hydrolase fold-1		ortholog_one2many	ortholog_many2many	Ano:Ae:Dm
107.3.6	-0.06	No sex bias	-0.15	No sex bias	0.02	No sex bias	-0.07	No sex bias	-0.85	Female biased	AGAP009159	AGAP009159-RA	AGAP009159-PA	ENSF00000000418		3R:27755900..27779492	1713	570	GO:0003824;GO:0008152	catalytic activity;metabolic process	IPR000873	AMP-dependent synthetase and ligase		ortholog_one2many	ortholog_many2many	Ano:Ae:Dm
85.4.2	0.43	No sex bias	0.04	No sex bias	0.01	No sex bias	-0.05	No sex bias	-0.85	Female biased	AGAP011315	AGAP011315-RA	AGAP011315-PA	ENSF00000002020		3L:20934915..20942050	1980	537	GO:0004040;GO:0005811	amidase activity;lipid particle	IPR000120	Amidase		ortholog_one2one	ortholog_one2one	Ano:Ae:Dm
74.1.10	0	No sex bias	-0.01	No sex bias	-0.24	No sex bias	0	No sex bias	-0.85	Female biased	AGAP009188	AGAP009188-RA	AGAP009188-PA	ENSF00000001904		3R:28573573..28574993	1356	320	GO:0016020;GO:0030001;GO:0046873	membrane;metal ion transport;metal ion transmembrane transporter activity				ortholog_one2one	ortholog_one2one	Ano:Ae:Dm
20.5.7	0.15	No sex bias	-0.11	No sex bias	0.06	No sex bias	0.2	No sex bias	-0.85	Female biased	AGAP000447	AGAP000447-RA	AGAP000447-PA	ENSF00000001120		X:7850066..7854150	1938	645						ortholog_one2many	ortholog_one2one	Ano:Ae:Dm
40.8.4	0.57	No sex bias	0.21	No sex bias	0.38	No sex bias	0.28	No sex bias	-0.85	Female biased	AGAP010189	AGAP010189-RA	AGAP010189-PA	ENSF00000000248		3R:50359711..50378746	1626	517			IPR001164	Arf GTPase activating protein	PF00515;PF07719	ortholog_one2one	ortholog_one2one	Ano:Ae:Dm
107.3.7	0.25	No sex bias	-0.07	No sex bias	0.14	No sex bias	0.34	No sex bias	-0.85	Female biased	AGAP009141	AGAP009141-RA	AGAP009141-PA	ENSF00000000418		3R:27388121..27390334	2053	645	GO:0006357;GO:0016455;GO:0000119;GO:0006366;GO:0009987;GO:0003713;GO:0045498	mediator complex;transcription coactivator activity;regulation of transcription from RNA polymerase II promoter;transcription from RNA polymerase II promoter;cellular process;RNA polymerase II transcription mediator activity;sex comb development	IPR001865	Ribosomal protein S2		ortholog_one2one	ortholog_one2one	Ano:Ae:Dm
79.3.7	-0.13	No sex bias	0.19	No sex bias	0.39	No sex bias	0.5	No sex bias	-0.85	Female biased	AGAP002128	AGAP002128-RA	AGAP002128-PA	ENSF00000000418		2R:16092318..16094192	1680	524	GO:0008270;GO:0046872;GO:0005515	protein binding;zinc ion binding;metal ion binding	IPR000533;IPR011422;IPR001841;IPR001607;IPR011016;IPR004827	Tropomyosin;BRCA1-associated 2;Zinc finger, RING-type;Zinc finger, UBP-type;RINGv;Basic-leucine zipper (bZIP) transcription factor		ortholog_one2one	ortholog_one2one	Ano:Ae:Dm
47.1.8	0.41	No sex bias	-0.16	No sex bias	0.24	No sex bias	0.54	No sex bias	-0.85	Female biased	AGAP004394	AGAP004394-RA	AGAP004394-PA	ENSF00000001517		2R:55590910..55593533	2327	723	GO:0006508;GO:0005737;GO:0017039	cytoplasm;proteolysis;dipeptidyl-peptidase III activity	IPR005317	Peptidase M49	PF00621;PF00169	ortholog_one2many	ortholog_one2many	Ano:Ae:Dm
38.2.8	0.17	No sex bias	0.01	No sex bias	-0.02	No sex bias	0.7	No sex bias	-0.85	Female biased	AGAP001476	AGAP001476-RA	AGAP001476-PA	ENSF00000003185		2R:5379031..5383839	1407	376	GO:0005921;GO:0007602	gap junction;phototransduction	IPR000990;IPR001411	Innexin;Tetracycline resistance protein TetB	PF00560;PF07679;PF00047	ortholog_one2one	ortholog_one2one	Ano:Ae:Dm
62.5.4	-0.14	No sex bias	-0.02	No sex bias	0.01	No sex bias	-0.44	No sex bias	-0.86	Female biased	AGAP001442	AGAP001442-RA	AGAP001442-PA	ENSF00000000096		2R:5057385..5058655	1095	357			IPR007205;IPR007206	Protein of unknown function DUF383;Protein of unknown function DUF384		ortholog_one2one	ortholog_one2one	Ano:Ae:Dm
82.5.5	-0.01	No sex bias	-0.18	No sex bias	-0.48	No sex bias	-0.37	No sex bias	-0.86	Female biased	AGAP009435	AGAP009435-RA	AGAP009435-PA	ENSF00000001786		3R:33484068..33484823	667	195			IPR003089;IPR000073	Alpha/beta hydrolase;Alpha/beta hydrolase fold-1		ortholog_one2many	ortholog_many2many	Ano:Ae:Dm
1.7.10	0.09	No sex bias	-0.03	No sex bias	-0.18	No sex bias	-0.34	No sex bias	-0.86	Female biased	AGAP006647	AGAP006647-RA;AGAP006647-RB	AGAP006647-PA;AGAP006647-PB	ENSF00000000349		2L:35660795..35663682	1538;1427	384;347			IPR001611;IPR003591	Leucine-rich repeat;Leucine-rich repeat, typical subtype		ortholog_one2one	ortholog_one2one	Ano:Ae:Dm
35.7.4	0.34	No sex bias	0	No sex bias	0.16	No sex bias	-0.08	No sex bias	-0.86	Female biased	AGAP001533	AGAP001533-RA	AGAP001533-PA	ENSF00000000912		2R:5920897..5925277	3639	1212					PF00850	ortholog_one2one	ortholog_one2one	Ano:Ae:Dm
53.1.3	-0.26	No sex bias	-0.23	No sex bias	-0.11	No sex bias	-0.07	No sex bias	-0.86	Female biased	AGAP001276	AGAP001276-RA	AGAP001276-PA	ENSF00000000798		2R:2187230..2188780	1449	474	GO:0000166;GO:0003676;GO:0004812;GO:0004815;GO:0004816;GO:0005524;GO:0005737;GO:0006412;GO:0006418;GO:0006421;GO:0006422;GO:0016874	nucleotide binding;nucleic acid binding;aminoacyl-tRNA ligase activity;aspartate-tRNA ligase activity;asparagine-tRNA ligase activity;ATP binding;cytoplasm;translation;tRNA aminoacylation for protein translation;asparaginyl-tRNA aminoacylation;aspartyl-tRNA aminoacylation;ligase activity			PF03131	ortholog_one2one	ortholog_one2one	Ano:Ae:Dm
4.1.12	0.04	No sex bias	0.01	No sex bias	-0.21	No sex bias	-0.04	No sex bias	-0.86	Female biased	AGAP000018	AGAP000018-RA	AGAP000018-PA	ENSF00000000061		X:246138..251810	3126	1041	GO:0004428;GO:0005942;GO:0006914;GO:0008361;GO:0016303;GO:0016773;GO:0035005;GO:0035030;GO:0042127;GO:0045572;GO:0046934	inositol or phosphatidylinositol kinase activity;phosphoinositide 3-kinase complex;autophagy;regulation of cell size;1-phosphatidylinositol-3-kinase activity;phosphotransferase activity, alcohol group as acceptor;phosphatidylinositol-4-phosphate 3-kinase activity;phosphoinositide 3-kinase complex, class IA;regulation of cell proliferation;positive regulation of imaginal disc growth;phosphatidylin…	IPR000403;IPR000341;IPR002420;IPR001263;IPR003113;IPR000008	Phosphatidylinositol 3- and 4-kinase, catalytic;Phosphoinositide 3-kinase, ras-binding;Phosphoinositide 3-kinase, C2;Phosphoinositide 3-kinase accessory region PIK;Phosphatidylinositol 3-kinase, p85-binding;C2 calcium-dependent membrane targeting	PF00036;PF00153	ortholog_one2one	ortholog_one2one	Ano:Ae:Dm
109.7.9	-0.13	No sex bias	-0.25	No sex bias	0.25	No sex bias	-0.03	No sex bias	-0.86	Female biased	AGAP002251	AGAP002251-RA	AGAP002251-PA	ENSF00000000285		2R:18195396..18198939	1124	167	GO:0006464;GO:0006512;GO:0019787;GO:0016874	protein modification process;ubiquitin cycle;ligase activity;small conjugating protein ligase activity	IPR000608	Ubiquitin-conjugating enzyme, E2	PF00227	ortholog_one2one	ortholog_one2one	Ano:Ae:Dm
41.1.7	-0.05	No sex bias	-0.02	No sex bias	0.03	No sex bias	0.04	No sex bias	-0.86	Female biased	AGAP004509	AGAP004509-RA	AGAP004509-PA	ENSF00000000225		2R:57179032..57180696	1498	441	GO:0008270;GO:0003676;GO:0006397;GO:0005681;GO:0008380;GO:0000381	regulation of alternative nuclear mRNA splicing, via spliceosome;nucleic acid binding;spliceosome;mRNA processing;zinc ion binding;RNA splicing	IPR000571;IPR000504	Zinc finger, CCCH-type;RNA-binding region RNP-1 (RNA recognition motif)	PF04880	ortholog_one2many	ortholog_one2one	Ano:Ae:Dm
74.2.7	0.22	No sex bias	0.52	No sex bias	0.32	No sex bias	0.04	No sex bias	-0.86	Female biased	AGAP010647	AGAP010647-RA	AGAP010647-PA	ENSF00000000867		3L:7953733..7954808	998	127								Ano only
62.6.10	0.3	No sex bias	0.44	No sex bias	0.17	No sex bias	0.13	No sex bias	-0.86	Female biased	AGAP003792	AGAP003792-RA	AGAP003792-PA	ENSF00000000548		2R:43355513..43357223	1560	519			IPR005599	Alg9-like mannosyltransferase		ortholog_one2one	ortholog_one2one	Ano:Ae:Dm
86.5.8	-0.06	No sex bias	-0.09	No sex bias	0.14	No sex bias	0.26	No sex bias	-0.86	Female biased	AGAP005783	AGAP005783-RA	AGAP005783-PA	ENSF00000000227		2L:20572014..20578767	6516	2171			IPR001849	Pleckstrin-like			ortholog_one2one	Ano:Dm
22.5.1	0.32	No sex bias	-0.03	No sex bias	0.1	No sex bias	0.29	No sex bias	-0.86	Female biased	AGAP012362	AGAP012362-RA	AGAP012362-PA	ENSF00000000969		3L:41102339..41104438	2025	674			IPR011502	Nucleoporin, Nup85-like		ortholog_one2one	ortholog_one2one	Ano:Ae:Dm
93.3.8	0	No sex bias	-0.04	No sex bias	0.54	No sex bias	0.5	No sex bias	-0.86	Female biased	AGAP005275	AGAP005275-RA	AGAP005275-PA	ENSF00000000269		2L:13532519..13542252	3091	700	GO:0006911	phagocytosis, engulfment				ortholog_one2one	ortholog_one2one	Ano:Ae:Dm
32.7.6	0.19	No sex bias	0.18	No sex bias	-0.06	No sex bias	-0.67	No sex bias	-0.87	Female biased	AGAP008704	AGAP008704-RA	AGAP008704-PA	ENSF00000000583		3R:15669396..15670778	1316	358			IPR004119	Protein of unknown function DUF227	PF07159	ortholog_one2one		Ano:Ae
99.5.11	-0.06	No sex bias	-0.06	No sex bias	-0.16	No sex bias	-0.28	No sex bias	-0.87	Female biased	AGAP006070	AGAP006070-RA	AGAP006070-PA	ENSF00000000287		2L:26053755..26055333	1448	159	GO:0006457;GO:0051082;GO:0016272;GO:0006911;GO:0048477	protein folding;"phagocytosis, engulfment";prefoldin complex;oogenesis;unfolded protein binding	IPR002777	Prefoldin beta-like		ortholog_one2many	ortholog_one2one	Ano:Ae:Dm
67.1.6	-0.04	No sex bias	0.18	No sex bias	-0.28	No sex bias	-0.27	No sex bias	-0.87	Female biased	AGAP009808	AGAP009808-RA	AGAP009808-PA	ENSF00000000065		3R:43709295..43711004	1634	510	GO:0003676;GO:0005524;GO:0016787;GO:0004386;GO:0008026	nucleic acid binding;helicase activity;ATP binding;ATP-dependent helicase activity;hydrolase activity	IPR000629;IPR006121;IPR002952;IPR011545;IPR001650;IPR014021;IPR014014;IPR014001	ATP-dependent helicase, DEAD-box;Heavy metal transport/detoxification protein;Eggshell protein;DEAD/DEAH box helicase, N-terminal;Helicase, C-terminal;Helicase superfamily 1 and 2 ATP-binding;DEAD-box RNA helicase Q motif;DEAD-like helicases, N-terminal		ortholog_one2many	ortholog_one2one	Ano:Ae:Dm
4.1.1	0.25	No sex bias	-0.05	No sex bias	-0.21	No sex bias	-0.2	No sex bias	-0.87	Female biased	AGAP011789	AGAP011789-RA	AGAP011789-PA	ENSF00000002290	CLIPA6	3L:33275117..33276599	1383	445	GO:0004252;GO:0006508	serine-type endopeptidase activity;proteolysis	IPR001314;IPR000480;IPR001254;IPR000694	Peptidase S1A, chymotrypsin;Glutelin;Peptidase S1 and S6, chymotrypsin/Hap;Proline-rich region	PF00398	ortholog_one2one	ortholog_one2many	Ano:Ae:Dm
103.2.2	0.54	No sex bias	-0.13	No sex bias	0.03	No sex bias	-0.1	No sex bias	-0.87	Female biased	AGAP004609	AGAP004609-RA	AGAP004609-PA	ENSF00000000743		2R:58356543..58358543	1916	559	GO:0005509	calcium ion binding	IPR000886;IPR002048;IPR002172;IPR012913	Endoplasmic reticulum targeting sequence;Calcium-binding EF-hand;Low density lipoprotein-receptor, class A;Glucosidase II beta subunit-like	PF00023;PF07525	ortholog_one2one	ortholog_one2one	Ano:Ae:Dm
50.3.8	-0.08	No sex bias	0.03	No sex bias	0.05	No sex bias	-0.05	No sex bias	-0.87	Female biased	AGAP006472	AGAP006472-RA	AGAP006472-PA	ENSF00000000912		2L:32615969..32626164	6942	2261			IPR001752;IPR000533	Kinesin, motor region;Tropomyosin	PF00209	ortholog_one2one	ortholog_one2many	Ano:Ae:Dm
67.2.5	-0.09	No sex bias	-0.09	No sex bias	-0.4	No sex bias	-0.03	No sex bias	-0.87	Female biased	AGAP003960	AGAP003960-RA	AGAP003960-PA	ENSF00000000867		2R:47008690..47014426	2174	660	GO:0006508;GO:0004252	serine-type endopeptidase activity;proteolysis	IPR001254;IPR001314;IPR002967	Peptidase S1 and S6, chymotrypsin/Hap;Peptidase S1A, chymotrypsin;Delta tubulin		ortholog_many2many		Ano:Ae
38.1.7	0.43	No sex bias	0.07	No sex bias	0.42	No sex bias	-0.02	No sex bias	-0.87	Female biased	AGAP001515	AGAP001515-RA	AGAP001515-PA	ENSF00000001120		2R:5746450..5748116	584	140					PF00337	ortholog_one2one	ortholog_one2many	Ano:Ae:Dm
50.5.4	-0.12	No sex bias	0.04	No sex bias	-0.32	No sex bias	0.09	No sex bias	-0.87	Female biased	AGAP005926	AGAP005926-RA	AGAP005926-PA	ENSF00000002838		2L:23798840..23804811	5350	1738			IPR000104;IPR005398;IPR000253;IPR014001;IPR003593	Antifreeze protein, type I;Tubby, N-terminal;Forkhead-associated;DEAD-like helicases, N-terminal;AAA+ ATPase, core	PF00400;PF04158	ortholog_one2one	ortholog_one2one	Ano:Ae:Dm
87.1.1	-0.14	No sex bias	-0.03	No sex bias	0.23	No sex bias	0.09	No sex bias	-0.87	Female biased	AGAP009434	AGAP009434-RA	AGAP009434-PA	ENSF00000001786		3R:33482026..33483551	1441	353			IPR008262;IPR003089;IPR000073	Lipase, active site;Alpha/beta hydrolase;Alpha/beta hydrolase fold-1		ortholog_one2one	ortholog_many2many	Ano:Ae:Dm
21.1.8	0.7	No sex bias	0.31	No sex bias	0.06	No sex bias	0.29	No sex bias	-0.87	Female biased	AGAP002036	AGAP002036-RA	AGAP002036-PA	ENSF00000000066		2R:14115241..14124059	2226	741			IPR006058;IPR000306	2Fe-2S ferredoxin, iron-sulfur binding site;Zinc finger, FYVE-type		ortholog_one2one		Ano:Ae
54.4.2	0.09	No sex bias	0.17	No sex bias	0.41	No sex bias	0.49	No sex bias	-0.87	Female biased	AGAP005405	AGAP005405-RA	AGAP005405-PA	ENSF00000000116		2L:15159566..15177852	4829	823	GO:0016020;GO:0030001;GO:0046873;GO:0035147;GO:0007417;GO:0035262;GO:0008354;GO:0016477;GO:0005385;GO:0007506;GO:0009986	zinc ion transmembrane transporter activity;central nervous system development;gonadal mesoderm development;germ cell migration;cell surface;membrane;cell migration;metal ion transport;"branch fusion, open tracheal system";gonad morphogenesis;metal ion transmembrane transporter activity	IPR003689	Zinc/iron permease	PF00089	ortholog_one2one	ortholog_one2one	Ano:Ae:Dm
60.6.1	0.17	No sex bias	-0.11	No sex bias	0.14	No sex bias	-0.41	No sex bias	-0.88	Female biased	AGAP011448	AGAP011448-RA	AGAP011448-PA	ENSF00000000638		3L:24780173..24781428	1186	383	GO:0003677;GO:0006281;GO:0004518;GO:0008409	DNA binding;nuclease activity;DNA repair;5'-3' exonuclease activity	IPR006085;IPR006086;IPR006084;IPR002421;IPR008918	XPG N-terminal;XPG I;DNA repair protein (XPGC)/yeast Rad;5'-3' exonuclease;Helix-hairpin-helix motif, class 2	PF03171	ortholog_one2one	ortholog_one2one	Ano:Ae:Dm
85.2.3	-0.19	No sex bias	0.01	No sex bias	-0.22	No sex bias	-0.35	No sex bias	-0.88	Female biased	AGAP001803	AGAP001803-RA	AGAP001803-PA	ENSF00000000269		2R:10615693..10617159	1401	466			IPR009269	Protein of unknown function DUF926		ortholog_one2one	ortholog_one2one	Ano:Ae:Dm
22.3.6	-0.25	No sex bias	0.19	No sex bias	-0.18	No sex bias	-0.35	No sex bias	-0.88	Female biased	AGAP011776	AGAP011776-RA	AGAP011776-PA	ENSF00000000548		3L:33162115..33166028	3398	1082	GO:0005524;GO:0006468;GO:0016740;GO:0000166;GO:0004672;GO:0016301;GO:0004713;GO:0018108;GO:0042169	nucleotide binding;protein kinase activity;protein-tyrosine kinase activity;ATP binding;protein amino acid phosphorylation;kinase activity;transferase activity;peptidyl-tyrosine phosphorylation;SH2 domain binding	IPR000719;IPR008266;IPR001245;IPR000449;IPR002290;IPR001452	Protein kinase;Tyrosine protein kinase, active site;Tyrosine protein kinase;Ubiquitin-associated/Translation elongation facto;Serine/threonine protein kinase;Src homology-3	PF08395	ortholog_one2many	ortholog_one2one	Ano:Ae:Dm
71.8.7	0.28	No sex bias	0.19	No sex bias	-0.04	No sex bias	-0.34	No sex bias	-0.88	Female biased	AGAP012229	AGAP012229-RA	AGAP012229-PA	ENSF00000000416		3L:39156547..39157938	1338	445	GO:0005634;GO:0000785;GO:0003682;GO:0006333;GO:0016568	chromatin;chromatin binding;nucleus;chromatin assembly or disassembly;chromatin modification	IPR002717;IPR000953	MOZ/SAS-like protein;Chromo		ortholog_one2one	ortholog_one2one	Ano:Ae:Dm
93.6.9	0.02	No sex bias	0.06	No sex bias	-0.21	No sex bias	-0.26	No sex bias	-0.88	Female biased	AGAP005294	AGAP005294-RB;AGAP005294-RA	AGAP005294-PB;AGAP005294-PA	ENSF00000002110		2L:13798321..13801103	1800;1822	571			IPR001806;IPR000795	Ras GTPase;Protein synthesis factor, GTP-binding		ortholog_one2one	ortholog_one2one	Ano:Ae:Dm
11.5.5	-0.01	No sex bias	-0.23	No sex bias	-0.15	No sex bias	-0.25	No sex bias	-0.88	Female biased	AGAP000877	AGAP000877-RA	AGAP000877-PA	ENSF00000000607		X:16619141..16621043	1701	566	GO:0006118;GO:0046872;GO:0016491;GO:0005506;GO:0020037;GO:0004497	monooxygenase activity;iron ion binding;electron transport;oxidoreductase activity;heme binding;metal ion binding	IPR001128;IPR000923;IPR002401;IPR002403;IPR002402;IPR002397	Cytochrome P450;Blue (type 1) copper domain;Cytochrome P450, E-class, group I;Cytochrome P450, E-class, group IV;Cytochrome P450, E-class, group II;Cytochrome P450, B-class		ortholog_one2many	ortholog_one2one	Ano:Ae:Dm
20.1.4	-0.13	No sex bias	-0.37	No sex bias	-0.16	No sex bias	-0.23	No sex bias	-0.88	Female biased	AGAP005423	AGAP005423-RA	AGAP005423-PA	ENSF00000002841		2L:15375471..15376556	1086	249	GO:0008233;GO:0016787;GO:0004175;GO:0005829;GO:0043234;GO:0004298;GO:0005839;GO:0006511	endopeptidase activity;threonine endopeptidase activity;cytosol;proteasome core complex (sensu Eukaryota);ubiquitin-dependent protein catabolic process;peptidase activity;hydrolase activity;protein complex	IPR000426;IPR001353	Proteasome alpha-subunit;20S proteasome, A and B subunits	PF03283	ortholog_one2one	ortholog_one2many	Ano:Ae:Dm
50.8.1	0.29	No sex bias	-0.02	No sex bias	0.12	No sex bias	-0.05	No sex bias	-0.88	Female biased	AGAP003277	AGAP003277-RA	AGAP003277-PA	ENSF00000000005		2R:34793703..34795805	1303	389	GO:0006508;GO:0004190;GO:0004194	aspartic-type endopeptidase activity;pepsin A activity;proteolysis	IPR001969;IPR001461;IPR012848	Peptidase aspartic, active site;Peptidase A1;Propeptide, peptidase A1	PF00018;PF07653;PF00787	ortholog_one2one	ortholog_one2many	Ano:Ae:Dm
108.7.5	-0.05	No sex bias	0.26	No sex bias	-0.19	No sex bias	0.08	No sex bias	-0.88	Female biased	AGAP005633	AGAP005633-RA	AGAP005633-PA	ENSF00000000273		2L:18037371..18044208	3186	1061			IPR006162	Phosphopantetheine attachment site	PF02732	ortholog_one2many	ortholog_one2one	Ano:Ae:Dm
111.8.6	0.18	No sex bias	-0.18	No sex bias	-0.05	No sex bias	0.08	No sex bias	-0.88	Female biased	AGAP002468	AGAP002468-RA	AGAP002468-PA	ENSF00000000156		2R:21835973..21836716	671	151	GO:0003735;GO:0006412;GO:0015934	structural constituent of ribosome;translation;large ribosomal subunit	IPR005825;IPR005824;IPR006646	Ribosomal protein L24/L26;KOW;KOW (Kyrpides, Ouzounis, Woese) motif	PF01833	ortholog_one2one	ortholog_one2one	Ano:Ae:Dm
57.2.9	0.26	No sex bias	-0.07	No sex bias	0.13	No sex bias	0.17	No sex bias	-0.88	Female biased	AGAP011491	AGAP011491-RA	AGAP011491-PA	ENSF00000000053		3L:25413907..25422394	1814	499	GO:0005515;GO:0007154;GO:0035091	protein binding;cell communication;phosphoinositide binding	IPR001683;IPR000299	Phox-like;Band 4.1, N-terminal		ortholog_one2one	ortholog_one2one	Ano:Ae:Dm
107.5.9	0.26	No sex bias	-0.03	No sex bias	0.27	No sex bias	0.17	No sex bias	-0.88	Female biased	AGAP007634	AGAP007634-RA	AGAP007634-PA	ENSF00000001192		2L:48512451..48514044	1458	380	GO:0005515;GO:0005525;GO:0005634;GO:0005737	protein binding;GTP binding;nucleus;cytoplasm	IPR006762	Gtr1/RagA G protein		ortholog_one2one	ortholog_one2one	Ano:Ae:Dm
76.2.4	0.59	No sex bias	-0.15	No sex bias	-0.3	No sex bias	0.18	No sex bias	-0.88	Female biased	AGAP003906	AGAP003906-RA	AGAP003906-PA	ENSF00000000171		2R:45777309..45780615	2920	925						ortholog_one2one	ortholog_one2one	Ano:Ae:Dm
44.6.2	0.02	No sex bias	-0.12	No sex bias	0	No sex bias	0.19	No sex bias	-0.88	Female biased	AGAP004891	AGAP004891-RA	AGAP004891-PA	ENSF00000000392		2L:4987628..4988629	919	298	GO:0016787	hydrolase activity	IPR004843	Metallophosphoesterase	PF07686;PF00084	ortholog_one2many	ortholog_one2one	Ano:Ae:Dm
110.8.3	-0.07	No sex bias	-0.26	No sex bias	-0.17	No sex bias	0.23	No sex bias	-0.88	Female biased	AGAP008935	AGAP008935-RA	AGAP008935-PA	ENSF00000000145		3R:21186932..21201022	1509	502	GO:0043565;GO:0048190;GO:0016566;GO:0016360;GO:0042688	sensory organ precursor cell fate determination;specific transcriptional repressor activity;crystal cell differentiation;sequence-specific DNA binding;wing disc dorsal/ventral pattern formation	IPR015351;IPR015350;IPR002909	LAG1, DNA binding;Beta-trefoil;Cell surface receptor IPT/TIG	PF00001	ortholog_one2one	ortholog_one2one	Ano:Ae:Dm
62.8.4	-0.48	No sex bias	0.23	No sex bias	-0.22	No sex bias	-0.72	No sex bias	-0.89	Female biased	AGAP005023	AGAP005023-RA	AGAP005023-PA	ENSF00000000005		2L:8375887..8376198	312	103	GO:0003677;GO:0005634;GO:0000786;GO:0005694;GO:0006334	nucleosome;DNA binding;nucleus;chromosome;nucleosome assembly	IPR001951;IPR007125	Histone H4;Histone core		ortholog_one2many	ortholog_one2one	Ano:Ae:Dm
19.7.7	0.09	No sex bias	0.02	No sex bias	-0.03	No sex bias	-0.34	No sex bias	-0.89	Female biased	AGAP008151	AGAP008151-RA	AGAP008151-PA	ENSF00000000635		3R:6212809..6238165	3270	1089	GO:0008270;GO:0046872;GO:0003677;GO:0005634;GO:0016740;GO:0006350;GO:0003899;GO:0016779	DNA binding;DNA-directed RNA polymerase activity;nucleus;transcription;zinc ion binding;transferase activity;nucleotidyltransferase activity;metal ion binding	IPR007121;IPR007644;IPR007642;IPR007645;IPR007646;IPR007120;IPR007641;IPR007647	RNA polymerase, beta subunit;RNA polymerase beta subunit;RNA polymerase Rpb2, domain 2;RNA polymerase Rpb2, domain 3;RNA polymerase Rpb2, domain 4;RNA polymerase Rpb2, domain 6;RNA polymerase Rpb2, domain 7;RNA polymerase Rpb2, domain 5			ortholog_one2one	Ano:Dm
89.8.4	0.07	No sex bias	0.55	No sex bias	-0.69	No sex bias	-0.31	No sex bias	-0.89	Female biased	AGAP001942	AGAP001942-RA	AGAP001942-PA	ENSF00000001042		2R:12682472..12683728	756	228	GO:0003824;GO:0008152	catalytic activity;metabolic process	IPR002529	Fumarylacetoacetate (FAA) hydrolase		ortholog_one2one	ortholog_one2one	Ano:Ae:Dm
74.3.5	0.27	No sex bias	0.24	No sex bias	0.16	No sex bias	-0.26	No sex bias	-0.89	Female biased	AGAP001402	AGAP001402-RA	AGAP001402-PA	ENSF00000000303		2R:4193842..4196511	2472	791			IPR012419	Cas1p-like		ortholog_one2one	ortholog_one2one	Ano:Ae:Dm
40.7.9	0.15	No sex bias	0.01	No sex bias	-0.07	No sex bias	-0.16	No sex bias	-0.89	Female biased	AGAP002554	AGAP002554-RA	AGAP002554-PA	ENSF00000000344	PASHA	2R:22780763..22786110	1947	648	GO:0005622;GO:0003723;GO:0003725;GO:0031053	RNA binding;double-stranded RNA binding;intracellular;primary microRNA processing	IPR001159;IPR001202	Double-stranded RNA binding;WW/Rsp5/WWP	PF02221	ortholog_one2one	ortholog_one2one	Ano:Ae:Dm
5.6.7	0.22	No sex bias	-0.13	No sex bias	0.22	No sex bias	-0.14	No sex bias	-0.89	Female biased	AGAP012856	AGAP012856-RA	AGAP012856-PA	ENSF00000000248		UNKN:34279847..34281205	1359	452	GO:0003676;GO:0005524;GO:0016787;GO:0004386;GO:0008026	nucleic acid binding;helicase activity;ATP binding;ATP-dependent helicase activity;hydrolase activity	IPR011545;IPR001650;IPR014021;IPR014001;IPR003593	DEAD/DEAH box helicase, N-terminal;Helicase, C-terminal;Helicase superfamily 1 and 2 ATP-binding;DEAD-like helicases, N-terminal;AAA+ ATPase, core	PF00023;PF00018;PF07653;PF00595	ortholog_one2one	ortholog_one2one	Ano:Ae:Dm
56.5.9	0.29	No sex bias	0.17	No sex bias	0.31	No sex bias	-0.07	No sex bias	-0.89	Female biased	AGAP008680	AGAP008680-RA	AGAP008680-PA	ENSF00000000143		3R:14786625..14800912	829	239	GO:0006464;GO:0006512;GO:0016874;GO:0019787	protein modification process;ubiquitin cycle;ligase activity;small conjugating protein ligase activity	IPR000608	Ubiquitin-conjugating enzyme, E2	PF00472	ortholog_one2one	ortholog_one2one	Ano:Ae:Dm
109.1.6	0.32	No sex bias	0.11	No sex bias	-0.36	No sex bias	0.03	No sex bias	-0.89	Female biased	AGAP006966	AGAP006966-RA;AGAP006966-RB	AGAP006966-PA;AGAP006966-PB	ENSF00000000774		2L:40286596..40291145	2441;2256	497	GO:0003824;GO:0030170;GO:0008483;GO:0003867;GO:0009448	catalytic activity;4-aminobutyrate transaminase activity;transaminase activity;gamma-aminobutyric acid metabolic process;pyridoxal phosphate binding	IPR005814	Aminotransferase class-III	PF06046	ortholog_one2many	ortholog_one2one	Ano:Ae:Dm
27.8.5	0.12	No sex bias	-0.06	No sex bias	-0.02	No sex bias	0.05	No sex bias	-0.89	Female biased	AGAP005212	AGAP005212-RA	AGAP005212-PA	ENSF00000000387		2L:12361038..12363355	2245	709			IPR005113;IPR001194;IPR005112	uDENN;DENN;dDENN	PF00168		ortholog_one2one	Ano:Dm
30.4.11	-0.11	No sex bias	-0.08	No sex bias	0.04	No sex bias	0.14	No sex bias	-0.89	Female biased	AGAP005955	AGAP005955-RA	AGAP005955-PA	ENSF00000000548		2L:24044466..24045871	1200	339	GO:0008270;GO:0046872;GO:0005515	protein binding;zinc ion binding;metal ion binding	IPR001841	Zinc finger, RING-type	PF00226;PF01556	ortholog_one2many	ortholog_one2one	Ano:Ae:Dm
63.1.2	-0.06	No sex bias	0.06	No sex bias	0.29	No sex bias	0.14	No sex bias	-0.89	Female biased	AGAP003727	AGAP003727-RA	AGAP003727-PA	ENSF00000001260		2R:42626025..42628951	2856	951	GO:0005488	binding	IPR001440;IPR013105;IPR013026;IPR000225	Tetratricopeptide TPR_1;Tetratricopeptide TPR_2;Tetratricopeptide region;Armadillo	PF01762	ortholog_one2many	ortholog_one2one	Ano:Ae:Dm
48.1.12	0.28	No sex bias	0.21	No sex bias	0.09	No sex bias	0.15	No sex bias	-0.89	Female biased	AGAP009919	AGAP009919-RA	AGAP009919-PA	ENSF00000000130		3R:45303063..45305641	2313	661	GO:0016021	integral to membrane	IPR004240	Nonaspanin (TM9SF)	PF03999		ortholog_one2one	Ano:Dm
114.8.7	0.32	No sex bias	0.36	No sex bias	-0.31	No sex bias	-0.46	No sex bias	-0.9	Female biased	AGAP000675	AGAP000675-RA	AGAP000675-PA	ENSF00000000219		X:12037003..12038181	1084	138			IPR009533	Protein of unknown function DUF1151	PF00096	ortholog_one2one	ortholog_one2one	Ano:Ae:Dm
21.7.11	-0.39	No sex bias	-0.31	No sex bias	-0.08	No sex bias	-0.36	No sex bias	-0.9	Female biased	AGAP001712	AGAP001712-RA	AGAP001712-PA	ENSF00000000333		2R:8859261..8860211	745	161	GO:0005856;GO:0030833	cytoskeleton;regulation of actin filament polymerization	IPR007204	ARP2/3 complex, 21 kDa p21-Arc subunit	PF05216	ortholog_one2one	ortholog_one2many	Ano:Ae:Dm
84.7.5	0.05	No sex bias	0.21	No sex bias	-0.1	No sex bias	-0.32	No sex bias	-0.9	Female biased	AGAP007397	AGAP007397-RA	AGAP007397-PA	ENSF00000000651		2L:46315895..46317514	1254	272			IPR006070	SUA5/yciO/yrdC, N-terminal		ortholog_one2one	ortholog_one2one	Ano:Ae:Dm
53.6.6	-0.42	No sex bias	-0.35	No sex bias	-0.26	No sex bias	-0.2	No sex bias	-0.9	Female biased	AGAP001274	AGAP001274-RA	AGAP001274-PA	ENSF00000001160		2R:2185360..2186002	643	149	GO:0005622;GO:0003735;GO:0005840;GO:0006412;GO:0015935;GO:0030529;GO:0005811	structural constituent of ribosome;intracellular;lipid particle;ribosome;translation;small ribosomal subunit;ribonucleoprotein complex	IPR002222	Ribosomal protein S19/S15	PF03661	ortholog_one2one	ortholog_one2one	Ano:Ae:Dm
34.8.3	0.02	No sex bias	-0.06	No sex bias	0.21	No sex bias	-0.13	No sex bias	-0.9	Female biased	AGAP006648	AGAP006648-RA	AGAP006648-PA	ENSF00000000028		2L:35664073..35666441	2369	769	GO:0000145;GO:0006904	exocyst;vesicle docking during exocytosis	IPR007225	Exocyst complex subunit Sec15-like		ortholog_one2one	ortholog_one2one	Ano:Ae:Dm
89.7.9	-0.16	No sex bias	-0.26	No sex bias	-0.12	No sex bias	-0.07	No sex bias	-0.9	Female biased	AGAP007519	AGAP007519-RA	AGAP007519-PA	ENSF00000000388		2L:47128357..47129665	1233	375						ortholog_one2one	ortholog_one2one	Ano:Ae:Dm
54.4.5	-0.16	No sex bias	-0.08	No sex bias	-0.06	No sex bias	-0.03	No sex bias	-0.9	Female biased	AGAP005421	AGAP005421-RA	AGAP005421-PA	ENSF00000000287		2L:15373100..15374728	1468	419	GO:0016021;GO:0051205	integral to membrane;protein insertion into membrane	IPR001708	60 kDa inner membrane insertion protein	PF00089	ortholog_one2one	ortholog_one2one	Ano:Ae:Dm
83.7.8	-0.06	No sex bias	-0.17	No sex bias	0.17	No sex bias	-0.01	No sex bias	-0.9	Female biased	AGAP010875	AGAP010875-RA	AGAP010875-PA	ENSF00000000676		3L:12359119..12360314	916	203	GO:0005525;GO:0005622;GO:0007264;GO:0015031;GO:0005524;GO:0016020;GO:0006355;GO:0000166;GO:0008134	nucleotide binding;ATP binding;GTP binding;intracellular;"regulation of transcription, DNA-dependent";small GTPase mediated signal transduction;transcription factor binding;protein transport;membrane	IPR002078;IPR001806;IPR006689;IPR013684;IPR013753;IPR006688;IPR003577;IPR003579;IPR003578;IPR002041	RNA polymerase sigma factor 54, interaction;Ras GTPase;ARF/SAR superfamily;Miro-like;Ras;ADP-ribosylation factor;Ras small GTPase, Ras type;Ras small GTPase, Rab type;Ras small GTPase, Rho type;Ran GTPase			ortholog_one2one	Ano:Dm
107.7.4	0.17	No sex bias	-0.21	No sex bias	0.13	No sex bias	0.03	No sex bias	-0.9	Female biased	AGAP007658	AGAP007658-RA	AGAP007658-PA	ENSF00000002216		2L:48820789..48821860	990	329			IPR005176	Protein of unknown function DUF298		ortholog_one2many	ortholog_one2one	Ano:Ae:Dm
111.2.5	0.17	No sex bias	0.07	No sex bias	-0.14	No sex bias	0.04	No sex bias	-0.9	Female biased	AGAP000397	AGAP000397-RA	AGAP000397-PA	ENSF00000000025		X:7243064..7245703	2555	829	GO:0005515	protein binding	IPR007276	Nop14-like protein	PF01388	ortholog_one2one	ortholog_one2one	Ano:Ae:Dm
20.1.5	0.38	No sex bias	-0.07	No sex bias	0.03	No sex bias	0.04	No sex bias	-0.9	Female biased	AGAP005425	AGAP005425-RA	AGAP005425-PA	ENSF00000000616		2L:15383184..15391050	2849	830	GO:0008270;GO:0046872	zinc ion binding;metal ion binding	IPR001781;IPR002963;IPR003128	LIM, zinc-binding;Expansin;Villin headpiece	PF06658	ortholog_one2one	ortholog_one2many	Ano:Ae:Dm
86.4.11	0.2	No sex bias	-0.03	No sex bias	-0.14	No sex bias	0.06	No sex bias	-0.9	Female biased	AGAP009432	AGAP009432-RA	AGAP009432-PA	ENSF00000000316		3R:33474801..33476683	1149	382			IPR005012	Daxx protein		ortholog_one2one	ortholog_one2one	Ano:Ae:Dm
43.3.2	0.19	No sex bias	0.06	No sex bias	-0.15	No sex bias	0.1	No sex bias	-0.9	Female biased	AGAP006052	AGAP006052-RA	AGAP006052-PA	ENSF00000000156		2L:25646621..25660433	2534	704			IPR005036	Putative phosphatase regulatory subunit	PF08766;PF00782	ortholog_one2one	ortholog_one2one	Ano:Ae:Dm
26.8.11	0.19	No sex bias	0.05	No sex bias	-0.2	No sex bias	0.23	No sex bias	-0.9	Female biased	AGAP000818	AGAP000818-RA	AGAP000818-PA	ENSF00000000388		X:15240763..15242715	1596	531	GO:0006118;GO:0016020;GO:0046872;GO:0016491;GO:0005506;GO:0020037;GO:0004497	monooxygenase activity;iron ion binding;electron transport;membrane;oxidoreductase activity;heme binding;metal ion binding	IPR001128;IPR002401;IPR002403;IPR002402;IPR002397	Cytochrome P450;Cytochrome P450, E-class, group I;Cytochrome P450, E-class, group IV;Cytochrome P450, E-class, group II;Cytochrome P450, B-class	PF00656			Ano only
5.8.2	0.2	No sex bias	0.33	No sex bias	0.13	No sex bias	0.32	No sex bias	-0.9	Female biased	AGAP012883	AGAP012883-RA	AGAP012883-PA	ENSF00000000738		UNKN:36311422..36312009	588	195			IPR003140	Phospholipase/Carboxylesterase	PF03167	ortholog_one2many	ortholog_one2many	Ano:Ae:Dm
66.6.7	0.62	No sex bias	0.25	No sex bias	0.45	No sex bias	0.33	No sex bias	-0.9	Female biased	AGAP009785	AGAP009785-RA	AGAP009785-PA	ENSF00000000345		3R:43279075..43280889	1323	334			IPR005405	Kv3.4 voltage-gated K+ channel		ortholog_one2one	ortholog_one2one	Ano:Ae:Dm
87.5.1	-0.06	No sex bias	0.07	No sex bias	0.35	No sex bias	0.36	No sex bias	-0.9	Female biased	AGAP005735	AGAP005735-RA	AGAP005735-PA	ENSF00000000250		2L:19966426..19968896	2301	707						ortholog_one2one	ortholog_one2one	Ano:Ae:Dm
44.6.4	0.38	No sex bias	-0.04	No sex bias	-0.32	No sex bias	-0.54	No sex bias	-0.91	Female biased	AGAP000207	AGAP000207-RA	AGAP000207-PA	ENSF00000000924		X:3430195..3452324	1217	400			IPR000533	Tropomyosin	PF00053;PF00008;PF07974	ortholog_one2one	ortholog_one2one	Ano:Ae:Dm
74.1.8	0.06	No sex bias	0.25	No sex bias	0.16	No sex bias	-0.49	No sex bias	-0.91	Female biased	AGAP010640	AGAP010640-RA	AGAP010640-PA	ENSF00000001010		3L:7898310..7902990	1005	185			IPR000104	Antifreeze protein, type I		ortholog_one2one	ortholog_one2one	Ano:Ae:Dm
57.7.9	0.16	No sex bias	-0.15	No sex bias	-0.16	No sex bias	-0.2	No sex bias	-0.91	Female biased	AGAP003341	AGAP003341-RA	AGAP003341-PA	ENSF00000000074		2R:36300444..36301757	1155	384	GO:0005622;GO:0005097;GO:0032313	Rab GTPase activator activity;intracellular;regulation of Rab GTPase activity	IPR000195	RabGAP/TBC		ortholog_one2one	ortholog_one2many	Ano:Ae:Dm
49.8.7	0.31	No sex bias	0.08	No sex bias	0.12	No sex bias	-0.12	No sex bias	-0.91	Female biased	AGAP002214	AGAP002214-RA	AGAP002214-PA	ENSF00000000250		2R:17670600..17674533	2051	604					PF00089	ortholog_one2one	ortholog_one2one	Ano:Ae:Dm
21.2.7	0.41	No sex bias	-0.02	No sex bias	0.33	No sex bias	-0.09	No sex bias	-0.91	Female biased	AGAP001954	AGAP001954-RA	AGAP001954-PA	ENSF00000000555		2R:12797646..12801508	2856	951	GO:0005488	binding	IPR013026	Tetratricopeptide region	PF00431	ortholog_one2one	ortholog_one2one	Ano:Ae:Dm
30.8.9	-0.22	No sex bias	-0.14	No sex bias	0.04	No sex bias	-0.05	No sex bias	-0.91	Female biased	AGAP004794	AGAP004794-RA	AGAP004794-PA	ENSF00000000269		2L:3596961..3598493	1448	398	GO:0003824;GO:0006629	catalytic activity;lipid metabolic process	IPR000734;IPR002334;IPR013818	Lipase;Dol/Ves 1 allergen;Lipase, N-terminal	PF00168;PF00397;PF00632	ortholog_one2one	ortholog_many2many	Ano:Ae:Dm
100.1.8	0.14	No sex bias	0.13	No sex bias	-0.15	No sex bias	-0.01	No sex bias	-0.91	Female biased	AGAP010539	AGAP010539-RA	AGAP010539-PA	ENSF00000000248		3L:5823672..5827583	2944	841			IPR000008;IPR000694;IPR006608	C2 calcium-dependent membrane targeting;Proline-rich region;Protein of unknown function DM14	PF00135	ortholog_one2one	ortholog_one2one	Ano:Ae:Dm
101.6.4	0.04	No sex bias	-0.1	No sex bias	-0.25	No sex bias	0.02	No sex bias	-0.91	Female biased	AGAP000452	AGAP000452-RA	AGAP000452-PA	ENSF00000011857		X:7900252..7901380	596	171					PF00232			Ano only
99.7.10	0.3	No sex bias	-0.03	No sex bias	0.04	No sex bias	0.06	No sex bias	-0.91	Female biased	AGAP001102	AGAP001102-RA	AGAP001102-PA	ENSF00000003279		2R:66265..72065	4932	1643	GO:0005516	calmodulin binding	IPR005113;IPR001194;IPR005112;IPR002885	uDENN;DENN;dDENN;Pentatricopeptide repeat			ortholog_one2one	Ano:Dm
84.3.2	0	No sex bias	-0.28	No sex bias	-0.07	No sex bias	0.09	No sex bias	-0.91	Female biased	AGAP001948	AGAP001948-RA	AGAP001948-PA	ENSF00000000944		2R:12766675..12768198	1449	465	GO:0005737;GO:0035301	cytoplasm;Hedgehog signaling complex	IPR007768	Suppressor of fused		ortholog_one2one	ortholog_one2one	Ano:Ae:Dm
81.5.12	-0.03	No sex bias	0.3	No sex bias	-0.29	No sex bias	-0.23	No sex bias	-0.92	Female biased	AGAP011689	AGAP011689-RA	AGAP011689-PA	ENSF00000000716		3L:31405360..31407051	1530	509						ortholog_one2one	ortholog_one2one	Ano:Ae:Dm
60.7.8	0.37	No sex bias	0.31	No sex bias	0.08	No sex bias	-0.15	No sex bias	-0.92	Female biased	AGAP011505	AGAP011505-RA	AGAP011505-PA	ENSF00000001019		3L:25725970..25726656	446	144	GO:0042302	structural constituent of cuticle	IPR000618	Insect cuticle protein	PF00379	ortholog_one2one	ortholog_one2many	Ano:Ae:Dm
50.7.4	-0.05	No sex bias	0.01	No sex bias	-0.14	No sex bias	-0.11	No sex bias	-0.92	Female biased	AGAP005922	AGAP005922-RA	AGAP005922-PA	ENSF00000000385		2L:23685828..23687806	1737	474	GO:0005634;GO:0006350;GO:0003899;GO:0005515	DNA-directed RNA polymerase activity;protein binding;nucleus;transcription	IPR006886	Sin-like protein conserved region	PF00018;PF07653	ortholog_one2one	ortholog_one2one	Ano:Ae:Dm
77.2.7	0.26	No sex bias	-0.2	No sex bias	-0.05	No sex bias	-0.04	No sex bias	-0.92	Female biased	AGAP000546	AGAP000546-RA	AGAP000546-PA	ENSF00000000480		X:9828494..9829442	949	86	GO:0000062;GO:0005488	acyl-CoA binding;binding	IPR000582	Acyl-coA-binding protein, ACBP		ortholog_one2one	ortholog_one2one	Ano:Ae:Dm
40.1.11	0.08	No sex bias	0.18	No sex bias	0	No sex bias	0	No sex bias	-0.92	Female biased	AGAP001168	AGAP001168-RA	AGAP001168-PA	ENSF00000000583		2R:682943..685538	1626	516					PF00501	ortholog_one2one	ortholog_one2one	Ano:Ae:Dm
74.1.5	0.17	No sex bias	-0.18	No sex bias	0.31	No sex bias	0.06	No sex bias	-0.92	Female biased	AGAP001341	AGAP001341-RA	AGAP001341-PA	ENSF00000000716		2R:3324751..3330289	2490	455	GO:0006508;GO:0004197	cysteine-type endopeptidase activity;proteolysis	IPR000169;IPR004134	Peptidase, cysteine peptidase active site;Peptidase C1B, bleomycin hydrolase		ortholog_one2one	ortholog_one2one	Ano:Ae:Dm
91.6.9	0.07	No sex bias	-0.17	No sex bias	0.11	No sex bias	0.09	No sex bias	-0.92	Female biased	AGAP002142	AGAP002142-RA	AGAP002142-PA	ENSF00000000057		2R:16405818..16408305	2067	688	GO:0005524;GO:0006468;GO:0004672	protein kinase activity;ATP binding;protein amino acid phosphorylation	IPR001245;IPR000719;IPR000357;IPR002290	Tyrosine protein kinase;Protein kinase;HEAT;Serine/threonine protein kinase		ortholog_one2one	ortholog_one2one	Ano:Ae:Dm
59.4.6	0.11	No sex bias	0.2	No sex bias	0.05	No sex bias	0.11	No sex bias	-0.92	Female biased	AGAP003219	AGAP003219-RA	AGAP003219-PA	ENSF00000000568		2R:34006618..34010423	1700	262	GO:0003676;GO:0000166	nucleotide binding;nucleic acid binding	IPR002952;IPR008119;IPR005405	Eggshell protein;Dense granule Gra6 protein;Kv3.4 voltage-gated K+ channel	PF07841	ortholog_one2one	ortholog_one2many	Ano:Ae:Dm
34.6.9	0.23	No sex bias	-0.02	No sex bias	0.06	No sex bias	0.38	No sex bias	-0.92	Female biased	AGAP003618	AGAP003618-RA	AGAP003618-PA	ENSF00000002811		2R:40568743..40573204	2985	994	GO:0005524;GO:0006468;GO:0016740;GO:0000166;GO:0004672;GO:0016301;GO:0004674	nucleotide binding;protein kinase activity;protein serine/threonine kinase activity;ATP binding;protein amino acid phosphorylation;kinase activity;transferase activity	IPR000719;IPR008271;IPR001245;IPR000817;IPR000961;IPR000694;IPR002290	Protein kinase;Serine/threonine protein kinase, active site;Tyrosine protein kinase;Prion protein;Protein kinase, C-terminal;Proline-rich region;Serine/threonine protein kinase	PF05719	ortholog_one2one	ortholog_one2one	Ano:Ae:Dm
73.8.12	0.52	No sex bias	0.06	No sex bias	0.11	No sex bias	0.57	No sex bias	-0.92	Female biased	AGAP005866	AGAP005866-RA	AGAP005866-PA	ENSF00000000856		2L:22659643..22674320	1971	512	GO:0003824;GO:0005515;GO:0006538;GO:0007416;GO:0007528;GO:0008345;GO:0016829;GO:0016831;GO:0019752;GO:0030170;GO:0045213	catalytic activity;protein binding;glutamate catabolic process;synaptogenesis;neuromuscular junction development;larval locomotory behavior;lyase activity;carboxy-lyase activity;carboxylic acid metabolic process;pyridoxal phosphate binding;neurotransmitter receptor metabolic process				ortholog_one2one	ortholog_one2one	Ano:Ae:Dm
30.4.2	0.42	No sex bias	-0.03	No sex bias	0.09	No sex bias	-0.17	No sex bias	-0.93	Female biased	AGAP007544	AGAP007544-RA	AGAP007544-PA	ENSF00000001947		2L:47440177..47442719	2304	741			IPR001680;IPR001632;IPR000694	WD-40 repeat;G-protein, beta subunit;Proline-rich region	PF08285	ortholog_one2one	ortholog_one2one	Ano:Ae:Dm
24.3.5	0.46	No sex bias	0.31	No sex bias	-0.02	No sex bias	-0.09	No sex bias	-0.93	Female biased	AGAP005142	AGAP005142-RA	AGAP005142-PA	ENSF00000000848		2L:10472272..10475218	2863	606	GO:0016787;GO:0006470;GO:0016311;GO:0016791;GO:0006397;GO:0008138;GO:0006370;GO:0004484	mRNA guanylyltransferase activity;mRNA capping;mRNA processing;protein amino acid dephosphorylation;protein tyrosine/serine/threonine phosphatase activity;dephosphorylation;hydrolase activity;phosphoric monoester hydrolase activity	IPR000387;IPR000340;IPR001339;IPR013846	Tyrosine specific protein phosphatase and dual spe;Dual specificity protein phosphatase;mRNA capping enzyme;mRNA capping enzyme, C-terminal	PF00061	ortholog_one2one	ortholog_one2one	Ano:Ae:Dm
93.5.1	-0.08	No sex bias	-0.16	No sex bias	0.11	No sex bias	-0.09	No sex bias	-0.93	Female biased	AGAP009047	AGAP009047-RA	AGAP009047-PA	ENSF00000000248		3R:24681139..24682383	1176	358			IPR003593	AAA+ ATPase, core		ortholog_one2one	ortholog_one2one	Ano:Ae:Dm
121.1.8	-0.08	No sex bias	-0.29	No sex bias	0.1	No sex bias	-0.08	No sex bias	-0.93	Female biased	AGAP002541	AGAP002541-RA	AGAP002541-PA	ENSF00000000867		2R:22481130..22482804	1300	317						ortholog_one2one	ortholog_one2one	Ano:Ae:Dm
106.6.1	0.35	No sex bias	-0.15	No sex bias	0	No sex bias	-0.07	No sex bias	-0.93	Female biased	AGAP008946	AGAP008946-RA	AGAP008946-PA	ENSF00000001764		3R:21524308..21525977	1605	534			IPR004856	ALG6, ALG8 glycosyltransferase	PF03148	ortholog_one2one	ortholog_one2one	Ano:Ae:Dm
125.7.2	0.24	No sex bias	-0.39	No sex bias	0.06	No sex bias	-0.05	No sex bias	-0.93	Female biased	AGAP004205	AGAP004205-RA	AGAP004205-PA	ENSF00000000418		2R:51859170..51860830	1589	502	GO:0008152;GO:0008484	metabolic process;sulfuric ester hydrolase activity	IPR000917	Sulfatase	PF00202	ortholog_one2one	ortholog_one2one	Ano:Ae:Dm
68.1.10	-0.31	No sex bias	-0.01	No sex bias	0	No sex bias	0.01	No sex bias	-0.93	Female biased	AGAP011535	AGAP011535-RA	AGAP011535-PA	ENSF00000001002		3L:26900375..26902990	787	117	GO:0005515;GO:0048813	protein binding;dendrite morphogenesis	IPR001232	SKP1 component		ortholog_one2one	ortholog_one2one	Ano:Ae:Dm
13.4.6	0.07	No sex bias	0.01	No sex bias	-0.16	No sex bias	0.03	No sex bias	-0.93	Female biased	AGAP002729	AGAP002729-RA	AGAP002729-PA	ENSF00000000009		2R:26292764..26296342	2847	948	GO:0005622;GO:0007242;GO:0005096;GO:0051056;GO:0016319;GO:0048149	GTPase activator activity;intracellular;intracellular signaling cascade;mushroom body development;behavioral response to ethanol;regulation of small GTPase mediated signal transduction	IPR001936;IPR000980;IPR001452;IPR011511;IPR001849;IPR000008	Ras GTPase-activating protein;SH2 motif;Src homology-3;Variant SH3;Pleckstrin-like;C2 calcium-dependent membrane targeting	PF02931;PF02932	ortholog_one2one	ortholog_one2one	Ano:Ae:Dm
111.8.10	-0.11	No sex bias	-0.19	No sex bias	-0.09	No sex bias	0.05	No sex bias	-0.93	Female biased	AGAP002534	AGAP002534-RA	AGAP002534-PA	ENSF00000000580		2R:22450388..22451623	1037	234	GO:0008152;GO:0016491	metabolic process;oxidoreductase activity	IPR002198;IPR002347	Short-chain dehydrogenase/reductase SDR;Glucose/ribitol dehydrogenase	PF00373;PF00097	ortholog_one2one	ortholog_one2one	Ano:Ae:Dm
20.8.8	0.28	No sex bias	0	No sex bias	0.04	No sex bias	0.1	No sex bias	-0.93	Female biased	AGAP006938	AGAP006938-RA	AGAP006938-PA	ENSF00000003901		2L:40167174..40169246	2073	690					PF03145	ortholog_one2many	ortholog_one2one	Ano:Ae:Dm
53.3.3	0.08	No sex bias	-0.06	No sex bias	0.06	No sex bias	0.16	No sex bias	-0.93	Female biased	AGAP008881	AGAP008881-RA	AGAP008881-PA	ENSF00000000517		3R:20272105..20274644	1258	393	GO:0016020;GO:0016740;GO:0008654;GO:0016780	phospholipid biosynthetic process;membrane;transferase activity;"phosphotransferase activity, for other substituted phosphate groups"	IPR000462	CDP-alcohol phosphatidyltransferase	PF00023;PF00520	ortholog_one2one	ortholog_one2many	Ano:Ae:Dm
101.8.11	0.17	No sex bias	-0.07	No sex bias	0.09	No sex bias	0.19	No sex bias	-0.93	Female biased	AGAP007661	AGAP007661-RA	AGAP007661-PA	ENSF00000000087		2L:48850611..48852998	2183	666	GO:0006118;GO:0016491;GO:0050660;GO:0008033	electron transport;tRNA processing;oxidoreductase activity;FAD binding	IPR002218;IPR013027;IPR001100	Glucose-inhibited division protein A;FAD-dependent pyridine nucleotide-disulphide oxido;Pyridine nucleotide-disulphide oxidoreductase, cl		ortholog_one2one	ortholog_one2one	Ano:Ae:Dm
25.2.10	0.37	No sex bias	-0.27	No sex bias	0.02	No sex bias	0.27	No sex bias	-0.93	Female biased	AGAP007953	AGAP007953-RA	AGAP007953-PA	ENSF00000000047		3R:3286454..3289226	2625	874	GO:0003676;GO:0005524;GO:0004386	nucleic acid binding;helicase activity;ATP binding	IPR011545;IPR002110;IPR001650;IPR007502;IPR011709;IPR014021;IPR014001;IPR003593	DEAD/DEAH box helicase, N-terminal;Ankyrin;Helicase, C-terminal;Helicase-associated region;Domain of unknown function DUF1605;Helicase superfamily 1 and 2 ATP-binding;DEAD-like helicases, N-terminal;AAA+ ATPase, core	PF00270	ortholog_one2one		Ano:Ae
6.2.8	0.14	No sex bias	-0.23	No sex bias	-0.34	No sex bias	-0.38	No sex bias	-0.94	Female biased	AGAP002986	AGAP002986-RA	AGAP002986-PA	ENSF00000000621		2R:30567784..30581185	1803	600			IPR000719;IPR008271;IPR001245;IPR000095;IPR002290	Protein kinase;Serine/threonine protein kinase, active site;Tyrosine protein kinase;PAK-box/P21-Rho-binding;Serine/threonine protein kinase	PF02958	ortholog_one2one	ortholog_one2one	Ano:Ae:Dm
69.7.7	0.3	No sex bias	0.02	No sex bias	-0.16	No sex bias	-0.35	No sex bias	-0.94	Female biased	AGAP002828	AGAP002828-RA	AGAP002828-PA	ENSF00000001158		2R:28059368..28066311	4686	1561	GO:0016020;GO:0005509;GO:0007156	calcium ion binding;homophilic cell adhesion;membrane	IPR006162;IPR002126	Phosphopantetheine attachment site;Cadherin		ortholog_one2many		Ano:Ae
60.6.5	-0.13	No sex bias	0.16	No sex bias	-0.23	No sex bias	-0.32	No sex bias	-0.94	Female biased	AGAP011478	AGAP011478-RA	AGAP011478-PA	ENSF00000000529		3L:25038434..25049152	1032	278			IPR002345;IPR002969;IPR003057;IPR002449	Lipocalin;Apolipoprotein D;Invertebrate colouration protein;Retinol-binding protein		ortholog_one2one		Ano:Ae
86.2.11	0.07	No sex bias	-0.2	No sex bias	-0.45	No sex bias	-0.24	No sex bias	-0.94	Female biased	AGAP002890	AGAP002890-RA	AGAP002890-PA	ENSF00000000966		2R:28941322..28943497	1250	392	GO:0005811;GO:0019915	lipid particle;sequestering of lipid	IPR004279	Perilipin		ortholog_one2one	ortholog_one2one	Ano:Ae:Dm
70.3.3	-0.22	No sex bias	-0.26	No sex bias	-0.25	No sex bias	-0.23	No sex bias	-0.94	Female biased	AGAP010543	AGAP010543-RA	AGAP010543-PA	ENSF00000000920		3L:5999835..6001192	1275	424			IPR003534	Major royal jelly protein		ortholog_one2one		Ano:Ae
85.3.6	-0.08	No sex bias	-0.04	No sex bias	-0.23	No sex bias	-0.18	No sex bias	-0.94	Female biased	AGAP001781	AGAP001781-RA	AGAP001781-PA	ENSF00000000774		2R:10255865..10258897	1233	410			IPR007087;IPR007086;IPR001781	Zinc finger, C2H2-type;Zinc finger, C2H2-subtype;LIM, zinc-binding		ortholog_one2many	ortholog_one2many	Ano:Ae:Dm
48.6.5	0.74	No sex bias	0.59	No sex bias	-0.26	No sex bias	-0.11	No sex bias	-0.94	Female biased	AGAP004251	AGAP004251-RA	AGAP004251-PA	ENSF00000000250		2R:53275898..53278810	2323	650	GO:0016020;GO:0006817;GO:0005315	inorganic phosphate transmembrane transporter activity;phosphate transport;membrane	IPR001204	Phosphate transporter	PF00076	ortholog_one2one	ortholog_one2one	Ano:Ae:Dm
92.4.2	0.12	No sex bias	0.13	No sex bias	-0.22	No sex bias	-0.1	No sex bias	-0.94	Female biased	AGAP000479	AGAP000479-RA	AGAP000479-PA	ENSF00000000016		X:8426440..8427705	1266	421	GO:0005634	nucleus	IPR001680	WD-40 repeat		ortholog_one2one	ortholog_one2one	Ano:Ae:Dm
53.4.6	0.71	No sex bias	0.44	No sex bias	0.14	No sex bias	-0.03	No sex bias	-0.94	Female biased	AGAP012181	AGAP012181-RA	AGAP012181-PA	ENSF00000000846		3L:38408264..38412418	3743	1231					PF07947	ortholog_one2one	ortholog_one2one	Ano:Ae:Dm
79.2.6	0.06	No sex bias	0.16	No sex bias	-0.2	No sex bias	0.15	No sex bias	-0.94	Female biased	AGAP002101	AGAP002101-RA	AGAP002101-PA	ENSF00000000768		2R:15427379..15431581	4110	1217	GO:0006412;GO:0005524;GO:0000166;GO:0004812;GO:0006418;GO:0016874;GO:0004822;GO:0006428	nucleotide binding;aminoacyl-tRNA ligase activity;isoleucine-tRNA ligase activity;ATP binding;translation;tRNA aminoacylation for protein translation;isoleucyl-tRNA aminoacylation;ligase activity	IPR001412;IPR002301;IPR002303;IPR002300;IPR015413;IPR013155	Aminoacyl-tRNA synthetase, class I;Isoleucyl-tRNA synthetase, class Ia;Valyl-tRNA synthetase, class Ia;Aminoacyl-tRNA synthetase, class Ia;tRNA synthetase class I (M);tRNA synthetase, valyl/leucyl, anticodon-binding		ortholog_one2one	ortholog_one2one	Ano:Ae:Dm
117.3.10	0.17	No sex bias	-0.07	No sex bias	0.05	No sex bias	0.16	No sex bias	-0.94	Female biased	AGAP005115	AGAP005115-RA	AGAP005115-PA	ENSF00000003786		2L:10234695..10238376	3253	972					PF00560;PF01462;PF01582	ortholog_one2many	ortholog_one2one	Ano:Ae:Dm
36.6.8	0.18	No sex bias	0.09	No sex bias	0.27	No sex bias	0.35	No sex bias	-0.94	Female biased	AGAP008053	AGAP008053-RA	AGAP008053-PA	ENSF00000000548		3R:4869662..4871563	1295	403			IPR005135	Endonuclease/exonuclease/phosphatase	PF00884	ortholog_one2one	ortholog_one2one	Ano:Ae:Dm
101.3.8	0.04	No sex bias	-0.06	No sex bias	0.28	No sex bias	0.36	No sex bias	-0.94	Female biased	AGAP004691	AGAP004691-RA	AGAP004691-PA	ENSF00000002144		2L:1272330..1301008	2446	618	GO:0005634;GO:0007275;GO:0003712;GO:0007399;GO:0007411;GO:0008407;GO:0006911;GO:0007476;GO:0006350	transcription cofactor activity;nucleus;transcription;"phagocytosis, engulfment";multicellular organismal development;nervous system development;axon guidance;imaginal disc-derived wing morphogenesis;bristle morphogenesis	IPR002691;IPR000694	LIM binding protein;Proline-rich region	PF02338	ortholog_one2many	ortholog_one2one	Ano:Ae:Dm
54.2.12	0.12	No sex bias	0.11	No sex bias	0.06	No sex bias	0.42	No sex bias	-0.94	Female biased	AGAP012167	AGAP012167-RA	AGAP012167-PA	ENSF00000000144		3L:38253904..38260323	1970	558	GO:0016853;GO:0006096;GO:0006094;GO:0004347	glucose-6-phosphate isomerase activity;gluconeogenesis;glycolysis;isomerase activity	IPR001672	Phosphoglucose isomerase (PGI)	PF04446	ortholog_one2many	ortholog_one2one	Ano:Ae:Dm
22.1.4	-0.31	No sex bias	-0.2	No sex bias	-0.21	No sex bias	-0.31	No sex bias	-0.95	Female biased	AGAP011997	AGAP011997-RA	AGAP011997-PA	ENSF00000001858		3L:36031228..36032205	978	325	GO:0005524	ATP binding	IPR000808;IPR003593	Mrp;AAA+ ATPase, core	PF08395	ortholog_one2one	ortholog_one2one	Ano:Ae:Dm
108.3.7	0.28	No sex bias	0.28	No sex bias	0.39	No sex bias	-0.16	No sex bias	-0.95	Female biased	AGAP006904	AGAP006904-RA;AGAP006904-RB;AGAP006904-RC	AGAP006904-PA;AGAP006904-PB;AGAP006904-PC	ENSF00000000687		2L:39815884..39838118	3741;3415;3268	570	GO:0008270;GO:0006508;GO:0008237;GO:0046872;GO:0005578;GO:0004222;GO:0000270;GO:0048102;GO:0035071;GO:0007155;GO:0030425;GO:0002168;GO:0035001	peptidoglycan metabolic process;instar larval development;metalloendopeptidase activity;proteinaceous extracellular matrix;proteolysis;cell adhesion;metallopeptidase activity;zinc ion binding;dendrite;"dorsal trunk growth, open tracheal system";salivary gland cell autophagic cell death;metal ion binding;autophagic cell death	IPR000585;IPR006025;IPR008162;IPR001818;IPR001506;IPR002477;IPR006026	Hemopexin;Peptidase M, neutral zinc metallopeptidases, zinc;Inorganic pyrophosphatase;Peptidase M10A and M12B, matrixin and adamalysin;Peptidase M12A, astacin;Peptidoglycan-binding domain 1;Peptidase, metallopeptidases		ortholog_one2one	ortholog_one2one	Ano:Ae:Dm
22.7.2	-0.42	No sex bias	-0.41	No sex bias	-0.17	No sex bias	-0.11	No sex bias	-0.95	Female biased	AGAP012107	AGAP012107-RA	AGAP012107-PA	ENSF00000000699		3L:37745207..37746664	1047	158	GO:0006464;GO:0006512;GO:0019787;GO:0016874	protein modification process;ubiquitin cycle;ligase activity;small conjugating protein ligase activity	IPR000608	Ubiquitin-conjugating enzyme, E2				Ano only
89.8.12	0.32	No sex bias	0.38	No sex bias	0.17	No sex bias	-0.09	No sex bias	-0.95	Female biased	AGAP007500	AGAP007500-RA	AGAP007500-PA	ENSF00000005428		2L:46930313..46956580	2193	383	GO:0005918;GO:0007424;GO:0007156;GO:0035151;GO:0035160;GO:0016331	septate junction;homophilic cell adhesion;open tracheal system development;morphogenesis of embryonic epithelium;"regulation of tube size, open tracheal system";"maintenance of epithelial integrity, open tracheal system"	IPR013098;IPR013106;IPR013151;IPR007110;IPR003599;IPR003598;IPR003596;IPR003597	Immunoglobulin I-set;Immunoglobulin V-set;Immunoglobulin;Immunoglobulin-like;Immunoglobulin subtype;Immunoglobulin subtype 2;Immunoglobulin V-set, subgroup;Immunoglobulin C1-set		ortholog_one2one	ortholog_one2one	Ano:Ae:Dm
34.5.2	-0.44	No sex bias	-0.11	No sex bias	0.07	No sex bias	-0.08	No sex bias	-0.95	Female biased	AGAP004145	AGAP004145-RA	AGAP004145-PA	ENSF00000000144		2R:50731715..50732841	963	210	GO:0003723	RNA binding	IPR004088;IPR004087	KH, type 1;KH	PF02798	ortholog_one2one	ortholog_one2one	Ano:Ae:Dm
110.3.9	0.08	No sex bias	-0.11	No sex bias	-0.04	No sex bias	-0.04	No sex bias	-0.95	Female biased	AGAP005048	AGAP005048-RA	AGAP005048-PA	ENSF00000002144		2L:8818559..8821078	2352	783	GO:0005525;GO:0003723;GO:0007049;GO:0005786;GO:0006614;GO:0050804;GO:0045886	RNA binding;GTP binding;"signal recognition particle, endoplasmic reticulum targeting";SRP-dependent cotranslational protein targeting to membrane;cell cycle;negative regulation of synaptic growth at neuromuscular junction;regulation of synaptic transmission	IPR001373;IPR014786	Cullin;Anaphase promoting complex subunit 2		ortholog_one2one	ortholog_one2one	Ano:Ae:Dm
6.7.5	0.13	No sex bias	-0.02	No sex bias	-0.12	No sex bias	-0.03	No sex bias	-0.95	Female biased	AGAP003001	AGAP003001-RA	AGAP003001-PA	ENSF00000000866		2R:30955034..30975549	2967	988	GO:0005525;GO:0000166;GO:0003924	nucleotide binding;GTPase activity;GTP binding	IPR000795;IPR004161;IPR000640	Protein synthesis factor, GTP-binding;Translation elongation factor EFTu/EF1A, domain 2;Translation elongation factor EFG/EF2, C-terminal		ortholog_one2one	ortholog_one2one	Ano:Ae:Dm
92.5.6	-0.28	No sex bias	0.11	No sex bias	-0.19	No sex bias	0.01	No sex bias	-0.95	Female biased	AGAP007157	AGAP007157-RA	AGAP007157-PA	ENSF00000003775		2L:43597458..43598049	592	84	GO:0003735;GO:0005622;GO:0005840;GO:0006412	structural constituent of ribosome;intracellular;ribosome;translation	IPR000592	Ribosomal protein S27E			ortholog_one2one	Ano:Dm
16.6.9	0.12	No sex bias	-0.08	No sex bias	-0.02	No sex bias	0.08	No sex bias	-0.95	Female biased	AGAP005881	AGAP005881-RA	AGAP005881-PA	ENSF00000001019		2L:23123719..23131205	6150	2049	GO:0006508;GO:0008234	proteolysis;cysteine-type peptidase activity	IPR000354;IPR003653	Involucrin repeat;Peptidase C48, SUMO/Sentrin/Ubl1	PF03942	ortholog_one2one	ortholog_one2many	Ano:Ae:Dm
35.7.1	-0.27	No sex bias	0.04	No sex bias	0.24	No sex bias	0.19	No sex bias	-0.95	Female biased	AGAP007575	AGAP007575-RA	AGAP007575-PA	ENSF00000000156		2L:47792248..47792863	616	153			IPR008476	Protein of unknown function DUF757	PF01853	ortholog_one2one	ortholog_one2one	Ano:Ae:Dm
20.4.2	0.19	No sex bias	-0.02	No sex bias	0.07	No sex bias	0.23	No sex bias	-0.95	Female biased	AGAP007877	AGAP007877-RA	AGAP007877-PA	ENSF00000000607		3R:2424915..2435748	2067	688	GO:0005622;GO:0005089;GO:0035023;GO:0050807	Rho guanyl-nucleotide exchange factor activity;intracellular;regulation of Rho protein signal transduction;regulation of synapse organization and biogenesis	IPR001452;IPR013315;IPR011511;IPR000219;IPR001849	Src homology-3;Spectrin alpha chain;Variant SH3;DH;Pleckstrin-like	PF01607;PF00057;PF01522	ortholog_one2one	ortholog_one2one	Ano:Ae:Dm
30.3.12	0.08	No sex bias	0.29	No sex bias	-0.03	No sex bias	0.28	No sex bias	-0.95	Female biased	AGAP002711	AGAP002711-RA	AGAP002711-PA	ENSF00000000177		2R:26014674..26044178	4719	1572	GO:0005515	protein binding	IPR008144;IPR014775;IPR001478;IPR001452;IPR011511;IPR004172;IPR008145	Guanylate kinase;L27, C-terminal;PDZ/DHR/GLGF;Src homology-3;Variant SH3;L27;Guanylate kinase/L-type calcium channel region	PF00226	ortholog_one2one	ortholog_one2one	Ano:Ae:Dm
75.5.7	0.06	No sex bias	0.12	No sex bias	0.34	No sex bias	0.35	No sex bias	-0.95	Female biased	AGAP004429	AGAP004429-RA	AGAP004429-PA	ENSF00000000375		2R:55932388..55934573	2088	657	GO:0007424;GO:0009312	open tracheal system development;oligosaccharide biosynthetic process	IPR001173;IPR000772	Glycosyl transferase, family 2;Ricin B lectin		ortholog_one2one	ortholog_one2one	Ano:Ae:Dm
61.1.5	0.17	No sex bias	0.11	No sex bias	-0.23	No sex bias	-0.05	No sex bias	-0.96	Female biased	AGAP006994	AGAP006994-RA;AGAP006994-RB	AGAP006994-PA;AGAP006994-PB	ENSF00000003266		2L:40513629..40519223	3476;3245	1055;1060	GO:0005622;GO:0006464;GO:0004842;GO:0006512;	ubiquitin-protein ligase activity;intracellular;protein modification process;ubiquitin cycle;	IPR000408;IPR000569	Regulator of chromosome condensation, RCC1;HECT	PF03103	ortholog_one2many	ortholog_one2one	Ano:Ae:Dm
25.1.10	-0.19	No sex bias	-0.18	No sex bias	0.04	No sex bias	0.14	No sex bias	-0.96	Female biased	AGAP006509	AGAP006509-RA	AGAP006509-PA	ENSF00000000580		2L:33205177..33207040	1791	377	GO:0046964	3'-phosphoadenosine 5'-phosphosulfate transmembrane transporter activity	IPR013657	UAA transporter	PF00098;PF00270;PF00271	ortholog_one2one	ortholog_one2one	Ano:Ae:Dm
14.6.4	0.2	No sex bias	0	No sex bias	0.09	No sex bias	0.34	No sex bias	-0.96	Female biased	AGAP004809	AGAP004809-RA	AGAP004809-PA	ENSF00000000269		2L:3793554..3797323	3245	1020	GO:0004179;GO:0006508;GO:0008237;GO:0008270	membrane alanyl aminopeptidase activity;proteolysis;metallopeptidase activity;zinc ion binding	IPR006025;IPR014782	Peptidase M, neutral zinc metallopeptidases, zinc;Peptidase M1, membrane alanine aminopeptidase, N-		ortholog_one2one		Ano:Ae
66.8.11	0.09	No sex bias	0.04	No sex bias	-0.23	No sex bias	-0.15	No sex bias	-0.97	Female biased	AGAP001421	AGAP001421-RA	AGAP001421-PA	ENSF00000000616		2R:4741005..4742911	1842	613	GO:0008270;GO:0003676;GO:0046872;GO:0003677;GO:0005634;GO:0006260;GO:0003697;GO:0006261;GO:0005662	nucleic acid binding;DNA binding;single-stranded DNA binding;nucleus;DNA replication factor A complex;DNA replication;DNA-dependent DNA replication;zinc ion binding;metal ion binding	IPR007199;IPR004365;IPR013955	Replication factor-A protein 1, N-terminal;Nucleic acid binding, OB-fold, tRNA/helicase-type;Replication factor-A, C-terminal		ortholog_one2one	ortholog_one2one	Ano:Ae:Dm
32.7.1	0.01	No sex bias	-0.22	No sex bias	-0.01	No sex bias	0	No sex bias	-0.97	Female biased	AGAP002956	AGAP002956-RA	AGAP002956-PA	ENSF00000000541		2R:30114490..30115609	930	251	GO:0008270;GO:0003676;GO:0003723;GO:0005634;GO:0000166;GO:0006397;GO:0005681;GO:0008380;GO:0000398;GO:0008187;GO:0000381	nucleotide binding;"regulation of alternative nuclear mRNA splicing, via spliceosome";"nuclear mRNA splicing, via spliceosome";nucleic acid binding;RNA binding;nucleus;spliceosome;mRNA processing;poly-pyrimidine tract binding;zinc ion binding;RNA splicing	IPR009145;IPR004051;IPR000571;IPR000504;IPR003954	U2 auxiliary factor small subunit;Kv1.4 voltage-gated K+ channel;Zinc finger, CCCH-type;RNA-binding region RNP-1 (RNA recognition motif);RNA recognition, region 1	PF03531;PF08512;PF00505	ortholog_one2one	ortholog_one2one	Ano:Ae:Dm
108.5.3	0.01	No sex bias	-0.15	No sex bias	-0.1	No sex bias	0.04	No sex bias	-0.97	Female biased	AGAP006949	AGAP006949-RA	AGAP006949-PA	ENSF00000000038		2L:40208758..40211975	2830	821	GO:0016021;GO:0008270;GO:0005524;GO:0006508;GO:0016020;GO:0008233;GO:0008237;GO:0046872;GO:0000166;GO:0017111;GO:0030163;GO:0004222	nucleotide binding;metalloendopeptidase activity;ATP binding;proteolysis;peptidase activity;metallopeptidase activity;zinc ion binding;membrane;integral to membrane;nucleoside-triphosphatase activity;protein catabolic process;metal ion binding	IPR003960;IPR011546;IPR003959;IPR000642;IPR003593	AAA ATPase, subdomain;Peptidase M41, FtsH extracellular;AAA ATPase, core;Peptidase M41;AAA+ ATPase, core	PF00282	ortholog_one2one	ortholog_one2one	Ano:Ae:Dm
83.6.4	0.56	No sex bias	0.16	No sex bias	0.1	No sex bias	0.16	No sex bias	-0.97	Female biased	AGAP010837	AGAP010837-RA	AGAP010837-PA	ENSF00000000463		3L:11729140..11738943	3666	1221			IPR000719;IPR001245;IPR001180;IPR002290	Protein kinase;Tyrosine protein kinase;Citron-like;Serine/threonine protein kinase		ortholog_one2one	ortholog_one2one	Ano:Ae:Dm
111.7.11	0.01	No sex bias	-0.03	No sex bias	0.11	No sex bias	-0.44	No sex bias	-0.98	Female biased	AGAP001065	AGAP001065-RA	AGAP001065-PA	ENSF00000001390		X:22328374..22330127	1649	475	GO:0003824;GO:0030170;GO:0006544;GO:0004372;GO:0006563	catalytic activity;glycine hydroxymethyltransferase activity;glycine metabolic process;L-serine metabolic process;pyridoxal phosphate binding	IPR001085	Glycine hydroxymethyltransferase	PF00226;PF09320	ortholog_one2one	ortholog_one2one	Ano:Ae:Dm
104.4.10	-0.46	No sex bias	-0.4	No sex bias	-0.24	No sex bias	-0.37	No sex bias	-0.98	Female biased	AGAP009572	AGAP009572-RA	AGAP009572-PA	ENSF00000000293		3R:36371923..36372669	747	130	GO:0005622;GO:0003735;GO:0005840;GO:0006412;GO:0030529	structural constituent of ribosome;intracellular;ribosome;translation;ribonucleoprotein complex	IPR000630	Ribosomal protein S8	PF02770;PF00441;PF01756	ortholog_one2many	ortholog_many2many	Ano:Ae:Dm
43.4.12	-0.04	No sex bias	0.19	No sex bias	-0.06	No sex bias	-0.17	No sex bias	-0.98	Female biased	AGAP000290	AGAP000290-RA	AGAP000290-PA	ENSF00000001565		X:5130426..5132668	1212	264	GO:0006508;GO:0004252	serine-type endopeptidase activity;proteolysis	IPR001254;IPR001314	Peptidase S1 and S6, chymotrypsin/Hap;Peptidase S1A, chymotrypsin	PF02878;PF00408	ortholog_one2many	ortholog_many2many	Ano:Ae:Dm
82.7.5	0.24	No sex bias	0.06	No sex bias	-0.27	No sex bias	-0.11	No sex bias	-0.98	Female biased	AGAP010821	AGAP010821-RA	AGAP010821-PA	ENSF00000000867		3L:11334659..11337261	1092	363			IPR013162;IPR007110	CD80-like, immunoglobulin C2-set;Immunoglobulin-like		ortholog_one2one	ortholog_one2many	Ano:Ae:Dm
33.2.11	0.04	No sex bias	-0.11	No sex bias	0.13	No sex bias	0	No sex bias	-0.98	Female biased	AGAP004057	AGAP004057-RA	AGAP004057-PA	ENSF00000000384		2R:49099419..49101066	1582	492	GO:0006412;GO:0004040;GO:0005739;GO:0048477;GO:0030717	amidase activity;mitochondrion;translation;karyosome formation;oogenesis	IPR000120	Amidase	PF00168	ortholog_one2one	ortholog_one2one	Ano:Ae:Dm
55.8.1	0.06	No sex bias	-0.07	No sex bias	0.09	No sex bias	0.04	No sex bias	-0.98	Female biased	AGAP005462	AGAP005462-RA	AGAP005462-PA	ENSF00000000250		2L:15814662..15816029	1229	286	GO:0006810;GO:0045454	transport;cell redox homeostasis	IPR006662;IPR013766;IPR010400	Thioredoxin-related;Thioredoxin domain;Protein of unknown function DUF1000	PF00515;PF07719	ortholog_one2one	ortholog_one2one	Ano:Ae:Dm
16.1.4	0.12	No sex bias	-0.02	No sex bias	-0.18	No sex bias	0.09	No sex bias	-0.98	Female biased	AGAP001179	AGAP001179-RA	AGAP001179-PA	ENSF00000000269		2R:737946..740342	1437	478	GO:0005515;GO:0019730;GO:0006606;GO:0005635;GO:0046826	protein binding;nuclear envelope;protein import into nucleus;antimicrobial humoral response;negative regulation of protein export from nucleus			PF00211	ortholog_one2one	ortholog_one2one	Ano:Ae:Dm
87.2.8	0.19	No sex bias	-0.11	No sex bias	0.17	No sex bias	0.2	No sex bias	-0.98	Female biased	AGAP005772	AGAP005772-RA	AGAP005772-PA	ENSF00000000003		2L:20427981..20429898	1836	289	GO:0005524;GO:0006468;GO:0016740;GO:0000166;GO:0004672;GO:0016301;GO:0004674	nucleotide binding;protein kinase activity;protein serine/threonine kinase activity;ATP binding;protein amino acid phosphorylation;kinase activity;transferase activity	IPR000719;IPR008271;IPR001245;IPR002290	Protein kinase;Serine/threonine protein kinase, active site;Tyrosine protein kinase;Serine/threonine protein kinase		ortholog_one2many	ortholog_one2one	Ano:Ae:Dm
125.7.7	0.15	No sex bias	0	No sex bias	0.15	No sex bias	0.3	No sex bias	-0.98	Female biased	AGAP002419	AGAP002419-RA	AGAP002419-PA	ENSF00000000095		2R:21065377..21067725	1734	505	GO:0006118;GO:0046872;GO:0016491;GO:0005506;GO:0020037;GO:0004497	monooxygenase activity;iron ion binding;electron transport;oxidoreductase activity;heme binding;metal ion binding	IPR001128;IPR002401;IPR002403;IPR002397;IPR002402	Cytochrome P450;Cytochrome P450, E-class, group I;Cytochrome P450, E-class, group IV;Cytochrome P450, B-class;Cytochrome P450, E-class, group II	PF00025;PF08477;PF00071	ortholog_one2one	ortholog_one2many	Ano:Ae:Dm
73.4.1	0.39	No sex bias	0.7	No sex bias	0.13	No sex bias	-0.34	No sex bias	-0.99	Female biased	AGAP012089	AGAP012089-RA	AGAP012089-PA	ENSF00000000798		3L:37515950..37517440	1170	389	GO:0003729;GO:0007411;GO:0004864;GO:0016607;GO:0035308;GO:0004865	mRNA binding;protein phosphatase inhibitor activity;type 1 serine/threonine specific protein phosphatase inhibitor activity;axon guidance;nuclear speck;negative regulation of protein amino acid dephosphorylation	IPR000253	Forkhead-associated		ortholog_one2one	ortholog_one2one	Ano:Ae:Dm
99.8.7	0.06	No sex bias	-0.06	No sex bias	0.01	No sex bias	-0.23	No sex bias	-0.99	Female biased	AGAP000928	AGAP000928-RA	AGAP000928-PA	ENSF00000000287		X:17501645..17502652	909	302	GO:0008270;GO:0046872;GO:0005515;GO:0005777	protein binding;peroxisome;zinc ion binding;metal ion binding	IPR001841;IPR006845;IPR000306	Zinc finger, RING-type;Pex2 / Pex12, N-terminal;Zinc finger, FYVE-type		ortholog_one2one	ortholog_one2one	Ano:Ae:Dm
44.3.10	0.2	No sex bias	0.08	No sex bias	-0.01	No sex bias	-0.1	No sex bias	-0.99	Female biased	AGAP004349	AGAP004349-RA	AGAP004349-PA	ENSF00000012392		2R:54935977..54938560	1004	190			IPR002952;IPR004088;IPR004087	Eggshell protein;KH, type 1;KH	PF00047;PF07679		ortholog_one2many	Ano:Dm
78.8.10	0.39	No sex bias	-0.03	No sex bias	-0.2	No sex bias	-0.03	No sex bias	-0.99	Female biased	AGAP003044	AGAP003044-RA	AGAP003044-PA	ENSF00000012225		2R:31415542..31416032	346	93								Ano only
104.4.2	0.35	No sex bias	-0.02	No sex bias	-0.02	No sex bias	0.08	No sex bias	-0.99	Female biased	AGAP002662	AGAP002662-RA	AGAP002662-PA	ENSF00000000418		2R:25210317..25211940	1544	506	GO:0003824;GO:0008152	catalytic activity;metabolic process	IPR001736	Phospholipase D/Transphosphatidylase		ortholog_one2one	ortholog_one2one	Ano:Ae:Dm
87.4.10	0.54	No sex bias	-0.19	No sex bias	-0.33	No sex bias	0.09	No sex bias	-0.99	Female biased	AGAP003371	AGAP003371-RA	AGAP003371-PA	ENSF00000000569		2R:36919544..36923244	1716	517						ortholog_one2one	ortholog_one2one	Ano:Ae:Dm
90.6.4	0.24	No sex bias	0.1	No sex bias	-0.08	No sex bias	0.14	No sex bias	-0.99	Female biased	AGAP011629	AGAP011629-RA	AGAP011629-PA	ENSF00000000286		3L:30342717..30344652	1848	433	GO:0006118;GO:0016491;GO:0045454;GO:0005737;GO:0050660;GO:0004148	dihydrolipoyl dehydrogenase activity;cytoplasm;electron transport;oxidoreductase activity;cell redox homeostasis;FAD binding	IPR012999;IPR001100;IPR013027;IPR000815;IPR000103;IPR001327;IPR004099	Pyridine nucleotide-disulphide oxidoreductase, cl;FAD-dependent pyridine nucleotide-disulphide oxido;Mercuric reductase;Pyridine nucleotide-disulphide oxidoreductase, NA;Pyridine nucleotide-disulphide oxidoreductase dime		ortholog_one2one	ortholog_one2one	Ano:Ae:Dm
71.8.11	0.4	No sex bias	-0.02	No sex bias	-0.06	No sex bias	0.26	No sex bias	-0.99	Female biased	AGAP003142	AGAP003142-RA	AGAP003142-PA	ENSF00000000548		2R:33208916..33211510	1536	410			IPR013027;IPR001100;IPR000103	FAD-dependent pyridine nucleotide-disulphide oxido;Pyridine nucleotide-disulphide oxidoreductase, cl		ortholog_one2one	ortholog_one2one	Ano:Ae:Dm
100.6.1	0.31	No sex bias	0.09	No sex bias	-0.16	No sex bias	-0.12	No sex bias	-1	Female biased	AGAP006220	AGAP006220-RA	AGAP006220-PA	ENSF00000000333		2L:28512602..28517680	3678	1149			IPR006058;IPR001041;IPR002888;IPR002346;IPR005107;IPR008274;IPR000674	2Fe-2S ferredoxin, iron-sulfur binding site;Ferredoxin;[2Fe-2S]-binding;Molybdopterin dehydrogenase, FAD-binding;CO dehydrogenase flavoprotein, C-terminal;Aldehyde oxidase and xanthine dehydrogenase, moly;Aldehyde oxidase and xanthine dehydrogenase, a/b	PF00850	ortholog_many2many	ortholog_many2many	Ano:Ae:Dm
72.4.5	0.04	No sex bias	0.05	No sex bias	-0.16	No sex bias	-0.06	No sex bias	-1	Female biased	AGAP012246	AGAP012246-RA	AGAP012246-PA	ENSF00000000269		3L:39294521..39296295	1593	509						ortholog_one2one	ortholog_one2one	Ano:Ae:Dm
19.6.7	0.21	No sex bias	0.4	No sex bias	0.1	No sex bias	-0.06	No sex bias	-1	Female biased	AGAP008300	AGAP008300-RA	AGAP008300-PA	ENSF00000000130		3R:8742452..8744293	1711	548	GO:0046872;GO:0003824;GO:0008152;GO:0005506;GO:0051536;GO:0008080	catalytic activity;iron ion binding;N-acetyltransferase activity;metabolic process;metal ion binding;iron-sulfur cluster binding	IPR007197;IPR000182;IPR006638	Radical SAM;GCN5-related N-acetyltransferase;Elongator protein 3/MiaB/NifB	PF07004	ortholog_one2one	ortholog_one2one	Ano:Ae:Dm
101.3.9	0.28	No sex bias	-0.15	No sex bias	0.02	No sex bias	-0.04	No sex bias	-1	Female biased	AGAP004696	AGAP004696-RA	AGAP004696-PA	ENSF00000000924		2L:1926520..1965505	1818	362	GO:0003677;GO:0003700;GO:0005634;GO:0006355;GO:0043565;GO:0045449;GO:0007420;GO:0007438	DNA binding;transcription factor activity;nucleus;"regulation of transcription, DNA-dependent";brain development;oenocyte development;sequence-specific DNA binding;regulation of transcription	IPR001356;IPR000047;IPR005542	Homeobox;Helix-turn-helix motif, lambda-like repressor;PBX	PF00240;PF01485		ortholog_one2one	Ano:Dm
66.1.4	-0.02	No sex bias	0.35	No sex bias	0.03	No sex bias	0.05	No sex bias	-1	Female biased	AGAP009777	AGAP009777-RA	AGAP009777-PA	ENSF00000001828		3R:43188372..43210942	2021	506	GO:0005622;GO:0006355;GO:0006350;GO:0007476;GO:0016319;GO:0048666	intracellular;transcription;"regulation of transcription, DNA-dependent";imaginal disc-derived wing morphogenesis;mushroom body development;neuron development	IPR003619;IPR001132;IPR013019	MAD homology 1, Dwarfin-type;MAD homology 2, Dwarfin-type;MAD homology, MH1		ortholog_one2one	ortholog_one2one	Ano:Ae:Dm
75.7.12	0.03	No sex bias	-0.14	No sex bias	-0.02	No sex bias	0.12	No sex bias	-1	Female biased	AGAP006173	AGAP006173-RA	AGAP006173-PA	ENSF00000000344		2L:27653123..27654416	1222	293	GO:0016020;GO:0005515;GO:0005249;GO:0006813;GO:0008076	voltage-gated potassium channel activity;protein binding;potassium ion transport;voltage-gated potassium channel complex;membrane	IPR003131;IPR000210	K+ channel tetramerisation;BTB			ortholog_one2one	Ano:Dm
103.5.12	0.27	No sex bias	0.06	No sex bias	0.17	No sex bias	0.12	No sex bias	-1	Female biased	AGAP005325	AGAP005325-RA	AGAP005325-PA	ENSF00000000569		2L:14101665..14108886	2480	374	GO:0003824	catalytic activity	IPR001045	Spermine synthase	PF01757	ortholog_one2one	ortholog_one2one	Ano:Ae:Dm
20.3.2	0.38	No sex bias	-0.07	No sex bias	0.19	No sex bias	0.23	No sex bias	-1	Female biased	AGAP007925	AGAP007925-RA	AGAP007925-PA	ENSF00000001074		3R:2908720..2916228	4791	1539						ortholog_one2one	ortholog_one2one	Ano:Ae:Dm
2.5.11	-0.05	No sex bias	0.26	No sex bias	-0.49	No sex bias	-0.76	No sex bias	-1.01	Female biased	AGAP006327	AGAP006327-RA	AGAP006327-PA	ENSF00000012640		2L:29733363..29734698	1336	347	GO:0005515	protein binding	IPR001611;IPR003591	Leucine-rich repeat;Leucine-rich repeat, typical subtype		ortholog_one2one		Ano:Ae
116.8.7	0.58	No sex bias	0.19	No sex bias	0.09	No sex bias	-0.53	No sex bias	-1.01	Female biased	AGAP009128	AGAP009128-RA	AGAP009128-PA	ENSF00000000285		3R:26432313..26435885	1726	385	GO:0016021;GO:0016020;GO:0006810;GO:0005488;GO:0005215;GO:0005743	transporter activity;binding;mitochondrial inner membrane;transport;membrane;integral to membrane	IPR002113;IPR002067;IPR001635;IPR001993	Adenine nucleotide translocator 1;Mitochondrial carrier protein;Flagellar hook-length control protein;Mitochondrial substrate carrier	PF00069;PF07714;PF00063;PF00612	ortholog_one2one	ortholog_one2one	Ano:Ae:Dm
4.2.3	0.5	No sex bias	0.72	No sex bias	-0.22	No sex bias	-0.48	No sex bias	-1.01	Female biased	AGAP000011	AGAP000011-RA	AGAP000011-PA	ENSF00000000848		X:128098..134744	1717	443	GO:0003824;GO:0008152;GO:0004084;GO:0009081	catalytic activity;branched-chain-amino-acid transaminase activity;metabolic process;branched chain family amino acid metabolic process	IPR001544	Aminotransferase, class IV	PF00153	ortholog_one2one	ortholog_one2one	Ano:Ae:Dm
48.3.12	0.27	No sex bias	0.19	No sex bias	-0.11	No sex bias	-0.15	No sex bias	-1.01	Female biased	AGAP004256	AGAP004256-RA	AGAP004256-PA	ENSF00000000569		2R:53356907..53368510	3596	1151	GO:0008270;GO:0046872	zinc ion binding;metal ion binding	IPR001781;IPR001715;IPR000694;IPR002078	LIM, zinc-binding;Calponin-like actin-binding;Proline-rich region;RNA polymerase sigma factor 54, interaction	PF01694	ortholog_one2one	ortholog_one2one	Ano:Ae:Dm
32.5.12	-0.24	No sex bias	0.07	No sex bias	-0.32	No sex bias	-0.13	No sex bias	-1.01	Female biased	AGAP008701	AGAP008701-RA	AGAP008701-PA	ENSF00000013028		3R:15605058..15605909	576	191			IPR000694	Proline-rich region	PF03810;PF08389;PF08767			Ano only
86.5.10	-0.05	No sex bias	-0.13	No sex bias	-0.07	No sex bias	-0.13	No sex bias	-1.01	Female biased	AGAP002906	AGAP002906-RA	AGAP002906-PA	ENSF00000000583		2R:29134918..29137211	2071	671			IPR004147	ABC-1		ortholog_one2one	ortholog_one2one	Ano:Ae:Dm
102.3.12	0.01	No sex bias	-0.28	No sex bias	-0.09	No sex bias	-0.06	No sex bias	-1.01	Female biased	AGAP001884	AGAP001884-RA	AGAP001884-PA	ENSF00000004212		2R:11882021..11897020	1616	494	GO:0003824;GO:0006099;GO:0004333;GO:0006106;GO:0045239	catalytic activity;fumarate hydratase activity;tricarboxylic acid cycle;fumarate metabolic process;tricarboxylic acid cycle enzyme complex	IPR000362;IPR003031	Fumarate lyase;Delta crystallin	PF08449	ortholog_one2one	ortholog_one2many	Ano:Ae:Dm
61.8.3	-0.35	No sex bias	-0.25	No sex bias	-0.02	No sex bias	0.05	No sex bias	-1.01	Female biased	AGAP011581	AGAP011581-RA	AGAP011581-PA	ENSF00000000156		3L:28373084..28373665	582	193	GO:0005622;GO:0003735;GO:0005840;GO:0006412;GO:0003682;GO:0005811;GO:0007005;GO:0016049	chromatin binding;structural constituent of ribosome;intracellular;lipid particle;ribosome;translation;mitochondrion organization and biogenesis;cell growth	IPR013823	Ribosomal protein L7/L12, C-terminal		ortholog_one2one	ortholog_one2one	Ano:Ae:Dm
10.4.6	-0.01	No sex bias	-0.28	No sex bias	-0.1	No sex bias	0.16	No sex bias	-1.01	Female biased	AGAP000649	AGAP000649-RA	AGAP000649-PA	ENSF00000000227		X:11597883..11598800	918	305	GO:0003824;GO:0044237;GO:0050662	catalytic activity;cellular metabolic process;coenzyme binding	IPR001509;IPR013549	NAD-dependent epimerase/dehydratase;Domain of unknown function DUF1731	PF00400	ortholog_one2one	ortholog_one2one	Ano:Ae:Dm
74.5.11	-0.09	No sex bias	0.09	No sex bias	-0.04	No sex bias	0.18	No sex bias	-1.01	Female biased	AGAP012126	AGAP012126-RA	AGAP012126-PA	ENSF00000000569		3L:37913960..37915698	685	219			IPR003140	Phospholipase/Carboxylesterase		ortholog_one2one	ortholog_one2one	Ano:Ae:Dm
107.6.6	0.15	No sex bias	0.13	No sex bias	-0.08	No sex bias	0.29	No sex bias	-1.01	Female biased	AGAP007682	AGAP007682-RA	AGAP007682-PA	ENSF00000000303		2L:48993231..48997725	4073	1169	GO:0005515;GO:0005524	protein binding;ATP binding	IPR000169;IPR001023;IPR013126;IPR012860	Peptidase, cysteine peptidase active site;Heat shock protein Hsp70;Heat shock protein 70;Protein of unknown function DUF1630			ortholog_one2one	Ano:Dm
19.3.8	0.08	No sex bias	-0.08	No sex bias	-0.04	No sex bias	0.3	No sex bias	-1.01	Female biased	AGAP008901	AGAP008901-RA	AGAP008901-PA	ENSF00000002350		3R:20581730..20589281	2028	675	GO:0008270;GO:0003676;GO:0005622	nucleic acid binding;intracellular;zinc ion binding	IPR007087;IPR007086;IPR000694;IPR001781;IPR003604	Zinc finger, C2H2-type;Zinc finger, C2H2-subtype;Proline-rich region;LIM, zinc-binding;Zinc finger, U1-type	PF00096	ortholog_one2many		Ano:Ae
81.2.2	0.48	No sex bias	0.2	No sex bias	0.13	No sex bias	0.41	No sex bias	-1.01	Female biased	AGAP003865	AGAP003865-RA	AGAP003865-PA	ENSF00000000848		2R:44694438..44697276	2599	857	GO:0000226;GO:0000922;GO:0005815;GO:0008275;GO:0007020;GO:0051011;GO:0007126;GO:0043015;GO:0007127;GO:0051322	microtubule cytoskeleton organization and biogenesis;spindle pole;microtubule organizing center;microtubule nucleation;meiosis;meiosis I;gamma-tubulin small complex;gamma-tubulin binding;microtubule minus-end binding;anaphase	IPR007259	Spc97/Spc98		ortholog_one2one	ortholog_one2one	Ano:Ae:Dm
104.4.11	-0.07	No sex bias	-0.16	No sex bias	-0.13	No sex bias	-0.51	No sex bias	-1.02	Female biased	AGAP006438	AGAP006438-RA	AGAP006438-PA	ENSF00000000287		2L:31884412..31886399	1840	558			IPR007174	Las1-like	PF00982;PF02358	ortholog_one2one	ortholog_one2one	Ano:Ae:Dm
47.5.9	-0.05	No sex bias	-0.07	No sex bias	-0.2	No sex bias	-0.37	No sex bias	-1.02	Female biased	AGAP004359	AGAP004359-RA	AGAP004359-PA	ENSF00000000028		2R:55037818..55038948	1131	376	GO:0008270;GO:0005515	protein binding;zinc ion binding	IPR001965	Zinc finger, PHD-type	PF08477;PF00071	ortholog_one2one	ortholog_one2one	Ano:Ae:Dm
109.1.5	-0.06	No sex bias	0.18	No sex bias	-0.19	No sex bias	-0.34	No sex bias	-1.02	Female biased	AGAP002283	AGAP002283-RA	AGAP002283-PA	ENSF00000001786		2R:18573001..18574366	1238	347			IPR013919	Peroxisome membrane protein, Pex16	PF01398	ortholog_one2one	ortholog_one2one	Ano:Ae:Dm
106.3.11	-0.3	No sex bias	-0.04	No sex bias	0.19	No sex bias	-0.17	No sex bias	-1.02	Female biased	AGAP004919	AGAP004919-RA	AGAP004919-PA	ENSF00000000065		2L:6015229..6016503	768	204	GO:0005622;GO:0003735;GO:0005840;GO:0006412;GO:0030529	structural constituent of ribosome;intracellular;ribosome;translation;ribonucleoprotein complex	IPR000439	Ribosomal protein L15e	PF06840	ortholog_one2many	ortholog_one2one	Ano:Ae:Dm
21.5.10	0.34	No sex bias	0.11	No sex bias	-0.01	No sex bias	-0.16	No sex bias	-1.02	Female biased	AGAP011286	AGAP011286-RA	AGAP011286-PA	ENSF00000001002		3L:20563075..20567776	3149	879	GO:0005525;GO:0000166;GO:0003924;GO:0008053	nucleotide binding;GTPase activity;GTP binding;mitochondrial fusion	IPR001401	Dynamin, GTPase region	PF00431	ortholog_one2one	ortholog_one2one	Ano:Ae:Dm
47.6.11	0.24	No sex bias	0.05	No sex bias	-0.13	No sex bias	-0.08	No sex bias	-1.02	Female biased	AGAP004366	AGAP004366-RA	AGAP004366-PA	ENSF00000000287		2R:55076645..55078659	1846	579	GO:0008152;GO:0016491;GO:0006561;GO:0005759;GO:0003842	1-pyrroline-5-carboxylate dehydrogenase activity;mitochondrial matrix;proline biosynthetic process;metabolic process;oxidoreductase activity	IPR002086	Aldehyde dehydrogenase	PF08477;PF00071	ortholog_one2many	ortholog_one2one	Ano:Ae:Dm
97.3.12	0.09	No sex bias	-0.19	No sex bias	-0.08	No sex bias	-0.02	No sex bias	-1.02	Female biased	AGAP001919	AGAP001919-RA	AGAP001919-PA	ENSF00000000219		2R:12098233..12099570	1338	445	GO:0016853;GO:0045454	isomerase activity;cell redox homeostasis	IPR000886;IPR006662;IPR013766	Endoplasmic reticulum targeting sequence;Thioredoxin-related;Thioredoxin domain		ortholog_one2one	ortholog_one2one	Ano:Ae:Dm
38.6.6	-0.03	No sex bias	0.24	No sex bias	-0.28	No sex bias	-0.01	No sex bias	-1.02	Female biased	AGAP003580	AGAP003580-RA	AGAP003580-PA	ENSF00000000672		2R:40286798..40287980	1076	225			IPR001858;IPR008914	Phosphatidylethanolamine-binding protein;PEBP	PF04571;PF08235	ortholog_one2one	ortholog_one2many	Ano:Ae:Dm
65.7.10	-0.1	No sex bias	-0.17	No sex bias	0.34	No sex bias	0.04	No sex bias	-1.02	Female biased	AGAP009823	AGAP009823-RA	AGAP009823-PA	ENSF00000005501		3R:43805221..43816144	2277	656					PF00641;PF02338	ortholog_one2one	ortholog_one2one	Ano:Ae:Dm
74.7.7	0.02	No sex bias	0.23	No sex bias	0.05	No sex bias	0.11	No sex bias	-1.02	Female biased	AGAP010591	AGAP010591-RA	AGAP010591-PA	ENSF00000001142		3L:6563226..6564786	977	121	GO:0005622;GO:0003735;GO:0005840;GO:0006412;GO:0015935;GO:0005811	structural constituent of ribosome;intracellular;lipid particle;ribosome;translation;small ribosomal subunit	IPR001848	Ribosomal protein S10		ortholog_one2one	ortholog_one2one	Ano:Ae:Dm
26.1.3	-0.08	No sex bias	0	No sex bias	0.29	No sex bias	0.12	No sex bias	-1.02	Female biased	AGAP007894	AGAP007894-RA	AGAP007894-PA	ENSF00000000778		3R:2560923..2563317	2214	737	GO:0005525;GO:0000166;GO:0003924	nucleotide binding;GTPase activity;GTP binding	IPR000795;IPR004161;IPR000640	Protein synthesis factor, GTP-binding;Translation elongation factor EFTu/EF1A, domain 2;Translation elongation factor EFG/EF2, C-terminal	PF00651;PF07707;PF08005	ortholog_one2many	ortholog_one2one	Ano:Ae:Dm
102.1.4	0.21	No sex bias	-0.08	No sex bias	-0.19	No sex bias	0.19	No sex bias	-1.02	Female biased	AGAP007638	AGAP007638-RA	AGAP007638-PA	ENSF00000001193		2L:48540332..48542631	2066	640	GO:0005789;GO:0004579;GO:0018279;GO:0008250	dolichyl-diphosphooligosaccharide-protein glycotransferase activity;endoplasmic reticulum membrane;oligosaccharyl transferase complex;protein amino acid N-linked glycosylation via asparagine	IPR008814	Ribophorin II	PF00009;PF01926;PF03144	ortholog_one2many	ortholog_one2one	Ano:Ae:Dm
90.4.10	0.16	No sex bias	0.3	No sex bias	0	No sex bias	0.38	No sex bias	-1.02	Female biased	AGAP008436	AGAP008436-RA	AGAP008436-PA	ENSF00000003946		3R:10719260..10724153	4364	1407	GO:0016021;GO:0005524;GO:0006810;GO:0000166;GO:0016887;GO:0017111;GO:0042626	nucleotide binding;ATP binding;transport;integral to membrane;ATPase activity;nucleoside-triphosphatase activity;"ATPase activity, coupled to transmembrane movement of substances"	IPR003439;IPR001140;IPR011527;IPR003593	ABC transporter related;ABC transporter, transmembrane region;ABC transporter, transmembrane region, type 1;AAA+ ATPase, core		ortholog_one2one		Ano:Ae
94.4.10	0.11	No sex bias	-0.17	No sex bias	-0.29	No sex bias	-0.41	No sex bias	-1.03	Female biased	AGAP006082	AGAP006082-RA	AGAP006082-PA	ENSF00000000383		2L:26136547..26145914	1927	572	GO:0006118;GO:0046872;GO:0016491;GO:0005506;GO:0020037;GO:0004497	monooxygenase activity;iron ion binding;electron transport;oxidoreductase activity;heme binding;metal ion binding	IPR002401;IPR001128;IPR002403;IPR002397	Cytochrome P450, E-class, group I;Cytochrome P450;Cytochrome P450, E-class, group IV;Cytochrome P450, B-class		ortholog_one2one	ortholog_one2one	Ano:Ae:Dm
6.5.5	-0.11	No sex bias	0.24	No sex bias	-0.41	No sex bias	-0.29	No sex bias	-1.03	Female biased	AGAP010056	AGAP010056-RA	AGAP010056-PA	ENSF00000000009		3R:48468803..48473896	1730	554	GO:0003824;GO:0005975;GO:0043169;GO:0004563	catalytic activity;beta-N-acetylhexosaminidase activity;carbohydrate metabolic process;cation binding	IPR001540	Glycoside hydrolase, family 20		ortholog_one2one		Ano:Ae
117.5.9	0.26	No sex bias	0.28	No sex bias	-0.02	No sex bias	-0.03	No sex bias	-1.03	Female biased	AGAP006422	AGAP006422-RA	AGAP006422-PA	ENSF00000000030		2L:31705081..31707214	1811	545	GO:0003824;GO:0004553;GO:0005975;GO:0043169	catalytic activity;"hydrolase activity, hydrolyzing O-glycosyl compounds";carbohydrate metabolic process;cation binding	IPR001360	Glycoside hydrolase, family 1	PF00787			Ano only
94.5.3	-0.18	No sex bias	-0.33	No sex bias	-0.3	No sex bias	0	No sex bias	-1.03	Female biased	AGAP003485	AGAP003485-RA	AGAP003485-PA	ENSF00000000849		2R:38586884..38588301	1009	215						ortholog_one2many	ortholog_one2one	Ano:Ae:Dm
7.7.4	-0.19	No sex bias	-0.4	No sex bias	-0.15	No sex bias	0.09	No sex bias	-1.03	Female biased	AGAP010723	AGAP010723-RA	AGAP010723-PA	ENSF00000000971		3L:8989863..8991265	1272	423			IPR002791	Protein of unknown function DUF89		ortholog_one2many	ortholog_one2many	Ano:Ae:Dm
39.7.12	-0.08	No sex bias	-0.12	No sex bias	-0.05	No sex bias	0.11	No sex bias	-1.03	Female biased	AGAP001134	AGAP001134-RA	AGAP001134-PA	ENSF00000000392		2R:560845..562592	1687	555	GO:0003735;GO:0005515;GO:0005739;GO:0005840;GO:0006412	structural constituent of ribosome;protein binding;mitochondrion;ribosome;translation	IPR010793	Ribosomal protein S30, mitochondrial	PF01124	ortholog_one2one	ortholog_one2one	Ano:Ae:Dm
36.4.12	0.14	No sex bias	-0.16	No sex bias	-0.08	No sex bias	0.23	No sex bias	-1.03	Female biased	AGAP001685	AGAP001685-RA	AGAP001685-PA	ENSF00000000329		2R:8444300..8446927	2520	839	GO:0006810;GO:0005643	nuclear pore;transport	IPR007252	Nuclear pore protein 84/107	PF00046	ortholog_one2one	ortholog_one2one	Ano:Ae:Dm
34.1.1	0.35	No sex bias	-0.2	No sex bias	0.35	No sex bias	0.26	No sex bias	-1.03	Female biased	AGAP012406	AGAP012406-RA	AGAP012406-PA	ENSF00000000580		3L:41755657..41759200	1024	277			IPR015414	SNARE associated Golgi protein	PF01395	ortholog_one2one	ortholog_one2one	Ano:Ae:Dm
77.5.12	0.15	No sex bias	-0.27	No sex bias	0	No sex bias	0.37	No sex bias	-1.03	Female biased	AGAP005853	AGAP005853-RA	AGAP005853-PA	ENSF00000000219		2L:22610800..22613327	2328	753	GO:0007110;GO:0007111;GO:0000916;GO:0043147	contractile ring contraction involved in cytokinesis;cytokinesis after meiosis I;cytokinesis after meiosis II;meiotic spindle stabilization				ortholog_one2one	ortholog_one2one	Ano:Ae:Dm
80.5.11	0.01	No sex bias	0.08	No sex bias	-0.05	No sex bias	-0.51	No sex bias	-1.04	Female biased	AGAP003301	AGAP003301-RA	AGAP003301-PA	ENSF00000001023		2R:35338169..35339805	1463	431	GO:0005622;GO:0004725;GO:0006470;GO:0000087;GO:0005634;GO:0009987;GO:0005694;GO:0007099	M phase of mitotic cell cycle;protein tyrosine phosphatase activity;intracellular;nucleus;chromosome;protein amino acid dephosphorylation;centriole replication;cellular process	IPR000751;IPR001763	M-phase inducer phosphatase;Rhodanese-like		ortholog_one2one	ortholog_one2one	Ano:Ae:Dm
60.5.4	0.44	No sex bias	0.17	No sex bias	-0.01	No sex bias	-0.41	No sex bias	-1.04	Female biased	AGAP003409	AGAP003409-RA	AGAP003409-PA	ENSF00000000944		2R:37453567..37458325	2688	785					PF00012	ortholog_one2one	ortholog_one2one	Ano:Ae:Dm
101.6.2	-0.1	No sex bias	-0.03	No sex bias	-0.69	No sex bias	-0.35	No sex bias	-1.04	Female biased	AGAP000416	AGAP000416-RA	AGAP000416-PA	ENSF00000000966		X:7437022..7438341	1038	265	GO:0016787	hydrolase activity	IPR001279	Beta-lactamase-like	PF00089	ortholog_one2one	ortholog_one2one	Ano:Ae:Dm
74.7.6	-0.28	No sex bias	-0.12	No sex bias	-0.21	No sex bias	-0.3	No sex bias	-1.04	Female biased	AGAP010586	AGAP010586-RA	AGAP010586-PA	ENSF00000000383		3L:6547454..6548556	1017	334	GO:0003723;GO:0000049	tRNA binding;RNA binding	IPR002547	t-RNA-binding region		ortholog_one2many	ortholog_one2one	Ano:Ae:Dm
103.1.9	0.03	No sex bias	-0.2	No sex bias	0.01	No sex bias	-0.22	No sex bias	-1.04	Female biased	AGAP006682	AGAP006682-RA	AGAP006682-PA	ENSF00000003402		2L:36677216..36679764	2186	709	GO:0000145;GO:0006887	exocyst;exocytosis	IPR004140	Exo70 exocyst complex subunit		ortholog_one2one	ortholog_one2one	Ano:Ae:Dm
84.1.11	0.69	No sex bias	0.33	No sex bias	-0.26	No sex bias	-0.2	No sex bias	-1.04	Female biased	AGAP008297	AGAP008297-RA	AGAP008297-PA	ENSF00000000017		3R:8636297..8640030	3663	1190	GO:0006412;GO:0005524;GO:0000166;GO:0004812;GO:0005737;GO:0006418;GO:0016874;GO:0004823	nucleotide binding;aminoacyl-tRNA ligase activity;leucine-tRNA ligase activity;ATP binding;cytoplasm;translation;tRNA aminoacylation for protein translation;ligase activity	IPR001412;IPR015413;IPR013155	Aminoacyl-tRNA synthetase, class I;tRNA synthetase class I (M);tRNA synthetase, valyl/leucyl, anticodon-binding		ortholog_one2one	ortholog_one2one	Ano:Ae:Dm
114.4.4	0	No sex bias	0.17	No sex bias	-0.4	No sex bias	-0.15	No sex bias	-1.04	Female biased	AGAP004051	AGAP004051-RA	AGAP004051-PA	ENSF00000012351		2R:48785174..48792262	898	87								Ano only
38.7.9	-0.17	No sex bias	-0.11	No sex bias	-0.14	No sex bias	-0.04	No sex bias	-1.04	Female biased	AGAP003622	AGAP003622-RA	AGAP003622-PA	ENSF00000000219		2R:40593252..40594427	1176	391	GO:0008270;GO:0016740;GO:0016757;GO:0008033;GO:0006400;GO:0008479;GO:0008616	tRNA modification;tRNA processing;zinc ion binding;queuine tRNA-ribosyltransferase activity;queuosine biosynthetic process;transferase activity;"transferase activity, transferring glycosyl groups"	IPR002616	Queuine/other tRNA-ribosyltransferase	PF00651	ortholog_one2many	ortholog_one2one	Ano:Ae:Dm
112.8.3	0.39	No sex bias	0.19	No sex bias	0.45	No sex bias	-0.04	No sex bias	-1.04	Female biased	AGAP011086	AGAP011086-RA	AGAP011086-PA	ENSF00000000812		3L:16368237..16369337	1030	330					PF00105;PF00104	ortholog_one2one	ortholog_one2one	Ano:Ae:Dm
83.7.6	0.04	No sex bias	0.2	No sex bias	-0.22	No sex bias	0.08	No sex bias	-1.04	Female biased	AGAP010834	AGAP010834-RA	AGAP010834-PA	ENSF00000001208		3L:11719949..11722346	2166	721	GO:0005622;GO:0006508;GO:0004198	calcium-dependent cysteine-type endopeptidase activity;intracellular;proteolysis	IPR001300;IPR007330	Peptidase C2, calpain;MIT		ortholog_one2one		Ano:Ae
99.5.3	-0.04	No sex bias	-0.17	No sex bias	0.12	No sex bias	0.29	No sex bias	-1.04	Female biased	AGAP006391	AGAP006391-RA	AGAP006391-PA	ENSF00000000349		2L:31052072..31053391	1320	439			IPR001012;IPR006567	UBX;PUG		ortholog_one2one	ortholog_one2one	Ano:Ae:Dm
22.2.8	-0.13	No sex bias	-0.11	No sex bias	-0.13	No sex bias	-0.52	No sex bias	-1.05	Female biased	AGAP011887	AGAP011887-RA	AGAP011887-PA	ENSF00000000555		3L:34631276..34632383	1037	320			IPR001680	WD-40 repeat	PF01431	ortholog_one2one	ortholog_one2one	Ano:Ae:Dm
87.5.10	0.75	No sex bias	-0.46	No sex bias	-0.39	No sex bias	-0.45	No sex bias	-1.05	Female biased	AGAP003350	AGAP003350-RA	AGAP003350-PA	ENSF00000001820		2R:36472074..36474141	1950	649	GO:0005525;GO:0006094;GO:0004611;GO:0017076	phosphoenolpyruvate carboxykinase activity;GTP binding;gluconeogenesis;purine nucleotide binding	IPR008209	Phosphoenolpyruvate carboxykinase (GTP)		ortholog_one2many	ortholog_one2many	Ano:Ae:Dm
2.8.4	-0.05	No sex bias	0.28	No sex bias	-0.27	No sex bias	-0.34	No sex bias	-1.05	Female biased	AGAP012591	AGAP012591-RA	AGAP012591-PA	ENSF00000000616	CLIPA3	UNKN:18231007..18232273	1055	350	GO:0006508;GO:0004252	serine-type endopeptidase activity;proteolysis	IPR001314;IPR001254	Peptidase S1A, chymotrypsin;Peptidase S1 and S6, chymotrypsin/Hap	PF08351;PF05127;PF00583	ortholog_one2many	ortholog_one2one	Ano:Ae:Dm
19.8.5	-0.04	No sex bias	-0.15	No sex bias	-0.08	No sex bias	-0.09	No sex bias	-1.05	Female biased	AGAP005341	AGAP005341-RA;AGAP005341-RB	AGAP005341-PA;AGAP005341-PB	ENSF00000000984		2L:14269657..14288258	2507;2303	691;755	GO:0008270;GO:0016787;GO:0016311;GO:0016791;GO:0004437;GO:0046839	inositol or phosphatidylinositol phosphatase activity;zinc ion binding;dephosphorylation;hydrolase activity;phosphoric monoester hydrolase activity;phospholipid dephosphorylation;	IPR000387;IPR010569;IPR000306;IPR003595	Tyrosine specific protein phosphatase and dual spe;Myotubularin-related;Zinc finger, FYVE-type;Protein tyrosine phosphatase, catalytic region		ortholog_one2one	ortholog_one2one	Ano:Ae:Dm
38.6.9	0.08	No sex bias	0.17	No sex bias	0.01	No sex bias	-0.07	No sex bias	-1.05	Female biased	AGAP009993	AGAP009993-RA	AGAP009993-PA	ENSF00000000248		3R:47337209..47339123	1778	583	GO:0005524;GO:0005694;GO:0004674;GO:0000781	chromosome, telomeric region;protein serine/threonine kinase activity;ATP binding;chromosome	IPR008266;IPR000687	Tyrosine protein kinase, active site;RIO kinase	PF00151	ortholog_one2one	ortholog_one2one	Ano:Ae:Dm
32.4.5	0.25	No sex bias	0.24	No sex bias	0.11	No sex bias	0	No sex bias	-1.05	Female biased	AGAP002957	AGAP002957-RA	AGAP002957-PA	ENSF00000000156		2R:30116158..30118751	2012	456	GO:0016021;GO:0007242;GO:0005938;GO:0005737;GO:0016324;GO:0016337;GO:0007010;GO:0048190	cytoplasm;cell cortex;cytoskeleton organization and biogenesis;intracellular signaling cascade;integral to membrane;apical plasma membrane;cell-cell adhesion;wing disc dorsal/ventral pattern formation	IPR001108;IPR006639	Peptidase A22A, presenilin;Peptidase A22, presenilin signal peptide	PF00929		ortholog_one2one	Ano:Dm
89.5.1	0.2	No sex bias	-0.21	No sex bias	0.1	No sex bias	0.03	No sex bias	-1.05	Female biased	AGAP000633	AGAP000633-RA	AGAP000633-PA	ENSF00000000416		X:11369793..11372923	1795	502			IPR008862	T-complex 11		ortholog_one2many	ortholog_one2many	Ano:Ae:Dm
15.5.10	-0.05	No sex bias	0.03	No sex bias	-0.05	No sex bias	0.07	No sex bias	-1.05	Female biased	AGAP011089	AGAP011089-RA	AGAP011089-PA	ENSF00000000651		3L:16457549..16461141	1935	644	GO:0003676	nucleic acid binding	IPR008191;IPR002999;IPR001159	Maternal tudor protein;Tudor;Double-stranded RNA binding	PF00149	ortholog_one2one	ortholog_one2many	Ano:Ae:Dm
109.5.2	0.21	No sex bias	0.1	No sex bias	0.13	No sex bias	0.08	No sex bias	-1.05	Female biased	AGAP005521	AGAP005521-RA	AGAP005521-PA	ENSF00000002486		2L:16604150..16605748	1377	458	GO:0005524;GO:0006468;GO:0000166;GO:0004672;GO:0004674;GO:0048800;GO:0007476;GO:0035317;GO:0048814	nucleotide binding;protein kinase activity;protein serine/threonine kinase activity;ATP binding;protein amino acid phosphorylation;imaginal disc-derived wing morphogenesis;imaginal disc-derived wing hair organization and biogenesis;antennal morphogenesis;regulation of dendrite morphogenesis	IPR000719;IPR008271;IPR001245;IPR000961;IPR002290	Protein kinase;Serine/threonine protein kinase, active site;Tyrosine protein kinase;Protein kinase, C-terminal;Serine/threonine protein kinase	PF00069	ortholog_one2many	ortholog_one2one	Ano:Ae:Dm
28.3.6	0.19	No sex bias	-0.08	No sex bias	0.13	No sex bias	0.17	No sex bias	-1.05	Female biased	AGAP005197	AGAP005197-RA	AGAP005197-PA	ENSF00000000815		2L:12185669..12186929	1261	152	GO:0006464;GO:0006512;GO:0019787;GO:0016874;GO:0007409;GO:0007629;GO:0007412;GO:0008594;GO:0007630	protein modification process;ubiquitin cycle;axonogenesis;axon target recognition;flight behavior;jump response;photoreceptor cell morphogenesis;ligase activity;small conjugating protein ligase activity	IPR000608	Ubiquitin-conjugating enzyme, E2	PF01399	ortholog_one2many	ortholog_one2many	Ano:Ae:Dm
39.7.9	0.19	No sex bias	0.03	No sex bias	0	No sex bias	0.22	No sex bias	-1.05	Female biased	AGAP001146	AGAP001146-RA	AGAP001146-PA	ENSF00000000418		2R:596586..599507	2850	911			IPR001680;IPR007148	WD-40 repeat;Dip2/Utp12	PF00153	ortholog_one2one	ortholog_one2one	Ano:Ae:Dm
85.1.4	0.68	No sex bias	-0.11	No sex bias	0.15	No sex bias	0.23	No sex bias	-1.05	Female biased	AGAP007870	AGAP007870-RA	AGAP007870-PA	ENSF00000000228		3R:2394950..2398812	3316	1080	GO:0000151;GO:0004842;GO:0016567	ubiquitin ligase complex;ubiquitin-protein ligase activity;protein ubiquitination	IPR003613	U box		ortholog_one2one	ortholog_one2one	Ano:Ae:Dm
35.2.9	0.37	No sex bias	0.08	No sex bias	0.05	No sex bias	0.33	No sex bias	-1.05	Female biased	AGAP011393	AGAP011393-RA	AGAP011393-PA	ENSF00000000150		3L:23469138..23472110	2973	990					PF07700;PF07701;PF00211	ortholog_one2one	ortholog_one2one	Ano:Ae:Dm
111.6.7	0.22	No sex bias	-0.12	No sex bias	-0.26	No sex bias	-0.35	No sex bias	-1.06	Female biased	AGAP011155	AGAP011155-RA	AGAP011155-PA	ENSF00000001308		3L:18091736..18097483	692	182	GO:0016787;GO:0006470;GO:0016311;GO:0016791;GO:0008138	protein amino acid dephosphorylation;protein tyrosine/serine/threonine phosphatase activity;dephosphorylation;hydrolase activity;phosphoric monoester hydrolase activity	IPR000387;IPR000340;IPR003595	Tyrosine specific protein phosphatase and dual spe;Dual specificity protein phosphatase;Protein tyrosine phosphatase, catalytic region	PF00085	ortholog_one2one	ortholog_one2one	Ano:Ae:Dm
73.1.5	0.41	No sex bias	0.54	No sex bias	0.02	No sex bias	-0.31	No sex bias	-1.06	Female biased	AGAP010643	AGAP010643-RA	AGAP010643-PA	ENSF00000000328		3L:7929754..7934651	3733	1243	GO:0007062	sister chromatid cohesion				ortholog_one2one	ortholog_one2one	Ano:Ae:Dm
86.8.10	0	No sex bias	-0.22	No sex bias	-0.17	No sex bias	-0.15	No sex bias	-1.06	Female biased	AGAP009439	AGAP009439-RA	AGAP009439-PA	ENSF00000002144		3R:33492023..33493315	1138	348	GO:0016020	membrane	IPR001972;IPR000533;IPR001107	Stomatin;Tropomyosin;Band 7 protein		ortholog_one2one	ortholog_one2one	Ano:Ae:Dm
19.2.9	-0.17	No sex bias	-0.09	No sex bias	-0.21	No sex bias	0.09	No sex bias	-1.06	Female biased	AGAP002154	AGAP002154-RA	AGAP002154-PA	ENSF00000000798		2R:16543211..16547757	954	317	GO:0005524;GO:0006468;GO:0016740;GO:0000166;GO:0004672;GO:0016301;GO:0004674	nucleotide binding;protein kinase activity;protein serine/threonine kinase activity;ATP binding;protein amino acid phosphorylation;kinase activity;transferase activity	IPR000719;IPR008271;IPR001245;IPR002290	Protein kinase;Serine/threonine protein kinase, active site;Tyrosine protein kinase;Serine/threonine protein kinase	PF00178	ortholog_one2one		Ano:Ae
37.2.8	0.05	No sex bias	-0.08	No sex bias	0.17	No sex bias	0.28	No sex bias	-1.06	Female biased	AGAP008041	AGAP008041-RA	AGAP008041-PA	ENSF00000000316		3R:4800965..4803086	1610	321	GO:0008270;GO:0046872;GO:0005515	protein binding;zinc ion binding;metal ion binding	IPR001841;IPR011016	Zinc finger, RING-type;RINGv	PF00400	ortholog_one2many	ortholog_one2one	Ano:Ae:Dm
66.5.6	-0.21	No sex bias	0.52	No sex bias	-0.2	No sex bias	-0.41	No sex bias	-1.07	Female biased	AGAP012045	AGAP012045-RA	AGAP012045-PA	ENSF00000001824	RM62E	3L:36848679..36851829	2733	910	GO:0003676;GO:0005524;GO:0016787;GO:0000166;GO:0004386;GO:0008026	nucleotide binding;nucleic acid binding;helicase activity;ATP binding;ATP-dependent helicase activity;hydrolase activity	IPR000629;IPR011545;IPR001650;IPR014021;IPR014014;IPR014001	ATP-dependent helicase, DEAD-box;DEAD/DEAH box helicase, N-terminal;Helicase, C-terminal;Helicase superfamily 1 and 2 ATP-binding;DEAD-box RNA helicase Q motif;DEAD-like helicases, N-terminal		ortholog_one2one	ortholog_one2one	Ano:Ae:Dm
100.3.4	0.19	No sex bias	-0.19	No sex bias	-0.22	No sex bias	-0.27	No sex bias	-1.07	Female biased	AGAP006249	AGAP006249-RA	AGAP006249-PA	ENSF00000000669		2L:28611340..28614271	2634	705	GO:0016020;GO:0006810	transport;membrane	IPR004841	Amino acid permease-associated region		ortholog_one2one	ortholog_one2one	Ano:Ae:Dm
24.7.5	0.02	No sex bias	0.35	No sex bias	-0.15	No sex bias	-0.18	No sex bias	-1.07	Female biased	AGAP007803	AGAP007803-RA	AGAP007803-PA	ENSF00000002742		3R:1248951..1253554	3567	1188	GO:0003676	nucleic acid binding	IPR003096;IPR002062;IPR003979;IPR000449;IPR000504	SM22/calponin;Oxytocin receptor;Tropoelastin;Ubiquitin-associated/Translation elongation facto;RNA-binding region RNP-1 (RNA recognition motif)	PF06472;PF00005	ortholog_one2one	ortholog_one2many	Ano:Ae:Dm
74.3.6	0.08	No sex bias	0.19	No sex bias	-0.18	No sex bias	-0.15	No sex bias	-1.07	Female biased	AGAP001338	AGAP001338-RA	AGAP001338-PA	ENSF00000000774		2R:3313345..3317264	3555	1184	GO:0003676;GO:0005524;GO:0004386;GO:0008026	nucleic acid binding;helicase activity;ATP binding;ATP-dependent helicase activity	IPR002464;IPR001650;IPR007502;IPR011709;IPR014021;IPR014001;IPR003593	ATP-dependent helicase, DEAH-box;Helicase, C-terminal;Helicase-associated region;Domain of unknown function DUF1605;Helicase superfamily 1 and 2 ATP-binding;DEAD-like helicases, N-terminal;AAA+ ATPase, core		ortholog_one2many	ortholog_one2one	Ano:Ae:Dm
47.8.1	0.18	No sex bias	0.3	No sex bias	-0.01	No sex bias	-0.07	No sex bias	-1.07	Female biased	AGAP004890	AGAP004890-RA;AGAP004890-RB	AGAP004890-PA;AGAP004890-PB	ENSF00000001427		2L:4976558..4986660	2736;2682	438;420	GO:0046872;GO:0016740;GO:0000287;GO:0016301;GO:0044249;GO:0009116;GO:0009165;GO:0004749;GO:0009156	magnesium ion binding;ribose phosphate diphosphokinase activity;nucleoside metabolic process;ribonucleoside monophosphate biosynthetic process;nucleotide biosynthetic process;kinase activity;transferase activity;cellular biosynthetic process;metal ion binding;	IPR000842;IPR000836	Phosphoribosyl pyrophosphate synthetase;Phosphoribosyltransferase	PF01094;PF00069;PF07714;PF00211	ortholog_one2many	ortholog_one2one	Ano:Ae:Dm
112.8.6	0.16	No sex bias	0.16	No sex bias	0.05	No sex bias	-0.06	No sex bias	-1.07	Female biased	AGAP011079	AGAP011079-RA	AGAP011079-PA	ENSF00000000326		3L:16309513..16312746	1943	513			IPR006571	TLDc	PF00956	ortholog_one2one	ortholog_one2one	Ano:Ae:Dm
27.3.6	0.12	No sex bias	-0.07	No sex bias	0.03	No sex bias	0.02	No sex bias	-1.07	Female biased	AGAP005188	AGAP005188-RA	AGAP005188-PA	ENSF00000000250		2L:12140996..12147331	2449	676	GO:0016021;GO:0006810;GO:0005215	transporter activity;transport;integral to membrane	IPR011701	Major facilitator superfamily MFS_1		ortholog_one2many	ortholog_one2one	Ano:Ae:Dm
37.3.9	0.1	No sex bias	-0.2	No sex bias	0.03	No sex bias	0.05	No sex bias	-1.07	Female biased	AGAP008044	AGAP008044-RA	AGAP008044-PA	ENSF00000000016		3R:4806082..4808803	2246	719	GO:0006118;GO:0016491;GO:0050660	electron transport;oxidoreductase activity;FAD binding	IPR013027;IPR001100;IPR000103;IPR000104;IPR000815;IPR004051;IPR001327;IPR000694	FAD-dependent pyridine nucleotide-disulphide oxido;Pyridine nucleotide-disulphide oxidoreductase, cl;Antifreeze protein, type I;Mercuric reductase;Kv1.4 voltage-gated K+ channel;Pyridine nucleotide-disulphide oxidoreductase, NA;Proline-rich region	PF02375;PF01388;PF00628;PF02373;PF02928;PF08429	ortholog_one2one	apparent_ortholog_one2one	Ano:Ae:Dm
70.1.1	0.17	No sex bias	-0.05	No sex bias	0.16	No sex bias	0.14	No sex bias	-1.07	Female biased	AGAP010575	AGAP010575-RA	AGAP010575-PA	ENSF00000000385		3L:6454103..6456001	1546	490			IPR001680	WD-40 repeat		ortholog_one2one	ortholog_one2many	Ano:Ae:Dm
39.5.9	0.17	No sex bias	-0.06	No sex bias	0.02	No sex bias	0.31	No sex bias	-1.07	Female biased	AGAP010007	AGAP010007-RA	AGAP010007-PA	ENSF00000000248		3R:47555567..47557471	1751	498	GO:0005737	cytoplasm	IPR012879	Protein of unknown function DUF1682	PF01429	ortholog_one2one	ortholog_one2one	Ano:Ae:Dm
39.4.9	0.6	No sex bias	0.05	No sex bias	0.26	No sex bias	0.54	No sex bias	-1.07	Female biased	AGAP001110	AGAP001110-RA	AGAP001110-PA	ENSF00000000416		2R:288454..293323	2022	511	GO:0007165;GO:0005515;GO:0007154;GO:0035091	protein binding;cell communication;signal transduction;phosphoinositide binding	IPR001478;IPR001683;IPR000159	PDZ/DHR/GLGF;Phox-like;Ras-association	PF03062	ortholog_one2one	ortholog_one2one	Ano:Ae:Dm
92.3.6	0.17	No sex bias	0.12	No sex bias	-0.23	No sex bias	-0.14	No sex bias	-1.08	Female biased	AGAP008985	AGAP008985-RA	AGAP008985-PA	ENSF00000000219		3R:22689837..22691747	1745	474	GO:0005488;GO:0031072	binding;heat shock protein binding	IPR001440;IPR013105;IPR001623;IPR013026	Tetratricopeptide TPR_1;Tetratricopeptide TPR_2;Heat shock protein DnaJ, N-terminal;Tetratricopeptide region		ortholog_one2one	ortholog_one2one	Ano:Ae:Dm
85.6.2	0.54	No sex bias	0.1	No sex bias	0.02	No sex bias	-0.09	No sex bias	-1.08	Female biased	AGAP010713	AGAP010713-RA	AGAP010713-PA	ENSF00000000303		3L:8916682..8918139	1320	439						ortholog_one2one	ortholog_one2one	Ano:Ae:Dm
75.7.2	0.05	No sex bias	-0.04	No sex bias	0.24	No sex bias	-0.05	No sex bias	-1.08	Female biased	AGAP004461	AGAP004461-RA	AGAP004461-PA	ENSF00000000849		2R:56710232..56712287	1493	379	GO:0016020;GO:0006812;GO:0008324	cation transport;cation transmembrane transporter activity;membrane	IPR002395;IPR000817;IPR002524	HMW kininogen;Prion protein;Cation efflux protein		ortholog_one2one	ortholog_one2one	Ano:Ae:Dm
83.5.8	0.12	No sex bias	-0.13	No sex bias	0	No sex bias	-0.02	No sex bias	-1.08	Female biased	AGAP002988	AGAP002988-RA	AGAP002988-PA	ENSF00000004079		2R:30627427..30630092	2341	759	GO:0003676;GO:0005524;GO:0003677;GO:0005634;GO:0008026;GO:0006139;GO:0006289;GO:0004003;GO:0016818;GO:0005737;GO:0005705;GO:0005703;GO:0007088	nucleic acid binding;DNA binding;ATP-dependent DNA helicase activity;ATP binding;nucleus;polytene chromosome puff;polytene chromosome interband;cytoplasm;"nucleobase, nucleoside, nucleotide and nucleic acid metabolic process";nucleotide-excision repair;regulation of mitosis;ATP-dependent helicase activity;"hydrolase activity, acting on acid anhydrides, in phosphorus-containing anhydrides"	IPR001945;IPR010614;IPR010643;IPR014013;IPR006554;IPR014001;IPR003593;IPR006555	Xeroderma pigmentosum group D protein;DEAD_2;Protein of unknown function DUF1227;Helicase superfamily 1 and 2 ATP-binding, DinG/Ra;DEXDc2;DEAD-like helicases, N-terminal;AAA+ ATPase, core;Helicase c2		ortholog_one2one	ortholog_one2one	Ano:Ae:Dm
22.6.10	0.22	No sex bias	-0.16	No sex bias	-0.08	No sex bias	0.12	No sex bias	-1.08	Female biased	AGAP012115	AGAP012115-RA	AGAP012115-PA	ENSF00000003358		3L:37774151..37782167	2706	901	GO:0016021;GO:0005524;GO:0016020;GO:0016787;GO:0003824;GO:0008152;GO:0006810;GO:0015992;GO:0016820;GO:0000166;GO:0005388;GO:0006812;GO:0006816;GO:0015662;GO:0005783;GO:0019722;GO:0005794;GO:0005777;GO:0042044;GO:0051208	nucleotide binding;catalytic activity;calcium-transporting ATPase activity;ATP binding;peroxisome;endoplasmic reticulum;Golgi apparatus;transport;cation transport;calcium ion transport;metabolic process;"ATPase activity, coupled to transmembrane movement of ions, phosphorylative mechanism";proton transport;membrane;integral to membrane;hydrolase activity;"hydrolase activity, acting on acid anhydr…	IPR001757;IPR000695;IPR006069;IPR004014;IPR008250;IPR005834;IPR006068	ATPase, P-type, K/Mg/Cd/Cu/Zn/Na/Ca/Na/H-transporter;H+ transporting ATPase, proton pump;ATPase, P-type cation exchange, alpha subunit;ATPase, P-type cation-transporter, N-terminal;E1-E2 ATPase-associated region;Haloacid dehalogenase-like hydrolase;ATPase, P-type cation-transporter, C-terminal	PF00149	ortholog_one2many	ortholog_one2one	Ano:Ae:Dm
21.7.4	-0.36	No sex bias	-0.14	No sex bias	-0.26	No sex bias	-0.54	No sex bias	-1.09	Female biased	AGAP001788	AGAP001788-RA	AGAP001788-PA	ENSF00000002241		2R:10482180..10483314	991	276					PF05154	ortholog_one2one	ortholog_one2one	Ano:Ae:Dm
104.3.3	-0.16	No sex bias	-0.28	No sex bias	-0.1	No sex bias	-0.2	No sex bias	-1.09	Female biased	AGAP005381	AGAP005381-RC;AGAP005381-RB;AGAP005381-RA	AGAP005381-PC;AGAP005381-PB;AGAP005381-PA	ENSF00000000687		2L:14832803..14835786	2139;2146;2183	612	GO:0003824;GO:0005975;GO:0043169;GO:0004563;GO:0005886;GO:0016231	catalytic activity;beta-N-acetylhexosaminidase activity;plasma membrane;carbohydrate metabolic process;beta-N-acetylglucosaminidase activity;cation binding	IPR001540	Glycoside hydrolase, family 20	PF01084	ortholog_one2one	ortholog_one2one	Ano:Ae:Dm
13.3.10	0.37	No sex bias	0.16	No sex bias	0.12	No sex bias	-0.08	No sex bias	-1.09	Female biased	AGAP006608	AGAP006608-RA;AGAP006608-RB	AGAP006608-PA;AGAP006608-PB	ENSF00000000812		2L:34695234..34698821	2268;2028	755;675	GO:0007242	intracellular signaling cascade;	IPR002110;IPR001496	Ankyrin;SOCS protein, C-terminal	PF03669	ortholog_one2one	ortholog_one2one	Ano:Ae:Dm
63.7.10	0.23	No sex bias	-0.07	No sex bias	0.05	No sex bias	-0.07	No sex bias	-1.09	Female biased	AGAP002324	AGAP002324-RA	AGAP002324-PA	ENSF00000000269		2R:19570462..19574964	1534	453	GO:0006885;GO:0015299;GO:0016021;GO:0006810;GO:0005794	Golgi apparatus;transport;regulation of pH;solute:hydrogen antiporter activity;integral to membrane	IPR001991;IPR006153	Sodium:dicarboxylate symporter;Sodium/hydrogen exchanger	PF01496	ortholog_one2one	ortholog_one2one	Ano:Ae:Dm
33.2.8	0.51	No sex bias	0.07	No sex bias	0.18	No sex bias	0.22	No sex bias	-1.09	Female biased	AGAP007131	AGAP007131-RA	AGAP007131-PA	ENSF00000000648		2L:43139088..43142599	2476	438	GO:0005515;GO:0006810;GO:0006461;GO:0006886;GO:0016192;GO:0030125	protein binding;protein complex assembly;transport;intracellular protein transport;vesicle-mediated transport;clathrin vesicle coat	IPR001392;IPR008968	Clathrin adaptor complex, medium chain;Mu2 adaptin subunit (AP50) of AP2	PF00028;PF00069;PF07714	ortholog_one2one	ortholog_one2one	Ano:Ae:Dm
80.6.12	-0.08	No sex bias	0.03	No sex bias	-0.22	No sex bias	-0.51	No sex bias	-1.1	Female biased	AGAP003289	AGAP003289-RA	AGAP003289-PA	ENSF00000000011		2R:35082721..35085003	957	318	GO:0004089;GO:0008270;GO:0006730	carbonate dehydratase activity;one-carbon compound metabolic process;zinc ion binding	IPR001148	Carbonic anhydrase, eukaryotic		ortholog_one2one	ortholog_one2one	Ano:Ae:Dm
73.6.7	0.03	No sex bias	-0.02	No sex bias	-0.07	No sex bias	-0.43	No sex bias	-1.1	Female biased	AGAP009179	AGAP009179-RA	AGAP009179-PA	ENSF00000000227		3R:28156396..28157338	879	264	GO:0003676;GO:0000166	nucleotide binding;nucleic acid binding	IPR000504	RNA-binding region RNP-1 (RNA recognition motif)		ortholog_one2one	ortholog_one2one	Ano:Ae:Dm
29.3.10	-0.27	No sex bias	-0.63	No sex bias	-0.09	No sex bias	-0.33	No sex bias	-1.1	Female biased	AGAP002625	AGAP002625-RA	AGAP002625-PA	ENSF00000000555	CTL9	2R:24306434..24307559	1038	345	GO:0005529	sugar binding	IPR001304	C-type lectin	PF00067	ortholog_one2one	ortholog_one2one	Ano:Ae:Dm
100.5.10	-0.16	No sex bias	-0.28	No sex bias	-0.16	No sex bias	-0.13	No sex bias	-1.1	Female biased	AGAP010499	AGAP010499-RA	AGAP010499-PA	ENSF00000000745		3L:5054465..5055589	1056	351	GO:0008270;GO:0046872;GO:0016491;GO:0004327	formaldehyde dehydrogenase (glutathione) activity;zinc ion binding;oxidoreductase activity;metal ion binding	IPR002328;IPR001557;IPR013154;IPR013149	Alcohol dehydrogenase, zinc-containing;L-lactate/malate dehydrogenase;Alcohol dehydrogenase GroES-like;Alcohol dehydrogenase, zinc-binding	PF00503	ortholog_one2many	ortholog_one2one	Ano:Ae:Dm
79.5.7	-0.08	No sex bias	-0.28	No sex bias	0.15	No sex bias	0.17	No sex bias	-1.1	Female biased	AGAP003036	AGAP003036-RA	AGAP003036-PA	ENSF00000000333		2R:31281778..31282917	1042	149	GO:0005515;GO:0045892	protein binding;"negative regulation of transcription, DNA-dependent"	IPR010516	Sin3 associated polypeptide p18		ortholog_one2one	ortholog_one2one	Ano:Ae:Dm
32.3.9	0.26	No sex bias	0.18	No sex bias	0.08	No sex bias	0.2	No sex bias	-1.1	Female biased	AGAP002959	AGAP002959-RA	AGAP002959-PA	ENSF00000001500		2R:30126973..30130209	2741	880	GO:0003676;GO:0005622;GO:0000166;GO:0006396	nucleotide binding;nucleic acid binding;intracellular;RNA processing	IPR002343;IPR000504;IPR008669;IPR003107;IPR003954	Paraneoplastic encephalomyelitis antigen;RNA-binding region RNP-1 (RNA recognition motif);Lsm interaction;RNA-processing protein, HAT helix;RNA recognition, region 1	PF05456	ortholog_one2many	ortholog_one2one	Ano:Ae:Dm
29.2.11	0.03	No sex bias	0.07	No sex bias	0.34	No sex bias	0.45	No sex bias	-1.1	Female biased	AGAP002626	AGAP002626-RA	AGAP002626-PA	ENSF00000000383		2R:24327090..24328465	1157	359	GO:0016021;GO:0008053	mitochondrial fusion;integral to membrane	IPR002610	Peptidase S54, rhomboid	PF08211;PF00383	ortholog_one2one	ortholog_one2one	Ano:Ae:Dm
2.7.10	-0.13	No sex bias	-0.19	No sex bias	-0.58	No sex bias	-0.29	No sex bias	-1.11	Female biased	AGAP007039	AGAP007039-RA	AGAP007039-PA	ENSF00000001218		2L:41292154..41294040	1826	550	GO:0005515	protein binding	IPR001611;IPR003591	Leucine-rich repeat;Leucine-rich repeat, typical subtype		ortholog_one2one	ortholog_many2many	Ano:Ae:Dm
22.8.5	0.53	No sex bias	0.47	No sex bias	-0.05	No sex bias	-0.17	No sex bias	-1.11	Female biased	AGAP007690	AGAP007690-RA	AGAP007690-PA	ENSF00000000287		2L:49078686..49082247	2991	996	GO:0005488;GO:0007049;GO:0009987	binding;cell cycle;cellular process	IPR001440;IPR013105;IPR013026	Tetratricopeptide TPR_1;Tetratricopeptide TPR_2;Tetratricopeptide region	PF05251	ortholog_one2many	ortholog_one2one	Ano:Ae:Dm
43.4.6	0.21	No sex bias	0.1	No sex bias	-0.09	No sex bias	0.12	No sex bias	-1.11	Female biased	AGAP010909	AGAP010909-RA	AGAP010909-PA	ENSF00000000327		3L:12862440..12886533	1544	401	GO:0030528;GO:0003697;GO:0005634;GO:0045449	single-stranded DNA binding;nucleus;transcription regulator activity;regulation of transcription	IPR008116;IPR013286;IPR000507;IPR000694;IPR006594	Sequence-specific single-strand DNA-binding protei;Annexin, type VII;Adrenergic receptor, beta 1;Proline-rich region;Lissencephaly type-1-like homology motif	PF00400;PF09070;PF08324	ortholog_one2one	ortholog_one2one	Ano:Ae:Dm
65.8.3	-0.34	No sex bias	-0.39	No sex bias	-0.28	No sex bias	-0.21	No sex bias	-1.12	Female biased	AGAP005149	AGAP005149-RA	AGAP005149-PA	ENSF00000001947		2L:10577656..10578050	336	64			IPR007264	Nucleolar RNA-binding protein Nop10p		ortholog_one2one	ortholog_one2one	Ano:Ae:Dm
24.3.12	-0.01	No sex bias	-0.28	No sex bias	-0.11	No sex bias	-0.2	No sex bias	-1.12	Female biased	AGAP005130	AGAP005130-RA	AGAP005130-PA	ENSF00000000227		2L:10340218..10342062	1724	531	GO:0003676;GO:0005524;GO:0016787;GO:0000166;GO:0004386;GO:0008026;GO:0000381	nucleotide binding;"regulation of alternative nuclear mRNA splicing, via spliceosome";nucleic acid binding;helicase activity;ATP binding;ATP-dependent helicase activity;hydrolase activity	IPR000629;IPR011545;IPR001650;IPR014021;IPR014014;IPR014001	ATP-dependent helicase, DEAD-box;DEAD/DEAH box helicase, N-terminal;Helicase, C-terminal;Helicase superfamily 1 and 2 ATP-binding;DEAD-box RNA helicase Q motif;DEAD-like helicases, N-terminal	PF01602;PF02883;PF02296	ortholog_one2one	ortholog_one2one	Ano:Ae:Dm
2.6.10	0.28	No sex bias	0.48	No sex bias	-0.12	No sex bias	-0.18	No sex bias	-1.12	Female biased	AGAP006974	AGAP006974-RA	AGAP006974-PA	ENSF00000002557	TOLL9	2L:40434581..40440489	2439	812	GO:0016020;GO:0005515;GO:0004888	transmembrane receptor activity;protein binding;membrane	IPR004075;IPR001611;IPR000157;IPR003591	Interleukin-1 receptor, type I/Toll precursor;Leucine-rich repeat;Toll-Interleukin receptor;Leucine-rich repeat, typical subtype	PF00076	ortholog_one2one	ortholog_one2one	Ano:Ae:Dm
80.1.4	0.22	No sex bias	0.43	No sex bias	0.1	No sex bias	-0.04	No sex bias	-1.12	Female biased	AGAP006139	AGAP006139-RA;AGAP006139-RB	AGAP006139-PA;AGAP006139-PB	ENSF00000000479		2L:27085235..27089405	2318;2297	626	GO:0007034;GO:0030904	vacuolar transport;retromer complex	IPR005377	Vacuolar protein sorting-associated protein 26		ortholog_one2many	ortholog_one2one	Ano:Ae:Dm
101.8.8	-0.01	No sex bias	-0.17	No sex bias	0.27	No sex bias	0.01	No sex bias	-1.12	Female biased	AGAP000469	AGAP000469-RA	AGAP000469-PA	ENSF00000001052		X:8098579..8102472	748	242					PF00069;PF00433	ortholog_one2one	ortholog_one2one	Ano:Ae:Dm
86.5.2	0.11	No sex bias	-0.1	No sex bias	0.01	No sex bias	0.05	No sex bias	-1.12	Female biased	AGAP009460	AGAP009460-RA	AGAP009460-PA	ENSF00000000609		3R:33816468..33817798	1181	361	GO:0005524;GO:0006468;GO:0004672;GO:0004674;GO:0004707	protein kinase activity;protein serine/threonine kinase activity;MAP kinase activity;ATP binding;protein amino acid phosphorylation	IPR008271;IPR003527;IPR008351;IPR001245;IPR000719;IPR002290	Serine/threonine protein kinase, active site;MAP kinase;JNK MAP kinase;Tyrosine protein kinase;Protein kinase;Serine/threonine protein kinase		ortholog_one2one		Ano:Ae
47.3.12	0.32	No sex bias	0.17	No sex bias	-0.12	No sex bias	0.22	No sex bias	-1.12	Female biased	AGAP008584	AGAP008584-RA	AGAP008584-PA	ENSF00000000717		3R:13292076..13297285	3580	1138	GO:0016787;GO:0003824;GO:0005975;GO:0043169;GO:0008152;GO:0016798;GO:0004559;GO:0006013;GO:0015923	catalytic activity;alpha-mannosidase activity;carbohydrate metabolic process;mannose metabolic process;metabolic process;mannosidase activity;hydrolase activity;"hydrolase activity, acting on glycosyl bonds";cation binding	IPR000602;IPR015341;IPR011682	Glycoside hydrolase, family 38;Glycoside hydrolase, family 38, central region;Glycosyl hydrolases 38, C-terminal	PF01702	ortholog_one2many	ortholog_one2one	Ano:Ae:Dm
19.6.2	-0.24	No sex bias	-0.42	No sex bias	-0.32	No sex bias	-0.35	No sex bias	-1.13	Female biased	AGAP008325	AGAP008325-RA	AGAP008325-PA	ENSF00000000219		3R:9141536..9142537	912	265	GO:0006911	phagocytosis, engulfment	IPR006984	Protein of unknown function DUF652		ortholog_one2one	ortholog_one2one	Ano:Ae:Dm
57.2.12	-0.34	No sex bias	-0.19	No sex bias	-0.22	No sex bias	-0.15	No sex bias	-1.13	Female biased	AGAP010252	AGAP010252-RA	AGAP010252-PA	ENSF00000000971		3R:51662576..51663611	659	140	GO:0005622;GO:0003735;GO:0005840;GO:0006412;GO:0030529	structural constituent of ribosome;intracellular;ribosome;translation;ribonucleoprotein complex	IPR000218	Ribosomal protein L14b/L23e	PF00917	ortholog_one2many	ortholog_one2one	Ano:Ae:Dm
110.4.11	0.17	No sex bias	0.17	No sex bias	-0.28	No sex bias	-0.04	No sex bias	-1.13	Female biased	AGAP008227	AGAP008227-RA	AGAP008227-PA	ENSF00000000219		3R:7167596..7172527	2746	816	GO:0003824;GO:0008152;GO:0005992	catalytic activity;trehalose biosynthetic process;metabolic process	IPR001830;IPR003337	Glycosyl transferase, family 20;Trehalose-phosphatase	PF05761	ortholog_one2one	ortholog_one2one	Ano:Ae:Dm
105.3.11	0.11	No sex bias	-0.01	No sex bias	0	No sex bias	0.12	No sex bias	-1.13	Female biased	AGAP011843	AGAP011843-RA	AGAP011843-PA	ENSF00000000846		3L:33982065..33983417	1278	425			IPR002893	Zinc finger, MYND-type	PF04563;PF04561;PF04565;PF04566;PF00562;PF04560;PF04567	ortholog_one2one		Ano:Ae
83.2.6	-0.1	No sex bias	0.23	No sex bias	-0.09	No sex bias	0.27	No sex bias	-1.13	Female biased	AGAP002985	AGAP002985-RA	AGAP002985-PA	ENSF00000000512		2R:30557047..30562605	3402	1133	GO:0005524;GO:0005694;GO:0006259;GO:0008113	ATP binding;chromosome;DNA metabolic process;peptide-methionine-(S)-S-oxide reductase activity	IPR003395;IPR002579	SMC protein, N-terminal;Methionine sulfoxide reductase B		ortholog_one2one	ortholog_one2one	Ano:Ae:Dm
40.5.10	-0.06	No sex bias	-0.18	No sex bias	-0.19	No sex bias	-0.46	No sex bias	-1.14	Female biased	AGAP012731	AGAP012731-RA	AGAP012731-PA	ENSF00000000003		UNKN:25798127..25799580	1305	347			IPR001680;IPR001632;IPR009146	WD-40 repeat;G-protein, beta subunit;Groucho/transducin-like enhancer	PF06209	ortholog_one2many	ortholog_one2many	Ano:Ae:Dm
53.1.11	0.21	No sex bias	-0.15	No sex bias	-0.13	No sex bias	-0.38	No sex bias	-1.14	Female biased	AGAP008885	AGAP008885-RA	AGAP008885-PA	ENSF00000000616		3R:20282677..20284789	1780	543			IPR000637;IPR007852	HMG-I and HMG-Y, DNA-binding;RNA polymerase II accessory factor, Cdc73	PF00096	ortholog_one2one	ortholog_one2one	Ano:Ae:Dm
17.3.12	-0.03	No sex bias	0.01	No sex bias	-0.23	No sex bias	-0.28	No sex bias	-1.14	Female biased	AGAP008658	AGAP008658-RA	AGAP008658-PA	ENSF00000000517		3R:14501352..14517906	1379	422					PF00702	ortholog_one2one	ortholog_one2one	Ano:Ae:Dm
77.2.11	0.41	No sex bias	-0.01	No sex bias	-0.67	No sex bias	-0.21	No sex bias	-1.14	Female biased	AGAP000577	AGAP000577-RA	AGAP000577-PA	ENSF00000000178		X:10149598..10154890	2372	784			IPR006650;IPR001365	Adenosine/AMP deaminase active site;Adenosine/AMP deaminase		ortholog_one2many	ortholog_one2one	Ano:Ae:Dm
62.6.6	0.06	No sex bias	-0.25	No sex bias	-0.14	No sex bias	0.16	No sex bias	-1.14	Female biased	AGAP001440	AGAP001440-RA	AGAP001440-PA	ENSF00000005284		2R:5049444..5051303	1421	419	GO:0006508;GO:0004175;GO:0005838	endopeptidase activity;proteasome regulatory particle (sensu Eukaryota);proteolysis	IPR000717;IPR013143	Proteasome component region PCI;PCI/PINT associated module		ortholog_one2one	ortholog_one2one	Ano:Ae:Dm
92.1.4	0.08	No sex bias	-0.06	No sex bias	-0.18	No sex bias	0.25	No sex bias	-1.14	Female biased	AGAP000159	AGAP000159-RA	AGAP000159-PA	ENSF00000002863		X:2783681..2816345	2230	725	GO:0005524;GO:0000166;GO:0005874;GO:0007018;GO:0003774;GO:0003777;GO:0005875;GO:0005828	nucleotide binding;motor activity;microtubule motor activity;ATP binding;kinetochore microtubule;microtubule;microtubule associated complex;microtubule-based movement	IPR001752	Kinesin, motor region		ortholog_one2one	ortholog_one2many	Ano:Ae:Dm
108.6.5	-0.22	No sex bias	-0.06	No sex bias	-0.26	No sex bias	-0.33	No sex bias	-1.15	Female biased	AGAP005524	AGAP005524-RB;AGAP005524-RA	AGAP005524-PB;AGAP005524-PA	ENSF00000003987		2L:16610937..16613808	1355;1380	398;257			IPR001680	WD-40 repeat	PF03567	ortholog_one2many	ortholog_one2one	Ano:Ae:Dm
112.1.11	-0.42	No sex bias	-0.13	No sex bias	-0.17	No sex bias	-0.31	No sex bias	-1.15	Female biased	AGAP002754	AGAP002754-RA	AGAP002754-PA	ENSF00000000686		2R:26674617..26675818	688	186	GO:0003735;GO:0005622;GO:0005840;GO:0006412	structural constituent of ribosome;intracellular;ribosome;translation	IPR001780;IPR005819;IPR000104;IPR000079	Ribosomal protein L35Ae;Histone H5;Antifreeze protein, type I;High mobility group protein HMG14 and HMG17	PF00109;PF02801;PF00698;PF00107;PF00106;PF08659	ortholog_one2one	ortholog_one2one	Ano:Ae:Dm
62.5.6	-0.01	No sex bias	0.09	No sex bias	-0.1	No sex bias	-0.26	No sex bias	-1.15	Female biased	AGAP009347	AGAP009347-RA	AGAP009347-PA	ENSF00000000480		3R:31574344..31576885	1764	461	GO:0005488;GO:0006457;GO:0005515;GO:0006816;GO:0016027;GO:0050908	binding;protein binding;protein folding;calcium ion transport;inaD signaling complex;detection of light stimulus during visual perception	IPR001179;IPR001440;IPR013026	Peptidyl-prolyl cis-trans isomerase, FKBP-type;Tetratricopeptide TPR_1;Tetratricopeptide region		ortholog_one2one	ortholog_one2one	Ano:Ae:Dm
85.3.12	-0.03	No sex bias	-0.03	No sex bias	-0.27	No sex bias	-0.12	No sex bias	-1.15	Female biased	AGAP007863	AGAP007863-RA	AGAP007863-PA	ENSF00000000219		3R:2338629..2352794	1936	482	GO:0005524;GO:0006468;GO:0016740;GO:0000166;GO:0004672;GO:0016301;GO:0004674;GO:0008360;GO:0007155	nucleotide binding;protein kinase activity;protein serine/threonine kinase activity;ATP binding;protein amino acid phosphorylation;cell adhesion;regulation of cell shape;kinase activity;transferase activity	IPR000719;IPR008271;IPR001245;IPR002290	Protein kinase;Serine/threonine protein kinase, active site;Tyrosine protein kinase;Serine/threonine protein kinase		ortholog_one2one	ortholog_one2one	Ano:Ae:Dm
105.5.3	0.07	No sex bias	-0.03	No sex bias	0.5	No sex bias	0.38	No sex bias	-1.15	Female biased	AGAP010806	AGAP010806-RA	AGAP010806-PA	ENSF00000001074		3L:10693820..10694893	807	268	GO:0016021;GO:0016020;GO:0006810;GO:0005216;GO:0006811;GO:0006813;GO:0005267	ion channel activity;potassium channel activity;transport;ion transport;potassium ion transport;membrane;integral to membrane	IPR003280;IPR013099	K+ channel, two pore;Ion transport 2	PF01248	ortholog_one2one	ortholog_one2one	Ano:Ae:Dm
78.3.12	-0.2	No sex bias	-0.1	No sex bias	0.21	No sex bias	-0.38	No sex bias	-1.16	Female biased	AGAP001352	AGAP001352-RA	AGAP001352-PA	ENSF00000000375		2R:3430765..3432005	1111	255			IPR013053;IPR004272	Hormone binding;Odorant binding protein		ortholog_one2many		Ano:Ae
110.3.8	0.14	No sex bias	-0.29	No sex bias	-0.17	No sex bias	-0.21	No sex bias	-1.16	Female biased	AGAP002533	AGAP002533-RA	AGAP002533-PA	ENSF00000000755		2R:22447068..22448249	808	222	GO:0008270;GO:0046872;GO:0005515	protein binding;zinc ion binding;metal ion binding	IPR001841	Zinc finger, RING-type	PF01196	ortholog_one2one	ortholog_one2one	Ano:Ae:Dm
1.4.7	0.32	No sex bias	0.4	No sex bias	0.36	No sex bias	-0.07	No sex bias	-1.16	Female biased	AGAP001747	AGAP001747-RA	AGAP001747-PA	ENSF00000000686		2R:9248978..9253087	881	241	GO:0006464	protein modification process	IPR000626	Ubiquitin			ortholog_one2one	Ano:Dm
20.7.3	0	No sex bias	-0.08	No sex bias	-0.01	No sex bias	-0.03	No sex bias	-1.16	Female biased	AGAP007128	AGAP007128-RA	AGAP007128-PA	ENSF00000000245		2L:43108548..43111590	2689	865	GO:0006364	rRNA processing	IPR001680;IPR012953	WD-40 repeat;BOP1, N-terminal	PF00431;PF00089	ortholog_one2one	ortholog_one2one	Ano:Ae:Dm
92.2.9	0.12	No sex bias	0.09	No sex bias	0	No sex bias	0.01	No sex bias	-1.16	Female biased	AGAP008969	AGAP008969-RA	AGAP008969-PA	ENSF00000000219		3R:22352954..22354063	1044	347			IPR001151;IPR013922;IPR006671;IPR006670	GPR6 orphan receptor;Cyclin-related 2;Cyclin, N-terminal;Cyclin		ortholog_one2one	ortholog_one2one	Ano:Ae:Dm
106.4.4	0.33	No sex bias	0.01	No sex bias	0.04	No sex bias	0.01	No sex bias	-1.16	Female biased	AGAP008947	AGAP008947-RA	AGAP008947-PA	ENSF00000002216		3R:21526958..21528244	1239	412	GO:0005524;GO:0008152;GO:0016740;GO:0000166;GO:0016301;GO:0005737;GO:0016773;GO:0008299;GO:0008610;GO:0016310;GO:0004496;GO:0006694;GO:0016126	nucleotide binding;mevalonate kinase activity;ATP binding;cytoplasm;steroid biosynthetic process;metabolic process;isoprenoid biosynthetic process;lipid biosynthetic process;sterol biosynthetic process;kinase activity;phosphorylation;transferase activity;"phosphotransferase activity, alcohol group as acceptor"	IPR000719;IPR001969;IPR006206;IPR001174;IPR006204;IPR013750	Protein kinase;Peptidase aspartic, active site;Mevalonate and galactokinase;Galactokinase/homoserine kinase;GHMP kinase;GHMP kinase, C-terminal	PF01130	ortholog_one2one	ortholog_one2one	Ano:Ae:Dm
105.3.12	-0.13	No sex bias	-0.06	No sex bias	0	No sex bias	0.1	No sex bias	-1.16	Female biased	AGAP005544	AGAP005544-RA	AGAP005544-PA	ENSF00000000614		2L:16878346..16880345	1836	523	GO:0003824;GO:0005515	catalytic activity;protein binding	IPR000594	UBA/THIF-type NAD/FAD binding fold	PF00036;PF01794;PF08022;PF08030	ortholog_one2many	ortholog_one2one	Ano:Ae:Dm
20.3.4	-0.3	No sex bias	-0.2	No sex bias	0.05	No sex bias	0.1	No sex bias	-1.16	Female biased	AGAP005575	AGAP005575-RA	AGAP005575-PA	ENSF00000000774		2L:17339766..17343861	2753	853	GO:0000226;GO:0000922;GO:0005815;GO:0008275;GO:0007020;GO:0051011;GO:0043015	microtubule cytoskeleton organization and biogenesis;spindle pole;microtubule organizing center;microtubule nucleation;gamma-tubulin small complex;gamma-tubulin binding;microtubule minus-end binding	IPR007259	Spc97/Spc98		ortholog_one2one	ortholog_one2one	Ano:Ae:Dm
99.8.11	-0.05	No sex bias	-0.04	No sex bias	0.29	No sex bias	0.15	No sex bias	-1.16	Female biased	AGAP011375	AGAP011375-RA	AGAP011375-PA	ENSF00000000867		3L:22430220..22431524	1169	278	GO:0003824;GO:0016740;GO:0016301;GO:0008430	catalytic activity;selenium binding;kinase activity;transferase activity	IPR010918	AIR synthase related protein, C-terminal		ortholog_one2one		Ano:Ae
33.5.3	0.26	No sex bias	-0.16	No sex bias	0.04	No sex bias	0.34	No sex bias	-1.16	Female biased	AGAP004089	AGAP004089-RA	AGAP004089-PA	ENSF00000003475		2R:49539525..49540948	1349	413			IPR000626	Ubiquitin	PF00179	ortholog_one2one		Ano:Ae
59.8.12	-0.29	No sex bias	0.5	No sex bias	-0.26	No sex bias	-0.01	No sex bias	-1.17	Female biased	AGAP009879	AGAP009879-RA	AGAP009879-PA	ENSF00000000227		3R:44722312..44724555	698	131	GO:0005515;GO:0042302	protein binding;structural constituent of cuticle	IPR000618	Insect cuticle protein		ortholog_one2many	ortholog_one2one	Ano:Ae:Dm
103.8.10	0.1	No sex bias	-0.26	No sex bias	0.01	No sex bias	0.03	No sex bias	-1.17	Female biased	AGAP002656	AGAP002656-RA	AGAP002656-PA	ENSF00000000517		2R:25196705..25203337	6156	2032			IPR001005	SANT, DNA-binding	PF00111;PF01799;PF00941;PF03450;PF01315;PF02738	ortholog_one2one	ortholog_one2one	Ano:Ae:Dm
106.7.3	0.05	No sex bias	-0.15	No sex bias	0.07	No sex bias	0.14	No sex bias	-1.17	Female biased	AGAP000913	AGAP000913-RA	AGAP000913-PA	ENSF00000000568		X:17174992..17179385	1176	289	GO:0016021	integral to membrane	IPR009637	Lung seven transmembrane receptor	PF00089	ortholog_one2many	ortholog_one2one	Ano:Ae:Dm
59.6.4	0.01	No sex bias	-0.13	No sex bias	0.01	No sex bias	0.25	No sex bias	-1.17	Female biased	AGAP002403	AGAP002403-RA	AGAP002403-PA	ENSF00000000884		2R:20967421..20968437	1017	338	GO:0016787	hydrolase activity	IPR000086	NUDIX hydrolase		ortholog_one2one	ortholog_one2one	Ano:Ae:Dm
63.8.6	0.14	No sex bias	-0.19	No sex bias	-0.08	No sex bias	-0.53	No sex bias	-1.18	Female biased	AGAP002329	AGAP002329-RA	AGAP002329-PA	ENSF00000000388		2R:19947532..19951630	1983	660	GO:0008415	acyltransferase activity	IPR000542	Acyltransferase ChoActase/COT/CPT		ortholog_one2one	ortholog_one2one	Ano:Ae:Dm
17.8.6	-0.33	No sex bias	-0.24	No sex bias	-0.22	No sex bias	-0.46	No sex bias	-1.18	Female biased	AGAP009504	AGAP009504-RA	AGAP009504-PA	ENSF00000000480		3R:34962466..34963077	612	203			IPR006984;IPR006596	Protein of unknown function DUF652;Nucleotide binding protein, PINc	PF00583	ortholog_one2one	ortholog_one2one	Ano:Ae:Dm
39.7.3	0.29	No sex bias	-0.09	No sex bias	0.05	No sex bias	-0.35	No sex bias	-1.18	Female biased	AGAP001135	AGAP001135-RA	AGAP001135-PA	ENSF00000000770		2R:562788..565559	2610	819	GO:0000166;GO:0003677;GO:0005515;GO:0005524;GO:0005634;GO:0006270;GO:0008094;GO:0017111	nucleotide binding;DNA binding;protein binding;ATP binding;nucleus;DNA replication initiation;DNA-dependent ATPase activity;nucleoside-triphosphatase activity	IPR001208;IPR008046;IPR008045;IPR003593	MCM;MCM protein 3;MCM protein 2;AAA+ ATPase, core		ortholog_one2one	ortholog_one2one	Ano:Ae:Dm
20.5.2	-0.09	No sex bias	-0.16	No sex bias	-0.12	No sex bias	-0.31	No sex bias	-1.18	Female biased	AGAP000576	AGAP000576-RA	AGAP000576-PA	ENSF00000000219		X:10135392..10146715	4191	1396						ortholog_one2many	ortholog_one2one	Ano:Ae:Dm
68.5.3	-0.11	No sex bias	-0.15	No sex bias	-0.27	No sex bias	-0.27	No sex bias	-1.18	Female biased	AGAP001041	AGAP001041-RA	AGAP001041-PA	ENSF00000000225		X:20052281..20062796	1095	364	GO:0008270;GO:0046872;GO:0005515	protein binding;zinc ion binding;metal ion binding	IPR001841;IPR011016	Zinc finger, RING-type;RINGv		ortholog_one2many	ortholog_one2many	Ano:Ae:Dm
89.7.6	-0.48	No sex bias	-0.05	No sex bias	-0.33	No sex bias	-0.15	No sex bias	-1.18	Female biased	AGAP000654	AGAP000654-RA	AGAP000654-PA	ENSF00000001601		X:11692591..11695747	671	131	GO:0005622;GO:0003735;GO:0005840;GO:0006412;GO:0006464	structural constituent of ribosome;intracellular;ribosome;translation;protein modification process	IPR006846;IPR000626	Ribosomal protein S30;Ubiquitin		ortholog_one2many	ortholog_one2one	Ano:Ae:Dm
78.2.6	0.13	No sex bias	0.09	No sex bias	0.01	No sex bias	-0.12	No sex bias	-1.18	Female biased	AGAP000769	AGAP000769-RA	AGAP000769-PA	ENSF00000000058		X:13847262..13848487	945	314			IPR015414	SNARE associated Golgi protein		ortholog_one2many	ortholog_one2one	Ano:Ae:Dm
91.5.9	-0.22	No sex bias	-0.06	No sex bias	0.04	No sex bias	-0.05	No sex bias	-1.18	Female biased	AGAP000480	AGAP000480-RA	AGAP000480-PA	ENSF00000000944		X:8427847..8429151	1148	349			IPR001680	WD-40 repeat		ortholog_one2many	ortholog_one2one	Ano:Ae:Dm
40.8.10	0.21	No sex bias	0.11	No sex bias	-0.1	No sex bias	-0.04	No sex bias	-1.18	Female biased	AGAP001699	AGAP001699-RA	AGAP001699-PA	ENSF00000000992		2R:8782174..8790785	1786	542	GO:0004040	amidase activity	IPR000120	Amidase	PF04923	ortholog_one2one	ortholog_one2one	Ano:Ae:Dm
37.3.8	0.44	No sex bias	-0.07	No sex bias	-0.08	No sex bias	0.13	No sex bias	-1.18	Female biased	AGAP012407	AGAP012407-RA	AGAP012407-PA	ENSF00000000345		3L:41763690..41768421	1604	471	GO:0016853;GO:0045454;GO:0005783	endoplasmic reticulum;isomerase activity;cell redox homeostasis	IPR006662;IPR003914;IPR001393;IPR013766	Thioredoxin-related;Rabaptin;Calsequestrin;Thioredoxin domain	PF02373	ortholog_one2one	ortholog_one2one	Ano:Ae:Dm
103.6.12	-0.04	No sex bias	-0.08	No sex bias	-0.5	No sex bias	-0.66	No sex bias	-1.19	Female biased	AGAP006398	AGAP006398-RA	AGAP006398-PA	ENSF00000002216		2L:31084065..31086356	1681	290			IPR006616	Protein of unknown function DM9	PF01757	ortholog_one2one		Ano:Ae
73.4.5	-0.09	No sex bias	-0.01	No sex bias	-0.02	No sex bias	-0.17	No sex bias	-1.19	Female biased	AGAP010685	AGAP010685-RA	AGAP010685-PA	ENSF00000000086		3L:8357467..8358218	682	209			IPR001680	WD-40 repeat		ortholog_one2one	ortholog_one2many	Ano:Ae:Dm
18.1.11	0.5	No sex bias	0.23	No sex bias	0.09	No sex bias	-0.17	No sex bias	-1.19	Female biased	AGAP003839	AGAP003839-RA	AGAP003839-PA	ENSF00000000738		2R:44245099..44247387	1959	652			IPR002110	Ankyrin	PF03632	ortholog_one2one	ortholog_one2one	Ano:Ae:Dm
106.2.10	0.13	No sex bias	-0.12	No sex bias	-0.14	No sex bias	-0.13	No sex bias	-1.19	Female biased	AGAP002521	AGAP002521-RA	AGAP002521-PA	ENSF00000000003		2R:22322260..22323395	994	263	GO:0008152;GO:0016491	metabolic process;oxidoreductase activity	IPR002198;IPR002347;IPR003560;IPR002424;IPR013968	Short-chain dehydrogenase/reductase SDR;Glucose/ribitol dehydrogenase;2,3-dihydro-2,3-dihydroxybenzoate dehydrogenase;Insect alcohol dehydrogenase family;KR	PF00008;PF02210;PF00054	ortholog_one2one		Ano:Ae
83.3.2	-0.19	No sex bias	0.07	No sex bias	0.04	No sex bias	-0.13	No sex bias	-1.19	Female biased	AGAP010873	AGAP010873-RA	AGAP010873-PA	ENSF00000000156		3L:12331137..12332065	849	259	GO:0005524	ATP binding	IPR000808;IPR003593	Mrp;AAA+ ATPase, core		ortholog_many2many	ortholog_one2many	Ano:Ae:Dm
50.2.1	0.29	No sex bias	-0.07	No sex bias	0.17	No sex bias	0.13	No sex bias	-1.19	Female biased	AGAP004332	AGAP004332-RA	AGAP004332-PA	ENSF00000000484		2R:54681312..54683376	1538	394			IPR006594;IPR006595;IPR013144;IPR003613	Lissencephaly type-1-like homology motif;CTLH, C-terminal to LisH motif;CT11-RanBPM;U box	PF00209	ortholog_one2one	ortholog_one2one	Ano:Ae:Dm
68.2.1	0.41	No sex bias	0.18	No sex bias	0.29	No sex bias	0.46	No sex bias	-1.19	Female biased	AGAP011546	AGAP011546-RA	AGAP011546-PA	ENSF00000000385		3L:27088090..27094028	856	202						ortholog_one2one	ortholog_one2one	Ano:Ae:Dm
93.5.3	-0.16	No sex bias	-0.3	No sex bias	-0.1	No sex bias	-0.2	No sex bias	-1.2	Female biased	AGAP008405	AGAP008405-RA	AGAP008405-PA	ENSF00000000225		3R:10362531..10363563	950	251	GO:0005622;GO:0003735;GO:0005840;GO:0006412	structural constituent of ribosome;intracellular;ribosome;translation	IPR005825;IPR005824;IPR006646	Ribosomal protein L24/L26;KOW;KOW (Kyrpides, Ouzounis, Woese) motif		ortholog_one2one	ortholog_one2one	Ano:Ae:Dm
52.4.1	0.37	No sex bias	-0.19	No sex bias	0.23	No sex bias	-0.08	No sex bias	-1.2	Female biased	AGAP006281	AGAP006281-RA	AGAP006281-PA	ENSF00000001051		2L:29420981..29423677	1845	614	GO:0003676;GO:0005622	nucleic acid binding;intracellular	IPR000253;IPR000467	Forkhead-associated;D111/G-patch	PF00515;PF07719	ortholog_one2one	ortholog_one2one	Ano:Ae:Dm
36.6.1	0.42	No sex bias	0.1	No sex bias	0.04	No sex bias	-0.07	No sex bias	-1.2	Female biased	AGAP001526	AGAP001526-RA	AGAP001526-PA	ENSF00000000686		2R:5845641..5847526	1729	552	GO:0005524;GO:0004674	protein serine/threonine kinase activity;ATP binding	IPR000687;IPR015285	RIO kinase;RIO2 kinase, winged helix, N-terminal		ortholog_one2one	ortholog_one2one	Ano:Ae:Dm
45.7.6	0.55	No sex bias	-0.44	No sex bias	-0.26	No sex bias	0.05	No sex bias	-1.2	Female biased	AGAP004212	AGAP004212-RA	AGAP004212-PA	ENSF00000000604		2R:51938091..51941177	1291	406	GO:0008270;GO:0046872;GO:0005509;GO:0006457;GO:0005783;GO:0051082;GO:0005529;GO:0042048;GO:0007417	calcium ion binding;sugar binding;endoplasmic reticulum;protein folding;central nervous system development;zinc ion binding;olfactory behavior;metal ion binding;unfolded protein binding	IPR000886;IPR001580	Endoplasmic reticulum targeting sequence;Calreticulin/calnexin	PF00560	ortholog_one2many	ortholog_one2one	Ano:Ae:Dm
78.3.11	0.04	No sex bias	0.14	No sex bias	0.6	No sex bias	0.08	No sex bias	-1.2	Female biased	AGAP001407	AGAP001407-RA	AGAP001407-PA	ENSF00000000003		2R:4204769..4206228	1286	397	GO:0005524;GO:0016020;GO:0016787;GO:0005634;GO:0005829;GO:0043234;GO:0000166;GO:0017111;GO:0005737;GO:0030163;GO:0006508;GO:0004175;GO:0005838	nucleotide binding;endopeptidase activity;ATP binding;nucleus;cytoplasm;cytosol;proteasome regulatory particle (sensu Eukaryota);proteolysis;membrane;hydrolase activity;nucleoside-triphosphatase activity;protein catabolic process;protein complex	IPR003960;IPR000641;IPR003959;IPR003593	AAA ATPase, subdomain;CbxX/CfqX;AAA ATPase, core;AAA+ ATPase, core		ortholog_one2one	ortholog_one2one	Ano:Ae:Dm
24.4.10	0.5	No sex bias	0.06	No sex bias	0.02	No sex bias	0.13	No sex bias	-1.2	Female biased	AGAP007954	AGAP007954-RA	AGAP007954-PA	ENSF00000000287		3R:3290855..3293468	2400	799			IPR001841;IPR000306	Zinc finger, RING-type;Zinc finger, FYVE-type	PF06456	ortholog_one2one	ortholog_one2one	Ano:Ae:Dm
25.6.8	0.11	No sex bias	0	No sex bias	0.21	No sex bias	0.23	No sex bias	-1.2	Female biased	AGAP007886	AGAP007886-RA	AGAP007886-PA	ENSF00000000329		3R:2472343..2474568	767	123					PF02838;PF00728	ortholog_one2one	ortholog_one2one	Ano:Ae:Dm
103.6.2	0.2	No sex bias	0.07	No sex bias	-0.02	No sex bias	0.24	No sex bias	-1.2	Female biased	AGAP005364	AGAP005364-RA	AGAP005364-PA	ENSF00000000548		2L:14654367..14658275	2671	519			IPR000073	Alpha/beta hydrolase fold-1	PF00102	ortholog_one2many	ortholog_one2one	Ano:Ae:Dm
65.7.6	-0.21	No sex bias	-0.13	No sex bias	-0.37	No sex bias	-0.34	No sex bias	-1.21	Female biased	AGAP005174	AGAP005174-RA	AGAP005174-PA	ENSF00000000074		2L:11376450..11378030	1320	359			IPR001680	WD-40 repeat	PF01400	ortholog_one2one	ortholog_one2one	Ano:Ae:Dm
43.5.9	0.12	No sex bias	-0.03	No sex bias	0.03	No sex bias	-0.17	No sex bias	-1.21	Female biased	AGAP011110	AGAP011110-RA	AGAP011110-PA	ENSF00000000349		3L:17025705..17028254	2145	634			IPR013876;IPR005607;IPR014003	TFIIH p62 subunit, N-terminal;BSD;Protein of unknown function DM16	PF03803	ortholog_one2one	ortholog_one2one	Ano:Ae:Dm
72.8.3	-0.05	No sex bias	-0.11	No sex bias	0.43	No sex bias	-0.06	No sex bias	-1.21	Female biased	AGAP003155	AGAP003155-RA	AGAP003155-PA	ENSF00000004828		2R:33393625..33401810	1023	285			IPR003140;IPR005645	Phospholipase/Carboxylesterase;Protein of unknown function DUF341		ortholog_one2one	ortholog_one2one	Ano:Ae:Dm
43.7.2	-0.28	No sex bias	-0.24	No sex bias	0.1	No sex bias	-0.01	No sex bias	-1.21	Female biased	AGAP010163	AGAP010163-RA	AGAP010163-PA	ENSF00000001295		3R:49777596..49778246	581	70	GO:0005622;GO:0003735;GO:0005840;GO:0006412;GO:0030529	structural constituent of ribosome;intracellular;ribosome;translation;ribonucleoprotein complex	IPR002675	Ribosomal L38e protein	PF00013	ortholog_one2one	ortholog_one2one	Ano:Ae:Dm
65.5.6	0.1	No sex bias	0.05	No sex bias	0.1	No sex bias	0.13	No sex bias	-1.21	Female biased	AGAP005176	AGAP005176-RA	AGAP005176-PA	ENSF00000000392		2L:11407606..11409098	1429	470	GO:0005524;GO:0016020;GO:0000166;GO:0017111;GO:0006260;GO:0005634	nucleotide binding;ATP binding;nucleus;DNA replication;membrane;nucleoside-triphosphatase activity	IPR000767;IPR001752;IPR003959;IPR015163;IPR014001;IPR003593	Disease resistance protein;Kinesin, motor region;AAA ATPase, core;CDC6, C terminal;DEAD-like helicases, N-terminal;AAA+ ATPase, core	PF00642	ortholog_one2one	ortholog_one2one	Ano:Ae:Dm
23.5.10	0.18	No sex bias	-0.01	No sex bias	0.04	No sex bias	-0.16	No sex bias	-1.22	Female biased	AGAP001363	AGAP001363-RA	AGAP001363-PA	ENSF00000000686		2R:3578169..3580364	1860	619	GO:0005488	binding			PF01433	ortholog_one2one	ortholog_one2one	Ano:Ae:Dm
112.8.12	0.54	No sex bias	-0.28	No sex bias	-0.17	No sex bias	-0.1	No sex bias	-1.22	Female biased	AGAP011092	AGAP011092-RA	AGAP011092-PA	ENSF00000001892		3L:16474267..16480123	2539	634	GO:0003676;GO:0003723;GO:0000166;GO:0005737;GO:0005515;GO:0007268;GO:0005811	nucleotide binding;nucleic acid binding;RNA binding;protein binding;cytoplasm;lipid particle;synaptic transmission	IPR002343;IPR000504;IPR002004;IPR003954	Paraneoplastic encephalomyelitis antigen;RNA-binding region RNP-1 (RNA recognition motif);Polyadenylate-binding protein/Hyperplastic disc pr;RNA recognition, region 1	PF05020;PF05021	ortholog_one2one	ortholog_one2one	Ano:Ae:Dm
68.4.6	-0.03	No sex bias	0.01	No sex bias	-0.28	No sex bias	-0.03	No sex bias	-1.22	Female biased	AGAP007244	AGAP007244-RA	AGAP007244-PA	ENSF00000000329		2L:44517438..44519115	1532	428			IPR001680;IPR012972	WD-40 repeat;NLE		ortholog_one2one	ortholog_one2one	Ano:Ae:Dm
65.6.11	0.44	No sex bias	0.17	No sex bias	0.41	No sex bias	-0.02	No sex bias	-1.22	Female biased	AGAP011996	AGAP011996-RA	AGAP011996-PA	ENSF00000003775		3L:36027081..36028886	1260	188	GO:0016021	integral to membrane	IPR004932	Retrieval of early ER protein Rer1	PF00096	ortholog_one2one	ortholog_one2one	Ano:Ae:Dm
85.7.12	0.23	No sex bias	0.13	No sex bias	0.3	No sex bias	0.09	No sex bias	-1.22	Female biased	AGAP007827	AGAP007827-RA	AGAP007827-PA	ENSF00000001685		3R:1483634..1486754	1429	433	GO:0016829;GO:0000287;GO:0006096;GO:0000015;GO:0004634	phosphopyruvate hydratase complex;magnesium ion binding;phosphopyruvate hydratase activity;glycolysis;lyase activity	IPR000941	Enolase		ortholog_one2one	ortholog_one2one	Ano:Ae:Dm
91.3.1	0.37	No sex bias	0.07	No sex bias	0.37	No sex bias	0.24	No sex bias	-1.22	Female biased	AGAP008498	AGAP008498-RA	AGAP008498-PA	ENSF00000000250		3R:11337233..11338420	1188	395			IPR000717;IPR013143	Proteasome component region PCI;PCI/PINT associated module		ortholog_one2one	ortholog_one2one	Ano:Ae:Dm
33.8.9	0.06	No sex bias	-0.02	No sex bias	0.01	No sex bias	-0.66	No sex bias	-1.23	Female biased	AGAP007111	AGAP007111-RA	AGAP007111-PA	ENSF00000001019		2L:42952626..42955131	2026	228					PF01395	ortholog_one2one	ortholog_one2one	Ano:Ae:Dm
115.6.11	-0.1	No sex bias	0.28	No sex bias	-0.34	No sex bias	-0.34	No sex bias	-1.23	Female biased	AGAP003632	AGAP003632-RA	AGAP003632-PA	ENSF00000000143		2R:40782950..40785316	2235	744	GO:0016319	mushroom body development	IPR006709	Utp14 protein		ortholog_one2one	ortholog_one2one	Ano:Ae:Dm
59.5.1	0.12	No sex bias	0.15	No sex bias	0.09	No sex bias	0.06	No sex bias	-1.23	Female biased	AGAP003243	AGAP003243-RA	AGAP003243-PA	ENSF00000003700		2R:34394811..34396565	1457	434			IPR006597	Sel1-like	PF00096	ortholog_one2many		Ano:Ae
35.7.2	-0.02	No sex bias	-0.24	No sex bias	0.05	No sex bias	0.21	No sex bias	-1.23	Female biased	AGAP004990	AGAP004990-RA	AGAP004990-PA	ENSF00000000755		2L:7585796..7587650	1480	147	GO:0043565;GO:0005737;GO:0005634;GO:0007424;GO:0048813;GO:0007417	nucleus;cytoplasm;central nervous system development;open tracheal system development;sequence-specific DNA binding;dendrite morphogenesis	IPR013729;IPR001387	Multiprotein bridging factor 1, N-terminal;Helix-turn-helix type 3	PF04729	ortholog_one2one	ortholog_one2one	Ano:Ae:Dm
63.2.2	0.57	No sex bias	0	No sex bias	0.3	No sex bias	0.56	No sex bias	-1.23	Female biased	AGAP010331	AGAP010331-RA	AGAP010331-PA	ENSF00000002654		3L:1237241..1251371	2665	812	GO:0005524;GO:0000166	nucleotide binding;ATP binding	IPR001023;IPR013126;IPR004000	Heat shock protein Hsp70;Heat shock protein 70;Actin/actin-like			ortholog_one2one	Ano:Dm
26.2.5	-0.23	No sex bias	0.04	No sex bias	0.3	No sex bias	-0.41	No sex bias	-1.24	Female biased	AGAP007906	AGAP007906-RA	AGAP007906-PA	ENSF00000000912		3R:2639446..2639682	237	78			IPR002350;IPR001239;IPR011497	Proteinase inhibitor I1, Kazal;Proteinase inhibitor I1, Kazal metazoa;Protease inhibitor, Kazal-type	PF00028	ortholog_one2many		Ano:Ae
22.6.11	0.08	No sex bias	0.04	No sex bias	-0.13	No sex bias	-0.28	No sex bias	-1.24	Female biased	AGAP012112	AGAP012112-RA	AGAP012112-PA	ENSF00000000177		3L:37763207..37764974	1767	588	GO:0006118;GO:0050660;GO:0016614;GO:0006066	alcohol metabolic process;electron transport;"oxidoreductase activity, acting on CH-OH group of donors";FAD binding	IPR000172;IPR007867	Glucose-methanol-choline oxidoreductase, N-termin;Glucose-methanol-choline oxidoreductase, C-termin	PF00024;PF00100	ortholog_one2many		Ano:Ae
37.1.7	0.34	No sex bias	-0.13	No sex bias	0.21	No sex bias	-0.28	No sex bias	-1.24	Female biased	AGAP008037	AGAP008037-RA	AGAP008037-PA	ENSF00000000130		3R:4789456..4791268	1670	513			IPR000886;IPR001298;IPR008539;IPR006598	Endoplasmic reticulum targeting sequence;Filamin/ABP280 repeat;Protein of unknown function DUF821, CAP10-like;Lipopolysaccharide-modifying protein	PF01839;PF08441	ortholog_one2one	ortholog_one2one	Ano:Ae:Dm
73.5.9	0.1	No sex bias	-0.16	No sex bias	-0.19	No sex bias	-0.14	No sex bias	-1.24	Female biased	AGAP002838	AGAP002838-RA	AGAP002838-PA	ENSF00000001545		2R:28205972..28209885	1350	449						ortholog_one2one	ortholog_one2many	Ano:Ae:Dm
44.8.11	0.04	No sex bias	0.2	No sex bias	-0.23	No sex bias	-0.09	No sex bias	-1.24	Female biased	AGAP002587	AGAP002587-RA	AGAP002587-PA	ENSF00000000303		2R:23306923..23309291	1639	513	GO:0016021;GO:0006810;GO:0005215	transporter activity;transport;integral to membrane	IPR011701;IPR007114	Major facilitator superfamily MFS_1;Major facilitator superfamily	PF07276	ortholog_one2one	ortholog_one2one	Ano:Ae:Dm
43.4.10	0.03	No sex bias	-0.11	No sex bias	0.01	No sex bias	-0.09	No sex bias	-1.24	Female biased	AGAP000250	AGAP000250-RA	AGAP000250-PA	ENSF00000000303		X:4598047..4599372	1133	303					PF02666	ortholog_one2one	ortholog_one2one	Ano:Ae:Dm
18.8.5	0.64	No sex bias	0.15	No sex bias	-0.04	No sex bias	-0.02	No sex bias	-1.24	Female biased	AGAP010167	AGAP010167-RA	AGAP010167-PA	ENSF00000000480		3R:49817423..49819401	1653	550	GO:0005938;GO:0008347;GO:0007513;GO:0042694;GO:0045035	cell cortex;pericardial cell differentiation;glial cell migration;muscle cell fate specification;sensory organ precursor cell division	IPR006020;IPR010449	Phosphotyrosine interaction region;NUMB phenylalanine-rich	PF00271;PF04408;PF00567	ortholog_one2one	ortholog_one2one	Ano:Ae:Dm
90.3.1	0.41	No sex bias	-0.12	No sex bias	0.21	No sex bias	0.04	No sex bias	-1.24	Female biased	AGAP011627	AGAP011627-RA	AGAP011627-PA	ENSF00000000798		3L:30327944..30329608	1328	261	GO:0005515;GO:0016070;GO:0042048	protein binding;RNA metabolic process;olfactory behavior	IPR003890	Initiation factor eIF-4 gamma, middle		ortholog_one2one	ortholog_one2one	Ano:Ae:Dm
54.3.8	-0.57	No sex bias	-0.43	No sex bias	-0.39	No sex bias	-0.3	No sex bias	-1.25	Female biased	AGAP012138	AGAP012138-RA	AGAP012138-PA	ENSF00000000344		3L:38003040..38004273	788	162	GO:0005622;GO:0003735;GO:0005840;GO:0006412;GO:0005811	structural constituent of ribosome;intracellular;lipid particle;ribosome;translation	IPR001147	Ribosomal protein L21e	PF00089	ortholog_one2one	ortholog_one2one	Ano:Ae:Dm
47.1.2	-0.24	No sex bias	-0.16	No sex bias	0.05	No sex bias	-0.16	No sex bias	-1.25	Female biased	AGAP006372	AGAP006372-RA	AGAP006372-PA	ENSF00000000349		2L:30565082..30565811	730	181	GO:0005622;GO:0003723;GO:0006412;GO:0019843;GO:0030529	RNA binding;intracellular;translation;rRNA binding;ribonucleoprotein complex	IPR001912;IPR002942	Ribosomal protein S4;RNA-binding S4	PF01490	ortholog_one2one	ortholog_one2one	Ano:Ae:Dm
108.8.12	0.15	No sex bias	-0.25	No sex bias	-0.23	No sex bias	-0.13	No sex bias	-1.25	Female biased	AGAP006936	AGAP006936-RA;AGAP006936-RB	AGAP006936-PA;AGAP006936-PB	ENSF00000000250		2L:40157852..40161112	2183;2016	306;297	GO:0006118;GO:0005506;GO:0020037;GO:0009055;	iron ion binding;electron transport;electron carrier activity;heme binding;	IPR006162;IPR002326;IPR009056	Phosphopantetheine attachment site;Cytochrome c1;Cytochrome c, monohaem	PF00389;PF02826	ortholog_one2one	ortholog_one2many	Ano:Ae:Dm
94.1.10	0.14	No sex bias	0.19	No sex bias	0.27	No sex bias	-0.06	No sex bias	-1.25	Female biased	AGAP008391	AGAP008391-RA	AGAP008391-PA	ENSF00000000561		3R:10253181..10255138	1419	472			IPR002110	Ankyrin		ortholog_one2one		Ano:Ae
44.4.3	0.21	No sex bias	-0.24	No sex bias	-0.07	No sex bias	-0.05	No sex bias	-1.25	Female biased	AGAP011114	AGAP011114-RA	AGAP011114-PA	ENSF00000000239		3L:17223681..17224633	882	293	GO:0016787;GO:0035195	hydrolase activity;miRNA-mediated gene silencing	IPR000086;IPR007722	NUDIX hydrolase;Dcp2, box A	PF01835	ortholog_one2many	ortholog_one2one	Ano:Ae:Dm
66.4.12	0.31	No sex bias	-0.16	No sex bias	-0.27	No sex bias	0	No sex bias	-1.25	Female biased	AGAP012053	AGAP012053-RA	AGAP012053-PA	ENSF00000000215		3L:36938555..36942417	2072	570	GO:0004555;GO:0005991	alpha,alpha-trehalase activity;trehalose metabolic process	IPR001661	Glycoside hydrolase, family 37		ortholog_one2one	ortholog_one2many	Ano:Ae:Dm
30.3.10	0.18	No sex bias	0.08	No sex bias	-0.06	No sex bias	0.08	No sex bias	-1.25	Female biased	AGAP002731	AGAP002731-RA	AGAP002731-PA	ENSF00000000966		2R:26299388..26301702	1344	447			IPR002088	Protein prenyltransferase, alpha subunit	PF00226	ortholog_one2one	ortholog_one2one	Ano:Ae:Dm
43.5.7	0.04	No sex bias	0.08	No sex bias	0.65	No sex bias	0.35	No sex bias	-1.25	Female biased	AGAP006051	AGAP006051-RA	AGAP006051-PA	ENSF00000001019		2L:25642608..25644768	2094	676			IPR002885	Pentatricopeptide repeat	PF00255	ortholog_one2one	ortholog_one2one	Ano:Ae:Dm
79.5.5	-0.29	No sex bias	-0.12	No sex bias	0.2	No sex bias	0.42	No sex bias	-1.25	Female biased	AGAP004723	AGAP004723-RA	AGAP004723-PA	ENSF00000000384		2L:2756472..2760324	831	190	GO:0005634;GO:0000785;GO:0003682;GO:0006333	chromatin;chromatin binding;nucleus;chromatin assembly or disassembly	IPR000953;IPR008251	Chromo;Chromo shadow		ortholog_one2one	ortholog_one2one	Ano:Ae:Dm
104.1.3	-0.17	No sex bias	-0.22	No sex bias	0.15	No sex bias	0.74	No sex bias	-1.25	Female biased	AGAP006393	AGAP006393-RA	AGAP006393-PA	ENSF00000000156		2L:31056572..31058054	1406	364	GO:0031965;GO:0031144	proteasome localization;nuclear membrane	IPR013868	Nuclear envelope, Cut8		ortholog_one2many	ortholog_one2one	Ano:Ae:Dm
16.7.5	-0.37	No sex bias	-0.27	No sex bias	-0.21	No sex bias	-0.5	No sex bias	-1.26	Female biased	AGAP009633	AGAP009633-RA	AGAP009633-PA	ENSF00000003108		3R:37348557..37349608	883	245	GO:0008152;GO:0016491	metabolic process;oxidoreductase activity	IPR002347;IPR003560;IPR002198;IPR002424;IPR001509;IPR013968	Glucose/ribitol dehydrogenase;2,3-dihydro-2,3-dihydroxybenzoate dehydrogenase;Short-chain dehydrogenase/reductase SDR;Insect alcohol dehydrogenase family;NAD-dependent epimerase/dehydratase;KR	PF07914;PF02958	ortholog_one2one	ortholog_one2one	Ano:Ae:Dm
60.7.10	-0.17	No sex bias	-0.17	No sex bias	-0.32	No sex bias	-0.39	No sex bias	-1.26	Female biased	AGAP002437	AGAP002437-RA	AGAP002437-PA	ENSF00000001610		2R:21381919..21382954	701	135	GO:0005622;GO:0005811	intracellular;lipid particle	IPR001047	Ribosomal protein S8E	PF01753;PF00856	ortholog_one2one	ortholog_one2one	Ano:Ae:Dm
90.6.1	0.42	No sex bias	0.38	No sex bias	0.1	No sex bias	-0.12	No sex bias	-1.26	Female biased	AGAP000625	AGAP000625-RA	AGAP000625-PA	ENSF00000000461		X:11263560..11267188	1570	441	GO:0005524;GO:0000166;GO:0017111;GO:0006911	nucleotide binding;ATP binding;"phagocytosis, engulfment";nucleoside-triphosphatase activity	IPR003960;IPR007330;IPR003959;IPR015415;IPR003593	AAA ATPase, subdomain;MIT;AAA ATPase, core;Vps4 oligomerisation, C-terminal;AAA+ ATPase, core		ortholog_one2one	ortholog_one2one	Ano:Ae:Dm
79.8.1	0.16	No sex bias	-0.05	No sex bias	0.04	No sex bias	0.33	No sex bias	-1.26	Female biased	AGAP002102	AGAP002102-RA	AGAP002102-PA	ENSF00000000462		2R:15435563..15437494	1856	593	GO:0003824;GO:0005975;GO:0043169	catalytic activity;carbohydrate metabolic process;cation binding	IPR006046;IPR006047;IPR006589	Glycoside hydrolase family 13;Glycosyl hydrolase, family 13, catalytic region;Glycosyl hydrolase, family 13, subfamily, catalyt		ortholog_one2many	ortholog_one2many	Ano:Ae:Dm
35.1.12	0.04	No sex bias	-0.18	No sex bias	-0.38	No sex bias	-0.54	No sex bias	-1.27	Female biased	AGAP003612	AGAP003612-RA	AGAP003612-PA	ENSF00000001139		2R:40511482..40512446	813	270					PF08477;PF00071	ortholog_one2one	ortholog_one2one	Ano:Ae:Dm
15.2.11	0.12	No sex bias	-0.01	No sex bias	-0.14	No sex bias	-0.34	No sex bias	-1.27	Female biased	AGAP005187	AGAP005187-RA	AGAP005187-PA	ENSF00000001019		2L:12123831..12135054	8553	2850					PF01907		ortholog_one2one	Ano:Dm
28.8.1	0.05	No sex bias	-0.33	No sex bias	0.16	No sex bias	-0.06	No sex bias	-1.27	Female biased	AGAP009234	AGAP009234-RA	AGAP009234-PA	ENSF00000000219		3R:29061168..29063911	1044	323	GO:0005622;GO:0006412;GO:0003746;GO:0006414	translation elongation factor activity;intracellular;translation;translational elongation	IPR001816;IPR000449;IPR014039	Translation elongation factor EFTs/EF1B;Ubiquitin-associated/Translation elongation facto;Translation elongation factor EFTs/EF1B, dimerisa		ortholog_one2one	ortholog_one2one	Ano:Ae:Dm
105.8.9	0.01	No sex bias	0.3	No sex bias	-0.17	No sex bias	0.22	No sex bias	-1.27	Female biased	AGAP011875	AGAP011875-RA	AGAP011875-PA	ENSF00000000969		3L:34589783..34595758	4674	1557	GO:0008270;GO:0003676;GO:0005622;GO:0005515	nucleic acid binding;protein binding;intracellular;zinc ion binding	IPR007087;IPR005451	Zinc finger, C2H2-type;L-type voltage-dependent calcium channel alpha 1C	PF02136	ortholog_one2one	ortholog_one2one	Ano:Ae:Dm
106.8.6	0.05	No sex bias	0.03	No sex bias	-0.18	No sex bias	0.27	No sex bias	-1.27	Female biased	AGAP001057	AGAP001057-RA	AGAP001057-PA	ENSF00000003156		X:21770063..21772162	2100	699	GO:0003676;GO:0005524;GO:0004386;GO:0008026	nucleic acid binding;helicase activity;ATP binding;ATP-dependent helicase activity	IPR000629;IPR001476;IPR011545;IPR001650;IPR014021;IPR014014;IPR014001	ATP-dependent helicase, DEAD-box;Chaperonin Cpn10;DEAD/DEAH box helicase, N-terminal;Helicase, C-terminal;Helicase superfamily 1 and 2 ATP-binding;DEAD-box RNA helicase Q motif;DEAD-like helicases, N-terminal	PF02358	ortholog_one2one	ortholog_one2one	Ano:Ae:Dm
90.7.6	0.25	No sex bias	-0.06	No sex bias	0.25	No sex bias	0.29	No sex bias	-1.27	Female biased	AGAP010052	AGAP010052-RA	AGAP010052-PA	ENSF00000000011		3R:48348398..48350675	393	130	GO:0004089;GO:0008270;GO:0006730	carbonate dehydratase activity;one-carbon compound metabolic process;zinc ion binding	IPR001148	Carbonic anhydrase, eukaryotic		ortholog_one2one	ortholog_one2one	Ano:Ae:Dm
25.3.8	0.13	No sex bias	0.23	No sex bias	0.49	No sex bias	0.34	No sex bias	-1.27	Female biased	AGAP007939	AGAP007939-RA	AGAP007939-PA	ENSF00000002156		3R:3218295..3222113	2671	842	GO:0005975;GO:0030170;GO:0004645;GO:0008184	phosphorylase activity;carbohydrate metabolic process;glycogen phosphorylase activity;pyridoxal phosphate binding	IPR000811	Glycosyl transferase, family 35	PF00400	ortholog_one2one	ortholog_one2one	Ano:Ae:Dm
77.3.4	-0.01	No sex bias	-0.1	No sex bias	-0.36	No sex bias	-0.44	No sex bias	-1.28	Female biased	AGAP000534	AGAP000534-RA	AGAP000534-PA	ENSF00000001193		X:9555155..9565114	1850	526	GO:0005524;GO:0003824;GO:0006750;GO:0004363	catalytic activity;glutathione synthase activity;ATP binding;glutathione biosynthetic process	IPR005615;IPR004887	Eukaryotic glutathione synthase, ATP-binding;Eukaryotic glutathione synthase		ortholog_one2one	ortholog_one2many	Ano:Ae:Dm
53.7.5	0.01	No sex bias	-0.17	No sex bias	-0.15	No sex bias	-0.26	No sex bias	-1.28	Female biased	AGAP012169	AGAP012169-RA	AGAP012169-PA	ENSF00000002841		3L:38269561..38272189	2471	812	GO:0003676;GO:0005524;GO:0016787;GO:0003677;GO:0005634;GO:0004386;GO:0006289;GO:0004003;GO:0000381	regulation of alternative nuclear mRNA splicing, via spliceosome;nucleic acid binding;DNA binding;ATP-dependent DNA helicase activity;helicase activity;ATP binding;nucleus;nucleotide-excision repair;hydrolase activity	IPR001161;IPR006935;IPR011545;IPR001650;IPR014021;IPR014001	Xeroderma pigmentosum group B protein (XP-B);Type III restriction enzyme, res subunit;DEAD/DEAH box helicase, N-terminal;Helicase, C-terminal;Helicase superfamily 1 and 2 ATP-binding;DEAD-like helicases, N-terminal	PF02990	ortholog_one2many	ortholog_one2one	Ano:Ae:Dm
13.3.5	0.37	No sex bias	0.35	No sex bias	-0.17	No sex bias	-0.1	No sex bias	-1.28	Female biased	AGAP011044	AGAP011044-RA	AGAP011044-PA	ENSF00000000219		3L:15726317..15729174	2304	767					PF00560	ortholog_one2one	ortholog_one2one	Ano:Ae:Dm
109.2.10	0.05	No sex bias	-0.1	No sex bias	0.23	No sex bias	-0.03	No sex bias	-1.28	Female biased	AGAP005653	AGAP005653-RA	AGAP005653-PA	ENSF00000000848		2L:18304594..18306299	1470	489	GO:0016020;GO:0006810;GO:0006865;GO:0015171	transport;amino acid transport;amino acid transmembrane transporter activity;membrane	IPR003568;IPR004841	Cytochrome c-type biogenesis protein CcmF;Amino acid permease-associated region	PF00069;PF07714	ortholog_one2many		Ano:Ae
24.5.3	0.4	No sex bias	0.05	No sex bias	0.01	No sex bias	0.1	No sex bias	-1.28	Female biased	AGAP005134	AGAP005134-RA	AGAP005134-PA	ENSF00000000107		2L:10355282..10358610	2335	551	GO:0005524;GO:0016787;GO:0046872;GO:0006810;GO:0006811;GO:0015078;GO:0015992;GO:0016469;GO:0016820;GO:0015986;GO:0046933;GO:0046961;GO:0000166;GO:0006754;GO:0045261;GO:0006911;GO:0007286;GO:0005811;GO:0040007	nucleotide binding;ATP binding;lipid particle;ATP biosynthetic process;transport;ion transport;"phagocytosis, engulfment";spermatid development;hydrogen ion transmembrane transporter activity;ATP synthesis coupled proton transport;proton transport;proton-transporting two-sector ATPase complex;hydrolase activity;"hydrolase activity, acting on acid anhydrides, catalyzing transmembrane movement of s…	IPR000194;IPR004100;IPR000793	ATPase, F1/V1/A1 complex, alpha/beta subunit, nuc;ATPase, F1/V1/A1 complex, alpha/beta subunit, N-t;ATPase, F1/V1/A1 complex, alpha/beta subunit, C-t	PF00339;PF02752	ortholog_one2one	ortholog_one2one	Ano:Ae:Dm
75.4.10	0.41	No sex bias	0.16	No sex bias	0.4	No sex bias	0.34	No sex bias	-1.28	Female biased	AGAP004473	AGAP004473-RA	AGAP004473-PA	ENSF00000001074		2R:56738338..56739963	1425	474			IPR001005	SANT, DNA-binding		ortholog_one2one	ortholog_one2one	Ano:Ae:Dm
44.8.4	0.06	No sex bias	-0.16	No sex bias	-0.06	No sex bias	-0.44	No sex bias	-1.29	Female biased	AGAP000220	AGAP000220-RA	AGAP000220-PA	ENSF00000000096		X:4089729..4094219	1828	556	GO:0005975	carbohydrate metabolic process	IPR000577	Carbohydrate kinase, FGGY		ortholog_one2many	ortholog_one2many	Ano:Ae:Dm
62.5.10	0.33	No sex bias	0.11	No sex bias	-0.22	No sex bias	-0.04	No sex bias	-1.29	Female biased	AGAP011940	AGAP011940-RA	AGAP011940-PA	ENSF00000000439		3L:35411762..35414327	2430	673	GO:0016787;GO:0004767;GO:0006685	sphingomyelin phosphodiesterase activity;sphingomyelin catabolic process;hydrolase activity	IPR004843;IPR008139	Metallophosphoesterase;Saposin B		ortholog_one2one	ortholog_one2one	Ano:Ae:Dm
74.5.3	0.37	No sex bias	0.25	No sex bias	0.04	No sex bias	0.23	No sex bias	-1.29	Female biased	AGAP004476	AGAP004476-RA	AGAP004476-PA	ENSF00000000273		2R:56758291..56781618	1834	514	GO:0016021;GO:0016020;GO:0006810;GO:0005215	transporter activity;transport;membrane;integral to membrane	IPR001046;IPR001958;IPR011701;IPR007114	Natural resistance-associated macrophage protein;Tetracycline resistance protein;Major facilitator superfamily MFS_1;Major facilitator superfamily		ortholog_one2one	ortholog_one2one	Ano:Ae:Dm
78.1.7	-0.04	No sex bias	-0.14	No sex bias	0.25	No sex bias	0.35	No sex bias	-1.29	Female biased	AGAP005860	AGAP005860-RA	AGAP005860-PA	ENSF00000000381		2L:22638513..22640734	2143	561	GO:0005975;GO:0016868	carbohydrate metabolic process;"intramolecular transferase activity, phosphotransferases"	IPR005841;IPR005844;IPR005845;IPR005846;IPR005843	Phosphoglucomutase/phosphomannomutase;Phosphoglucomutase/phosphomannomutase alpha/beta/a;Phosphoglucomutase/phosphomannomutase C-terminal		ortholog_one2one	ortholog_one2one	Ano:Ae:Dm
60.3.10	-0.08	No sex bias	-0.08	No sex bias	-0.39	No sex bias	-0.49	No sex bias	-1.3	Female biased	AGAP000330	AGAP000330-RA	AGAP000330-PA	ENSF00000000716		X:5784731..5786486	1104	301						ortholog_one2one	ortholog_one2one	Ano:Ae:Dm
55.7.3	0.52	No sex bias	0.02	No sex bias	-0.11	No sex bias	-0.08	No sex bias	-1.3	Female biased	AGAP003979	AGAP003979-RA	AGAP003979-PA	ENSF00000000336		2R:47462448..47466594	3981	1326			IPR006849	IKI3	PF04142	ortholog_one2one	ortholog_one2one	Ano:Ae:Dm
34.7.4	-0.04	No sex bias	-0.01	No sex bias	-0.04	No sex bias	-0.07	No sex bias	-1.3	Female biased	AGAP003603	AGAP003603-RA	AGAP003603-PA	ENSF00000000812		2R:40442570..40443928	819	272			IPR000008	C2 calcium-dependent membrane targeting		ortholog_one2one	ortholog_one2one	Ano:Ae:Dm
47.3.9	0.14	No sex bias	0.27	No sex bias	-0.02	No sex bias	0.02	No sex bias	-1.3	Female biased	AGAP008621	AGAP008621-RA	AGAP008621-PA	ENSF00000000225		3R:13722435..13724096	1397	393	GO:0016021;GO:0005351;GO:0008643;GO:0000139	Golgi membrane;sugar:hydrogen ion symporter activity;carbohydrate transport;integral to membrane	IPR007271	Nucleotide-sugar transporter	PF00069	ortholog_one2one	ortholog_one2one	Ano:Ae:Dm
41.4.2	0.3	No sex bias	0.06	No sex bias	0.06	No sex bias	0.15	No sex bias	-1.3	Female biased	AGAP004520	AGAP004520-RA	AGAP004520-PA	ENSF00000000672		2R:57331178..57333149	1718	489	GO:0046907	intracellular transport	IPR000156	Ran Binding Protein 1	PF08156;PF08060;PF01798	ortholog_one2one	ortholog_one2one	Ano:Ae:Dm
47.8.4	0.27	No sex bias	0.33	No sex bias	-0.5	No sex bias	-0.56	No sex bias	-1.31	Female biased	AGAP004877	AGAP004877-RA;AGAP004877-RB	AGAP004877-PA;AGAP004877-PB	ENSF00000000392;ENSF00000003402		2L:4851777..4866265	3894;3438	882;656	GO:0007498;GO:0030239	mesoderm development;myofibril assembly;	IPR000533;IPR008374;IPR002928	Tropomyosin;SF_assemblin;Myosin tail	PF00248	ortholog_one2one	ortholog_one2one	Ano:Ae:Dm
105.6.11	-0.38	No sex bias	-0.06	No sex bias	-0.46	No sex bias	-0.32	No sex bias	-1.31	Female biased	AGAP011896	AGAP011896-RA	AGAP011896-PA	ENSF00000003987		3L:34674684..34676121	996	124	GO:0005622;GO:0003735;GO:0005840;GO:0006412	structural constituent of ribosome;intracellular;ribosome;translation	IPR000054	Ribosomal protein L31e	PF00069	ortholog_one2one	ortholog_one2one	Ano:Ae:Dm
72.3.7	0.07	No sex bias	-0.07	No sex bias	-0.15	No sex bias	-0.18	No sex bias	-1.31	Female biased	AGAP012100	AGAP012100-RA	AGAP012100-PA	ENSF00000002333		3L:37645770..37647104	712	115	GO:0005622;GO:0003735;GO:0005840;GO:0006412;GO:0005515;GO:0030529	structural constituent of ribosome;protein binding;intracellular;ribosome;translation;ribonucleoprotein complex	IPR000892	Ribosomal protein S26E		ortholog_one2one	ortholog_one2one	Ano:Ae:Dm
30.8.5	-0.03	No sex bias	0.22	No sex bias	-0.17	No sex bias	-0.15	No sex bias	-1.31	Female biased	AGAP007787	AGAP007787-RA	AGAP007787-PA	ENSF00000012880		3R:840598..841460	724	224					PF00400	ortholog_one2one	ortholog_one2one	Ano:Ae:Dm
1.8.9	0.37	No sex bias	0.07	No sex bias	-0.02	No sex bias	0.16	No sex bias	-1.31	Female biased	AGAP001549	AGAP001549-RA	AGAP001549-PA	ENSF00000000849		2R:6099481..6102490	2579	768	GO:0003676;GO:0005622;GO:0008408	nucleic acid binding;intracellular;3'-5' exonuclease activity	IPR002562	3'-5' exonuclease		ortholog_one2many	ortholog_one2one	Ano:Ae:Dm
55.2.8	0.24	No sex bias	-0.02	No sex bias	0.18	No sex bias	0.2	No sex bias	-1.31	Female biased	AGAP011730	AGAP011730-RA	AGAP011730-PA	ENSF00000000156		3L:32617928..32619111	1006	179	GO:0005525;GO:0005622;GO:0007264;GO:0000166	nucleotide binding;GTP binding;intracellular;small GTPase mediated signal transduction	IPR006688;IPR006689;IPR001806;IPR013684;IPR013753;IPR006687;IPR003577;IPR003579	ADP-ribosylation factor;ARF/SAR superfamily;Ras GTPase;Miro-like;Ras;GTP-binding protein SAR1;Ras small GTPase, Ras type;Ras small GTPase, Rab type	PF01423	ortholog_one2one	ortholog_one2one	Ano:Ae:Dm
32.5.3	-0.39	No sex bias	0.01	No sex bias	-0.08	No sex bias	-0.5	No sex bias	-1.32	Female biased	AGAP003552	AGAP003552-RA	AGAP003552-PA	ENSF00000000884		2R:39449341..39450657	1244	391	GO:0005634	nucleus	IPR001214	SET	PF03810;PF08389	ortholog_one2one	ortholog_one2one	Ano:Ae:Dm
91.4.1	0.47	No sex bias	0.2	No sex bias	-0.27	No sex bias	-0.41	No sex bias	-1.32	Female biased	AGAP000197	AGAP000197-RA	AGAP000197-PA	ENSF00000000584		X:3235913..3236686	680	170	GO:0005576;GO:0016787;GO:0003824;GO:0004553;GO:0005975;GO:0043169;GO:0008152;GO:0004568;GO:0006030;GO:0006032;GO:0008061;GO:0016798	catalytic activity;"hydrolase activity, hydrolyzing O-glycosyl compounds";chitinase activity;extracellular region;carbohydrate metabolic process;chitin metabolic process;chitin catabolic process;chitin binding;metabolic process;hydrolase activity;"hydrolase activity, acting on glycosyl bonds";cation binding	IPR001223;IPR011583	Glycoside hydrolase, family 18, catalytic domain;Chitinase II		ortholog_one2one	ortholog_one2one	Ano:Ae:Dm
55.3.2	0.11	No sex bias	-0.11	No sex bias	-0.12	No sex bias	-0.23	No sex bias	-1.32	Female biased	AGAP008687	AGAP008687-RA	AGAP008687-PA	ENSF00000000969		3R:14845076..14846688	1399	422	GO:0005634;GO:0005515;GO:0048813;GO:0007517;GO:0000910;GO:0045893;GO:0035060	cytokinesis;protein binding;nucleus;muscle development;brahma complex;"positive regulation of transcription, DNA-dependent";dendrite morphogenesis	IPR001969;IPR004000	Peptidase aspartic, active site;Actin/actin-like	PF02939	ortholog_one2one	ortholog_one2one	Ano:Ae:Dm
20.4.6	0	No sex bias	-0.26	No sex bias	-0.28	No sex bias	-0.17	No sex bias	-1.32	Female biased	AGAP005640	AGAP005640-RA	AGAP005640-PA	ENSF00000004728		2L:18121372..18124666	2891	931	GO:0005622;GO:0005634;GO:0005488;GO:0006396;GO:0000398;GO:0000381	regulation of alternative nuclear mRNA splicing, via spliceosome;"nuclear mRNA splicing, via spliceosome";binding;intracellular;nucleus;RNA processing	IPR010491;IPR001440;IPR013026;IPR003107	PRP1 splicing factor, N-terminal;Tetratricopeptide TPR_1;Tetratricopeptide region;RNA-processing protein, HAT helix		ortholog_one2one	ortholog_one2one	Ano:Ae:Dm
49.2.4	0.39	No sex bias	0.05	No sex bias	-0.2	No sex bias	0.05	No sex bias	-1.32	Female biased	AGAP009928	AGAP009928-RA	AGAP009928-PA	ENSF00000001413		3R:45404704..45413937	2025	674	GO:0008270	zinc ion binding	IPR000433;IPR000449	Zinc finger, ZZ-type;Ubiquitin-associated/Translation elongation facto		ortholog_one2one	ortholog_one2one	Ano:Ae:Dm
104.7.9	0.27	No sex bias	0.18	No sex bias	0.38	No sex bias	0.12	No sex bias	-1.32	Female biased	AGAP011859	AGAP011859-RA	AGAP011859-PA	ENSF00000000344		3L:34276239..34289207	2226	650	GO:0003824;GO:0004553;GO:0005975;GO:0043169;GO:0008152;GO:0016798	catalytic activity;"hydrolase activity, hydrolyzing O-glycosyl compounds";carbohydrate metabolic process;metabolic process;"hydrolase activity, acting on glycosyl bonds";cation binding	IPR006025;IPR006101;IPR006104;IPR006102;IPR006103	Peptidase M, neutral zinc metallopeptidases, zinc;Glycoside hydrolase, family 2;Glycoside hydrolase family 2, carbohydrate-bindin;Glycoside hydrolase family 2, immunoglobulin-like;Glycoside hydrolase family 2, TIM barrel	PF02709		ortholog_one2many	Ano:Dm
68.6.1	0.34	No sex bias	0	No sex bias	0.23	No sex bias	0.19	No sex bias	-1.32	Female biased	AGAP007325	AGAP007325-RA;AGAP007325-RB	AGAP007325-PA;AGAP007325-PB	ENSF00000000669		2L:45353445..45360301	1104;1080	132;124	GO:0003676;	nucleic acid binding;	IPR000504;IPR003954	RNA-binding region RNP-1 (RNA recognition motif);RNA recognition, region 1		ortholog_one2one	ortholog_one2many	Ano:Ae:Dm
99.7.5	0.09	No sex bias	-0.09	No sex bias	-0.22	No sex bias	-0.22	No sex bias	-1.33	Female biased	AGAP006414	AGAP006414-RA	AGAP006414-PA	ENSF00000000582		2L:31609181..31611119	1736	525	GO:0005576;GO:0016787;GO:0003824;GO:0004553;GO:0005975;GO:0043169;GO:0008152;GO:0004568;GO:0006030;GO:0006032;GO:0008061;GO:0016798	catalytic activity;"hydrolase activity, hydrolyzing O-glycosyl compounds";chitinase activity;extracellular region;carbohydrate metabolic process;chitin metabolic process;chitin catabolic process;chitin binding;metabolic process;hydrolase activity;"hydrolase activity, acting on glycosyl bonds";cation binding	IPR001579;IPR001223;IPR002557;IPR011583	Glycoside hydrolase, chitinase active site;Glycoside hydrolase, family 18, catalytic domain;Chitin binding Peritrophin-A;Chitinase II		ortholog_one2one	ortholog_one2one	Ano:Ae:Dm
47.1.4	0.16	No sex bias	0.08	No sex bias	-0.22	No sex bias	-0.12	No sex bias	-1.33	Female biased	AGAP004392	AGAP004392-RA	AGAP004392-PA	ENSF00000003595		2R:55570645..55588681	1932	625	GO:0003677;GO:0005634;GO:0006260;GO:0003887	DNA binding;DNA-directed DNA polymerase activity;nucleus;DNA replication	IPR007185	DNA polymerase epsilon subunit B	PF01490	ortholog_one2many	ortholog_one2one	Ano:Ae:Dm
124.8.8	-0.21	No sex bias	0.28	No sex bias	0.6	No sex bias	-0.07	No sex bias	-1.33	Female biased	AGAP003079	AGAP003079-RA	AGAP003079-PA	ENSF00000012229		2R:32254248..32256017	627	149					PF07645;PF00008;PF02494			Ano only
26.7.4	0.18	No sex bias	0.06	No sex bias	-0.08	No sex bias	0.03	No sex bias	-1.33	Female biased	AGAP009658	AGAP009658-RA	AGAP009658-PA	ENSF00000013178		3R:37654304..37658219	3765	169					PF00069			Ano only
92.1.2	0.07	No sex bias	0	No sex bias	-0.05	No sex bias	0.1	No sex bias	-1.33	Female biased	AGAP002151	AGAP002151-RA	AGAP002151-PA	ENSF00000000225		2R:16503620..16505895	1752	474			IPR000408	Regulator of chromosome condensation, RCC1		ortholog_one2many	ortholog_one2one	Ano:Ae:Dm
111.1.7	-0.05	No sex bias	-0.21	No sex bias	-0.02	No sex bias	0.17	No sex bias	-1.33	Female biased	AGAP002475	AGAP002475-RA	AGAP002475-PA	ENSF00000012152		2R:21855908..21857090	1015	273			IPR008191	Maternal tudor protein	PF01433			Ano only
19.1.6	0.6	No sex bias	-0.01	No sex bias	-0.26	No sex bias	-0.17	No sex bias	-1.34	Female biased	AGAP002284	AGAP002284-RA	AGAP002284-PA	ENSF00000000740		2R:18575455..18579105	2756	914	GO:0005488	binding	IPR001440;IPR013105;IPR013026	Tetratricopeptide TPR_1;Tetratricopeptide TPR_2;Tetratricopeptide region	PF00788	ortholog_one2one	ortholog_one2one	Ano:Ae:Dm
121.6.10	-0.08	No sex bias	-0.16	No sex bias	-0.17	No sex bias	-0.1	No sex bias	-1.34	Female biased	AGAP004097	AGAP004097-RA	AGAP004097-PA	ENSF00000000347		2R:49742386..49758923	897	298	GO:0003824;GO:0008152	catalytic activity;metabolic process	IPR001753	Enoyl-CoA hydratase/isomerase		ortholog_one2one	ortholog_one2one	Ano:Ae:Dm
20.2.1	0.37	No sex bias	-0.1	No sex bias	0.32	No sex bias	0.04	No sex bias	-1.34	Female biased	AGAP007983	AGAP007983-RA	AGAP007983-PA	ENSF00000001031		3R:3663203..3665884	1395	340			IPR000694	Proline-rich region	PF04677;PF04676	ortholog_one2one	ortholog_one2one	Ano:Ae:Dm
75.3.3	-0.06	No sex bias	-0.08	No sex bias	0.14	No sex bias	0.11	No sex bias	-1.34	Female biased	AGAP002831	AGAP002831-RA	AGAP002831-PA	ENSF00000000555		2R:28086296..28088069	1704	384	GO:0008168	methyltransferase activity	IPR002903	Bacterial methyltransferase		ortholog_one2one	ortholog_one2one	Ano:Ae:Dm
99.7.11	-0.05	No sex bias	0.19	No sex bias	0.33	No sex bias	-0.67	No sex bias	-1.35	Female biased	AGAP003091	AGAP003091-RA	AGAP003091-PA	ENSF00000001287		2R:32394345..32395223	693	111	GO:0005498	sterol carrier activity	IPR003033	Sterol-binding			ortholog_one2one	Ano:Dm
23.1.2	0.42	No sex bias	0.04	No sex bias	0.34	No sex bias	-0.34	No sex bias	-1.35	Female biased	AGAP007631	AGAP007631-RA	AGAP007631-PA	ENSF00000000273		2L:48484740..48489417	3366	1121	GO:0007242;GO:0009190;GO:0016849	intracellular signaling cascade;cyclic nucleotide biosynthetic process;phosphorus-oxygen lyase activity	IPR001054	Adenylyl cyclase class-3/4/guanylyl cyclase		ortholog_one2one	ortholog_one2many	Ano:Ae:Dm
68.4.4	0.03	No sex bias	-0.03	No sex bias	-0.52	No sex bias	-0.32	No sex bias	-1.35	Female biased	AGAP001036	AGAP001036-RA	AGAP001036-PA	ENSF00000001120		X:19936008..19937213	1125	317			IPR001680	WD-40 repeat		ortholog_one2one	ortholog_one2one	Ano:Ae:Dm
109.6.9	-0.01	No sex bias	-0.38	No sex bias	-0.2	No sex bias	-0.16	No sex bias	-1.35	Female biased	AGAP005535	AGAP005535-RA	AGAP005535-PA	ENSF00000000096		2L:16692761..16694754	1846	463	GO:0006508;GO:0004175;GO:0005838	endopeptidase activity;proteasome regulatory particle (sensu Eukaryota);proteolysis	IPR000717	Proteasome component region PCI	PF02170;PF02171	ortholog_one2one	ortholog_one2one	Ano:Ae:Dm
28.8.4	0.15	No sex bias	0.09	No sex bias	0.21	No sex bias	-0.15	No sex bias	-1.35	Female biased	AGAP008122	AGAP008122-RA	AGAP008122-PA	ENSF00000000743		3R:5906155..5907157	920	126	GO:0030529;GO:0016071	mRNA metabolic process;ribonucleoprotein complex	IPR001163;IPR006649	Like-Sm ribonucleoprotein, core;Like-Sm ribonucleoprotein, eukaryotic and archaea	PF03261	ortholog_one2one	ortholog_one2one	Ano:Ae:Dm
75.2.9	0.45	No sex bias	-0.16	No sex bias	-0.16	No sex bias	-0.01	No sex bias	-1.35	Female biased	AGAP010564	AGAP010564-RA	AGAP010564-PA	ENSF00000003133		3L:6420501..6421385	885	294			IPR006628	PUR-alpha/beta/gamma, DNA/RNA-binding		ortholog_one2many	ortholog_one2one	Ano:Ae:Dm
15.4.2	0.02	No sex bias	0.16	No sex bias	0	No sex bias	0.1	No sex bias	-1.35	Female biased	AGAP004417	AGAP004417-RA	AGAP004417-PA	ENSF00000001120		2R:55851468..55853091	1517	465	GO:0008270;GO:0005515	protein binding;zinc ion binding	IPR004457	Zinc finger, ZPR1-type	PF02931;PF02932	ortholog_one2one	ortholog_one2one	Ano:Ae:Dm
31.8.4	-0.48	No sex bias	-0.2	No sex bias	0.05	No sex bias	0.18	No sex bias	-1.35	Female biased	AGAP007580	AGAP007580-RB;AGAP007580-RA	AGAP007580-PB;AGAP007580-PA	ENSF00000001019		2L:47803285..47804548	810;859	189	GO:0005622;GO:0003735;GO:0005840;GO:0006412	structural constituent of ribosome;intracellular;ribosome;translation	IPR000039	Ribosomal protein L18e	PF01733	ortholog_one2one	ortholog_one2one	Ano:Ae:Dm
68.3.7	0.1	No sex bias	0.05	No sex bias	0.45	No sex bias	0.41	No sex bias	-1.35	Female biased	AGAP007305	AGAP007305-RA	AGAP007305-PA	ENSF00000001261		2L:45115332..45122308	2157	642	GO:0003824;GO:0006519;GO:0016829;GO:0016831;GO:0019752;GO:0030170	catalytic activity;amino acid and derivative metabolic process;lyase activity;carboxy-lyase activity;carboxylic acid metabolic process;pyridoxal phosphate binding	IPR002129;IPR010977	Pyridoxal-dependent decarboxylase;Aromatic-L-amino-acid decarboxylase		ortholog_many2many	ortholog_one2many	Ano:Ae:Dm
38.5.4	0.57	No sex bias	0.28	No sex bias	0.34	No sex bias	-0.19	No sex bias	-1.36	Female biased	AGAP010042	AGAP010042-RA	AGAP010042-PA	ENSF00000000912		3R:48139906..48144077	2466	821	GO:0016020;GO:0006810;GO:0005215	transporter activity;transport;membrane	IPR004156;IPR011701;IPR011497	Organic anion transporter polypeptide OATP;Major facilitator superfamily MFS_1;Protease inhibitor, Kazal-type	PF00151	ortholog_one2one	ortholog_one2one	Ano:Ae:Dm
25.8.10	-0.18	No sex bias	-0.35	No sex bias	-0.36	No sex bias	-0.15	No sex bias	-1.36	Female biased	AGAP004063	AGAP004063-RA	AGAP004063-PA	ENSF00000000287		2R:49276093..49277067	880	263	GO:0006357;GO:0016455;GO:0000119;GO:0048813;GO:0007517;GO:0003713	mediator complex;transcription coactivator activity;regulation of transcription from RNA polymerase II promoter;muscle development;RNA polymerase II transcription mediator activity;dendrite morphogenesis			PF01063	ortholog_one2one	ortholog_one2one	Ano:Ae:Dm
99.5.7	0.02	No sex bias	0.03	No sex bias	0.27	No sex bias	-0.08	No sex bias	-1.36	Female biased	AGAP003093	AGAP003093-RA	AGAP003093-PA	ENSF00000000003		2R:32415560..32416806	1111	361	GO:0005524;GO:0016020;GO:0000166;GO:0017111	nucleotide binding;ATP binding;membrane;nucleoside-triphosphatase activity	IPR001806;IPR003959;IPR013748;IPR003593	Ras GTPase;AAA ATPase, core;Replication factor C;AAA+ ATPase, core		ortholog_one2one	ortholog_one2one	Ano:Ae:Dm
107.3.10	0.5	No sex bias	0.2	No sex bias	-0.12	No sex bias	-0.01	No sex bias	-1.36	Female biased	AGAP009150	AGAP009150-RA	AGAP009150-PA	ENSF00000000248		3R:27675880..27684684	3393	1130	GO:0006464;GO:0004835	tubulin-tyrosine ligase activity;protein modification process	IPR004344	Tubulin-tyrosine ligase	PF00560	ortholog_one2one	ortholog_one2many	Ano:Ae:Dm
48.6.11	0.5	No sex bias	0.22	No sex bias	0.09	No sex bias	0	No sex bias	-1.36	Female biased	AGAP009921	AGAP009921-RA	AGAP009921-PA	ENSF00000001588		3R:45321162..45325330	3109	884	GO:0005634;GO:0005488;GO:0005737;GO:0006886;GO:0008565;GO:0005643;GO:0000059;GO:0008360;GO:0006606;GO:0007015;GO:0005811;GO:0007304;GO:0005635;GO:0006607	protein import into nucleus, docking;binding;nucleus;nuclear envelope;nuclear pore;cytoplasm;lipid particle;protein import into nucleus;NLS-bearing substrate import into nucleus;intracellular protein transport;actin filament organization;chorion-containing eggshell formation;regulation of cell shape;protein transporter activity	IPR001494;IPR000357;IPR000225	Importin-beta, N-terminal;HEAT;Armadillo	PF00076	ortholog_one2one	ortholog_one2one	Ano:Ae:Dm
73.3.10	0.38	No sex bias	0.18	No sex bias	0.07	No sex bias	0.02	No sex bias	-1.36	Female biased	AGAP009181	AGAP009181-RA	AGAP009181-PA	ENSF00000000375		3R:28199336..28203274	1543	513	GO:0008270;GO:0005515	protein binding;zinc ion binding	IPR013032;IPR013111;IPR001841;IPR011016	EGF-like region;EGF, extracellular;Zinc finger, RING-type;RINGv		ortholog_one2one	ortholog_one2one	Ano:Ae:Dm
66.3.2	0.39	No sex bias	-0.22	No sex bias	0.16	No sex bias	0.04	No sex bias	-1.36	Female biased	AGAP009798	AGAP009798-RA	AGAP009798-PA	ENSF00000003128		3R:43564933..43570591	2880	959	GO:0005524;GO:0006468;GO:0016740;GO:0000166;GO:0004672;GO:0016301;GO:0004674;GO:0008603;GO:0005952;GO:0030553	nucleotide binding;protein kinase activity;protein serine/threonine kinase activity;ATP binding;cAMP-dependent protein kinase complex;protein amino acid phosphorylation;cAMP-dependent protein kinase regulator activity;kinase activity;transferase activity;cGMP binding	IPR000719;IPR008271;IPR000215;IPR000595;IPR002373;IPR002374	Protein kinase;Serine/threonine protein kinase, active site;Proteinase inhibitor I4, serpin;Cyclic nucleotide-binding;cAMP/cGMP-dependent protein kinase;cGMP-dependent protein kinase		ortholog_one2one	ortholog_one2one	Ano:Ae:Dm
30.5.8	0.05	No sex bias	0.06	No sex bias	0.18	No sex bias	0.1	No sex bias	-1.36	Female biased	AGAP005954	AGAP005954-RA	AGAP005954-PA	ENSF00000000418		2L:24042548..24043765	1020	243	GO:0006464;GO:0006512;GO:0019787	protein modification process;ubiquitin cycle;small conjugating protein ligase activity	IPR000608	Ubiquitin-conjugating enzyme, E2	PF07686;PF07679;PF00047;PF00041	ortholog_one2one	ortholog_one2one	Ano:Ae:Dm
29.2.1	0.31	No sex bias	0.51	No sex bias	0.29	No sex bias	0.13	No sex bias	-1.36	Female biased	AGAP002608	AGAP002608-RA	AGAP002608-PA	ENSF00000000568		2R:23841788..23843072	996	308	GO:0016740;GO:0016301;GO:0004747;GO:0006014	ribokinase activity;D-ribose metabolic process;kinase activity;transferase activity	IPR002173;IPR002139;IPR011611	Carbohydrate kinase, PfkB;Ribokinase;PfkB	PF04193	ortholog_one2one	ortholog_one2many	Ano:Ae:Dm
25.8.7	0.31	No sex bias	-0.05	No sex bias	0.05	No sex bias	0.23	No sex bias	-1.36	Female biased	AGAP007966	AGAP007966-RA	AGAP007966-PA	ENSF00000000269		3R:3386506..3387935	1053	297	GO:0016020;GO:0016787;GO:0046872;GO:0006810;GO:0006811;GO:0015078;GO:0015992;GO:0016469;GO:0015986;GO:0046933;GO:0046961;GO:0006754;GO:0045261;GO:0006911;GO:0005811	lipid particle;ATP biosynthetic process;transport;ion transport;"phagocytosis, engulfment";hydrogen ion transmembrane transporter activity;ATP synthesis coupled proton transport;proton transport;membrane;proton-transporting two-sector ATPase complex;hydrolase activity;"proton-transporting ATP synthase complex, catalytic core F(1)";metal ion binding;"hydrogen ion transporting ATP synthase activity…	IPR000131	ATPase, F1 complex, gamma subunit	PF03114;PF00018;PF07653	ortholog_one2one	ortholog_one2one	Ano:Ae:Dm
37.3.7	0.08	No sex bias	-0.05	No sex bias	0.17	No sex bias	0.23	No sex bias	-1.36	Female biased	AGAP008086	AGAP008086-RA	AGAP008086-PA	ENSF00000000383		3R:5296005..5297789	1719	510			IPR001431;IPR001220;IPR011765;IPR007863	Peptidase M16, zinc-binding site;Legume lectin, beta domain;Peptidase M16, N-terminal;Peptidase M16, C-terminal	PF00226	ortholog_one2one	ortholog_one2one	Ano:Ae:Dm
81.5.10	0.06	No sex bias	0.03	No sex bias	-0.35	No sex bias	-0.33	No sex bias	-1.37	Female biased	AGAP003304	AGAP003304-RA;AGAP003304-RB	AGAP003304-PA;AGAP003304-PB	ENSF00000012254;ENSF00000012255		2R:35362528..35363334	412;322	86;79								Ano only
102.2.10	-0.42	No sex bias	-0.31	No sex bias	-0.05	No sex bias	-0.17	No sex bias	-1.37	Female biased	AGAP001911	AGAP001911-RA	AGAP001911-PA	ENSF00000000344		2R:12011785..12012561	720	239	GO:0005622;GO:0003735;GO:0005840;GO:0006412;GO:0030529	structural constituent of ribosome;intracellular;ribosome;translation;ribonucleoprotein complex	IPR000915	Ribosomal protein L6E	PF02185;PF00069;PF00433	ortholog_one2many	ortholog_one2many	Ano:Ae:Dm
77.2.12	0.03	No sex bias	-0.15	No sex bias	-0.26	No sex bias	0.01	No sex bias	-1.37	Female biased	AGAP000554	AGAP000554-RA	AGAP000554-PA	ENSF00000000303		X:9886411..9888635	1536	511	GO:0008270;GO:0005634;GO:0045449;GO:0030528	nucleus;zinc ion binding;transcription regulator activity;regulation of transcription	IPR009349	Zinc finger, C2HC5-type		ortholog_one2many	ortholog_one2one	Ano:Ae:Dm
103.8.8	0.16	No sex bias	-0.14	No sex bias	-0.01	No sex bias	0.01	No sex bias	-1.37	Female biased	AGAP002659	AGAP002659-RA	AGAP002659-PA	ENSF00000000583		2R:25205746..25213948	1215	404	GO:0016020;GO:0006814;GO:0008508	sodium ion transport;bile acid:sodium symporter activity;membrane	IPR002657	Bile acid:sodium symporter	PF01400	ortholog_one2one	ortholog_one2many	Ano:Ae:Dm
56.8.10	0.36	No sex bias	0.12	No sex bias	0.22	No sex bias	0.59	No sex bias	-1.37	Female biased	AGAP009772	AGAP009772-RA	AGAP009772-PA	ENSF00000002216		3R:42781176..42783164	1989	662			IPR002885	Pentatricopeptide repeat	PF02995	ortholog_one2one	ortholog_one2one	Ano:Ae:Dm
66.7.3	0.16	No sex bias	-0.26	No sex bias	-0.03	No sex bias	0.02	No sex bias	-1.38	Female biased	AGAP009833	AGAP009833-RA	AGAP009833-PA	ENSF00000000329		3R:44046786..44050960	1466	282	GO:0016021;GO:0006820;GO:0005741;GO:0008308;GO:0015288;GO:0019867	mitochondrial outer membrane;anion transport;voltage-gated ion-selective channel activity;porin activity;integral to membrane;outer membrane	IPR001925	Porin, eukaryotic type		ortholog_one2one	ortholog_one2many	Ano:Ae:Dm
61.5.1	-0.02	No sex bias	-0.01	No sex bias	-0.12	No sex bias	0.07	No sex bias	-1.38	Female biased	AGAP009335	AGAP009335-RA	AGAP009335-PA	ENSF00000003140		3R:31533321..31534700	1292	299	GO:0043153	entrainment of circadian clock by photoperiod	IPR006553	Leucine-rich repeat, cysteine-containing subtype		ortholog_one2one	ortholog_one2one	Ano:Ae:Dm
100.5.12	0.19	No sex bias	0.05	No sex bias	0.07	No sex bias	0.11	No sex bias	-1.38	Female biased	AGAP010496	AGAP010496-RA	AGAP010496-PA	ENSF00000000620		3L:5046331..5047739	1180	258	GO:0003676;GO:0000166;GO:0005515;GO:0005634	nucleotide binding;nucleic acid binding;protein binding;nucleus	IPR000504	RNA-binding region RNP-1 (RNA recognition motif)	PF07529;PF00176;PF00271	ortholog_one2many	ortholog_one2many	Ano:Ae:Dm
75.3.4	0.56	No sex bias	-0.08	No sex bias	0.13	No sex bias	0.15	No sex bias	-1.38	Female biased	AGAP009461	AGAP009461-RA	AGAP009461-PA	ENSF00000000609		3R:33869544..33876671	1128	375	GO:0005524;GO:0006468;GO:0016740;GO:0000166;GO:0004672;GO:0016301;GO:0004674;GO:0004707;GO:0005515;GO:0006950;GO:0046843;GO:0019731;GO:0046529;GO:0007392;GO:0007258;GO:0042060;GO:0046844;GO:0035313;GO:0043508	nucleotide binding;protein kinase activity;protein serine/threonine kinase activity;MAP kinase activity;protein binding;ATP binding;protein amino acid phosphorylation;response to stress;JUN phosphorylation;initiation of dorsal closure;kinase activity;transferase activity;antibacterial humoral response;"wound healing, spreading of epidermal cells";wound healing;negative regulation of JNK activity;…	IPR008271;IPR003527;IPR008351;IPR001245;IPR000719;IPR000687;IPR002290	Serine/threonine protein kinase, active site;MAP kinase;JNK MAP kinase;Tyrosine protein kinase;Protein kinase;RIO kinase;Serine/threonine protein kinase		ortholog_one2one	apparent_ortholog_one2one	Ano:Ae:Dm
112.6.11	0.11	No sex bias	-0.24	No sex bias	0.21	No sex bias	0.39	No sex bias	-1.38	Female biased	AGAP009642	AGAP009642-RA	AGAP009642-PA	ENSF00000000584		3R:37484416..37488167	1095	349	GO:0005811	lipid particle	IPR000163;IPR001107	Prohibitin;Band 7 protein	PF00056;PF02866	ortholog_one2many	ortholog_one2one	Ano:Ae:Dm
43.1.11	0.37	No sex bias	-0.11	No sex bias	-0.04	No sex bias	-0.18	No sex bias	-1.39	Female biased	AGAP010974	AGAP010974-RA	AGAP010974-PA	ENSF00000000001		3L:14394595..14395253	591	139	GO:0016021	integral to membrane	IPR004837	Sodium/calcium exchanger membrane region	PF09262;PF00004	ortholog_one2one	ortholog_one2many	Ano:Ae:Dm
101.5.1	0.34	No sex bias	0.01	No sex bias	0.41	No sex bias	-0.15	No sex bias	-1.39	Female biased	AGAP007667	AGAP007667-RA	AGAP007667-PA	ENSF00000000349		2L:48878774..48886901	3126	547	GO:0016021;GO:0016020;GO:0006810;GO:0005215;GO:0005351;GO:0008643	transporter activity;sugar:hydrogen ion symporter activity;transport;carbohydrate transport;membrane;integral to membrane	IPR005829;IPR003663;IPR011701;IPR005828;IPR007114	Sugar transporter superfamily;Sugar transporter;Major facilitator superfamily MFS_1;General substrate transporter;Major facilitator superfamily	PF00657	ortholog_one2one		Ano:Ae
53.7.8	0.21	No sex bias	-0.14	No sex bias	-0.07	No sex bias	0.17	No sex bias	-1.39	Female biased	AGAP008897	AGAP008897-RA	AGAP008897-PA	ENSF00000013053		3R:20507010..20513341	303	100					PF00515;PF07719			Ano only
15.6.10	0.51	No sex bias	0.12	No sex bias	0.15	No sex bias	0.41	No sex bias	-1.39	Female biased	AGAP004523	AGAP004523-RA	AGAP004523-PA	ENSF00000001051		2R:57349681..57353227	2922	973			IPR000357	HEAT	PF00022	ortholog_one2one	ortholog_one2one	Ano:Ae:Dm
60.2.5	0.07	No sex bias	0.07	No sex bias	-0.31	No sex bias	-0.43	No sex bias	-1.4	Female biased	AGAP000348	AGAP000348-RA	AGAP000348-PA	ENSF00000001018		X:6141806..6154009	3435	1144	GO:0016021;GO:0016020;GO:0006810;GO:0005216;GO:0006811;GO:0006816;GO:0005262;GO:0016027;GO:0009416;GO:0030845;GO:0008377	ion channel activity;calcium channel activity;transport;ion transport;calcium ion transport;light-induced release of internally sequestered calcium ion;response to light stimulus;membrane;integral to membrane;inaD signaling complex;phospholipase C inhibition	IPR002153;IPR002110;IPR013555;IPR005821;IPR000694	Transient receptor potential protein;Ankyrin;Transient receptor ion channel II;Ion transport;Proline-rich region		ortholog_one2one	ortholog_one2one	Ano:Ae:Dm
26.7.3	0.11	No sex bias	0.15	No sex bias	0.05	No sex bias	-0.18	No sex bias	-1.4	Female biased	AGAP002687	AGAP002687-RA	AGAP002687-PA	ENSF00000000087		2R:25620254..25624299	3755	1203	GO:0003676;GO:0005524;GO:0004386;GO:0008026	nucleic acid binding;helicase activity;ATP binding;ATP-dependent helicase activity	IPR002464;IPR001650;IPR007502;IPR011709;IPR014021;IPR014001;IPR003593	ATP-dependent helicase, DEAH-box;Helicase, C-terminal;Helicase-associated region;Domain of unknown function DUF1605;Helicase superfamily 1 and 2 ATP-binding;DEAD-like helicases, N-terminal;AAA+ ATPase, core	PF00069	ortholog_one2one	ortholog_one2one	Ano:Ae:Dm
68.5.10	0.24	No sex bias	-0.08	No sex bias	-0.05	No sex bias	0.05	No sex bias	-1.4	Female biased	AGAP010382	AGAP010382-RA	AGAP010382-PA	ENSF00000000344		3L:2396139..2402310	3093	967			IPR007042;IPR000504	Arsenite-resistance protein 2;RNA-binding region RNP-1 (RNA recognition motif)		ortholog_one2one	ortholog_one2one	Ano:Ae:Dm
46.5.4	-0.05	No sex bias	-0.14	No sex bias	-0.09	No sex bias	-0.03	No sex bias	-1.41	Female biased	AGAP006344	AGAP006344-RA	AGAP006344-PA	ENSF00000000143		2L:29976298..29977639	956	228			IPR004316	MtN3 and saliva related transmembrane protein	PF03435	ortholog_one2one	ortholog_one2one	Ano:Ae:Dm
32.1.10	0.12	No sex bias	0.18	No sex bias	0.07	No sex bias	0.02	No sex bias	-1.41	Female biased	AGAP003532	AGAP003532-RA	AGAP003532-PA	ENSF00000000103		2R:39213500..39214916	1046	269	GO:0005622;GO:0003735;GO:0005840;GO:0006412;GO:0030529;GO:0005811	structural constituent of ribosome;intracellular;lipid particle;ribosome;translation;ribonucleoprotein complex	IPR001593	Ribosomal protein S3Ae	PF00135	ortholog_one2many	ortholog_one2one	Ano:Ae:Dm
62.1.10	0.43	No sex bias	0.24	No sex bias	-0.08	No sex bias	0.05	No sex bias	-1.41	Female biased	AGAP009826	AGAP009826-RA	AGAP009826-PA	ENSF00000000076		3R:43821123..43824617	2233	659	GO:0016311;GO:0016791	dephosphorylation;phosphoric monoester hydrolase activity	IPR000387	Tyrosine specific protein phosphatase and dual spe	PF07645	ortholog_one2one	ortholog_one2one	Ano:Ae:Dm
45.4.4	0.67	No sex bias	-0.06	No sex bias	0	No sex bias	0.06	No sex bias	-1.41	Female biased	AGAP001761	AGAP001761-RA	AGAP001761-PA	ENSF00000000416		2R:9487984..9511442	1354	400	GO:0016021;GO:0003677;GO:0003700;GO:0005634;GO:0006355;GO:0043565;GO:0045449	DNA binding;transcription factor activity;nucleus;"regulation of transcription, DNA-dependent";integral to membrane;sequence-specific DNA binding;regulation of transcription	IPR001356;IPR005547;IPR006634	Homeobox;Longevity-assurance protein (LAG1);TRAM, LAG1 and CLN8 homology	PF00704;PF01607	ortholog_one2one	ortholog_one2one	Ano:Ae:Dm
39.4.11	0.37	No sex bias	0.48	No sex bias	0.48	No sex bias	0.28	No sex bias	-1.41	Female biased	AGAP010036	AGAP010036-RA	AGAP010036-PA	ENSF00000000147		3R:48079043..48083969	568	140	GO:0005524;GO:0006468;GO:0004672	protein kinase activity;ATP binding;protein amino acid phosphorylation	IPR000719	Protein kinase	PF00096	ortholog_one2one		Ano:Ae
104.3.4	0.17	No sex bias	-0.22	No sex bias	-0.03	No sex bias	-0.41	No sex bias	-1.42	Female biased	AGAP002652	AGAP002652-RA	AGAP002652-PA	ENSF00000000096		2R:25165162..25166904	1486	430			IPR005097	Saccharopine dehydrogenase		ortholog_one2many	ortholog_many2many	Ano:Ae:Dm
68.4.8	0.02	No sex bias	-0.18	No sex bias	-0.15	No sex bias	-0.22	No sex bias	-1.42	Female biased	AGAP007242	AGAP007242-RA	AGAP007242-PA	ENSF00000003140		2L:44511854..44515421	1440	231	GO:0016787	hydrolase activity	IPR000086	NUDIX hydrolase		ortholog_one2many	ortholog_one2one	Ano:Ae:Dm
83.8.12	0.16	No sex bias	-0.1	No sex bias	-0.22	No sex bias	-0.13	No sex bias	-1.42	Female biased	AGAP003003	AGAP003003-RA	AGAP003003-PA	ENSF00000000755		2R:30976059..30977909	1745	542	GO:0005524;GO:0004812;GO:0006418;GO:0000049;GO:0004831;GO:0006437	tRNA binding;aminoacyl-tRNA ligase activity;tyrosine-tRNA ligase activity;ATP binding;tRNA aminoacylation for protein translation;tyrosyl-tRNA aminoacylation	IPR002307;IPR002305;IPR002547	Tyrosyl-tRNA synthetase, class Ib;Aminoacyl-tRNA synthetase, class Ib;t-RNA-binding region		ortholog_one2one	ortholog_one2one	Ano:Ae:Dm
52.1.9	0.39	No sex bias	-0.1	No sex bias	-0.11	No sex bias	-0.13	No sex bias	-1.42	Female biased	AGAP001613	AGAP001613-RA	AGAP001613-PA	ENSF00000000867		2R:6816551..6818130	1225	350	GO:0045454	cell redox homeostasis	IPR006662;IPR000923;IPR013766	Thioredoxin-related;Blue (type 1) copper domain;Thioredoxin domain	PF00804	ortholog_one2one	ortholog_one2one	Ano:Ae:Dm
71.5.5	-0.04	No sex bias	-0.16	No sex bias	0.07	No sex bias	-0.02	No sex bias	-1.42	Female biased	AGAP009094	AGAP009094-RA	AGAP009094-PA	ENSF00000001923		3R:25571979..25573793	1369	446	GO:0003824;GO:0008152;GO:0030170;GO:0008483	catalytic activity;metabolic process;transaminase activity;pyridoxal phosphate binding	IPR000192;IPR002367;IPR001597	Aminotransferase, class V;Nociceptin;Aromatic amino acid beta-eliminating lyase/threoni		ortholog_one2one	ortholog_one2many	Ano:Ae:Dm
35.6.7	0.24	No sex bias	0.18	No sex bias	0.24	No sex bias	0.01	No sex bias	-1.42	Female biased	AGAP005007	AGAP005007-RA	AGAP005007-PA	ENSF00000000385		2L:7816277..7818115	1672	533			IPR006652;IPR011498	Kelch repeat;Kelch	PF00400;PF07569	ortholog_one2one	ortholog_one2one	Ano:Ae:Dm
22.6.2	0.12	No sex bias	0.03	No sex bias	0.18	No sex bias	0.07	No sex bias	-1.42	Female biased	AGAP012204	AGAP012204-RA	AGAP012204-PA	ENSF00000000385		3L:38716326..38717256	775	157	GO:0030529;GO:0042254	ribonucleoprotein complex;ribosome biogenesis and assembly	IPR004037;IPR002415;IPR000948;IPR004038	Ribosomal protein L7AE;High mobility group-like nuclear protein;Ribosomal protein HS6;Ribosomal protein L7Ae/L30e/S12e/Gadd45		ortholog_one2one	ortholog_one2one	Ano:Ae:Dm
59.5.8	0.29	No sex bias	0.34	No sex bias	0.46	No sex bias	0.48	No sex bias	-1.42	Female biased	AGAP009897	AGAP009897-RA	AGAP009897-PA	ENSF00000000287		3R:44948747..44962188	1992	494			IPR004709;IPR001991;IPR013057	Sodium/hydrogen exchanger subfamily;Sodium:dicarboxylate symporter;Amino acid transporter, transmembrane		ortholog_one2many	ortholog_one2many	Ano:Ae:Dm
42.8.3	-0.14	No sex bias	-0.09	No sex bias	-0.13	No sex bias	-0.49	No sex bias	-1.43	Female biased	AGAP008772	AGAP008772-RA	AGAP008772-PA	ENSF00000001051		3R:17388910..17390453	1542	513			IPR000104;IPR003072;IPR001778	Antifreeze protein, type I;Orphan nuclear receptor, NOR1 type;Pollen allergen Poa pIX/Phl pVI, C-terminal	PF01607	ortholog_one2one	ortholog_one2one	Ano:Ae:Dm
117.4.5	0.08	No sex bias	0.08	No sex bias	-0.02	No sex bias	-0.46	No sex bias	-1.43	Female biased	AGAP001552	AGAP001552-RA	AGAP001552-PA	ENSF00000000303		2R:6111787..6115739	2112	703					PF00995	ortholog_one2one		Ano:Ae
109.4.10	-0.1	No sex bias	-0.33	No sex bias	-0.03	No sex bias	-0.37	No sex bias	-1.43	Female biased	AGAP005056	AGAP005056-RA	AGAP005056-PA	ENSF00000001545		2L:8888002..8889485	1005	258			IPR006671;IPR006670	Cyclin, N-terminal;Cyclin	PF00337	ortholog_one2many	ortholog_one2many	Ano:Ae:Dm
104.1.11	-0.11	No sex bias	-0.15	No sex bias	-0.07	No sex bias	-0.17	No sex bias	-1.43	Female biased	AGAP002653	AGAP002653-RA	AGAP002653-PA	ENSF00000000716		2R:25167010..25168623	1533	496	GO:0005524;GO:0004812;GO:0005737;GO:0006418;GO:0004826;GO:0006432	aminoacyl-tRNA ligase activity;phenylalanine-tRNA ligase activity;ATP binding;cytoplasm;tRNA aminoacylation for protein translation;phenylalanyl-tRNA aminoacylation	IPR002319;IPR006195	Phenylalanyl-tRNA synthetase, class IIc;Aminoacyl-transfer RNA synthetase, class II		ortholog_one2one	ortholog_one2one	Ano:Ae:Dm
81.1.10	0.06	No sex bias	0.04	No sex bias	0.06	No sex bias	-0.03	No sex bias	-1.43	Female biased	AGAP000889	AGAP000889-RA	AGAP000889-PA	ENSF00000000583		X:16755991..16757053	959	146	GO:0005622;GO:0003779	actin binding;intracellular	IPR002108	Actin-binding, cofilin/tropomyosin type		ortholog_one2one	ortholog_one2many	Ano:Ae:Dm
73.1.4	0.11	No sex bias	0.07	No sex bias	-0.12	No sex bias	0.23	No sex bias	-1.43	Female biased	AGAP008847	AGAP008847-RA	AGAP008847-PA	ENSF00000002290		3R:19391805..19394169	2140	695	GO:0000226;GO:0000922;GO:0005815;GO:0007058;GO:0007112	microtubule cytoskeleton organization and biogenesis;spindle pole;microtubule organizing center;spindle assembly involved in female meiosis II;male meiosis cytokinesis	IPR007259	Spc97/Spc98		ortholog_one2one	ortholog_one2one	Ano:Ae:Dm
59.2.10	0.11	No sex bias	-0.18	No sex bias	0.21	No sex bias	0.29	No sex bias	-1.43	Female biased	AGAP003229	AGAP003229-RA	AGAP003229-PA	ENSF00000000616		2R:34052961..34054297	1060	306	GO:0003676;GO:0048102;GO:0035071	nucleic acid binding;salivary gland cell autophagic cell death;autophagic cell death	IPR001778;IPR003034	Pollen allergen Poa pIX/Phl pVI, C-terminal;DNA-binding SAP	PF00595	ortholog_one2one	ortholog_one2one	Ano:Ae:Dm
85.8.8	0.09	No sex bias	-0.05	No sex bias	0.28	No sex bias	0.3	No sex bias	-1.43	Female biased	AGAP005757	AGAP005757-RA	AGAP005757-PA	ENSF00000003620		2L:20290151..20293785	2013	588			IPR002018;IPR002168	Carboxylesterase, type B;Lipolytic enzyme, active site		ortholog_many2many	ortholog_one2many	Ano:Ae:Dm
73.3.9	0.31	No sex bias	0.06	No sex bias	0.2	No sex bias	0.32	No sex bias	-1.43	Female biased	AGAP012054	AGAP012054-RA	AGAP012054-PA	ENSF00000000285		3L:36975510..36983150	1107	315	GO:0003676;GO:0000166;GO:0007411;GO:0008343	nucleotide binding;nucleic acid binding;axon guidance;adult feeding behavior	IPR000504	RNA-binding region RNP-1 (RNA recognition motif)		ortholog_one2one	ortholog_one2one	Ano:Ae:Dm
83.6.11	0.01	No sex bias	-0.09	No sex bias	-0.1	No sex bias	-0.58	No sex bias	-1.44	Female biased	AGAP003048	AGAP003048-RA	AGAP003048-PA	ENSF00000000418		2R:31435533..31436656	1050	334			IPR007109	Brix		ortholog_one2one	ortholog_one2one	Ano:Ae:Dm
109.2.1	0.69	No sex bias	0.06	No sex bias	0.12	No sex bias	-0.16	No sex bias	-1.44	Female biased	AGAP002289	AGAP002289-RA	AGAP002289-PA	ENSF00000000672		2R:18630418..18632605	1956	611					PF00109;PF02801;PF00698;PF00107;PF00106;PF08659;PF00975	ortholog_one2one	ortholog_one2one	Ano:Ae:Dm
112.2.7	0.3	No sex bias	-0.06	No sex bias	0.03	No sex bias	-0.08	No sex bias	-1.44	Female biased	AGAP002459	AGAP002459-RA	AGAP002459-PA	ENSF00000000738		2R:21604502..21606936	1043	220					PF00001	ortholog_one2one	ortholog_one2one	Ano:Ae:Dm
105.7.12	0.21	No sex bias	0.02	No sex bias	-0.16	No sex bias	0.01	No sex bias	-1.44	Female biased	AGAP004904	AGAP004904-RA	AGAP004904-PA	ENSF00000003115	CAT	2L:5771985..5780988	1659	504	GO:0004096;GO:0006118;GO:0006979;GO:0046872;GO:0016491;GO:0005506;GO:0004601;GO:0042744	catalase activity;peroxidase activity;iron ion binding;electron transport;response to oxidative stress;oxidoreductase activity;hydrogen peroxide catabolic process;metal ion binding	IPR002226;IPR011614	Catalase;Catalase, N-terminal	PF00151	ortholog_one2one	ortholog_one2many	Ano:Ae:Dm
40.2.12	-0.18	No sex bias	-0.12	No sex bias	-0.33	No sex bias	-0.48	No sex bias	-1.45	Female biased	AGAP001124	AGAP001124-RA	AGAP001124-PA	ENSF00000000329		2R:451628..452960	1253	415	GO:0005737;GO:0006546;GO:0004047	aminomethyltransferase activity;cytoplasm;glycine catabolic process	IPR006222;IPR013977	Glycine cleavage T protein (aminomethyl transferas;Glycine cleavage T-protein, C-terminal barrel	PF00884	ortholog_one2one	ortholog_one2one	Ano:Ae:Dm
45.1.2	0.04	No sex bias	-0.16	No sex bias	0.03	No sex bias	-0.17	No sex bias	-1.45	Female biased	AGAP002568	AGAP002568-RA	AGAP002568-PA	ENSF00000000383		2R:22999485..23000651	973	236	GO:0008152;GO:0008080;GO:0007064;GO:0008280;GO:0031248	mitotic sister chromatid cohesion;N-acetyltransferase activity;metabolic process;cohesin core heterodimer;protein acetyltransferase complex	IPR000182	GCN5-related N-acetyltransferase	PF03022	ortholog_one2one	ortholog_one2one	Ano:Ae:Dm
107.6.5	-0.39	No sex bias	-0.27	No sex bias	-0.2	No sex bias	-0.14	No sex bias	-1.45	Female biased	AGAP007641	AGAP007641-RA	AGAP007641-PA	ENSF00000012859		2L:48592041..48592785	672	181						ortholog_one2one		Ano:Ae
73.7.9	0.05	No sex bias	-0.26	No sex bias	-0.11	No sex bias	-0.01	No sex bias	-1.45	Female biased	AGAP012109	AGAP012109-RA	AGAP012109-PA	ENSF00000000303		3L:37753454..37755154	1701	566	GO:0005634;GO:0016481	nucleus;negative regulation of transcription	IPR010405	Cofactor of BRCA1		ortholog_one2one	ortholog_one2one	Ano:Ae:Dm
59.8.3	0.51	No sex bias	0.19	No sex bias	0.27	No sex bias	0.16	No sex bias	-1.45	Female biased	AGAP002396	AGAP002396-RA	AGAP002396-PA	ENSF00000002970		2R:20906501..20909477	2496	778	GO:0004576;GO:0005515;GO:0006486;GO:0016020	oligosaccharyl transferase activity;protein binding;protein amino acid glycosylation;membrane	IPR003674	Oligosaccharyl transferase, STT3 subunit		ortholog_one2many	ortholog_one2one	Ano:Ae:Dm
18.3.4	0	No sex bias	0.7	No sex bias	0.16	No sex bias	0.37	No sex bias	-1.45	Female biased	AGAP006823	AGAP006823-RA	AGAP006823-PA	ENSF00000000383		2L:38915890..38951679	2544	847						ortholog_one2one	ortholog_one2one	Ano:Ae:Dm
25.1.2	-0.11	No sex bias	-0.01	No sex bias	0.34	No sex bias	0.4	No sex bias	-1.45	Female biased	AGAP007903	AGAP007903-RA	AGAP007903-PA	ENSF00000000219		3R:2604987..2609195	1823	542	GO:0016020;GO:0006835;GO:0017153;GO:0015183;GO:0015734;GO:0005369	taurine:sodium symporter activity;dicarboxylic acid transport;L-aspartate transmembrane transporter activity;taurine transport;membrane;sodium:dicarboxylate symporter activity	IPR000585;IPR001991	Hemopexin;Sodium:dicarboxylate symporter	PF00270;PF00271	ortholog_one2one	ortholog_one2one	Ano:Ae:Dm
111.4.12	-0.08	No sex bias	-0.3	No sex bias	-0.5	No sex bias	-0.3	No sex bias	-1.46	Female biased	AGAP011173	AGAP011173-RA	AGAP011173-PA	ENSF00000000038		3L:18232192..18233841	867	190	GO:0005622;GO:0003735;GO:0005840;GO:0006412;GO:0030529;GO:0005515	structural constituent of ribosome;protein binding;intracellular;ribosome;translation;ribonucleoprotein complex	IPR002132	Ribosomal protein L5	PF00036	ortholog_one2one	ortholog_one2one	Ano:Ae:Dm
28.8.7	0.45	No sex bias	0.3	No sex bias	0.13	No sex bias	-0.08	No sex bias	-1.46	Female biased	AGAP002622	AGAP002622-RA	AGAP002622-PA	ENSF00000000384		2R:24272836..24276024	2051	586	GO:0016021;GO:0016020;GO:0006810;GO:0006811;GO:0005215;GO:0006814	transporter activity;transport;ion transport;sodium ion transport;membrane;integral to membrane	IPR001734	Na+/solute symporter		ortholog_one2one	ortholog_one2many	Ano:Ae:Dm
62.6.5	0.03	No sex bias	-0.11	No sex bias	-0.14	No sex bias	0.05	No sex bias	-1.46	Female biased	AGAP003719	AGAP003719-RA	AGAP003719-PA	ENSF00000000344		2R:42425355..42426855	1294	385	GO:0006783;GO:0004325	ferrochelatase activity;heme biosynthetic process	IPR001015	Ferrochelatase	PF07898	ortholog_one2one	ortholog_one2one	Ano:Ae:Dm
71.7.6	-0.05	No sex bias	-0.09	No sex bias	0.18	No sex bias	0.23	No sex bias	-1.46	Female biased	AGAP009079	AGAP009079-RA	AGAP009079-PA	ENSF00000000765		3R:25444938..25446768	1698	565			IPR005135	Endonuclease/exonuclease/phosphatase		ortholog_one2one	ortholog_one2one	Ano:Ae:Dm
121.1.3	0.29	No sex bias	-0.12	No sex bias	0.03	No sex bias	0.32	No sex bias	-1.46	Female biased	AGAP002166	AGAP002166-RA	AGAP002166-PA	ENSF00000000416		2R:16812718..16815833	2207	575	GO:0003676;GO:0003723	nucleic acid binding;RNA binding	IPR004088;IPR008191;IPR002999;IPR004087	KH, type 1;Maternal tudor protein;Tudor;KH		ortholog_one2one	ortholog_one2one	Ano:Ae:Dm
24.6.10	-0.07	No sex bias	-0.33	No sex bias	-0.07	No sex bias	-0.27	No sex bias	-1.47	Female biased	AGAP005129	AGAP005129-RA	AGAP005129-PA	ENSF00000000969		2L:10338714..10339920	1106	278	GO:0016740;GO:0016757;GO:0016763	transferase activity;"transferase activity, transferring glycosyl groups";"transferase activity, transferring pentosyl groups"	IPR001369	Purine phosphorylase, family 2	PF00989;PF08447	ortholog_one2many	ortholog_one2many	Ano:Ae:Dm
91.5.5	0.67	No sex bias	0.46	No sex bias	0.1	No sex bias	-0.2	No sex bias	-1.47	Female biased	AGAP008411	AGAP008411-RA	AGAP008411-PA	ENSF00000001565		3R:10485321..10487922	814	208			IPR015257	Maf1 regulator		ortholog_one2one	ortholog_one2one	Ano:Ae:Dm
60.2.7	0.19	No sex bias	0.2	No sex bias	-0.24	No sex bias	-0.18	No sex bias	-1.47	Female biased	AGAP009862	AGAP009862-RA	AGAP009862-PA	ENSF00000000006		3R:44550269..44570066	1788	595			IPR001680	WD-40 repeat		ortholog_one2one		Ano:Ae
62.1.5	-0.04	No sex bias	-0.14	No sex bias	0.04	No sex bias	-0.01	No sex bias	-1.47	Female biased	AGAP003414	AGAP003414-RA	AGAP003414-PA	ENSF00000002241		2R:37464803..37465435	588	195	GO:0008152;GO:0016491;GO:0005811;GO:0008202;GO:0006631;GO:0006637;GO:0016229;GO:0008205;GO:0004303;GO:0008209;GO:0008210;GO:0047035;GO:0047022;GO:0018454;GO:0050327	estradiol 17-beta-dehydrogenase activity;lipid particle;fatty acid metabolic process;acyl-CoA metabolic process;metabolic process;steroid metabolic process;ecdysone metabolic process;androgen metabolic process;estrogen metabolic process;steroid dehydrogenase activity;oxidoreductase activity;acetoacetyl-CoA reductase activity;7-beta-hydroxysteroid dehydrogenase (NADP+) activity;3-alpha(17-beta)-hy…	IPR002198;IPR002347;IPR002424;IPR003560;IPR013968	Short-chain dehydrogenase/reductase SDR;Glucose/ribitol dehydrogenase;Insect alcohol dehydrogenase family;2,3-dihydro-2,3-dihydroxybenzoate dehydrogenase;KR	PF01697	ortholog_one2one	ortholog_one2one	Ano:Ae:Dm
67.2.7	0.15	No sex bias	-0.17	No sex bias	0.13	No sex bias	0.16	No sex bias	-1.47	Female biased	AGAP003779	AGAP003779-RA	AGAP003779-PA	ENSF00000000003		2R:43162511..43163510	915	304	GO:0016787;GO:0005506;GO:0005737;GO:0005634;GO:0007346;GO:0007017;GO:0005813;GO:0000072	M phase specific microtubule process;iron ion binding;nucleus;cytoplasm;centrosome;microtubule-based process;regulation of mitotic cell cycle;hydrolase activity	IPR006186;IPR004843	Serine/threonine-specific protein phosphatase and ;Metallophosphoesterase		ortholog_one2one	ortholog_one2one	Ano:Ae:Dm
65.1.5	-0.07	No sex bias	-0.21	No sex bias	-0.17	No sex bias	-0.31	No sex bias	-1.48	Female biased	AGAP000324	AGAP000324-RA	AGAP000324-PA	ENSF00000000479		X:5733571..5734476	906	301	GO:0003723;GO:0008033;GO:0008175	RNA binding;tRNA processing;tRNA methyltransferase activity	IPR002649	tRNA (guanine-N1-)-methyltransferase	PF00096	ortholog_one2one	ortholog_one2one	Ano:Ae:Dm
53.1.12	0.12	No sex bias	0.11	No sex bias	-0.14	No sex bias	-0.17	No sex bias	-1.48	Female biased	AGAP008882	AGAP008882-RA	AGAP008882-PA	ENSF00000000480		3R:20275732..20278118	2148	715	GO:0005515;GO:0005634;GO:0006364;GO:0030529	protein binding;nucleus;rRNA processing;ribonucleoprotein complex	IPR007151	Mpp10 protein	PF00505	ortholog_one2one	ortholog_one2one	Ano:Ae:Dm
62.6.3	0.12	No sex bias	0.05	No sex bias	0.22	No sex bias	-0.01	No sex bias	-1.48	Female biased	AGAP001414	AGAP001414-RA	AGAP001414-PA	ENSF00000001126		2R:4563300..4564829	1530	509	GO:0006810;GO:0005856;GO:0005874	cytoskeleton;microtubule;transport	IPR001680;IPR006594;IPR006595	WD-40 repeat;Lissencephaly type-1-like homology motif;CTLH, C-terminal to LisH motif	PF07898	ortholog_one2one	ortholog_one2one	Ano:Ae:Dm
13.6.12	0.52	No sex bias	0.17	No sex bias	-0.21	No sex bias	0.08	No sex bias	-1.48	Female biased	AGAP010228	AGAP010228-RA	AGAP010228-PA	ENSF00000000284		3R:51291133..51293424	2221	696	GO:0005524;GO:0003824;GO:0008152;GO:0016874;GO:0009374	catalytic activity;ATP binding;metabolic process;biotin binding;ligase activity	IPR001882;IPR005479;IPR005481;IPR003135;IPR005482;IPR000089;IPR011761;IPR011764	Biotin-binding site;Carbamoyl-phosphate synthase L chain, ATP-binding;Carbamoyl-phosphate synthetase large chain, N-ter;ATP-grasp fold, ATP-dependent carboxylate-amine l;Biotin carboxylase, C-terminal;Biotin/lipoyl attachment;ATP-grasp fold;Biotin carboxylation region	PF00083;PF07690	ortholog_one2many	ortholog_one2one	Ano:Ae:Dm
57.2.10	0.14	No sex bias	-0.26	No sex bias	0.06	No sex bias	0.2	No sex bias	-1.48	Female biased	AGAP010253	AGAP010253-RA	AGAP010253-PA	ENSF00000000462		3R:51664587..51665734	1007	275	GO:0008233;GO:0016787;GO:0004175;GO:0005829;GO:0043234;GO:0004298;GO:0005839;GO:0006511	endopeptidase activity;threonine endopeptidase activity;cytosol;proteasome core complex (sensu Eukaryota);ubiquitin-dependent protein catabolic process;peptidase activity;hydrolase activity;protein complex	IPR000426;IPR001353	Proteasome alpha-subunit;20S proteasome, A and B subunits		ortholog_one2many	ortholog_one2many	Ano:Ae:Dm
104.6.2	0.14	No sex bias	-0.1	No sex bias	0.01	No sex bias	0.35	No sex bias	-1.48	Female biased	AGAP002668	AGAP002668-RA	AGAP002668-PA	ENSF00000000418		2R:25264996..25265752	757	232			IPR012942	SRR1	PF02949	ortholog_one2one	ortholog_one2one	Ano:Ae:Dm
115.7.2	-0.15	No sex bias	-0.16	No sex bias	-0.12	No sex bias	-0.14	No sex bias	-1.49	Female biased	AGAP003136	AGAP003136-RA	AGAP003136-PA	ENSF00000003815		2R:33123559..33124806	1248	415	GO:0008152;GO:0016624	metabolic process;"oxidoreductase activity, acting on the aldehyde or oxo group of donors, disulfide as acceptor"	IPR001017	Dehydrogenase, E1 component	PF00281;PF00673	ortholog_one2one	ortholog_one2one	Ano:Ae:Dm
112.8.2	0.1	No sex bias	0.35	No sex bias	-0.01	No sex bias	-0.09	No sex bias	-1.49	Female biased	AGAP004933	AGAP004933-RA	AGAP004933-PA	ENSF00000000250		2L:6194335..6195585	1251	416	GO:0008270	zinc ion binding	IPR002893;IPR002110;IPR008347	Zinc finger, MYND-type;Ankyrin;Vanilloid receptor	PF04121	ortholog_one2one	ortholog_one2one	Ano:Ae:Dm
24.7.3	-0.05	No sex bias	-0.1	No sex bias	0.07	No sex bias	-0.05	No sex bias	-1.49	Female biased	AGAP005128	AGAP005128-RA	AGAP005128-PA	ENSF00000000383		2L:10336780..10338354	1504	463	GO:0005525;GO:0005622;GO:0000166;GO:0003924;GO:0003746;GO:0006414	nucleotide binding;translation elongation factor activity;GTPase activity;GTP binding;intracellular;translational elongation	IPR000795;IPR006073;IPR000767;IPR004161;IPR004160	Protein synthesis factor, GTP-binding;GTP1/OBG;Disease resistance protein;Translation elongation factor EFTu/EF1A, domain 2;Translation elongation factor EFTu/EF1A, C-termin	PF00005	ortholog_one2one	ortholog_one2one	Ano:Ae:Dm
68.3.8	0.49	No sex bias	0.14	No sex bias	0.5	No sex bias	0.35	No sex bias	-1.49	Female biased	AGAP010351	AGAP010351-RA	AGAP010351-PA	ENSF00000003031		3L:1950397..1953971	3093	1030			IPR001431;IPR011765;IPR007863	Peptidase M16, zinc-binding site;Peptidase M16, N-terminal;Peptidase M16, C-terminal		ortholog_one2many	ortholog_one2one	Ano:Ae:Dm
77.8.7	0.18	No sex bias	0.07	No sex bias	0.27	No sex bias	-0.4	No sex bias	-1.5	Female biased	AGAP010682	AGAP010682-RA	AGAP010682-PA	ENSF00000003677		3L:8350096..8350545	450	149			IPR005347	Protein of unknown function UPF0131			ortholog_one2one	Ano:Dm
36.6.11	-0.09	No sex bias	-0.19	No sex bias	-0.22	No sex bias	0	No sex bias	-1.5	Female biased	AGAP001738	AGAP001738-RA	AGAP001738-PA	ENSF00000000616		2R:9102277..9103614	1177	363	GO:0005622;GO:0003723;GO:0003735;GO:0005840;GO:0006412;GO:0005739;GO:0015934	RNA binding;structural constituent of ribosome;intracellular;mitochondrion;ribosome;translation;large ribosomal subunit	IPR002143	Ribosomal protein L1	PF01070	ortholog_one2one	ortholog_one2one	Ano:Ae:Dm
46.8.4	0.16	No sex bias	0.23	No sex bias	0.17	No sex bias	0.08	No sex bias	-1.5	Female biased	AGAP004352	AGAP004352-RA	AGAP004352-PA	ENSF00000000126		2R:54946286..54948386	1425	423	GO:0005524;GO:0003824;GO:0008152;GO:0016874	catalytic activity;ATP binding;metabolic process;ligase activity	IPR005809;IPR002198;IPR002347;IPR013650;IPR005811	Succinyl-CoA synthetase, beta subunit;Short-chain dehydrogenase/reductase SDR;Glucose/ribitol dehydrogenase;ATP-grasp fold, succinyl-CoA synthetase-type;ATP-citrate lyase/succinyl-CoA ligase	PF00017;PF00018;PF07653	ortholog_one2many	ortholog_one2one	Ano:Ae:Dm
47.2.8	0.54	No sex bias	0.01	No sex bias	0.01	No sex bias	0.12	No sex bias	-1.5	Female biased	AGAP004396	AGAP004396-RA	AGAP004396-PA	ENSF00000000372		2R:55598421..55603033	1591	478	GO:0003824;GO:0006084	catalytic activity;acetyl-CoA metabolic process	IPR003702	Acetyl-CoA hydrolase/transferase	PF00289;PF02222;PF02786;PF02785;PF00364	ortholog_one2one	ortholog_one2one	Ano:Ae:Dm
85.6.8	0.2	No sex bias	0	No sex bias	0.29	No sex bias	0.23	No sex bias	-1.5	Female biased	AGAP001787	AGAP001787-RA	AGAP001787-PA	ENSF00000000316		2R:10479869..10481825	1804	453	GO:0006118;GO:0016491	electron transport;oxidoreductase activity	IPR001709;IPR003097;IPR001433	Flavoprotein pyridine nucleotide cytochrome reduct;FAD-binding;Oxidoreductase FAD/NAD(P)-binding		ortholog_one2one	ortholog_one2many	Ano:Ae:Dm
74.1.1	0.17	No sex bias	0.03	No sex bias	0.03	No sex bias	0.3	No sex bias	-1.5	Female biased	AGAP001391	AGAP001391-RA	AGAP001391-PA	ENSF00000003498		2R:4146363..4148035	1434	477	GO:0005215;GO:0005515;GO:0006810;GO:0016020;GO:0016021	transporter activity;protein binding;transport;membrane;integral to membrane	IPR005829;IPR011701;IPR007114	Sugar transporter superfamily;Major facilitator superfamily MFS_1;Major facilitator superfamily			ortholog_one2one	Ano:Dm
32.4.4	0.1	No sex bias	0.01	No sex bias	0.07	No sex bias	-0.14	No sex bias	-1.51	Female biased	AGAP002935	AGAP002935-RA	AGAP002935-PA	ENSF00000000225		2R:29839388..29840621	1056	287	GO:0048102;GO:0035071	salivary gland cell autophagic cell death;autophagic cell death	IPR000555	Mov34/MPN/PAD-1		ortholog_one2one	ortholog_one2one	Ano:Ae:Dm
56.3.6	0.13	No sex bias	-0.08	No sex bias	0.04	No sex bias	-0.04	No sex bias	-1.51	Female biased	AGAP005418	AGAP005418-RA	AGAP005418-PA	ENSF00000000143		2L:15361091..15362969	1568	329					PF01926	ortholog_one2one	ortholog_one2one	Ano:Ae:Dm
55.4.10	-0.02	No sex bias	0.45	No sex bias	0.01	No sex bias	0.04	No sex bias	-1.51	Female biased	AGAP003441	AGAP003441-RA	AGAP003441-PA	ENSF00000000484		2R:37766279..37768097	1467	488			IPR008197;IPR003961	Whey acidic protein, core region;Fibronectin, type III	PF00443	ortholog_one2many	ortholog_one2many	Ano:Ae:Dm
61.3.9	-0.41	No sex bias	-0.36	No sex bias	-0.1	No sex bias	-0.51	No sex bias	-1.52	Female biased	AGAP002375	AGAP002375-RA	AGAP002375-PA	ENSF00000000269		2R:20794114..20794866	595	114	GO:0008270;GO:0003677;GO:0006355;GO:0045449;GO:0006350;GO:0030528;GO:0003899;GO:0003702;GO:0006354	DNA binding;RNA polymerase II transcription factor activity;DNA-directed RNA polymerase activity;transcription;RNA elongation;"regulation of transcription, DNA-dependent";zinc ion binding;transcription regulator activity;regulation of transcription	IPR001529;IPR001222;IPR013138	DNA-directed RNA polymerase, M/15 kDa subunit;Transcription factor TFIIS;Zinc finger TFIIS-type 2		ortholog_one2one	ortholog_one2one	Ano:Ae:Dm
18.5.9	-0.09	No sex bias	-0.17	No sex bias	0.09	No sex bias	-0.25	No sex bias	-1.52	Female biased	AGAP006160	AGAP006160-RA	AGAP006160-PA	ENSF00000000143		2L:27436714..27438182	1469	308			IPR003323	Ovarian tumour, otubain	PF01607;PF01522	ortholog_one2one	ortholog_one2one	Ano:Ae:Dm
102.7.2	-0.63	No sex bias	0.45	No sex bias	-0.26	No sex bias	-0.07	No sex bias	-1.52	Female biased	AGAP006678	AGAP006678-RA	AGAP006678-PA	ENSF00000000385		2L:36659371..36664972	4940	1500	GO:0008360;GO:0005634;GO:0009408;GO:0007015;GO:0007049;GO:0005703;GO:0003711;GO:0005700	transcription elongation regulator activity;nucleus;polytene chromosome;polytene chromosome puff;actin filament organization;cell cycle;regulation of cell shape;response to heat	IPR006671;IPR000354;IPR006670	Cyclin, N-terminal;Involucrin repeat;Cyclin	PF00163;PF01479	ortholog_one2one	ortholog_one2one	Ano:Ae:Dm
37.1.10	-0.14	No sex bias	-0.26	No sex bias	-0.23	No sex bias	-0.05	No sex bias	-1.52	Female biased	AGAP001484	AGAP001484-RA	AGAP001484-PA	ENSF00000003185		2R:5426952..5428719	1348	412	GO:0005515;GO:0006810;GO:0006461;GO:0006886;GO:0016192;GO:0030125;GO:0000381;GO:0006727	regulation of alternative nuclear mRNA splicing, via spliceosome;protein binding;protein complex assembly;ommochrome biosynthetic process;transport;intracellular protein transport;vesicle-mediated transport;clathrin vesicle coat	IPR001392;IPR008968	Clathrin adaptor complex, medium chain;Mu2 adaptin subunit (AP50) of AP2	PF00412;PF00046	ortholog_one2one	ortholog_one2one	Ano:Ae:Dm
90.6.7	0.35	No sex bias	0	No sex bias	0.17	No sex bias	-0.02	No sex bias	-1.52	Female biased	AGAP000617	AGAP000617-RA	AGAP000617-PA	ENSF00000000672		X:11212276..11214690	988	198	GO:0016787;GO:0006470;GO:0016311;GO:0016791;GO:0008138	protein amino acid dephosphorylation;protein tyrosine/serine/threonine phosphatase activity;dephosphorylation;hydrolase activity;phosphoric monoester hydrolase activity	IPR000387;IPR000340;IPR003595	Tyrosine specific protein phosphatase and dual spe;Dual specificity protein phosphatase;Protein tyrosine phosphatase, catalytic region		ortholog_one2many	ortholog_one2one	Ano:Ae:Dm
47.5.7	0.22	No sex bias	0.11	No sex bias	0.06	No sex bias	0.53	No sex bias	-1.52	Female biased	AGAP004351	AGAP004351-RA	AGAP004351-PA	ENSF00000000537		2R:54942954..54944507	1419	382			IPR004088;IPR011545;IPR014014;IPR004087	KH, type 1;DEAD/DEAH box helicase, N-terminal;DEAD-box RNA helicase Q motif;KH	PF08477;PF00071	ortholog_one2one	ortholog_one2one	Ano:Ae:Dm
56.2.1	0.57	No sex bias	-0.14	No sex bias	0.46	No sex bias	-0.11	No sex bias	-1.53	Female biased	AGAP004023	AGAP004023-RA	AGAP004023-PA	ENSF00000000974	APG4A	2R:47927944..47929891	1736	567	GO:0048102;GO:0035071	salivary gland cell autophagic cell death;autophagic cell death	IPR005078	Peptidase C54	PF00560	ortholog_one2one	ortholog_one2one	Ano:Ae:Dm
90.3.12	0.12	No sex bias	0.09	No sex bias	-0.15	No sex bias	-0.46	No sex bias	-1.54	Female biased	AGAP008432	AGAP008432-RA	AGAP008432-PA	ENSF00000000462		3R:10614108..10616468	1197	306			IPR009688	Protein of unknown function DUF1279		ortholog_one2one	ortholog_one2many	Ano:Ae:Dm
74.2.1	0.13	No sex bias	0.06	No sex bias	-0.43	No sex bias	-0.42	No sex bias	-1.54	Female biased	AGAP009173	AGAP009173-RA	AGAP009173-PA	ENSF00000000375		3R:28117585..28120368	1267	336	GO:0016787;GO:0005975;GO:0042578	carbohydrate metabolic process;hydrolase activity;phosphoric ester hydrolase activity	IPR000146	Inositol phosphatase/fructose-1,6-bisphosphatase		ortholog_one2one	ortholog_one2one	Ano:Ae:Dm
93.1.10	-0.31	No sex bias	-0.03	No sex bias	-0.3	No sex bias	-0.39	No sex bias	-1.54	Female biased	AGAP008370	AGAP008370-RA	AGAP008370-PA	ENSF00000000326		3R:10093784..10095488	1406	416			IPR000834;IPR003146	Peptidase M14, carboxypeptidase A;Proteinase inhibitor, carboxypeptidase propeptide		ortholog_many2many	ortholog_many2many	Ano:Ae:Dm
74.4.4	0.12	No sex bias	0.21	No sex bias	-0.13	No sex bias	-0.24	No sex bias	-1.54	Female biased	AGAP010690	AGAP010690-RA	AGAP010690-PA	ENSF00000002110		3L:8606693..8608015	1182	382	GO:0003676;GO:0005622	nucleic acid binding;intracellular	IPR000467	D111/G-patch		ortholog_one2one	ortholog_one2many	Ano:Ae:Dm
25.5.8	-0.08	No sex bias	0.21	No sex bias	0.1	No sex bias	-0.12	No sex bias	-1.54	Female biased	AGAP000399	AGAP000399-RA	AGAP000399-PA	ENSF00000000096		X:7252741..7270283	1514	374	GO:0003676;GO:0000166	nucleotide binding;nucleic acid binding	IPR000104;IPR002952;IPR000504	Antifreeze protein, type I;Eggshell protein;RNA-binding region RNP-1 (RNA recognition motif)	PF01762		ortholog_one2many	Ano:Dm
22.1.8	0.11	No sex bias	-0.02	No sex bias	0.01	No sex bias	0.1	No sex bias	-1.54	Female biased	AGAP011966	AGAP011966-RA	AGAP011966-PA	ENSF00000000687		3L:35678897..35685602	3249	1082	GO:0003676;GO:0005524;GO:0003677;GO:0004386;GO:0008094	nucleic acid binding;DNA binding;helicase activity;ATP binding;DNA-dependent ATPase activity	IPR000330;IPR001650;IPR014021;IPR014001	SNF2-related;Helicase, C-terminal;Helicase superfamily 1 and 2 ATP-binding;DEAD-like helicases, N-terminal	PF02949	ortholog_one2many	ortholog_one2many	Ano:Ae:Dm
26.4.12	0.43	No sex bias	-0.09	No sex bias	0.13	No sex bias	0.21	No sex bias	-1.54	Female biased	AGAP010420	AGAP010420-RA	AGAP010420-PA	ENSF00000002998		3L:3012475..3016164	3255	1052	GO:0006412;GO:0005524;GO:0000166;GO:0004812;GO:0004832;GO:0006418;GO:0006438;GO:0016874	nucleotide binding;aminoacyl-tRNA ligase activity;valine-tRNA ligase activity;ATP binding;translation;tRNA aminoacylation for protein translation;valyl-tRNA aminoacylation;ligase activity	IPR001412;IPR002303;IPR002300;IPR015413;IPR013155	Aminoacyl-tRNA synthetase, class I;Valyl-tRNA synthetase, class Ia;Aminoacyl-tRNA synthetase, class Ia;tRNA synthetase class I (M);tRNA synthetase, valyl/leucyl, anticodon-binding	PF00036	ortholog_one2one	ortholog_one2one	Ano:Ae:Dm
18.6.3	-0.3	No sex bias	-0.17	No sex bias	-0.24	No sex bias	-0.25	No sex bias	-1.55	Female biased	AGAP009968	AGAP009968-RA	AGAP009968-PA	ENSF00000000912		3R:46899929..46900642	714	237			IPR007109	Brix		ortholog_one2one	ortholog_one2one	Ano:Ae:Dm
36.7.2	0.02	No sex bias	0.04	No sex bias	0.04	No sex bias	-0.19	No sex bias	-1.55	Female biased	AGAP012408	AGAP012408-RA	AGAP012408-PA	ENSF00000000156		3L:41769006..41771149	2010	577	GO:0008168	methyltransferase activity	IPR010280;IPR000504	(Uracil-5)-methyltransferase;RNA-binding region RNP-1 (RNA recognition motif)	PF04280	ortholog_one2one	ortholog_one2one	Ano:Ae:Dm
14.6.3	0.54	No sex bias	0.18	No sex bias	0.41	No sex bias	0.15	No sex bias	-1.55	Female biased	AGAP004812	AGAP004812-RA	AGAP004812-PA	ENSF00000001155		2L:3803320..3807311	2749	893	GO:0006629	lipid metabolic process	IPR000560;IPR002110;IPR002641	Histidine acid phosphatase;Ankyrin;Patatin	PF00036	ortholog_one2many	ortholog_one2one	Ano:Ae:Dm
78.3.5	-0.16	No sex bias	0	No sex bias	0	No sex bias	-0.19	No sex bias	-1.56	Female biased	AGAP001380	AGAP001380-RA	AGAP001380-PA	ENSF00000000080		2R:4050701..4051820	875	243	GO:0042256;GO:0043022	mature ribosome assembly;ribosome binding	IPR002769	Translation initiation factor IF6		ortholog_one2one	ortholog_one2one	Ano:Ae:Dm
73.1.11	-0.23	No sex bias	0.07	No sex bias	-0.17	No sex bias	-0.18	No sex bias	-1.56	Female biased	AGAP008846	AGAP008846-RA	AGAP008846-PA	ENSF00000005501		3R:19390553..19391757	1076	356			IPR013217	Methyltransferase type 12		ortholog_one2one	ortholog_one2one	Ano:Ae:Dm
19.4.1	0.41	No sex bias	-0.01	No sex bias	0.17	No sex bias	-0.17	No sex bias	-1.56	Female biased	AGAP008951	AGAP008951-RA	AGAP008951-PA	ENSF00000000651		3R:21791437..21793372	1488	474	GO:0003676;GO:0005622	nucleic acid binding;intracellular	IPR000467	D111/G-patch	PF00130	ortholog_one2one	ortholog_one2one	Ano:Ae:Dm
27.5.11	0.27	No sex bias	-0.04	No sex bias	0.18	No sex bias	0.45	No sex bias	-1.56	Female biased	AGAP005209	AGAP005209-RA	AGAP005209-PA	ENSF00000000969		2L:12353162..12356183	2258	564	GO:0005524;GO:0016740;GO:0000166;GO:0016301;GO:0009058;GO:0004849	nucleotide binding;uridine kinase activity;ATP binding;biosynthetic process;kinase activity;transferase activity	IPR000764;IPR006082;IPR006083	Uridine kinase;Phosphoribulokinase;Phosphoribulokinase/uridine kinase	PF05679	ortholog_one2one	ortholog_one2one	Ano:Ae:Dm
77.3.12	-0.04	No sex bias	-0.07	No sex bias	-0.39	No sex bias	-0.53	No sex bias	-1.57	Female biased	AGAP000549	AGAP000549-RA	AGAP000549-PA	ENSF00000000924		X:9839687..9841977	1489	410	GO:0005515;GO:0008152;GO:0008415;GO:0016740;GO:0031405	protein binding;metabolic process;acyltransferase activity;transferase activity;lipoic acid binding	IPR003016;IPR000089;IPR004167;IPR001078	2-oxo acid dehydrogenase, lipoyl-binding site;Biotin/lipoyl attachment;E3 binding;Catalytic domain of components of various dehydrog		ortholog_one2one	ortholog_one2one	Ano:Ae:Dm
55.5.11	0.14	No sex bias	-0.14	No sex bias	-0.26	No sex bias	-0.46	No sex bias	-1.57	Female biased	AGAP005445	AGAP005445-RA	AGAP005445-PA	ENSF00000000003		2L:15541967..15546680	1062	192	GO:0005525;GO:0005622;GO:0007264;GO:0016020;GO:0000166	nucleotide binding;GTP binding;intracellular;small GTPase mediated signal transduction;membrane	IPR001806;IPR006036;IPR013684;IPR013753;IPR003577;IPR003579;IPR003578;IPR002041	Ras GTPase;TrkA potassium uptake protein;Miro-like;Ras;Ras small GTPase, Ras type;Ras small GTPase, Rab type;Ras small GTPase, Rho type;Ran GTPase	PF00179	ortholog_one2one	ortholog_one2many	Ano:Ae:Dm
119.4.8	0.17	No sex bias	-0.17	No sex bias	-0.36	No sex bias	-0.29	No sex bias	-1.57	Female biased	AGAP008329	AGAP008329-RA	AGAP008329-PA	ENSF00000000037		3R:9178872..9181286	1061	233	GO:0005622;GO:0003735;GO:0005840;GO:0006412;GO:0015935	structural constituent of ribosome;intracellular;ribosome;translation;small ribosomal subunit	IPR000235	Ribosomal protein S7	PF00270;PF00271	ortholog_one2many	ortholog_one2many	Ano:Ae:Dm
37.4.9	0.19	No sex bias	-0.04	No sex bias	0.2	No sex bias	0.56	No sex bias	-1.57	Female biased	AGAP012413	AGAP012413-RA	AGAP012413-PA	ENSF00000000569		3L:41822706..41824363	1421	350	GO:0005634;GO:0007049;GO:0051301;GO:0005737;GO:0007096;GO:0009987;GO:0000070;GO:0007088;GO:0016538;GO:0055059	mitotic sister chromatid segregation;nucleus;cytoplasm;cell cycle;regulation of mitosis;regulation of exit from mitosis;cellular process;cyclin-dependent protein kinase regulator activity;cell division;asymmetric neuroblast division	IPR006671;IPR004367;IPR006670	Cyclin, N-terminal;Cyclin, C-terminal;Cyclin	PF07686;PF07679;PF00047	ortholog_one2one	ortholog_one2one	Ano:Ae:Dm
59.7.10	-0.22	No sex bias	-0.37	No sex bias	0.01	No sex bias	-0.57	No sex bias	-1.58	Female biased	AGAP002394	AGAP002394-RA	AGAP002394-PA	ENSF00000000388		2R:20902807..20904455	1571	506	GO:0003677;GO:0006350;GO:0003899	DNA binding;DNA-directed RNA polymerase activity;transcription	IPR013197;IPR008806	RNA polymerase III subunit RPC82-related, helix-t;RNA polymerase III Rpc82, C -terminal		ortholog_one2one	ortholog_one2one	Ano:Ae:Dm
73.7.6	0.42	No sex bias	0.04	No sex bias	-0.18	No sex bias	-0.08	No sex bias	-1.58	Female biased	AGAP010656	AGAP010656-RA	AGAP010656-PA	ENSF00000000093		3L:8078239..8100371	2907	968	GO:0000381	regulation of alternative nuclear mRNA splicing, via spliceosome	IPR011545;IPR014021;IPR014014;IPR014001	DEAD/DEAH box helicase, N-terminal;Helicase superfamily 1 and 2 ATP-binding;DEAD-box RNA helicase Q motif;DEAD-like helicases, N-terminal		ortholog_one2one	ortholog_one2one	Ano:Ae:Dm
63.1.9	-0.11	No sex bias	-0.18	No sex bias	-0.17	No sex bias	0	No sex bias	-1.58	Female biased	AGAP011946	AGAP011946-RA	AGAP011946-PA	ENSF00000000156		3L:35475884..35477008	1023	285	GO:0003735;GO:0006412;GO:0015934	structural constituent of ribosome;translation;large ribosomal subunit			PF07898	ortholog_one2one	ortholog_one2one	Ano:Ae:Dm
92.1.9	-0.17	No sex bias	-0.21	No sex bias	0.07	No sex bias	-0.45	No sex bias	-1.59	Female biased	AGAP002144	AGAP002144-RA	AGAP002144-PA	ENSF00000000250		2R:16412000..16414111	1599	505			IPR001680;IPR001632;IPR014906;IPR003648	WD-40 repeat;G-protein, beta subunit;pre-mRNA processing factor 4 (PRP4) like;Splicing factor motif		ortholog_one2one	ortholog_one2one	Ano:Ae:Dm
83.8.11	0.11	No sex bias	-0.01	No sex bias	-0.16	No sex bias	-0.32	No sex bias	-1.59	Female biased	AGAP008303	AGAP008303-RA	AGAP008303-PA	ENSF00000000375		3R:8749123..8752556	1324	228	GO:0003676	nucleic acid binding	IPR001878;IPR000504;IPR003954	Zinc finger, CCHC-type;RNA-binding region RNP-1 (RNA recognition motif);RNA recognition, region 1			ortholog_one2one	Ano:Dm
78.7.12	0.3	No sex bias	0.17	No sex bias	-0.12	No sex bias	-0.08	No sex bias	-1.59	Female biased	AGAP003047	AGAP003047-RA	AGAP003047-PA	ENSF00000002050		2R:31427398..31433531	2049	636	GO:0007283;GO:0007286;GO:0004004;GO:0048477;GO:0005811;GO:0002168;GO:0016246;GO:0018994;GO:0016442	instar larval development;ATP-dependent RNA helicase activity;lipid particle;spermatogenesis;spermatid development;RNA interference;RNA-induced silencing complex;polar granule;oogenesis	IPR000629;IPR002952;IPR011545;IPR001650;IPR014021	ATP-dependent helicase, DEAD-box;Eggshell protein;DEAD/DEAH box helicase, N-terminal;Helicase, C-terminal;Helicase superfamily 1 and 2 ATP-binding		ortholog_one2many	ortholog_one2one	Ano:Ae:Dm
18.8.4	0.63	No sex bias	0.36	No sex bias	0.43	No sex bias	0.56	No sex bias	-1.59	Female biased	AGAP010164	AGAP010164-RA	AGAP010164-PA	ENSF00000002421		3R:49783305..49791007	2739	788	GO:0016740;GO:0008415	acyltransferase activity;transferase activity	IPR000542	Acyltransferase ChoActase/COT/CPT		ortholog_one2one	ortholog_one2one	Ano:Ae:Dm
21.8.11	-0.05	No sex bias	-0.08	No sex bias	-0.5	No sex bias	-0.4	No sex bias	-1.6	Female biased	AGAP012044	AGAP012044-RA	AGAP012044-PA	ENSF00000000344		3L:36837649..36838973	1249	392	GO:0005488;GO:0005634	binding;nucleus	IPR001440;IPR013105;IPR013026	Tetratricopeptide TPR_1;Tetratricopeptide TPR_2;Tetratricopeptide region	PF01769	ortholog_one2one	ortholog_one2one	Ano:Ae:Dm
15.4.10	0.18	No sex bias	0.09	No sex bias	0.17	No sex bias	-0.05	No sex bias	-1.6	Female biased	AGAP005249	AGAP005249-RA	AGAP005249-PA	ENSF00000001155		2L:13125288..13128644	2820	862	GO:0003676;GO:0000166	nucleotide binding;nucleic acid binding	IPR001209;IPR000504	Ribosomal protein S14;RNA-binding region RNP-1 (RNA recognition motif)	PF02931;PF02932	ortholog_one2many	ortholog_one2one	Ano:Ae:Dm
43.6.11	0.14	No sex bias	-0.36	No sex bias	-0.31	No sex bias	-0.04	No sex bias	-1.6	Female biased	AGAP010174	AGAP010174-RA	AGAP010174-PA	ENSF00000000966		3R:49911363..49912870	1432	459	GO:0016021;GO:0006486;GO:0005783;GO:0004579	dolichyl-diphosphooligosaccharide-protein glycotransferase activity;endoplasmic reticulum;protein amino acid glycosylation;integral to membrane	IPR007676	Ribophorin I	PF00069	ortholog_one2one	ortholog_one2one	Ano:Ae:Dm
62.1.7	0.17	No sex bias	-0.05	No sex bias	0.03	No sex bias	-0.04	No sex bias	-1.6	Female biased	AGAP006989	AGAP006989-RA	AGAP006989-PA	ENSF00000000969		2L:40483191..40485711	2010	632	GO:0005524;GO:0000166;GO:0005874;GO:0007018;GO:0003774;GO:0003777;GO:0005875	nucleotide binding;motor activity;microtubule motor activity;ATP binding;microtubule;microtubule associated complex;microtubule-based movement	IPR001752	Kinesin, motor region	PF07686;PF00047;PF08205;PF07679	ortholog_one2many	ortholog_one2one	Ano:Ae:Dm
68.7.6	0.14	No sex bias	-0.05	No sex bias	-0.07	No sex bias	-0.02	No sex bias	-1.6	Female biased	AGAP007217	AGAP007217-RA	AGAP007217-PA	ENSF00000000383		2L:44379193..44381232	1759	504	GO:0000151;GO:0004842;GO:0016567	ubiquitin ligase complex;ubiquitin-protein ligase activity;protein ubiquitination	IPR001680;IPR013915;IPR003613	WD-40 repeat;Pre-mRNA-splicing factor 19;U box		ortholog_one2many	ortholog_one2one	Ano:Ae:Dm
71.7.2	0.02	No sex bias	-0.31	No sex bias	0.29	No sex bias	0.15	No sex bias	-1.6	Female biased	AGAP009082	AGAP009082-RA	AGAP009082-PA	ENSF00000000765		3R:25451065..25452555	1491	496	GO:0006508;GO:0005515;GO:0004175;GO:0005829;GO:0005838;GO:0043234	endopeptidase activity;protein binding;cytosol;proteasome regulatory particle (sensu Eukaryota);proteolysis;protein complex	IPR000717;IPR013586;IPR013143	Proteasome component region PCI;26S proteasome regulatory subunit, C-terminal;PCI/PINT associated module		ortholog_one2one	ortholog_one2one	Ano:Ae:Dm
49.2.2	-0.28	No sex bias	-0.35	No sex bias	-0.18	No sex bias	-0.44	No sex bias	-1.61	Female biased	AGAP008624	AGAP008624-RA	AGAP008624-PA	ENSF00000000162		3R:13731378..13731909	463	69			IPR007917	Protein of unknown function UPF0224	PF00096	ortholog_one2one	ortholog_one2many	Ano:Ae:Dm
17.1.5	0.13	No sex bias	-0.02	No sex bias	-0.02	No sex bias	-0.42	No sex bias	-1.61	Female biased	AGAP011661	AGAP011661-RA	AGAP011661-PA	ENSF00000004562		3L:31043003..31046325	2481	826	GO:0006118;GO:0016491	electron transport;oxidoreductase activity	IPR000759;IPR007526;IPR006076;IPR002937	Adrenodoxin reductase;SWIRM;FAD dependent oxidoreductase;Amine oxidase		ortholog_one2one	ortholog_one2one	Ano:Ae:Dm
61.6.6	0.59	No sex bias	0.44	No sex bias	0.08	No sex bias	-0.17	No sex bias	-1.61	Female biased	AGAP011584	AGAP011584-RA	AGAP011584-PA	ENSF00000002236		3L:28405479..28408453	2752	801	GO:0006508;GO:0016020;GO:0008236;GO:0004274	dipeptidyl-peptidase IV activity;proteolysis;serine-type peptidase activity;membrane	IPR000719;IPR002469;IPR001375	Protein kinase;Peptidase S9B, dipeptidylpeptidase IV N-terminal;Peptidase S9, prolyl oligopeptidase active site r		ortholog_one2one	ortholog_one2one	Ano:Ae:Dm
38.5.3	0.47	No sex bias	0.24	No sex bias	0.39	No sex bias	-0.01	No sex bias	-1.61	Female biased	AGAP007996	AGAP007996-RA	AGAP007996-PA	ENSF00000000096		3R:3941700..3968468	1528	461	GO:0005524;GO:0006468;GO:0004672;GO:0005829;GO:0005794	protein kinase activity;ATP binding;Golgi apparatus;cytosol;protein amino acid phosphorylation	IPR001245;IPR000719;IPR002290	Tyrosine protein kinase;Protein kinase;Serine/threonine protein kinase	PF00151	ortholog_one2one	ortholog_one2one	Ano:Ae:Dm
86.5.6	0.02	No sex bias	-0.03	No sex bias	-0.06	No sex bias	0.14	No sex bias	-1.61	Female biased	AGAP002914	AGAP002914-RA	AGAP002914-PA	ENSF00000000218		2R:29271302..29301463	1260	399	GO:0005524;GO:0005975;GO:0008152;GO:0016740;GO:0000166;GO:0016301;GO:0005737;GO:0016773;GO:0004335;GO:0006012;GO:0016310;GO:0046835	nucleotide binding;galactokinase activity;ATP binding;cytoplasm;carbohydrate metabolic process;galactose metabolic process;metabolic process;kinase activity;phosphorylation;transferase activity;"phosphotransferase activity, alcohol group as acceptor";carbohydrate phosphorylation	IPR000705;IPR006203;IPR006206;IPR001174;IPR006204;IPR013750	Galactokinase;GHMP kinase, ATP-binding region;Mevalonate and galactokinase;Galactokinase/homoserine kinase;GHMP kinase;GHMP kinase, C-terminal		ortholog_one2one		Ano:Ae
45.6.9	-0.09	No sex bias	-0.02	No sex bias	0.13	No sex bias	0.25	No sex bias	-1.61	Female biased	AGAP004214	AGAP004214-RA	AGAP004214-PA	ENSF00000012370		2R:51945885..51947994	1193	119	GO:0003677;GO:0005634;GO:0006355;GO:0000785	chromatin;DNA binding;nucleus;"regulation of transcription, DNA-dependent"	IPR000637;IPR000116	HMG-I and HMG-Y, DNA-binding;High mobility group proteins HMG-I and HMG-Y	PF01835;PF07703;PF00207;PF07678;PF07677			Ano only
34.3.5	-0.1	No sex bias	-0.17	No sex bias	-0.39	No sex bias	-0.59	No sex bias	-1.62	Female biased	AGAP007119	AGAP007119-RA	AGAP007119-PA	ENSF00000000156		2L:43040522..43043135	1529	322	GO:0016020;GO:0006812;GO:0008324	cation transport;cation transmembrane transporter activity;membrane	IPR004686	Tricarboxylate/iron carrier	PF01094;PF00060	ortholog_one2one	ortholog_one2one	Ano:Ae:Dm
71.2.2	0.04	No sex bias	-0.29	No sex bias	0.19	No sex bias	-0.35	No sex bias	-1.62	Female biased	AGAP012763	AGAP012763-RA	AGAP012763-PA	ENSF00000001545		UNKN:27814345..27815823	1005	224			IPR006671;IPR006670	Cyclin, N-terminal;Cyclin		ortholog_one2many	ortholog_one2many	Ano:Ae:Dm
27.2.3	0.18	No sex bias	-0.06	No sex bias	-0.1	No sex bias	-0.02	No sex bias	-1.62	Female biased	AGAP007786	AGAP007786-RA	AGAP007786-PA	ENSF00000000269		3R:838035..840304	1817	370	GO:0005739;GO:0008152;GO:0006099;GO:0016616;GO:0004449	isocitrate dehydrogenase (NAD+) activity;mitochondrion;tricarboxylic acid cycle;metabolic process;"oxidoreductase activity, acting on the CH-OH group of donors, NAD or NADP as acceptor"	IPR001804	Isocitrate/isopropylmalate dehydrogenase	PF04049;PF00515	ortholog_one2one	ortholog_one2one	Ano:Ae:Dm
55.5.8	0.13	No sex bias	-0.09	No sex bias	0	No sex bias	0.02	No sex bias	-1.62	Female biased	AGAP003969	AGAP003969-RA	AGAP003969-PA	ENSF00000000462		2R:47230061..47231692	1632	543	GO:0005525;GO:0005622	GTP binding;intracellular	IPR001806;IPR002917;IPR003593	Ras GTPase;GTP-binding protein, HSR1-related;AAA+ ATPase, core	PF00179	ortholog_one2one	ortholog_one2one	Ano:Ae:Dm
25.8.5	0.25	No sex bias	0.06	No sex bias	-0.16	No sex bias	0.13	No sex bias	-1.62	Female biased	AGAP007926	AGAP007926-RA	AGAP007926-PA	ENSF00000000805		3R:2917078..2919269	2109	636			IPR008429	Cleft lip and palate transmembrane 1		ortholog_one2one	ortholog_one2one	Ano:Ae:Dm
47.4.9	0.31	No sex bias	0.01	No sex bias	0.19	No sex bias	0.31	No sex bias	-1.62	Female biased	AGAP000883	AGAP000883-RA	AGAP000883-PA	ENSF00000001023		X:16713303..16714586	1284	427	GO:0003746;GO:0006414;GO:0005853;GO:0048102;GO:0035071	translation elongation factor activity;eukaryotic translation elongation factor 1 complex;translational elongation;salivary gland cell autophagic cell death;autophagic cell death	IPR004045;IPR004046;IPR001662	Glutathione S-transferase, N-terminal;Glutathione S-transferase, C-terminal;Translation elongation factor EF1B, gamma chain,	PF00168;PF00616;PF00169	ortholog_one2one	ortholog_one2one	Ano:Ae:Dm
51.2.2	0.28	No sex bias	0	No sex bias	0.19	No sex bias	0.3	No sex bias	-1.63	Female biased	AGAP003484	AGAP003484-RA	AGAP003484-PA	ENSF00000000752		2R:38548840..38559123	2838	828	GO:0008202	steroid metabolic process	IPR001849;IPR000648	Pleckstrin-like;Oxysterol-binding protein	PF00836	ortholog_one2one	ortholog_one2one	Ano:Ae:Dm
107.6.10	0.33	No sex bias	0.36	No sex bias	-0.09	No sex bias	0.31	No sex bias	-1.63	Female biased	AGAP007717	AGAP007717-RB;AGAP007717-RC	AGAP007717-PB;AGAP007717-PC	ENSF00000001947		2L:49212258..49229078	3266;3233	850;839			IPR001452;IPR000108;IPR013315;IPR011511;IPR000694;IPR003127	Src homology-3;Neutrophil cytosol factor 2;Spectrin alpha chain;Variant SH3;Proline-rich region;Sorbin-like		ortholog_one2one	ortholog_one2one	Ano:Ae:Dm
48.2.9	0.2	No sex bias	-0.01	No sex bias	-0.17	No sex bias	-0.23	No sex bias	-1.64	Female biased	AGAP009929	AGAP009929-RA	AGAP009929-PA	ENSF00000004294		3R:45417820..45421670	3316	1053	GO:0005634;GO:0005488;GO:0005737;GO:0006886;GO:0008565;GO:0005643;GO:0000059;GO:0005515;GO:0007275	protein import into nucleus, docking;binding;protein binding;nucleus;nuclear pore;cytoplasm;intracellular protein transport;multicellular organismal development;protein transporter activity	IPR001494;IPR013598;IPR014877	Importin-beta, N-terminal;Exportin-1/Importin-beta-like;Exportin 1, C-terminal	PF00595;PF09128;PF00130;PF00621	ortholog_one2one	ortholog_one2one	Ano:Ae:Dm
20.4.4	0.5	No sex bias	0.14	No sex bias	-0.14	No sex bias	0.24	No sex bias	-1.64	Female biased	AGAP007874	AGAP007874-RA	AGAP007874-PA	ENSF00000003962		3R:2414347..2417335	2916	971	GO:0005515;GO:0016070	protein binding;RNA metabolic process	IPR003890;IPR003891	Initiation factor eIF-4 gamma, middle;Initiation factor eIF-4 gamma, MA3	PF07841	ortholog_one2one	ortholog_one2one	Ano:Ae:Dm
13.5.3	-0.29	No sex bias	0.19	No sex bias	0.07	No sex bias	-0.77	No sex bias	-1.65	Female biased	AGAP003934	AGAP003934-RA	AGAP003934-PA	ENSF00000000250		2R:46532070..46537667	1350	449	GO:0016020	membrane	IPR003492;IPR006142;IPR011701	Batten's disease protein Cln3;Intein;Major facilitator superfamily MFS_1	PF00476	ortholog_one2one	ortholog_one2one	Ano:Ae:Dm
28.3.7	0.1	No sex bias	-0.06	No sex bias	0.18	No sex bias	-0.13	No sex bias	-1.65	Female biased	AGAP003545	AGAP003545-RA	AGAP003545-PA	ENSF00000000459		2R:39362515..39364190	1412	407	GO:0048477;GO:0007281;GO:0007616;GO:0007359;GO:0043488	germ cell development;posterior abdomen determination;long-term memory;regulation of mRNA stability;oogenesis			PF03932	ortholog_one2one	ortholog_one2one	Ano:Ae:Dm
57.2.1	0.5	No sex bias	0.03	No sex bias	0.36	No sex bias	0.13	No sex bias	-1.65	Female biased	AGAP010267	AGAP010267-RA	AGAP010267-PA	ENSF00000001138		3R:51878832..51881222	2319	772	GO:0006412;GO:0005524;GO:0000166;GO:0004812;GO:0006418;GO:0016874;GO:0004818;GO:0006424;GO:0004819	nucleotide binding;aminoacyl-tRNA ligase activity;glutamate-tRNA ligase activity;glutamine-tRNA ligase activity;ATP binding;translation;tRNA aminoacylation for protein translation;glutamyl-tRNA aminoacylation;ligase activity	IPR001412;IPR000924;IPR007639;IPR007638	Aminoacyl-tRNA synthetase, class I;Glutamyl-tRNA synthetase, class Ic;Glutaminyl-tRNA synthetase, non-specific RNA-bind		ortholog_one2one	ortholog_one2one	Ano:Ae:Dm
16.2.2	0.66	No sex bias	-0.06	No sex bias	0.33	No sex bias	0.37	No sex bias	-1.65	Female biased	AGAP001109	AGAP001109-RA	AGAP001109-PA	ENSF00000000583		2R:276183..285693	2067	688	GO:0005622;GO:0016787;GO:0006810;GO:0004725;GO:0006470;GO:0016311;GO:0016791;GO:0005215;GO:0006911	protein tyrosine phosphatase activity;transporter activity;intracellular;protein amino acid dephosphorylation;transport;"phagocytosis, engulfment";dephosphorylation;hydrolase activity;phosphoric monoester hydrolase activity	IPR000387;IPR000242;IPR001071;IPR001251;IPR003595	Tyrosine specific protein phosphatase and dual spe;Tyrosine specific protein phosphatase;Cellular retinaldehyde binding/alpha-tocopherol tr;Cellular retinaldehyde-binding/triple function, C;Protein tyrosine phosphatase, catalytic region	PF01728;PF07780	ortholog_one2one	ortholog_one2one	Ano:Ae:Dm
23.6.8	0.24	No sex bias	0.19	No sex bias	-0.3	No sex bias	-0.58	No sex bias	-1.66	Female biased	AGAP001262	AGAP001262-RA	AGAP001262-PA	ENSF00000000122		2R:2091916..2093109	1194	397	GO:0006508;GO:0008233	proteolysis;peptidase activity	IPR003137;IPR007484	Protease-associated PA;Peptidase M28	PF00147			Ano only
108.4.8	0.24	No sex bias	-0.08	No sex bias	-0.27	No sex bias	-0.44	No sex bias	-1.66	Female biased	AGAP006941	AGAP006941-RA	AGAP006941-PA	ENSF00000000156		2L:40180268..40182471	2051	655	GO:0003676;GO:0005524;GO:0016787;GO:0004386;GO:0008026	nucleic acid binding;helicase activity;ATP binding;ATP-dependent helicase activity;hydrolase activity	IPR000629;IPR006935;IPR011545;IPR001650;IPR014021;IPR014001	ATP-dependent helicase, DEAD-box;Type III restriction enzyme, res subunit;DEAD/DEAH box helicase, N-terminal;Helicase, C-terminal;Helicase superfamily 1 and 2 ATP-binding;DEAD-like helicases, N-terminal	PF00335		ortholog_one2one	Ano:Dm
29.7.3	0.11	No sex bias	0.14	No sex bias	0.16	No sex bias	-0.21	No sex bias	-1.66	Female biased	AGAP004768	AGAP004768-RB;AGAP004768-RA	AGAP004768-PB;AGAP004768-PA	ENSF00000000383		2L:3288076..3322501	1551;1582	489			IPR001680	WD-40 repeat		ortholog_one2one	ortholog_one2one	Ano:Ae:Dm
92.3.3	0.43	No sex bias	-0.06	No sex bias	0.28	No sex bias	-0.16	No sex bias	-1.66	Female biased	AGAP000167	AGAP000167-RA	AGAP000167-PA	ENSF00000000479		X:2866219..2869443	1316	342	GO:0005319;GO:0005515;GO:0005811;GO:0019915;GO:0031887	lipid transporter activity;protein binding;lipid particle;sequestering of lipid;lipid particle transport along microtubule	IPR004279	Perilipin		ortholog_one2many	ortholog_one2one	Ano:Ae:Dm
66.4.7	0.17	No sex bias	0.2	No sex bias	-0.24	No sex bias	0.25	No sex bias	-1.66	Female biased	AGAP009791	AGAP009791-RA	AGAP009791-PA	ENSF00000000876		3R:43314472..43318009	2240	689	GO:0008270;GO:0006508;GO:0016020;GO:0008233;GO:0008237;GO:0016787;GO:0004245	neprilysin activity;proteolysis;peptidase activity;metallopeptidase activity;zinc ion binding;membrane;hydrolase activity	IPR006025;IPR000718;IPR008753	Peptidase M, neutral zinc metallopeptidases, zinc;Peptidase M13, neprilysin;Peptidase M13		ortholog_one2one	ortholog_one2one	Ano:Ae:Dm
54.7.1	-0.27	No sex bias	0.02	No sex bias	0.34	No sex bias	-0.49	No sex bias	-1.67	Female biased	AGAP005942	AGAP005942-RA;AGAP005942-RB	AGAP005942-PA;AGAP005942-PB	ENSF00000001720;ENSF00000002106		2L:23921537..23923811	1287;1262	391;314			IPR000716	Thyroglobulin type-1	PF00112	ortholog_one2one		Ano:Ae
113.1.7	0.01	No sex bias	0.16	No sex bias	0.02	No sex bias	-0.23	No sex bias	-1.67	Female biased	AGAP011085	AGAP011085-RA	AGAP011085-PA	ENSF00000003133		3L:16358111..16363680	3237	1078	GO:0005524;GO:0006468;GO:0004672	protein kinase activity;ATP binding;protein amino acid phosphorylation	IPR000719;IPR008271;IPR002290	Protein kinase;Serine/threonine protein kinase, active site;Serine/threonine protein kinase	PF05182	ortholog_one2one	ortholog_one2one	Ano:Ae:Dm
91.4.7	0.42	No sex bias	0.06	No sex bias	0.06	No sex bias	-0.16	No sex bias	-1.67	Female biased	AGAP000162	AGAP000162-RA	AGAP000162-PA	ENSF00000000634		X:2832557..2836120	1691	546	GO:0003824;GO:0008152;GO:0030170;GO:0005737;GO:0004122;GO:0006535;GO:0019343	catalytic activity;cystathionine beta-synthase activity;cytoplasm;cysteine biosynthetic process from serine;metabolic process;cysteine biosynthetic process via cystathionine;pyridoxal phosphate binding	IPR001216;IPR001926;IPR000644	Cysteine synthase/cystathionine beta-synthase P-ph;Pyridoxal-5'-phosphate-dependent enzyme, beta sub;Cystathionine-beta-synthase		ortholog_one2many	ortholog_one2one	Ano:Ae:Dm
90.1.8	-0.14	No sex bias	-0.3	No sex bias	-0.22	No sex bias	-0.14	No sex bias	-1.67	Female biased	AGAP007531	AGAP007531-RA	AGAP007531-PA	ENSF00000000462		2L:47241956..47243721	1552	365			IPR005475;IPR005476	Transketolase, central region;Transketolase, C-terminal			ortholog_one2one	Ano:Dm
125.7.5	0.16	No sex bias	-0.07	No sex bias	-0.23	No sex bias	0.14	No sex bias	-1.67	Female biased	AGAP003000	AGAP003000-RA	AGAP003000-PA	ENSF00000003365		2R:30871666..30873078	1413	470			IPR001958;IPR011701	Tetracycline resistance protein;Major facilitator superfamily MFS_1		ortholog_one2one		Ano:Ae
13.6.2	0.53	No sex bias	0.26	No sex bias	0.32	No sex bias	0.14	No sex bias	-1.67	Female biased	AGAP010622	AGAP010622-RA	AGAP010622-PA	ENSF00000002726		3L:7356645..7357957	1193	371	GO:0005525;GO:0005622;GO:0003723	RNA binding;GTP binding;intracellular	IPR006073;IPR001806;IPR002917;IPR013684;IPR003593	GTP1/OBG;Ras GTPase;GTP-binding protein, HSR1-related;Miro-like;AAA+ ATPase, core		ortholog_one2one	ortholog_one2one	Ano:Ae:Dm
59.6.6	0.26	No sex bias	0.06	No sex bias	0.1	No sex bias	0.16	No sex bias	-1.67	Female biased	AGAP002352	AGAP002352-RA	AGAP002352-PA	ENSF00000000285		2R:20538945..20542137	1271	325	GO:0003677;GO:0003700;GO:0005634;GO:0006355	DNA binding;transcription factor activity;nucleus;"regulation of transcription, DNA-dependent"	IPR002117;IPR011615	p53 tumor antigen;p53, DNA-binding		ortholog_one2many	ortholog_one2many	Ano:Ae:Dm
73.6.11	0.21	No sex bias	0.26	No sex bias	-0.06	No sex bias	0	No sex bias	-1.68	Female biased	AGAP010693	AGAP010693-RA	AGAP010693-PA	ENSF00000000050		3L:8624368..8630465	2762	888			IPR001680;IPR007190	WD-40 repeat;Periodic tryptophan protein-associated region		ortholog_one2many	ortholog_one2one	Ano:Ae:Dm
9.5.3	0.47	No sex bias	0.14	No sex bias	0.02	No sex bias	0.17	No sex bias	-1.68	Female biased	AGAP004884	AGAP004884-RA	AGAP004884-PA	ENSF00000000982		2L:4948909..4953343	2626	801	GO:0007155	cell adhesion	IPR010565;IPR011498;IPR006652;IPR000421;IPR006594	Muskelin, N-terminal;Kelch;Kelch repeat;Coagulation factor 5/8 type, C-terminal;Lissencephaly type-1-like homology motif		ortholog_one2one	ortholog_one2one	Ano:Ae:Dm
26.5.2	0.54	No sex bias	0.02	No sex bias	0.4	No sex bias	0.3	No sex bias	-1.68	Female biased	AGAP010429	AGAP010429-RA	AGAP010429-PA	ENSF00000000862		3L:3189363..3192278	2011	659	GO:0006118;GO:0006810;GO:0016491;GO:0050660;GO:0016627;GO:0006099	tricarboxylic acid cycle;electron transport;transport;oxidoreductase activity;"oxidoreductase activity, acting on the CH-CH group of donors";FAD binding	IPR003952;IPR013027;IPR001100;IPR003953;IPR004112	Fumarate reductase/succinate dehydrogenase, FAD-b;FAD-dependent pyridine nucleotide-disulphide oxido;Pyridine nucleotide-disulphide oxidoreductase, cl;Fumarate reductase/succinate dehydrogenase flavop	PF00194	ortholog_one2many	ortholog_one2one	Ano:Ae:Dm
60.3.3	0.25	No sex bias	0.01	No sex bias	-0.26	No sex bias	0.37	No sex bias	-1.68	Female biased	AGAP009880	AGAP009880-RA	AGAP009880-PA	ENSF00000000329		3R:44732896..44734846	1878	625	GO:0005488;GO:0005680;GO:0030071	binding;anaphase-promoting complex;regulation of mitotic metaphase/anaphase transition	IPR007192;IPR001440;IPR013026	Cdc23;Tetratricopeptide TPR_1;Tetratricopeptide region		ortholog_one2one	ortholog_one2many	Ano:Ae:Dm
102.8.7	0.07	No sex bias	-0.02	No sex bias	0.2	No sex bias	0.15	No sex bias	-1.69	Female biased	AGAP009570	AGAP009570-RA	AGAP009570-PA	ENSF00000004520		3R:36365691..36367317	1501	323	GO:0003676;GO:0000166	nucleotide binding;nucleic acid binding	IPR000504	RNA-binding region RNP-1 (RNA recognition motif)			ortholog_one2one	Ano:Dm
35.8.5	0.4	No sex bias	0.1	No sex bias	-0.13	No sex bias	-0.01	No sex bias	-1.7	Female biased	AGAP006616	AGAP006616-RA	AGAP006616-PA	ENSF00000000344		2L:34743559..34746737	3111	1017			IPR007863;IPR013578	Peptidase M16, C-terminal;Peptidase M16C associated	PF00125	ortholog_one2many	ortholog_one2one	Ano:Ae:Dm
68.6.4	0.31	No sex bias	-0.12	No sex bias	0.17	No sex bias	0.2	No sex bias	-1.7	Female biased	AGAP007243	AGAP007243-RA	AGAP007243-PA	ENSF00000000862		2L:44515927..44517239	1256	403	GO:0005524;GO:0016020;GO:0016787;GO:0005634;GO:0005829;GO:0043234;GO:0000166;GO:0017111;GO:0005737;GO:0030163;GO:0006508;GO:0004175;GO:0005838	nucleotide binding;endopeptidase activity;ATP binding;nucleus;cytoplasm;cytosol;proteasome regulatory particle (sensu Eukaryota);proteolysis;membrane;hydrolase activity;nucleoside-triphosphatase activity;protein catabolic process;protein complex	IPR003960;IPR001806;IPR003959;IPR003593	AAA ATPase, subdomain;Ras GTPase;AAA ATPase, core;AAA+ ATPase, core		ortholog_one2many	ortholog_one2many	Ano:Ae:Dm
15.6.8	0.25	No sex bias	-0.16	No sex bias	-0.17	No sex bias	-0.34	No sex bias	-1.71	Female biased	AGAP004519	AGAP004519-RA	AGAP004519-PA	ENSF00000000225		2R:57327659..57329785	1299	322	GO:0016020;GO:0006812;GO:0008324	cation transport;cation transmembrane transporter activity;membrane	IPR004686	Tricarboxylate/iron carrier	PF00887		ortholog_one2one	Ano:Dm
57.5.1	0.18	No sex bias	-0.11	No sex bias	-0.13	No sex bias	-0.27	No sex bias	-1.71	Female biased	AGAP003331	AGAP003331-RA	AGAP003331-PA	ENSF00000000610		2R:36112670..36121953	2468	775	GO:0003824;GO:0008152;GO:0009086	catalytic activity;metabolic process;methionine biosynthetic process	IPR005833;IPR005834	Haloacid dehydrogenase/epoxide hydrolase;Haloacid dehalogenase-like hydrolase		ortholog_one2one		Ano:Ae
74.1.4	0.16	No sex bias	0.09	No sex bias	-0.25	No sex bias	-0.19	No sex bias	-1.71	Female biased	AGAP001386	AGAP001386-RA	AGAP001386-PA	ENSF00000002024		2R:4105864..4111327	3765	1254						ortholog_one2one	ortholog_one2one	Ano:Ae:Dm
59.7.3	0.14	No sex bias	-0.14	No sex bias	-0.26	No sex bias	-0.09	No sex bias	-1.71	Female biased	AGAP009863	AGAP009863-RA	AGAP009863-PA	ENSF00000002089		3R:44558522..44561275	1541	404	GO:0000381	regulation of alternative nuclear mRNA splicing, via spliceosome	IPR000629;IPR011545;IPR001650;IPR014021;IPR014014;IPR014001	ATP-dependent helicase, DEAD-box;DEAD/DEAH box helicase, N-terminal;Helicase, C-terminal;Helicase superfamily 1 and 2 ATP-binding;DEAD-box RNA helicase Q motif;DEAD-like helicases, N-terminal		ortholog_one2one	ortholog_one2one	Ano:Ae:Dm
35.1.8	-0.06	No sex bias	-0.13	No sex bias	0.38	No sex bias	0.17	No sex bias	-1.71	Female biased	AGAP011387	AGAP011387-RA	AGAP011387-PA	ENSF00000000385		3L:23253294..23254727	1353	435			IPR001680	WD-40 repeat	PF00400	ortholog_one2many	ortholog_one2one	Ano:Ae:Dm
73.4.9	-0.19	No sex bias	-0.21	No sex bias	-0.2	No sex bias	-0.53	No sex bias	-1.72	Female biased	AGAP012084	AGAP012084-RA	AGAP012084-PA	ENSF00000000375		3L:37476738..37477727	738	245	GO:0006350;GO:0003899	DNA-directed RNA polymerase activity;transcription	IPR005576	RNA polymerase Rpb7, N-terminal		ortholog_one2one	ortholog_one2one	Ano:Ae:Dm
54.4.12	-0.4	No sex bias	-0.16	No sex bias	-0.36	No sex bias	-0.26	No sex bias	-1.72	Female biased	AGAP012202	AGAP012202-RA	AGAP012202-PA	ENSF00000000005		3L:38704390..38705090	701	124	GO:0003677;GO:0005634;GO:0000786;GO:0005694;GO:0006334	nucleosome;DNA binding;nucleus;chromosome;nucleosome assembly	IPR000558;IPR007125	Histone H2B;Histone core	PF00089	ortholog_many2many	ortholog_many2many	Ano:Ae:Dm
66.6.3	0.15	No sex bias	0.17	No sex bias	0.08	No sex bias	-0.22	No sex bias	-1.72	Female biased	AGAP001423	AGAP001423-RA	AGAP001423-PA	ENSF00000004193		2R:4746244..4748022	1779	592	GO:0006164;GO:0003937;GO:0004643	IMP cyclohydrolase activity;phosphoribosylaminoimidazolecarboxamide formyltransferase activity;purine nucleotide biosynthetic process	IPR011607;IPR013982	MGS-like;AICARFT/IMPCHase bienzyme, formylation region		ortholog_one2one	ortholog_one2one	Ano:Ae:Dm
121.6.1	0.35	No sex bias	-0.13	No sex bias	0.16	No sex bias	-0.12	No sex bias	-1.72	Female biased	AGAP000717	AGAP000717-RA	AGAP000717-PA	ENSF00000000774		X:13042228..13046835	2314	593			IPR011701	Major facilitator superfamily MFS_1		ortholog_one2one	ortholog_one2one	Ano:Ae:Dm
17.6.9	0.14	No sex bias	0.08	No sex bias	0.02	No sex bias	0.05	No sex bias	-1.72	Female biased	AGAP009154	AGAP009154-RA	AGAP009154-PA	ENSF00000000329		3R:27692413..27695999	1002	304	GO:0005515;GO:0005856;GO:0008360;GO:0030031;GO:0030866;GO:0030833	protein binding;cytoskeleton;regulation of cell shape;cell projection biogenesis;regulation of actin filament polymerization;cortical actin cytoskeleton organization and biogenesis	IPR007188	Arp2/3 complex, 34kDa subunit p34-Arc		ortholog_one2one	ortholog_one2one	Ano:Ae:Dm
19.8.11	0.34	No sex bias	0.18	No sex bias	0.3	No sex bias	0.06	No sex bias	-1.72	Female biased	AGAP008042	AGAP008042-RA	AGAP008042-PA	ENSF00000000329		3R:4803183..4804625	1443	480	GO:0016491;GO:0050660	oxidoreductase activity;FAD binding	IPR013027;IPR001100;IPR000759;IPR000103	FAD-dependent pyridine nucleotide-disulphide oxido;Pyridine nucleotide-disulphide oxidoreductase, cl;Adrenodoxin reductase		ortholog_one2one	ortholog_one2one	Ano:Ae:Dm
40.8.2	0.79	No sex bias	0	No sex bias	0.19	No sex bias	0.23	No sex bias	-1.72	Female biased	AGAP001730	AGAP001730-RA	AGAP001730-PA	ENSF00000000344		2R:9046041..9049066	987	289			IPR006671;IPR006670	Cyclin, N-terminal;Cyclin	PF00667;PF00175	ortholog_one2one	ortholog_one2one	Ano:Ae:Dm
72.6.1	0.18	No sex bias	0.01	No sex bias	0.16	No sex bias	0.35	No sex bias	-1.72	Female biased	AGAP009207	AGAP009207-RA	AGAP009207-PA	ENSF00000002872		3R:28697024..28708816	996	331	GO:0005524;GO:0006468;GO:0016740;GO:0000166;GO:0004672;GO:0016301;GO:0004674;GO:0004707;GO:0005515;GO:0007476;GO:0007067;GO:0007169;GO:0004705;GO:0046534	nucleotide binding;protein kinase activity;protein serine/threonine kinase activity;JUN kinase activity;MAP kinase activity;protein binding;ATP binding;protein amino acid phosphorylation;mitosis;transmembrane receptor protein tyrosine kinase signaling pathway;imaginal disc-derived wing morphogenesis;kinase activity;transferase activity;positive regulation of photoreceptor cell differentiation	IPR008271;IPR003527;IPR008349;IPR008351;IPR008350;IPR001245;IPR008352;IPR000719;IPR002290	Serine/threonine protein kinase, active site;MAP kinase;ERK1/2 MAP kinase;JNK MAP kinase;ERK3/4 MAP kinase;Tyrosine protein kinase;p38 MAP kinase;Protein kinase;Serine/threonine protein kinase		ortholog_one2many	ortholog_one2one	Ano:Ae:Dm
38.2.1	0.58	No sex bias	0.52	No sex bias	0.23	No sex bias	0.36	No sex bias	-1.72	Female biased	AGAP001489	AGAP001489-RA	AGAP001489-PA	ENSF00000003185		2R:5553725..5554731	1005	334	GO:0005921;GO:0042048;GO:0007440	gap junction;foregut morphogenesis;olfactory behavior	IPR000990	Innexin	PF04133	ortholog_one2one	ortholog_one2one	Ano:Ae:Dm
3.4.7	0.63	No sex bias	0.23	No sex bias	0.57	No sex bias	0.38	No sex bias	-1.72	Female biased	AGAP001627	AGAP001627-RA	AGAP001627-PA	ENSF00000000872		2R:7014163..7019555	2210	497	GO:0016020;GO:0006810;GO:0006865;GO:0015171	transport;amino acid transport;amino acid transmembrane transporter activity;membrane	IPR004841	Amino acid permease-associated region	PF00070;PF07992;PF01180;PF00037	ortholog_one2one	ortholog_one2one	Ano:Ae:Dm
60.5.5	0.12	No sex bias	-0.01	No sex bias	-0.16	No sex bias	-0.14	No sex bias	-1.73	Female biased	AGAP002390	AGAP002390-RA	AGAP002390-PA	ENSF00000002797		2R:20883327..20886049	2184	290	GO:0003676;GO:0000166	nucleotide binding;nucleic acid binding	IPR002952;IPR000504	Eggshell protein;RNA-binding region RNP-1 (RNA recognition motif)		ortholog_one2one	ortholog_one2one	Ano:Ae:Dm
40.7.10	0.1	No sex bias	0.22	No sex bias	-0.48	No sex bias	0.1	No sex bias	-1.73	Female biased	AGAP002586	AGAP002586-RA	AGAP002586-PA	ENSF00000003102		2R:23292050..23296228	2336	692	GO:0005978;GO:0004373	glycogen (starch) synthase activity;glycogen biosynthetic process	IPR008631	Glycogen synthase	PF04734	ortholog_one2one	ortholog_one2one	Ano:Ae:Dm
20.5.1	-0.11	No sex bias	0.02	No sex bias	0.17	No sex bias	0.14	No sex bias	-1.73	Female biased	AGAP000612	AGAP000612-RA	AGAP000612-PA	ENSF00000002403		X:11082821..11084190	1370	401					PF02950			Ano only
59.4.11	0.13	No sex bias	0.41	No sex bias	-0.05	No sex bias	-0.34	No sex bias	-1.74	Female biased	AGAP009896	AGAP009896-RA	AGAP009896-PA	ENSF00000000287		3R:44916416..44918606	1780	453			IPR001036;IPR013057	Acriflavin resistance protein;Amino acid transporter, transmembrane	PF03281	ortholog_one2many	ortholog_one2one	Ano:Ae:Dm
20.2.5	-0.27	No sex bias	-0.34	No sex bias	-0.36	No sex bias	-0.17	No sex bias	-1.74	Female biased	AGAP005523	AGAP005523-RA	AGAP005523-PA	ENSF00000002290		2L:16609746..16610893	988	202	GO:0030529;GO:0016071	mRNA metabolic process;ribonucleoprotein complex	IPR006030;IPR001163;IPR000694;IPR006649	Molluscan rhodopsin C-terminal tail;Like-Sm ribonucleoprotein, core;Proline-rich region;Like-Sm ribonucleoprotein, eukaryotic and archaea		ortholog_one2one	ortholog_one2one	Ano:Ae:Dm
36.8.8	0.35	No sex bias	0.11	No sex bias	0.15	No sex bias	-0.16	No sex bias	-1.74	Female biased	AGAP008034	AGAP008034-RA	AGAP008034-PA	ENSF00000001346		3R:4765706..4768301	1482	493	GO:0016020;GO:0030001;GO:0046873;GO:0007300	ovarian nurse cell to oocyte transport;membrane;metal ion transport;metal ion transmembrane transporter activity	IPR002328;IPR002395;IPR003689	Alcohol dehydrogenase, zinc-containing;HMW kininogen;Zinc/iron permease	PF00049	ortholog_one2one	ortholog_one2one	Ano:Ae:Dm
80.3.10	0.18	No sex bias	0.17	No sex bias	0.28	No sex bias	0.02	No sex bias	-1.74	Female biased	AGAP003300	AGAP003300-RA	AGAP003300-PA	ENSF00000002797		2R:35217307..35219286	1375	362	GO:0016020;GO:0030001;GO:0046873	membrane;metal ion transport;metal ion transmembrane transporter activity	IPR003689	Zinc/iron permease		ortholog_one2one	ortholog_one2one	Ano:Ae:Dm
86.7.7	0.13	No sex bias	0.09	No sex bias	0.15	No sex bias	0.28	No sex bias	-1.74	Female biased	AGAP010051	AGAP010051-RA	AGAP010051-PA	ENSF00000002930		3R:48342628..48344681	1985	656	GO:0005488	binding	IPR000225	Armadillo		ortholog_one2one	ortholog_one2one	Ano:Ae:Dm
8.3.10	0.3	No sex bias	0.08	No sex bias	0.08	No sex bias	-0.08	No sex bias	-1.75	Female biased	AGAP003405	AGAP003405-RA	AGAP003405-PA	ENSF00000000052		2R:37425880..37434898	1575	446	GO:0005525;GO:0046872;GO:0000166;GO:0000287;GO:0016874;GO:0006164;GO:0004019	nucleotide binding;magnesium ion binding;adenylosuccinate synthase activity;GTP binding;purine nucleotide biosynthetic process;ligase activity;metal ion binding	IPR001114	Adenylosuccinate synthetase		ortholog_one2one	ortholog_one2one	Ano:Ae:Dm
50.1.4	0.01	No sex bias	-0.02	No sex bias	-0.37	No sex bias	0.03	No sex bias	-1.75	Female biased	AGAP005937	AGAP005937-RA	AGAP005937-PA	ENSF00000000227		2L:23860682..23864233	2862	835	GO:0044237	cellular metabolic process	IPR000649	Initiation factor 2B related	PF00240	ortholog_one2one	ortholog_one2one	Ano:Ae:Dm
25.8.2	0.26	No sex bias	0.06	No sex bias	0.37	No sex bias	0.3	No sex bias	-1.75	Female biased	AGAP009743	AGAP009743-RA	AGAP009743-PA	ENSF00000001947		3R:42068389..42071231	2491	797	GO:0016787;GO:0006388;GO:0016891	tRNA splicing;hydrolase activity;"endoribonuclease activity, producing 5'-phosphomonoesters"	IPR001279	Beta-lactamase-like	PF07647;PF00536;PF00017	ortholog_one2one	ortholog_one2one	Ano:Ae:Dm
63.8.12	-0.21	No sex bias	0.05	No sex bias	-0.26	No sex bias	-0.16	No sex bias	-1.76	Female biased	AGAP002346	AGAP002346-RA	AGAP002346-PA	ENSF00000001202		2R:20502870..20503328	459	152	GO:0005622;GO:0003735;GO:0005840;GO:0006412;GO:0030529	structural constituent of ribosome;intracellular;ribosome;translation;ribonucleoprotein complex	IPR001971	Ribosomal protein S11	PF00133;PF09334;PF08264	ortholog_one2many	ortholog_many2many	Ano:Ae:Dm
29.6.5	0.07	No sex bias	0.54	No sex bias	-0.22	No sex bias	0.22	No sex bias	-1.76	Female biased	AGAP005143	AGAP005143-RA	AGAP005143-PA	ENSF00000001947		2L:10477353..10495460	2304	767	GO:0008270;GO:0005515	protein binding;zinc ion binding	IPR001841;IPR002867;IPR000694	Zinc finger, RING-type;Zinc finger, C6HC-type;Proline-rich region	PF00041	ortholog_one2many	ortholog_one2one	Ano:Ae:Dm
112.2.9	-0.05	No sex bias	0.01	No sex bias	-0.25	No sex bias	-0.27	No sex bias	-1.77	Female biased	AGAP002782	AGAP002782-RA	AGAP002782-PA	ENSF00000000616		2R:27059818..27078390	2087	456			IPR013026	Tetratricopeptide region	PF00400	ortholog_one2one	ortholog_one2one	Ano:Ae:Dm
89.7.8	0.21	No sex bias	-0.23	No sex bias	-0.07	No sex bias	-0.17	No sex bias	-1.77	Female biased	AGAP000672	AGAP000672-RA	AGAP000672-PA	ENSF00000000583		X:11856460..11875562	1379	398	GO:0005525;GO:0005622	GTP binding;intracellular	IPR006073;IPR002917;IPR013029	GTP1/OBG;GTP-binding protein, HSR1-related;Protein of unknown function DUF933		ortholog_one2one	ortholog_one2one	Ano:Ae:Dm
26.7.9	0.15	No sex bias	-0.18	No sex bias	0.07	No sex bias	-0.12	No sex bias	-1.77	Female biased	AGAP002684	AGAP002684-RA	AGAP002684-PA	ENSF00000000912		2R:25611523..25614217	2286	649	GO:0006364;GO:0030688	rRNA processing;"nucleolar preribosome, small subunit precursor"	IPR010301	Nucleolar, Nop52	PF00656	ortholog_one2one	ortholog_one2one	Ano:Ae:Dm
39.6.5	0.37	No sex bias	0.25	No sex bias	0.11	No sex bias	-0.07	No sex bias	-1.77	Female biased	AGAP001111	AGAP001111-RA	AGAP001111-PA	ENSF00000000416		2R:297411..306957	2717	870	GO:0004553;GO:0005975	hydrolase activity, hydrolyzing O-glycosyl compounds;carbohydrate metabolic process	IPR000322	Glycoside hydrolase, family 31		ortholog_one2one	ortholog_one2one	Ano:Ae:Dm
41.1.8	0.32	No sex bias	0.23	No sex bias	0.45	No sex bias	0.35	No sex bias	-1.77	Female biased	AGAP010197	AGAP010197-RA	AGAP010197-PA	ENSF00000001193		3R:50453367..50457509	1645	373	GO:0007242;GO:0046843;GO:0007314	intracellular signaling cascade;oocyte anterior/posterior axis determination;dorsal appendage formation	IPR000804;IPR003877;IPR001496;IPR001870	Clathrin adaptor complex, small chain;SPla/RYanodine receptor SPRY;SOCS protein, C-terminal;B302, (SPRY)-like		ortholog_one2one	ortholog_one2one	Ano:Ae:Dm
79.1.8	-0.38	No sex bias	-0.05	No sex bias	-0.06	No sex bias	-0.29	No sex bias	-1.79	Female biased	AGAP000739	AGAP000739-RA	AGAP000739-PA	ENSF00000000774		X:13489336..13490644	762	157			IPR005326	Plectin/S10, N-terminal		ortholog_one2one	ortholog_many2many	Ano:Ae:Dm
85.5.3	0.09	No sex bias	-0.03	No sex bias	0.14	No sex bias	-0.21	No sex bias	-1.79	Female biased	AGAP010702	AGAP010702-RA	AGAP010702-PA	ENSF00000000651		3L:8750479..8753304	2232	739	GO:0003676;GO:0005524;GO:0016787;GO:0004386;GO:0008026	nucleic acid binding;helicase activity;ATP binding;ATP-dependent helicase activity;hydrolase activity	IPR011545;IPR014021;IPR014014;IPR014001	DEAD/DEAH box helicase, N-terminal;Helicase superfamily 1 and 2 ATP-binding;DEAD-box RNA helicase Q motif;DEAD-like helicases, N-terminal		ortholog_one2one	ortholog_one2one	Ano:Ae:Dm
80.1.1	-0.45	No sex bias	-0.17	No sex bias	0.09	No sex bias	-0.02	No sex bias	-1.79	Female biased	AGAP002122	AGAP002122-RA	AGAP002122-PA	ENSF00000000886		2R:16045963..16047238	723	134	GO:0005622;GO:0003735;GO:0005840;GO:0006412	structural constituent of ribosome;intracellular;ribosome;translation	IPR001515	Ribosomal protein L32e		ortholog_one2one	ortholog_one2one	Ano:Ae:Dm
74.8.10	0.44	No sex bias	0.03	No sex bias	0.04	No sex bias	0.07	No sex bias	-1.79	Female biased	AGAP004466	AGAP004466-RA	AGAP004466-PA	ENSF00000000687		2R:56719207..56722414	2558	846						ortholog_one2one	ortholog_one2one	Ano:Ae:Dm
14.4.6	0.3	No sex bias	0.21	No sex bias	-0.26	No sex bias	0.09	No sex bias	-1.79	Female biased	AGAP003133	AGAP003133-RA	AGAP003133-PA	ENSF00000001314		2R:33109805..33118993	3519	984			IPR001202;IPR000008;IPR002349;IPR000569	WW/Rsp5/WWP;C2 calcium-dependent membrane targeting;WW;HECT	PF03501	ortholog_one2one	ortholog_one2many	Ano:Ae:Dm
5.1.6	0.28	No sex bias	0.04	No sex bias	-0.33	No sex bias	0.18	No sex bias	-1.79	Female biased	AGAP012005	AGAP012005-RA	AGAP012005-PA	ENSF00000002336		3L:36088278..36090773	2227	735	GO:0005524;GO:0000166;GO:0016887;GO:0017111	nucleotide binding;ATP binding;ATPase activity;nucleoside-triphosphatase activity	IPR003439	ABC transporter related	PF00089	ortholog_one2one	ortholog_one2one	Ano:Ae:Dm
113.4.5	0.4	No sex bias	-0.17	No sex bias	0.01	No sex bias	-0.02	No sex bias	-1.8	Female biased	AGAP009980	AGAP009980-RA	AGAP009980-PA	ENSF00000000326		3R:47088268..47091399	2702	881	GO:0003676;GO:0005524;GO:0003677;GO:0004386	nucleic acid binding;DNA binding;helicase activity;ATP binding	IPR006935;IPR000330;IPR001650;IPR014021;IPR014001	Type III restriction enzyme, res subunit;SNF2-related;Helicase, C-terminal;Helicase superfamily 1 and 2 ATP-binding;DEAD-like helicases, N-terminal	PF00787;PF04212;PF00069	ortholog_one2one	ortholog_one2one	Ano:Ae:Dm
113.1.4	-0.15	No sex bias	0.11	No sex bias	-0.02	No sex bias	-0.38	No sex bias	-1.81	Female biased	AGAP011098	AGAP011098-RA	AGAP011098-PA	ENSF00000000816		3L:16824981..16825968	988	318	GO:0004067;GO:0006516;GO:0048102;GO:0035071	asparaginase activity;glycoprotein catabolic process;salivary gland cell autophagic cell death;autophagic cell death	IPR000246	Peptidase T2, asparaginase 2	PF01161	ortholog_one2one	ortholog_one2one	Ano:Ae:Dm
5.4.6	-0.34	No sex bias	-0.37	No sex bias	-0.4	No sex bias	-0.3	No sex bias	-1.81	Female biased	AGAP012555	AGAP012555-RA	AGAP012555-PA	ENSF00000003432		UNKN:15799447..15799732	282	93	GO:0003677;GO:0005634;GO:0000786;GO:0006334	nucleosome;DNA binding;nucleus;nucleosome assembly	IPR000558;IPR007125	Histone H2B;Histone core	PF00069			Ano only
44.8.7	0.41	No sex bias	-0.04	No sex bias	0.02	No sex bias	-0.15	No sex bias	-1.81	Female biased	AGAP000211	AGAP000211-RA	AGAP000211-PA	ENSF00000000416		X:3480557..3482702	1805	534	GO:0003824;GO:0006629;GO:0004806	catalytic activity;triacylglycerol lipase activity;lipid metabolic process	IPR008262;IPR000734;IPR002331;IPR013818	Lipase, active site;Lipase;Pancreatic lipase;Lipase, N-terminal	PF03022	ortholog_one2many	ortholog_one2many	Ano:Ae:Dm
94.1.4	-0.01	No sex bias	-0.1	No sex bias	-0.35	No sex bias	-0.12	No sex bias	-1.81	Female biased	AGAP008345	AGAP008345-RA	AGAP008345-PA	ENSF00000000480		3R:9510115..9511991	1534	505	GO:0006508;GO:0008235;GO:0004239	methionyl aminopeptidase activity;proteolysis;metalloexopeptidase activity	IPR001714;IPR000104;IPR000994	Peptidase M24, methionine aminopeptidase;Antifreeze protein, type I;Peptidase M24, catalytic core		ortholog_one2one	ortholog_one2one	Ano:Ae:Dm
42.3.3	-0.05	No sex bias	0	No sex bias	-0.09	No sex bias	-0.01	No sex bias	-1.81	Female biased	AGAP008804	AGAP008804-RA	AGAP008804-PA	ENSF00000000604		3R:18063417..18064618	972	304	GO:0005777	peroxisome	IPR006708	Pex19 protein	PF00169	ortholog_one2one	ortholog_one2one	Ano:Ae:Dm
73.4.8	0.63	No sex bias	0.19	No sex bias	0.18	No sex bias	0.48	No sex bias	-1.81	Female biased	AGAP009172	AGAP009172-RA	AGAP009172-PA	ENSF00000000918		3R:28109014..28111787	2379	732	GO:0006508;GO:0004252;GO:0008236;GO:0004287	serine-type endopeptidase activity;prolyl oligopeptidase activity;proteolysis;serine-type peptidase activity	IPR002471;IPR002470;IPR004106;IPR001375	Peptidase S9, serine active site;Peptidase S9A, prolyl oligopeptidase;Peptidase S9A, prolyl oligopeptidase, N-terminal ;Peptidase S9, prolyl oligopeptidase active site r		ortholog_one2one	ortholog_one2many	Ano:Ae:Dm
12.7.4	0.07	No sex bias	0.17	No sex bias	0.34	No sex bias	-0.42	No sex bias	-1.82	Female biased	AGAP007843	AGAP007843-RA	AGAP007843-PA	ENSF00000000665		3R:1847989..1851026	1752	487	GO:0048477;GO:0045477	regulation of nurse cell apoptosis;oogenesis	IPR004299	Membrane bound O-acyl transferase, MBOAT	PF08159	ortholog_one2one	ortholog_one2one	Ano:Ae:Dm
62.7.1	-0.34	No sex bias	-0.12	No sex bias	0.01	No sex bias	-0.26	No sex bias	-1.82	Female biased	AGAP009324	AGAP009324-RA	AGAP009324-PA	ENSF00000000462		3R:31268756..31270480	644	134	GO:0005622;GO:0003735;GO:0005840;GO:0006412	structural constituent of ribosome;intracellular;ribosome;translation	IPR008195	Ribosomal protein L34e		ortholog_one2many	ortholog_one2many	Ano:Ae:Dm
74.4.7	0.32	No sex bias	0.08	No sex bias	0.08	No sex bias	-0.2	No sex bias	-1.82	Female biased	AGAP009204	AGAP009204-RA	AGAP009204-PA	ENSF00000000626		3R:28673263..28674529	1029	334			IPR000555	Mov34/MPN/PAD-1		ortholog_one2one	ortholog_one2one	Ano:Ae:Dm
105.7.7	0.67	No sex bias	0.16	No sex bias	0.02	No sex bias	0.32	No sex bias	-1.82	Female biased	AGAP003687	AGAP003687-RA	AGAP003687-PA	ENSF00000001023		2R:42018294..42027668	2744	900	GO:0016020;GO:0008152;GO:0008415;GO:0044255	metabolic process;acyltransferase activity;membrane;cellular lipid metabolic process	IPR002123	Phospholipid/glycerol acyltransferase	PF05053	ortholog_one2one	ortholog_one2one	Ano:Ae:Dm
112.7.7	0.28	No sex bias	0.01	No sex bias	0.4	No sex bias	0.35	No sex bias	-1.82	Female biased	AGAP004937	AGAP004937-RA	AGAP004937-PA	ENSF00000000150		2L:6213696..6218142	3016	959	GO:0003676;GO:0003677;GO:0006355;GO:0005737;GO:0005515;GO:0003729;GO:0003730;GO:0009047;GO:0017148	nucleic acid binding;DNA binding;mRNA binding;mRNA 3'-UTR binding;protein binding;cytoplasm;"regulation of transcription, DNA-dependent";"dosage compensation, by hyperactivation of X chromosome";negative regulation of translation	IPR002059;IPR011129	Cold-shock protein, DNA-binding;Cold shock protein	PF00037	ortholog_one2one	ortholog_one2one	Ano:Ae:Dm
80.6.4	0.32	No sex bias	-0.06	No sex bias	-0.38	No sex bias	-0.49	No sex bias	-1.83	Female biased	AGAP000885	AGAP000885-RA	AGAP000885-PA	ENSF00000001133		X:16729033..16734077	2885	953	GO:0008270;GO:0006508;GO:0008237;GO:0004179	membrane alanyl aminopeptidase activity;proteolysis;metallopeptidase activity;zinc ion binding	IPR006025;IPR014782	Peptidase M, neutral zinc metallopeptidases, zinc;Peptidase M1, membrane alanine aminopeptidase, N-		ortholog_one2many	ortholog_one2many	Ano:Ae:Dm
61.1.11	-0.13	No sex bias	-0.04	No sex bias	-0.04	No sex bias	-0.42	No sex bias	-1.83	Female biased	AGAP007027	AGAP007027-RA	AGAP007027-PA	ENSF00000000846		2L:41033097..41036691	1756	511			IPR002110;IPR001660	Ankyrin;Sterile alpha motif SAM	PF01395	ortholog_one2one	ortholog_one2one	Ano:Ae:Dm
22.5.3	0.08	No sex bias	0.05	No sex bias	0.13	No sex bias	-0.27	No sex bias	-1.83	Female biased	AGAP012335	AGAP012335-RA	AGAP012335-PA	ENSF00000001051		3L:40741134..40743635	2324	728	GO:0003677;GO:0005634;GO:0006355;GO:0005515;GO:0001672	regulation of chromatin assembly or disassembly;DNA binding;protein binding;nucleus;"regulation of transcription, DNA-dependent"	IPR000969;IPR013719;IPR000910	Structure-specific recognition protein;Domain of unknown function DUF1747, eukaryote;HMG1/2 (high mobility group) box		ortholog_one2one	ortholog_one2one	Ano:Ae:Dm
14.8.3	0.54	No sex bias	0.15	No sex bias	0.27	No sex bias	0.4	No sex bias	-1.83	Female biased	AGAP004742	AGAP004742-RA;AGAP004742-RB	AGAP004742-PA;AGAP004742-PB	ENSF00000000284		2L:2998916..3008084	4371;4323	1196;1180	GO:0005524;GO:0003824;GO:0008152;GO:0005737;GO:0016874;GO:0004736;GO:0006094;GO:0009374	catalytic activity;pyruvate carboxylase activity;ATP binding;cytoplasm;gluconeogenesis;metabolic process;biotin binding;ligase activity;	IPR001882;IPR005479;IPR005483;IPR005481;IPR003135;IPR005482;IPR000891;IPR003379;IPR000089;IPR011761;IPR011764	Biotin-binding site;Carbamoyl-phosphate synthase L chain, ATP-binding;Carbamoyl-phosphate synthetase large chain;Carbamoyl-phosphate synthetase large chain, N-ter;ATP-grasp fold, ATP-dependent carboxylate-amine l;Biotin carboxylase, C-terminal;Pyruvate carboxyltransferase;Conserved carboxylase region;Biotin/lipoyl attachment;ATP-grasp fold;Biotin carboxylation region	PF03446;PF00393	ortholog_one2one	ortholog_one2one	Ano:Ae:Dm
30.7.8	0.35	No sex bias	0.1	No sex bias	-0.02	No sex bias	-0.1	No sex bias	-1.84	Female biased	AGAP002686	AGAP002686-RA	AGAP002686-PA	ENSF00000003482		2R:25618234..25620016	1653	550	GO:0005524;GO:0006468;GO:0016740;GO:0000166;GO:0004672;GO:0016301;GO:0004674;GO:0005634;GO:0006911;GO:0004679	nucleotide binding;protein kinase activity;protein serine/threonine kinase activity;AMP-activated protein kinase activity;ATP binding;nucleus;protein amino acid phosphorylation;"phagocytosis, engulfment";kinase activity;transferase activity	IPR000719;IPR001245;IPR002290	Protein kinase;Tyrosine protein kinase;Serine/threonine protein kinase	PF00350;PF01031;PF00169;PF02212	ortholog_one2one	ortholog_one2one	Ano:Ae:Dm
62.5.11	0.29	No sex bias	-0.1	No sex bias	0.1	No sex bias	0.07	No sex bias	-1.85	Female biased	AGAP011938	AGAP011938-RA	AGAP011938-PA	ENSF00000000349		3L:35400270..35406726	2169	595	GO:0005198;GO:0005882	structural molecule activity;intermediate filament	IPR001664;IPR001322	Intermediate filament protein;Intermediate filament, C-terminal	PF07690	ortholog_one2one	ortholog_many2many	Ano:Ae:Dm
99.2.12	-0.07	No sex bias	-0.01	No sex bias	-0.29	No sex bias	0.09	No sex bias	-1.85	Female biased	AGAP001312	AGAP001312-RA	AGAP001312-PA	ENSF00000000080		2R:2843090..2845996	1940	328	GO:0003824;GO:0008152;GO:0016874;GO:0006099	catalytic activity;tricarboxylic acid cycle;metabolic process;ligase activity	IPR005810;IPR003781;IPR005811	Succinyl-CoA ligase, alpha subunit;CoA-binding;ATP-citrate lyase/succinyl-CoA ligase		ortholog_one2one	ortholog_one2one	Ano:Ae:Dm
55.6.2	0.49	No sex bias	0.3	No sex bias	-0.08	No sex bias	0.11	No sex bias	-1.85	Female biased	AGAP003459	AGAP003459-RA	AGAP003459-PA	ENSF00000000027		2R:37937591..37940593	2656	829	GO:0006810;GO:0005643	nuclear pore;transport	IPR007231	Nucleoporin interacting component	PF00201	ortholog_one2one	ortholog_one2many	Ano:Ae:Dm
105.8.8	0.24	No sex bias	0.03	No sex bias	0.1	No sex bias	0.11	No sex bias	-1.85	Female biased	AGAP003700	AGAP003700-RA	AGAP003700-PA	ENSF00000000500		2R:42132931..42134441	1232	371	GO:0006508;GO:0008235;GO:0004239	methionyl aminopeptidase activity;proteolysis;metalloexopeptidase activity	IPR002467;IPR001714;IPR000994	Peptidase M24A, methionine aminopeptidase, subfam;Peptidase M24, methionine aminopeptidase;Peptidase M24, catalytic core	PF02898;PF00258;PF00667;PF00175	ortholog_one2one	ortholog_one2one	Ano:Ae:Dm
94.6.7	0.04	No sex bias	-0.17	No sex bias	0.15	No sex bias	0.32	No sex bias	-1.85	Female biased	AGAP011054	AGAP011054-RA	AGAP011054-PA	ENSF00000000222	TPX2	3L:15787249..15789939	1055	196	GO:0016491;GO:0004601;GO:0016209;GO:0005829;GO:0045454	peroxidase activity;cytosol;antioxidant activity;oxidoreductase activity;cell redox homeostasis	IPR013740;IPR000866	Redoxin;Alkyl hydroperoxide reductase/ Thiol specific anti		ortholog_one2one	ortholog_one2one	Ano:Ae:Dm
104.3.6	0.12	No sex bias	0.1	No sex bias	-0.39	No sex bias	-0.38	No sex bias	-1.87	Female biased	AGAP002667	AGAP002667-RA	AGAP002667-PA	ENSF00000004918		2R:25262223..25263912	1047	171	GO:0005509;GO:0005737	calcium ion binding;cytoplasm	IPR001983	Translationally controlled tumor protein	PF04739	ortholog_one2one	ortholog_one2one	Ano:Ae:Dm
49.7.11	0.05	No sex bias	-0.13	No sex bias	-0.18	No sex bias	-0.24	No sex bias	-1.87	Female biased	AGAP002185	AGAP002185-RA	AGAP002185-PA	ENSF00000000418		2R:17212224..17213704	1321	363	GO:0005525;GO:0005622;GO:0000166	nucleotide binding;GTP binding;intracellular	IPR006074;IPR006073;IPR001806;IPR002917;IPR004095	GTP1/OBG domain;GTP1/OBG;Ras GTPase;GTP-binding protein, HSR1-related;TGS	PF00089	ortholog_one2one	ortholog_one2one	Ano:Ae:Dm
55.6.5	0.18	No sex bias	0.32	No sex bias	0.01	No sex bias	0.03	No sex bias	-1.87	Female biased	AGAP003477	AGAP003477-RA	AGAP003477-PA	ENSF00000003500		2R:38186011..38187900	1674	531	GO:0005524;GO:0005515;GO:0000166;GO:0006457;GO:0051082;GO:0044267;GO:0005811	nucleotide binding;protein binding;ATP binding;lipid particle;protein folding;cellular protein metabolic process;unfolded protein binding	IPR002194;IPR002423;IPR001844	Chaperonin TCP-1;Chaperonin Cpn60/TCP-1;Chaperonin Cpn60	PF00201	ortholog_one2one	ortholog_one2one	Ano:Ae:Dm
89.6.11	-0.13	No sex bias	0.2	No sex bias	-0.26	No sex bias	-0.27	No sex bias	-1.89	Female biased	AGAP000655	AGAP000655-RA	AGAP000655-PA	ENSF00000001202		X:11703117..11704256	785	152	GO:0005622;GO:0003735;GO:0005840;GO:0006412;GO:0030529	structural constituent of ribosome;intracellular;ribosome;translation;ribonucleoprotein complex	IPR001971	Ribosomal protein S11		ortholog_one2many	ortholog_many2many	Ano:Ae:Dm
40.3.1	0.36	No sex bias	-0.05	No sex bias	-0.02	No sex bias	-0.44	No sex bias	-1.9	Female biased	AGAP001161	AGAP001161-RA	AGAP001161-PA	ENSF00000000529		2R:665956..667234	1182	393	GO:0004871;GO:0007165;GO:0007186;GO:0016021;GO:0001584;GO:0004872;GO:0016020;GO:0004930;GO:0007601;GO:0007602	rhodopsin-like receptor activity;signal transducer activity;receptor activity;G-protein coupled receptor activity;signal transduction;G-protein coupled receptor protein signaling pathway;visual perception;phototransduction;membrane;integral to membrane	IPR000276;IPR001760;IPR001391;IPR001735;IPR000856;IPR002962;IPR002232	Rhodopsin-like GPCR superfamily;Opsin;Opsin, lateral eye type;Opsin RH1/RH2;Opsin RH3/RH4;Peropsin;5-Hydroxytryptamine 6 receptor	PF05047	ortholog_many2many		Ano:Ae
37.2.11	0.58	No sex bias	0.37	No sex bias	0.22	No sex bias	-0.25	No sex bias	-1.9	Female biased	AGAP008027	AGAP008027-RA	AGAP008027-PA	ENSF00000000517		3R:4512808..4515246	707	214	GO:0008345;GO:0030432	larval locomotory behavior;peristalsis	IPR000585;IPR006797	Hemopexin;MSF1	PF05004	ortholog_one2many	ortholog_one2one	Ano:Ae:Dm
53.6.8	-0.03	No sex bias	0.03	No sex bias	0.12	No sex bias	0.1	No sex bias	-1.9	Female biased	AGAP008916	AGAP008916-RA	AGAP008916-PA	ENSF00000000541		3R:20781628..20782813	997	262	GO:0005622;GO:0003735;GO:0005840;GO:0006412;GO:0030529;GO:0030528;GO:0015934	structural constituent of ribosome;intracellular;ribosome;translation;large ribosomal subunit;transcription regulator activity;ribonucleoprotein complex	IPR000517;IPR012988	Ribosomal protein L30;Ribosomal L30, N-terminal	PF09335	ortholog_one2many	ortholog_one2one	Ano:Ae:Dm
36.4.8	0	No sex bias	-0.11	No sex bias	0.03	No sex bias	0.18	No sex bias	-1.9	Female biased	AGAP001522	AGAP001522-RA	AGAP001522-PA	ENSF00000000616		2R:5830145..5831722	1352	397	GO:0005524;GO:0000166;GO:0017111	nucleotide binding;ATP binding;nucleoside-triphosphatase activity	IPR003960;IPR001984;IPR001270;IPR003959;IPR003593	AAA ATPase, subdomain;Peptidase S16, Lon protease;Chaperonin clpA/B;AAA ATPase, core;AAA+ ATPase, core	PF04209	ortholog_one2one	ortholog_one2one	Ano:Ae:Dm
60.4.10	0.17	No sex bias	0.13	No sex bias	0.26	No sex bias	0.22	No sex bias	-1.9	Female biased	AGAP002413	AGAP002413-RA	AGAP002413-PA	ENSF00000000620		2R:21027264..21030999	1376	396	GO:0003743;GO:0006446;GO:0007616	translation initiation factor activity;regulation of translational initiation;long-term memory	IPR003307	eIF4-gamma/eIF5/eIF2-epsilon	PF07767	ortholog_one2many	ortholog_one2one	Ano:Ae:Dm
42.7.2	-0.28	No sex bias	0.03	No sex bias	0.34	No sex bias	0.02	No sex bias	-1.91	Female biased	AGAP000270	AGAP000270-RA	AGAP000270-PA	ENSF00000000716		X:4983570..4984823	1254	417					PF01510	ortholog_one2one	ortholog_one2one	Ano:Ae:Dm
41.2.12	0.4	No sex bias	0.19	No sex bias	0.06	No sex bias	0.15	No sex bias	-1.92	Female biased	AGAP004486	AGAP004486-RA	AGAP004486-PA	ENSF00000000388		2R:56840396..56842041	1392	391	GO:0016021	integral to membrane	IPR004254	Hly-III related proteins	PF00498	ortholog_one2one	ortholog_one2one	Ano:Ae:Dm
68.1.12	-0.07	No sex bias	0.15	No sex bias	-0.06	No sex bias	-0.31	No sex bias	-1.93	Female biased	AGAP007254	AGAP007254-RA	AGAP007254-PA	ENSF00000000480		2L:44696931..44698576	1572	523	GO:0005622;GO:0003735;GO:0005840;GO:0006412	structural constituent of ribosome;intracellular;ribosome;translation				ortholog_one2one	ortholog_one2one	Ano:Ae:Dm
18.2.7	0.19	No sex bias	0.14	No sex bias	-0.02	No sex bias	0	No sex bias	-1.93	Female biased	AGAP003869	AGAP003869-RA	AGAP003869-PA	ENSF00000000055		2R:44704879..44714644	1743	486	GO:0005622;GO:0006508;GO:0005737;GO:0004177;GO:0019538;GO:0004178;GO:0030145	aminopeptidase activity;leucyl aminopeptidase activity;intracellular;cytoplasm;proteolysis;protein metabolic process;manganese ion binding	IPR000819;IPR003876;IPR008283	Peptidase M17, leucyl aminopeptidase, C-terminal;Arginine deiminase;Peptidase M17, leucyl aminopeptidase, N-terminal	PF00076	ortholog_one2one		Ano:Ae
116.4.3	-0.26	No sex bias	0.06	No sex bias	-0.1	No sex bias	-0.51	No sex bias	-1.94	Female biased	AGAP002091	AGAP002091-RA	AGAP002091-PA	ENSF00000000050		2R:15221789..15227114	4186	1358	GO:0005524;GO:0003824;GO:0000166;GO:0016874;GO:0006164;GO:0006189;GO:0004642;GO:0006541	nucleotide binding;catalytic activity;phosphoribosylformylglycinamidine synthase activity;ATP binding;purine nucleotide biosynthetic process;'de novo' IMP biosynthetic process;glutamine metabolic process;ligase activity	IPR000728;IPR010918	AIR synthase related protein;AIR synthase related protein, C-terminal	PF03643;PF00339	ortholog_one2one	ortholog_one2one	Ano:Ae:Dm
41.5.11	0.42	No sex bias	0.21	No sex bias	0	No sex bias	-0.15	No sex bias	-1.95	Female biased	AGAP009284	AGAP009284-RA	AGAP009284-PA	ENSF00000000248		3R:30659362..30667767	3121	821	GO:0016021;GO:0015105;GO:0015137;GO:0015746	arsenite transmembrane transporter activity;citrate transmembrane transporter activity;citrate transport;integral to membrane	IPR008075;IPR004680	Lipocalin-1 receptor;Divalent ion symporter	PF00293	ortholog_one2one	ortholog_one2one	Ano:Ae:Dm
38.7.5	0.52	No sex bias	0.22	No sex bias	0.07	No sex bias	-0.35	No sex bias	-1.96	Female biased	AGAP008007	AGAP008007-RA	AGAP008007-PA	ENSF00000001663		3R:4016462..4019689	2607	736	GO:0007049	cell cycle	IPR001373	Cullin	PF00651	ortholog_one2many	ortholog_one2one	Ano:Ae:Dm
102.4.8	-0.1	No sex bias	-0.07	No sex bias	-0.03	No sex bias	0.01	No sex bias	-1.96	Female biased	AGAP001910	AGAP001910-RA	AGAP001910-PA	ENSF00000000235		2R:12009549..12011157	1013	244	GO:0005622;GO:0003723;GO:0003735;GO:0005840;GO:0006412;GO:0015935;GO:0030529;GO:0005811;GO:0003906;GO:0043524;GO:0016363;GO:0008534	RNA binding;structural constituent of ribosome;DNA-(apurinic or apyrimidinic site) lyase activity;intracellular;lipid particle;ribosome;translation;oxidized purine base lesion DNA N-glycosylase activity;small ribosomal subunit;nuclear matrix;ribonucleoprotein complex;negative regulation of neuron apoptosis	IPR001351;IPR004044;IPR004087	Ribosomal protein S3, C-terminal;KH, type 2;KH	PF01553	ortholog_one2one	ortholog_one2one	Ano:Ae:Dm
50.6.8	0.25	No sex bias	0	No sex bias	0.06	No sex bias	0.35	No sex bias	-1.96	Female biased	AGAP003262	AGAP003262-RA	AGAP003262-PA	ENSF00000000548		2R:34567532..34570004	2154	631					PF00916;PF01740	ortholog_one2one	ortholog_one2one	Ano:Ae:Dm
20.3.6	-0.27	No sex bias	-0.25	No sex bias	-0.2	No sex bias	-0.37	No sex bias	-1.97	Female biased	AGAP005582	AGAP005582-RA	AGAP005582-PA	ENSF00000000992		2L:17371656..17373292	1353	351	GO:0008270;GO:0005737;GO:0006915	cytoplasm;apoptosis;zinc ion binding	IPR002893;IPR007320	Zinc finger, MYND-type;Programmed cell death protein 2, C-terminal	PF00569	ortholog_one2one	ortholog_one2one	Ano:Ae:Dm
56.6.4	0.18	No sex bias	0.24	No sex bias	0	No sex bias	0.19	No sex bias	-1.97	Female biased	AGAP003422	AGAP003422-RA	AGAP003422-PA	ENSF00000004983		2R:37517950..37518794	724	234					PF07738	ortholog_one2many		Ano:Ae
56.8.1	0.49	No sex bias	0.27	No sex bias	0.29	No sex bias	0.24	No sex bias	-1.97	Female biased	AGAP008684	AGAP008684-RA	AGAP008684-PA	ENSF00000000215		3R:14838460..14840065	1538	458	GO:0003824;GO:0004301;GO:0005792;GO:0009636;GO:0016020	catalytic activity;epoxide hydrolase activity;microsome;response to toxin;membrane	IPR000639;IPR002410;IPR010497;IPR000073	Epoxide hydrolase;Peptidase S33, prolyl aminopeptidase;Epoxide hydrolase, N-terminal;Alpha/beta hydrolase fold-1	PF02958	ortholog_one2one	ortholog_many2many	Ano:Ae:Dm
104.3.1	0.12	No sex bias	-0.02	No sex bias	-0.04	No sex bias	-0.26	No sex bias	-1.98	Female biased	AGAP005320	AGAP005320-RA	AGAP005320-PA	ENSF00000002000		2L:14033559..14035128	1495	460			IPR001680	WD-40 repeat		ortholog_one2one	ortholog_one2one	Ano:Ae:Dm
89.7.1	0.49	No sex bias	0.18	No sex bias	0.16	No sex bias	-0.02	No sex bias	-1.98	Female biased	AGAP001958	AGAP001958-RA	AGAP001958-PA	ENSF00000002188		2R:12837246..12839978	1638	545	GO:0003913;GO:0006281;GO:0005737;GO:0005515;GO:0005634;GO:0007623;GO:0009649;GO:0043153;GO:0005641;GO:0042332;GO:0008020	DNA photolyase activity;protein binding;nucleus;nuclear envelope lumen;cytoplasm;DNA repair;circadian rhythm;G-protein coupled photoreceptor activity;entrainment of circadian clock;gravitaxis;entrainment of circadian clock by photoperiod	IPR002081;IPR006050;IPR005101	Deoxyribodipyrimidine photolyase, class 1;DNA photolyase, N-terminal;DNA photolyase, FAD-binding		ortholog_one2one	ortholog_one2one	Ano:Ae:Dm
42.3.10	0.28	No sex bias	0.04	No sex bias	0.05	No sex bias	0.4	No sex bias	-1.98	Female biased	AGAP010139	AGAP010139-RA	AGAP010139-PA	ENSF00000001996		3R:49356476..49362525	2206	679	GO:0000166;GO:0003824;GO:0003922;GO:0005515;GO:0005524;GO:0006164;GO:0006177;GO:0006541;GO:0009058;GO:0016874	nucleotide binding;catalytic activity;GMP synthase (glutamine-hydrolyzing) activity;protein binding;ATP binding;purine nucleotide biosynthetic process;GMP biosynthetic process;glutamine metabolic process;biosynthetic process;ligase activity	IPR012998;IPR011702;IPR006220;IPR000991;IPR001674;IPR004479	Glutamine amidotransferase, class I, active site;Glutamine amidotransferase superfamily;Anthranilate synthase component II/delta crystalli;Glutamine amidotransferase class-I;GMP synthase, C-terminal;ExsB	PF00105;PF00104	ortholog_one2one	ortholog_one2one	Ano:Ae:Dm
114.3.8	-0.1	No sex bias	0.25	No sex bias	-0.16	No sex bias	-0.29	No sex bias	-1.99	Female biased	AGAP003493	AGAP003493-RA;AGAP003493-RC;AGAP003493-RB	AGAP003493-PA;AGAP003493-PC;AGAP003493-PB	ENSF00000002110		2R:38649238..38656290	2312;2173;2249	482	GO:0016021;GO:0016020;GO:0006810;GO:0005215;GO:0005351;GO:0008643	transporter activity;sugar:hydrogen ion symporter activity;transport;carbohydrate transport;membrane;integral to membrane	IPR005829;IPR003663;IPR005828;IPR011701;IPR007114	Sugar transporter superfamily;Sugar transporter;General substrate transporter;Major facilitator superfamily MFS_1;Major facilitator superfamily	PF02594	ortholog_one2one	ortholog_one2one	Ano:Ae:Dm
13.7.2	0.12	No sex bias	-0.17	No sex bias	0	No sex bias	-0.19	No sex bias	-1.99	Female biased	AGAP002646	AGAP002646-RA	AGAP002646-PA	ENSF00000000416		2R:24959689..24961156	1384	343	GO:0005524;GO:0006468;GO:0016740;GO:0000166;GO:0004672;GO:0016301;GO:0004674;GO:0007067;GO:0000079	regulation of cyclin-dependent protein kinase activity;nucleotide binding;protein kinase activity;protein serine/threonine kinase activity;ATP binding;protein amino acid phosphorylation;mitosis;kinase activity;transferase activity	IPR000719;IPR008271;IPR001245;IPR002290	Protein kinase;Serine/threonine protein kinase, active site;Tyrosine protein kinase;Serine/threonine protein kinase		ortholog_one2one	ortholog_one2one	Ano:Ae:Dm
59.5.10	0.26	No sex bias	-0.13	No sex bias	0.08	No sex bias	0.25	No sex bias	-2	Female biased	AGAP009883	AGAP009883-RA	AGAP009883-PA	ENSF00000001109		3R:44738137..44739692	1422	342						ortholog_one2many	ortholog_one2many	Ano:Ae:Dm
46.7.4	0.26	No sex bias	0.03	No sex bias	-0.05	No sex bias	-0.21	No sex bias	-2.01	Female biased	AGAP006364	AGAP006364-RA;AGAP006364-RB;AGAP006364-RC	AGAP006364-PA;AGAP006364-PB;AGAP006364-PC	ENSF00000000551		2L:30505892..30512325	2739;2457	819;725;602	GO:0016021;GO:0005524;GO:0006810;GO:0000166;GO:0016887;GO:0017111;GO:0042626;	nucleotide binding;ATP binding;transport;integral to membrane;ATPase activity;nucleoside-triphosphatase activity;"ATPase activity, coupled to transmembrane movement of substances";	IPR003439;IPR001140;IPR011527;IPR003593	ABC transporter related;ABC transporter, transmembrane region;ABC transporter, transmembrane region, type 1;AAA+ ATPase, core	PF00089	ortholog_one2one	ortholog_one2one	Ano:Ae:Dm
37.6.9	0.37	No sex bias	0.35	No sex bias	-0.07	No sex bias	0	No sex bias	-2.01	Female biased	AGAP004159	AGAP004159-RA	AGAP004159-PA	ENSF00000001167		2R:50947796..50950227	2266	598	GO:0046872;GO:0016491;GO:0016616;GO:0051287;GO:0004470;GO:0006108	malic enzyme activity;malate metabolic process;oxidoreductase activity;"oxidoreductase activity, acting on the CH-OH group of donors, NAD or NADP as acceptor";metal ion binding;NAD binding	IPR001891;IPR012301;IPR012302	Malic oxidoreductase;Malic enzyme, N-terminal;Malic enzyme, NAD-binding	PF00069;PF08648	ortholog_one2one	ortholog_one2one	Ano:Ae:Dm
4.1.11	-0.16	No sex bias	0.17	No sex bias	-0.37	No sex bias	-0.79	No sex bias	-2.02	Female biased	AGAP000002	AGAP000002-RA	AGAP000002-PA	ENSF00000000336		X:1218..3119	1902	633			IPR000008	C2 calcium-dependent membrane targeting	PF00153	ortholog_one2one	ortholog_one2one	Ano:Ae:Dm
28.2.5	0.27	No sex bias	-0.08	No sex bias	-0.08	No sex bias	-0.28	No sex bias	-2.03	Female biased	AGAP003517	AGAP003517-RA	AGAP003517-PA	ENSF00000000065		2R:39071095..39073138	1877	590	GO:0006412;GO:0005524;GO:0000166;GO:0004812;GO:0005737;GO:0016874;GO:0004826;GO:0006432	nucleotide binding;aminoacyl-tRNA ligase activity;phenylalanine-tRNA ligase activity;ATP binding;cytoplasm;translation;phenylalanyl-tRNA aminoacylation;ligase activity	IPR005146;IPR005147	B3/4;tRNA synthetase, B5	PF00595	ortholog_one2one	ortholog_one2one	Ano:Ae:Dm
65.1.8	-0.12	No sex bias	-0.15	No sex bias	-0.13	No sex bias	-0.06	No sex bias	-2.03	Female biased	AGAP000308	AGAP000308-RA	AGAP000308-PA	ENSF00000000848		X:5447893..5449323	1357	264	GO:0008537;GO:0008538;GO:0005634	nucleus;proteasome activator complex;proteasome activator activity	IPR003185;IPR003186	Proteasome activator pa28, alpha subunit;Proteasome activator pa28, beta subunit	PF00096	ortholog_one2one	ortholog_one2one	Ano:Ae:Dm
105.1.8	0.36	No sex bias	-0.13	No sex bias	0	No sex bias	0.06	No sex bias	-2.03	Female biased	AGAP011884	AGAP011884-RA	AGAP011884-PA	ENSF00000003677		3L:34626591..34627952	1362	453	GO:0000166;GO:0003676	nucleotide binding;nucleic acid binding	IPR002344;IPR000504	Lupus La protein;RNA-binding region RNP-1 (RNA recognition motif)	PF00067	ortholog_one2one	ortholog_one2one	Ano:Ae:Dm
59.2.8	0.2	No sex bias	-0.04	No sex bias	-0.01	No sex bias	0.08	No sex bias	-2.03	Female biased	AGAP003228	AGAP003228-RA	AGAP003228-PA	ENSF00000003685		2R:34050328..34052181	1735	429	GO:0048813;GO:0048666;GO:0007517;GO:0000910;GO:0000122;GO:0006334;GO:0005700;GO:0005667;GO:0006342;GO:0042766;GO:0016573;GO:0016571;GO:0035098;GO:0031523;GO:0042826;GO:0016584;GO:0035035	negative regulation of transcription from RNA polymerase II promoter;cytokinesis;transcription factor complex;polytene chromosome;nucleosome assembly;chromatin silencing;muscle development;histone methylation;histone acetylation;nucleosome positioning;Myb complex;histone acetyltransferase binding;ESC/E(Z) complex;nucleosome mobilization;histone deacetylase binding;neuron development;dendrite morp…	IPR001680	WD-40 repeat		ortholog_one2one	ortholog_one2one	Ano:Ae:Dm
44.1.2	-0.12	No sex bias	-0.1	No sex bias	-0.01	No sex bias	0.17	No sex bias	-2.03	Female biased	AGAP011126	AGAP011126-RA	AGAP011126-PA	ENSF00000000096		3L:17429809..17430981	977	289	GO:0003824;GO:0016740	catalytic activity;transferase activity	IPR001045;IPR002347	Spermine synthase;Glucose/ribitol dehydrogenase	PF02214;PF00520;PF07885	ortholog_one2one	ortholog_one2one	Ano:Ae:Dm
17.4.2	0.27	No sex bias	0.02	No sex bias	0.12	No sex bias	-0.05	No sex bias	-2.04	Female biased	AGAP008668	AGAP008668-RA	AGAP008668-PA	ENSF00000000219		3R:14644361..14646193	1833	610			IPR004046	Glutathione S-transferase, C-terminal		ortholog_one2one	ortholog_one2one	Ano:Ae:Dm
41.1.1	0.7	No sex bias	0.12	No sex bias	0.25	No sex bias	0.1	No sex bias	-2.05	Female biased	AGAP004504	AGAP004504-RA	AGAP004504-PA	ENSF00000000316		2R:57139382..57142881	1419	243			IPR001026;IPR013809	Epsin, N-terminal;Epsin-like, N-terminal		ortholog_one2one	ortholog_one2one	Ano:Ae:Dm
66.3.9	0.07	No sex bias	0.08	No sex bias	0.48	No sex bias	0.19	No sex bias	-2.05	Female biased	AGAP005253	AGAP005253-RA;AGAP005253-RB	AGAP005253-PA;AGAP005253-PB	ENSF00000000846		2L:13206074..13208242	2006;1931	638;613	GO:0008270;GO:0005634;GO:0005488	binding;nucleus;zinc ion binding;	IPR002893;IPR001214	Zinc finger, MYND-type;SET		ortholog_one2many	ortholog_one2many	Ano:Ae:Dm
112.7.5	0.21	No sex bias	0.17	No sex bias	-0.14	No sex bias	-0.11	No sex bias	-2.06	Female biased	AGAP007737	AGAP007737-RA	AGAP007737-PA	ENSF00000000156		3R:150094..153466	1298	404					PF05821	ortholog_one2one		Ano:Ae
93.2.7	0.44	No sex bias	-0.26	No sex bias	0.39	No sex bias	0.38	No sex bias	-2.06	Female biased	AGAP008375	AGAP008375-RA	AGAP008375-PA	ENSF00000000329		3R:10112828..10113822	908	250			IPR006603	Cystinosin/ERS1p repeat		ortholog_one2one	ortholog_one2one	Ano:Ae:Dm
27.5.6	0.2	No sex bias	0.2	No sex bias	-0.31	No sex bias	-0.68	No sex bias	-2.09	Female biased	AGAP007781	AGAP007781-RA	AGAP007781-PA	ENSF00000000784		3R:763333..768108	677	122	GO:0008190;GO:0045947;GO:0006950;GO:0006955;GO:0001558;GO:0006641;GO:0006979;GO:0042594;GO:0019731	regulation of cell growth;triacylglycerol metabolic process;response to stress;immune response;response to oxidative stress;eukaryotic initiation factor 4E binding;antibacterial humoral response;response to starvation;negative regulation of translational initiation	IPR008606	Eukaryotic translation initiation factor 4E bindin	PF00385;PF01393	ortholog_one2one	ortholog_one2one	Ano:Ae:Dm
121.5.9	0.29	No sex bias	-0.15	No sex bias	-0.17	No sex bias	0.07	No sex bias	-2.09	Female biased	AGAP003842	AGAP003842-RA	AGAP003842-PA	ENSF00000002589		2R:44292858..44294528	1602	533						ortholog_one2many	ortholog_one2many	Ano:Ae:Dm
53.1.6	0.51	No sex bias	0.06	No sex bias	-0.22	No sex bias	0.23	No sex bias	-2.09	Female biased	AGAP001195	AGAP001195-RA	AGAP001195-PA	ENSF00000000739		2R:1238210..1257658	2576	807	GO:0005515;GO:0016070	protein binding;RNA metabolic process	IPR003890;IPR015172;IPR015174	Initiation factor eIF-4 gamma, middle;MIF4G-like 1;MIF4G-like 2	PF00928	ortholog_one2one	ortholog_one2many	Ano:Ae:Dm
53.2.1	0.57	No sex bias	0.07	No sex bias	0.28	No sex bias	0.07	No sex bias	-2.11	Female biased	AGAP008908	AGAP008908-RA	AGAP008908-PA	ENSF00000000375		3R:20625706..20627266	1467	374	GO:0001745;GO:0007303;GO:0007409;GO:0007413;GO:0008335;GO:0008407;GO:0030029;GO:0030037;GO:0030589	compound eye morphogenesis;cytoplasmic transport, nurse cell to oocyte;axonogenesis;axonal fasciculation;ovarian ring canal stabilization;bristle morphogenesis;actin filament-based process;actin filament reorganization during cell cycle;pseudocleavage during syncytial blastoderm formation	IPR001680	WD-40 repeat	PF03540	ortholog_one2one	ortholog_one2one	Ano:Ae:Dm
43.5.8	-0.29	No sex bias	-0.22	No sex bias	0.24	No sex bias	0.11	No sex bias	-2.12	Female biased	AGAP010173	AGAP010173-RA	AGAP010173-PA	ENSF00000000480		3R:49908062..49910355	1095	312			IPR001680	WD-40 repeat	PF00255	ortholog_one2many	ortholog_one2one	Ano:Ae:Dm
32.3.10	0.23	No sex bias	-0.07	No sex bias	-0.35	No sex bias	-0.21	No sex bias	-2.13	Female biased	AGAP009486	AGAP009486-RA	AGAP009486-PA	ENSF00000000743		3R:34693601..34696685	1713	537	GO:0005524;GO:0015986;GO:0046933;GO:0046961;GO:0005488;GO:0000221;GO:0000300;GO:0001671	vacuolar proton-transporting V-type ATPase, V1 domain;peripheral to membrane of membrane fraction;ATPase activator activity;binding;ATP binding;ATP synthesis coupled proton transport;"hydrogen ion transporting ATP synthase activity, rotational mechanism";"hydrogen ion transporting ATPase activity, rotational mechanism"	IPR004908;IPR000225	ATPase, V1 complex, subunit H;Armadillo	PF01398	ortholog_one2one	ortholog_one2one	Ano:Ae:Dm
73.5.11	0.08	No sex bias	-0.12	No sex bias	-0.27	No sex bias	-0.42	No sex bias	-2.14	Female biased	AGAP008849	AGAP008849-RA	AGAP008849-PA	ENSF00000000248		3R:19412110..19417367	1117	332	GO:0008152;GO:0016616;GO:0048037;GO:0051287	metabolic process;"oxidoreductase activity, acting on the CH-OH group of donors, NAD or NADP as acceptor";cofactor binding;NAD binding	IPR006140;IPR006139	D-isomer specific 2-hydroxyacid dehydrogenase, NA;D-isomer specific 2-hydroxyacid dehydrogenase, ca		ortholog_one2one	ortholog_one2one	Ano:Ae:Dm
123.1.5	-0.04	No sex bias	-0.35	No sex bias	0.03	No sex bias	-0.13	No sex bias	-2.15	Female biased	AGAP002535	AGAP002535-RA	AGAP002535-PA	ENSF00000001120		2R:22451968..22453252	982	286			IPR013078	Phosphoglycerate mutase	PF03456;PF02141	ortholog_one2one	ortholog_one2many	Ano:Ae:Dm
90.3.2	-0.1	No sex bias	0.09	No sex bias	-0.03	No sex bias	-0.04	No sex bias	-2.15	Female biased	AGAP007511	AGAP007511-RA	AGAP007511-PA	ENSF00000000580		2L:47002695..47005242	2487	816	GO:0003676;GO:0003723;GO:0005524;GO:0016787;GO:0005634;GO:0000166;GO:0004386;GO:0008026;GO:0016818	nucleotide binding;nucleic acid binding;RNA binding;helicase activity;ATP binding;nucleus;ATP-dependent helicase activity;hydrolase activity;"hydrolase activity, acting on acid anhydrides, in phosphorus-containing anhydrides"	IPR000629;IPR005819;IPR011545;IPR001650;IPR012541;IPR014021;IPR014014;IPR014001	ATP-dependent helicase, DEAD-box;Histone H5;DEAD/DEAH box helicase, N-terminal;Helicase, C-terminal;DBP10CT;Helicase superfamily 1 and 2 ATP-binding;DEAD-box RNA helicase Q motif;DEAD-like helicases, N-terminal		ortholog_one2one	ortholog_one2one	Ano:Ae:Dm
53.1.4	0.34	No sex bias	-0.24	No sex bias	-0.28	No sex bias	-0.13	No sex bias	-2.16	Female biased	AGAP001208	AGAP001208-RA	AGAP001208-PA	ENSF00000000924		2R:1564839..1569115	1903	535					PF03131	ortholog_one2one	ortholog_one2one	Ano:Ae:Dm
16.1.10	0.39	No sex bias	0.01	No sex bias	-0.05	No sex bias	0.12	No sex bias	-2.16	Female biased	AGAP001141	AGAP001141-RA	AGAP001141-PA	ENSF00000000865		2R:582418..585357	2034	622					PF00211;PF06327	ortholog_one2one	ortholog_one2one	Ano:Ae:Dm
43.4.8	-0.02	No sex bias	-0.18	No sex bias	0.2	No sex bias	0.03	No sex bias	-2.17	Female biased	AGAP010933	AGAP010933-RA	AGAP010933-PA	ENSF00000000669		3L:13354161..13355241	701	158	GO:0005622;GO:0003735;GO:0005840;GO:0006412	structural constituent of ribosome;intracellular;ribosome;translation	IPR001266	Ribosomal protein S19e	PF05826	ortholog_one2one	ortholog_one2one	Ano:Ae:Dm
100.4.2	0.63	No sex bias	0.16	No sex bias	-0.28	No sex bias	-0.05	No sex bias	-2.2	Female biased	AGAP010536	AGAP010536-RA	AGAP010536-PA	ENSF00000000541		3L:5818262..5821153	2433	810					PF01597	ortholog_one2one	ortholog_one2one	Ano:Ae:Dm
43.6.1	0.56	No sex bias	0.12	No sex bias	0.13	No sex bias	0.46	No sex bias	-2.2	Female biased	AGAP010897	AGAP010897-RA	AGAP010897-PA	ENSF00000000578		3L:12770902..12777149	4596	487			IPR003961	Fibronectin, type III	PF04127			Ano only
107.4.7	0.31	No sex bias	-0.01	No sex bias	0.04	No sex bias	-0.52	No sex bias	-2.21	Female biased	AGAP007644	AGAP007644-RA	AGAP007644-PA	ENSF00000000227		2L:48628845..48629919	1007	293					PF07776;PF00096	ortholog_one2one	ortholog_one2one	Ano:Ae:Dm
33.6.5	0.38	No sex bias	0.15	No sex bias	0.04	No sex bias	-0.49	No sex bias	-2.21	Female biased	AGAP007112	AGAP007112-RA	AGAP007112-PA	ENSF00000000480		2L:42955322..42957554	2101	643	GO:0005622;GO:0008283;GO:0005730	intracellular;nucleolus;cell proliferation	IPR010613;IPR001357	Pescadillo, N-terminal;BRCT	PF00595	ortholog_one2one	ortholog_one2one	Ano:Ae:Dm
106.7.7	0.32	No sex bias	-0.07	No sex bias	0.06	No sex bias	0.17	No sex bias	-2.21	Female biased	AGAP008929	AGAP008929-RA	AGAP008929-PA	ENSF00000001922		3R:21102805..21105770	2441	761	GO:0006412;GO:0005524;GO:0000166;GO:0004812;GO:0006418;GO:0016874;GO:0004829;GO:0006435	nucleotide binding;aminoacyl-tRNA ligase activity;threonine-tRNA ligase activity;ATP binding;translation;tRNA aminoacylation for protein translation;threonyl-tRNA aminoacylation;ligase activity	IPR002320;IPR004095;IPR012947;IPR002314;IPR004154;IPR006195	Threonyl-tRNA synthetase, class IIa;TGS;Threonyl/alanyl tRNA synthetase, SAD;tRNA synthetase, class II (G, H, P and S);Anticodon-binding;Aminoacyl-transfer RNA synthetase, class II	PF04564	ortholog_one2one	ortholog_one2one	Ano:Ae:Dm
94.4.12	-0.14	No sex bias	-0.09	No sex bias	-0.15	No sex bias	-0.21	No sex bias	-2.22	Female biased	AGAP010308	AGAP010308-RA	AGAP010308-PA	ENSF00000004287		3R:53091305..53093617	2033	604			IPR001547;IPR011501;IPR005612	Glycoside hydrolase, family 5;Nucleolar complex-associated;CBF		ortholog_one2one	ortholog_one2one	Ano:Ae:Dm
53.5.8	0.23	No sex bias	0.12	No sex bias	-0.3	No sex bias	0.13	No sex bias	-2.23	Female biased	AGAP008884	AGAP008884-RA	AGAP008884-PA	ENSF00000002290		3R:20279921..20281827	1529	488	GO:0016021;GO:0004659;GO:0006783;GO:0008495	prenyltransferase activity;heme biosynthetic process;protoheme IX farnesyltransferase activity;integral to membrane	IPR000537	UbiA prenyltransferase		ortholog_one2one	ortholog_one2one	Ano:Ae:Dm
49.5.6	0.35	No sex bias	0.2	No sex bias	0.05	No sex bias	0.17	No sex bias	-2.23	Female biased	AGAP004238	AGAP004238-RA	AGAP004238-PA	ENSF00000004142		2R:52966372..52968619	1775	557	GO:0005524;GO:0005515;GO:0000166;GO:0006457;GO:0051082;GO:0044267;GO:0006911	nucleotide binding;protein binding;ATP binding;protein folding;"phagocytosis, engulfment";cellular protein metabolic process;unfolded protein binding	IPR002194;IPR002423;IPR001844	Chaperonin TCP-1;Chaperonin Cpn60/TCP-1;Chaperonin Cpn60	PF00735	ortholog_one2one	ortholog_one2one	Ano:Ae:Dm
85.6.4	-0.39	No sex bias	-0.27	No sex bias	-0.32	No sex bias	-0.35	No sex bias	-2.24	Female biased	AGAP001805	AGAP001805-RA	AGAP001805-PA	ENSF00000000326		2R:10621233..10623393	1029	217	GO:0005622;GO:0003735;GO:0005840;GO:0006412;GO:0030529;GO:0005811	structural constituent of ribosome;intracellular;lipid particle;ribosome;translation;ribonucleoprotein complex	IPR001380	Ribosomal protein L13e		ortholog_one2one	ortholog_one2one	Ano:Ae:Dm
1.7.4	-0.03	No sex bias	-0.12	No sex bias	-0.36	No sex bias	-0.34	No sex bias	-2.24	Female biased	AGAP002923	AGAP002923-RA	AGAP002923-PA	ENSF00000000716		2R:29629654..29631258	1398	465			IPR007955	Bystin	PF05444	ortholog_one2one	ortholog_one2one	Ano:Ae:Dm
122.5.8	0.25	No sex bias	-0.09	No sex bias	-0.11	No sex bias	-0.01	No sex bias	-2.24	Female biased	AGAP009075	AGAP009075-RA	AGAP009075-PA	ENSF00000003501		3R:25435722..25439843	1520	318	GO:0003676;GO:0005524;GO:0016787;GO:0004386;GO:0008026;GO:0000381;GO:0006406	regulation of alternative nuclear mRNA splicing, via spliceosome;nucleic acid binding;helicase activity;ATP binding;mRNA export from nucleus;ATP-dependent helicase activity;hydrolase activity	IPR011545;IPR014021;IPR014014;IPR014001	DEAD/DEAH box helicase, N-terminal;Helicase superfamily 1 and 2 ATP-binding;DEAD-box RNA helicase Q motif;DEAD-like helicases, N-terminal	PF00023	ortholog_one2one	ortholog_one2one	Ano:Ae:Dm
39.5.4	0.42	No sex bias	-0.19	No sex bias	0.16	No sex bias	0.07	No sex bias	-2.26	Female biased	AGAP010025	AGAP010025-RA	AGAP010025-PA	ENSF00000003707		3R:47950588..47953388	1383	443	GO:0015031;GO:0043087;GO:0005093;GO:0005092	GDP-dissociation inhibitor activity;Rab GDP-dissociation inhibitor activity;protein transport;regulation of GTPase activity	IPR002005;IPR000806	Rab GTPase activator;Rab GDI protein	PF01426;PF01448;PF00249;PF00096;PF00320	ortholog_one2one	ortholog_one2one	Ano:Ae:Dm
7.6.7	0.34	No sex bias	0.03	No sex bias	0	No sex bias	0.1	No sex bias	-2.27	Female biased	AGAP010670	AGAP010670-RA	AGAP010670-PA	ENSF00000003843		3L:8197740..8201360	1794	568	GO:0003676;GO:0005524;GO:0016787;GO:0000166;GO:0004386;GO:0008026	nucleotide binding;nucleic acid binding;helicase activity;ATP binding;ATP-dependent helicase activity;hydrolase activity	IPR000629;IPR011545;IPR001650;IPR014021;IPR014014;IPR014001	ATP-dependent helicase, DEAD-box;DEAD/DEAH box helicase, N-terminal;Helicase, C-terminal;Helicase superfamily 1 and 2 ATP-binding;DEAD-box RNA helicase Q motif;DEAD-like helicases, N-terminal		ortholog_one2one	ortholog_one2one	Ano:Ae:Dm
30.6.3	0.21	No sex bias	-0.02	No sex bias	0.17	No sex bias	-0.11	No sex bias	-2.29	Female biased	AGAP004775	AGAP004775-RA;AGAP004775-RB	AGAP004775-PA;AGAP004775-PB	ENSF00000003886		2L:3401014..3447379	2022;1784	479	GO:0006508;GO:0008233;GO:0016787;GO:0008235;GO:0008239	proteolysis;peptidase activity;metalloexopeptidase activity;dipeptidyl-peptidase activity;hydrolase activity	IPR001131;IPR007865;IPR000994	Peptidase M24B, X-Pro dipeptidase, cataltyic core;Peptidase M24B, X-Pro dipeptidase/aminopeptidase ;Peptidase M24, catalytic core		ortholog_one2one	ortholog_one2one	Ano:Ae:Dm
22.6.8	0.14	No sex bias	0.01	No sex bias	0	No sex bias	0.04	No sex bias	-2.29	Female biased	AGAP012129	AGAP012129-RA	AGAP012129-PA	ENSF00000000250		3L:37935004..37936459	1272	423	GO:0000154;GO:0000179;GO:0008649	rRNA modification;"rRNA (adenine-N6,N6-)-dimethyltransferase activity";rRNA methyltransferase activity	IPR001737	Ribosomal RNA adenine methylase transferase		ortholog_one2one	ortholog_one2one	Ano:Ae:Dm
72.3.11	-0.23	No sex bias	-0.31	No sex bias	0.24	No sex bias	0.53	No sex bias	-2.33	Female biased	AGAP009682	AGAP009682-RA	AGAP009682-PA	ENSF00000013180		3R:38400465..38401144	603	200						ortholog_one2one		Ano:Ae
46.3.11	-0.1	No sex bias	-0.12	No sex bias	-0.25	No sex bias	-0.55	No sex bias	-2.34	Female biased	AGAP008771	AGAP008771-RA	AGAP008771-PA	ENSF00000000225		3R:17387770..17388627	783	260	GO:0003677;GO:0005634;GO:0016740;GO:0006350;GO:0046983;GO:0003899;GO:0016779	DNA binding;DNA-directed RNA polymerase activity;nucleus;transcription;transferase activity;nucleotidyltransferase activity;protein dimerization activity	IPR011261;IPR011262;IPR011263	RNA polymerase, dimerisation;RNA polymerase, insert;RNA polymerase, RpoA/D/Rpb3-type	PF01694	ortholog_one2many	ortholog_one2many	Ano:Ae:Dm
107.5.1	-0.15	No sex bias	0.02	No sex bias	-0.08	No sex bias	-0.05	No sex bias	-2.34	Female biased	AGAP007647	AGAP007647-RA	AGAP007647-PA	ENSF00000000867		2L:48691414..48694795	2389	499	GO:0005811	lipid particle	IPR005398	Tubby, N-terminal	PF07776;PF00096	ortholog_one2one	ortholog_one2one	Ano:Ae:Dm
24.2.9	0.36	No sex bias	0.23	No sex bias	0.02	No sex bias	0.34	No sex bias	-2.34	Female biased	AGAP007948	AGAP007948-RA	AGAP007948-PA	ENSF00000000384		3R:3264641..3270272	3180	1059			IPR001680	WD-40 repeat	PF00335	ortholog_one2one	ortholog_one2one	Ano:Ae:Dm
120.5.3	-0.05	No sex bias	-0.29	No sex bias	-0.15	No sex bias	-0.16	No sex bias	-2.35	Female biased	AGAP005960	AGAP005960-RA	AGAP005960-PA	ENSF00000001539		2L:24055160..24056225	1000	271	GO:0005622;GO:0003735;GO:0005840;GO:0006412;GO:0030529;GO:0042254	structural constituent of ribosome;intracellular;ribosome;translation;ribonucleoprotein complex;ribosome biogenesis and assembly	IPR004037;IPR001921;IPR000948;IPR004038	Ribosomal protein L7AE;Ribosomal protein L7A;Ribosomal protein HS6;Ribosomal protein L7Ae/L30e/S12e/Gadd45	PF08768	ortholog_one2one	ortholog_one2one	Ano:Ae:Dm
83.4.1	0.49	No sex bias	0.09	No sex bias	0.14	No sex bias	-0.12	No sex bias	-2.35	Female biased	AGAP003002	AGAP003002-RA	AGAP003002-PA	ENSF00000000924		2R:30969833..30972508	2604	867			IPR002877;IPR012920	Ribosomal RNA methyltransferase RrmJ/FtsJ;Spb1, C-terminal		ortholog_one2one	ortholog_one2one	Ano:Ae:Dm
60.7.9	0.13	No sex bias	-0.01	No sex bias	-0.19	No sex bias	-0.1	No sex bias	-2.36	Female biased	AGAP003397	AGAP003397-RA	AGAP003397-PA	ENSF00000000605		2R:37297285..37299078	1540	425	GO:0003676;GO:0005524;GO:0016787;GO:0004386;GO:0008026	nucleic acid binding;helicase activity;ATP binding;ATP-dependent helicase activity;hydrolase activity	IPR011545;IPR001650;IPR014021;IPR014014;IPR014001	DEAD/DEAH box helicase, N-terminal;Helicase, C-terminal;Helicase superfamily 1 and 2 ATP-binding;DEAD-box RNA helicase Q motif;DEAD-like helicases, N-terminal	PF02014	ortholog_one2many	ortholog_one2one	Ano:Ae:Dm
23.2.6	0.19	No sex bias	0.02	No sex bias	-0.29	No sex bias	-0.12	No sex bias	-2.37	Female biased	AGAP007505	AGAP007505-RA	AGAP007505-PA	ENSF00000000110		2L:46991320..46993077	1758	477	GO:0006508;GO:0004185	serine carboxypeptidase activity;proteolysis	IPR001563;IPR002410	Peptidase S10, serine carboxypeptidase;Peptidase S33, prolyl aminopeptidase		ortholog_one2one	ortholog_one2many	Ano:Ae:Dm
73.5.10	0.09	No sex bias	0.31	No sex bias	0.31	No sex bias	0.2	No sex bias	-2.4	Female biased	AGAP008843	AGAP008843-RA	AGAP008843-PA	ENSF00000000349		3R:19376103..19377766	993	270	GO:0016021;GO:0016020;GO:0006810;GO:0005215	transporter activity;transport;membrane;integral to membrane	IPR000425	Major intrinsic protein		ortholog_one2one	ortholog_one2one	Ano:Ae:Dm
4.7.3	-0.22	No sex bias	-0.04	No sex bias	0.24	No sex bias	-0.06	No sex bias	-2.42	Female biased	AGAP012895	AGAP012895-RA	AGAP012895-PA	ENSF00000001271		UNKN:37137562..37138191	630	124	GO:0003677;GO:0005634;GO:0000786;GO:0005694;GO:0006334	nucleosome;DNA binding;nucleus;chromosome;nucleosome assembly	IPR002119;IPR007125;IPR003958	Histone H2A;Histone core;Transcription factor CBF/NF-Y/archaeal histone	PF00063		ortholog_one2one	Ano:Dm
41.1.11	-0.05	No sex bias	0	No sex bias	0.1	No sex bias	-0.48	No sex bias	-2.43	Female biased	AGAP004556	AGAP004556-RA	AGAP004556-PA	ENSF00000000686		2R:57587625..57589186	1500	495	GO:0007444;GO:0002164	larval development;imaginal disc development	IPR007109	Brix	PF01757	ortholog_one2one	ortholog_one2one	Ano:Ae:Dm
32.6.7	0.38	No sex bias	0.55	No sex bias	0.39	No sex bias	-0.22	No sex bias	-2.43	Female biased	AGAP002969	AGAP002969-RA	AGAP002969-PA	ENSF00000000392		2R:30258021..30259776	1674	557	GO:0003676;GO:0005524;GO:0004812;GO:0005737;GO:0006418;GO:0004815;GO:0006422;GO:0004816;GO:0006421	nucleic acid binding;aminoacyl-tRNA ligase activity;aspartate-tRNA ligase activity;asparagine-tRNA ligase activity;ATP binding;cytoplasm;tRNA aminoacylation for protein translation;asparaginyl-tRNA aminoacylation;aspartyl-tRNA aminoacylation	IPR002312;IPR004365;IPR004364;IPR006195	Aspartyl-tRNA synthetase, class IIb;Nucleic acid binding, OB-fold, tRNA/helicase-type;tRNA synthetase, class II (D, K and N);Aminoacyl-transfer RNA synthetase, class II		ortholog_one2one	ortholog_one2one	Ano:Ae:Dm
90.6.8	0.1	No sex bias	0.02	No sex bias	0	No sex bias	-0.21	No sex bias	-2.43	Female biased	AGAP008427	AGAP008427-RA	AGAP008427-PA	ENSF00000000303		3R:10599615..10601435	1773	590	GO:0005622;GO:0006396	intracellular;RNA processing	IPR003006;IPR013949;IPR003107	Immunoglobulin/major histocompatibility complex;U3 small nucleolar RNA-associated protein 6;RNA-processing protein, HAT helix		ortholog_one2one	ortholog_one2one	Ano:Ae:Dm
3.7.9	-0.14	No sex bias	-0.1	No sex bias	0.06	No sex bias	0.24	No sex bias	-2.43	Female biased	AGAP007456	AGAP007456-RA	AGAP007456-PA	ENSF00000000867		2L:46651129..46652960	1756	542			IPR001611;IPR003591	Leucine-rich repeat;Leucine-rich repeat, typical subtype	PF04563;PF04561;PF04565;PF06883;PF04567;PF00562;PF04560	ortholog_one2one		Ano:Ae
47.6.10	0.26	No sex bias	0.11	No sex bias	-0.13	No sex bias	-0.17	No sex bias	-2.44	Female biased	AGAP008601	AGAP008601-RA	AGAP008601-PA	ENSF00000003156		3R:13502639..13504881	1906	611	GO:0003676;GO:0005524;GO:0016787;GO:0004386;GO:0008026	nucleic acid binding;helicase activity;ATP binding;ATP-dependent helicase activity;hydrolase activity	IPR011545;IPR001650;IPR014021;IPR014014;IPR014001	DEAD/DEAH box helicase, N-terminal;Helicase, C-terminal;Helicase superfamily 1 and 2 ATP-binding;DEAD-box RNA helicase Q motif;DEAD-like helicases, N-terminal	PF08477;PF00071	ortholog_one2one	ortholog_one2one	Ano:Ae:Dm
74.8.11	-0.25	No sex bias	-0.15	No sex bias	-0.07	No sex bias	-0.17	No sex bias	-2.45	Female biased	AGAP010588	AGAP010588-RA	AGAP010588-PA	ENSF00000000015		3L:6553400..6555265	1716	546	GO:0005524;GO:0005515;GO:0006457;GO:0051082;GO:0044267	protein binding;ATP binding;protein folding;cellular protein metabolic process;unfolded protein binding	IPR001969;IPR002194;IPR002423;IPR001844	Peptidase aspartic, active site;Chaperonin TCP-1;Chaperonin Cpn60/TCP-1;Chaperonin Cpn60		ortholog_one2one	ortholog_one2one	Ano:Ae:Dm
15.1.1	-0.06	No sex bias	0.06	No sex bias	0.47	No sex bias	0.37	No sex bias	-2.46	Female biased	AGAP004334	AGAP004334-RA	AGAP004334-PA	ENSF00000012386		2R:54712445..54713706	1181	332					PF01780	ortholog_one2one		Ano:Ae
27.6.3	0.25	No sex bias	-0.07	No sex bias	-0.14	No sex bias	0.2	No sex bias	-2.48	Female biased	AGAP005211	AGAP005211-RA	AGAP005211-PA	ENSF00000000969		2L:12358996..12360867	1736	553	GO:0046872;GO:0003824;GO:0008152;GO:0005506;GO:0051536	catalytic activity;iron ion binding;metabolic process;metal ion binding;iron-sulfur cluster binding	IPR013848;IPR007197;IPR002792;IPR006638	Protein of unknown function UPF0004, N-terminal;Radical SAM;Deoxyribonuclease/rho motif-related TRAM;Elongator protein 3/MiaB/NifB	PF03027	ortholog_one2one	ortholog_one2one	Ano:Ae:Dm
41.3.1	0.3	No sex bias	0.14	No sex bias	0.11	No sex bias	0.07	No sex bias	-2.49	Female biased	AGAP004514	AGAP004514-RA	AGAP004514-PA	ENSF00000000333		2R:57249646..57251433	1728	575	GO:0005525;GO:0005622	GTP binding;intracellular	IPR006073;IPR014813;IPR002917	GTP1/OBG;GNL3L/Grn1 putative GTPase;GTP-binding protein, HSR1-related	PF00105;PF00104	ortholog_one2one	ortholog_one2one	Ano:Ae:Dm
33.7.2	0.02	No sex bias	0.47	No sex bias	0.01	No sex bias	-0.11	No sex bias	-2.5	Female biased	AGAP004054	AGAP004054-RA	AGAP004054-PA	ENSF00000000372		2R:49038742..49048402	1920	639	GO:0016787;GO:0004767;GO:0006685	sphingomyelin phosphodiesterase activity;sphingomyelin catabolic process;hydrolase activity	IPR004843;IPR008139	Metallophosphoesterase;Saposin B	PF04130	ortholog_one2many	ortholog_many2many	Ano:Ae:Dm
111.4.3	0.15	No sex bias	-0.12	No sex bias	-0.17	No sex bias	-0.39	No sex bias	-2.51	Female biased	AGAP011158	AGAP011158-RA	AGAP011158-PA	ENSF00000000884		3L:18109194..18110762	1415	455	GO:0003824;GO:0030170;GO:0009058;GO:0016769;GO:0016847	catalytic activity;biosynthetic process;"transferase activity, transferring nitrogenous groups";1-aminocyclopropane-1-carboxylate synthase activity;pyridoxal phosphate binding	IPR001176;IPR004839	1-aminocyclopropane-1-carboxylate synthase;Aminotransferase, class I and II	PF00651	ortholog_one2one	ortholog_one2one	Ano:Ae:Dm
45.4.2	0.3	No sex bias	0.06	No sex bias	0.01	No sex bias	-0.05	No sex bias	-2.51	Female biased	AGAP004190	AGAP004190-RA	AGAP004190-PA	ENSF00000000716		2R:51638144..51639859	1716	571			IPR001680;IPR012952	WD-40 repeat;BING4, C-terminal	PF00704	ortholog_one2many	ortholog_one2one	Ano:Ae:Dm
104.3.12	-0.09	No sex bias	-0.03	No sex bias	-0.39	No sex bias	0.15	No sex bias	-2.52	Female biased	AGAP006385	AGAP006385-RA	AGAP006385-PA	ENSF00000000285		2L:31026669..31027451	783	260	GO:0006508;GO:0004252	serine-type endopeptidase activity;proteolysis	IPR001254;IPR001314	Peptidase S1 and S6, chymotrypsin/Hap;Peptidase S1A, chymotrypsin		ortholog_one2many	ortholog_one2one	Ano:Ae:Dm
76.3.3	-0.16	No sex bias	-0.27	No sex bias	-0.3	No sex bias	-0.55	No sex bias	-2.53	Female biased	AGAP003890	AGAP003890-RA	AGAP003890-PA	ENSF00000000384		2R:45611157..45612098	900	299			IPR007109	Brix		ortholog_one2one	ortholog_one2one	Ano:Ae:Dm
37.8.9	0.11	No sex bias	-0.31	No sex bias	-0.13	No sex bias	-0.54	No sex bias	-2.54	Female biased	AGAP001502	AGAP001502-RA	AGAP001502-PA	ENSF00000000287		2R:5690860..5692322	1025	101	GO:0005524;GO:0006457	ATP binding;protein folding	IPR001476	Chaperonin Cpn10	PF07732;PF00394;PF07731	ortholog_one2many	ortholog_one2many	Ano:Ae:Dm
92.3.4	-0.17	No sex bias	0.04	No sex bias	-0.1	No sex bias	-0.57	No sex bias	-2.55	Female biased	AGAP008952	AGAP008952-RA	AGAP008952-PA	ENSF00000000329		3R:21793905..21795494	1508	429	GO:0000166;GO:0003676;GO:0003723;GO:0005515;GO:0005634;GO:0006396;GO:0008098;GO:0030529	nucleotide binding;nucleic acid binding;RNA binding;protein binding;nucleus;RNA processing;5S rRNA primary transcript binding;ribonucleoprotein complex	IPR002344;IPR006630;IPR000504;IPR014886	Lupus La protein;RNA-binding protein Lupus La;RNA-binding region RNP-1 (RNA recognition motif);RNA binding motif		ortholog_one2one	ortholog_one2one	Ano:Ae:Dm
17.5.11	0.05	No sex bias	-0.07	No sex bias	-0.04	No sex bias	-0.31	No sex bias	-2.55	Female biased	AGAP009046	AGAP009046-RA	AGAP009046-PA	ENSF00000000349		3R:24679530..24681041	1512	503			IPR001680	WD-40 repeat	PF00501	ortholog_one2one	ortholog_one2one	Ano:Ae:Dm
80.1.9	0.11	No sex bias	-0.02	No sex bias	0.13	No sex bias	-0.17	No sex bias	-2.56	Female biased	AGAP004739	AGAP004739-RA	AGAP004739-PA	ENSF00000002144		2L:2976111..2977915	1714	521	GO:0003723;GO:0006396;GO:0016439;GO:0005730;GO:0007281;GO:0001522	pseudouridine synthesis;RNA binding;nucleolus;RNA processing;germ cell development;tRNA-pseudouridine synthase activity	IPR012960;IPR002501;IPR002478	DKCLD;tRNA pseudouridine synthase B, N-terminal-2;PUA		ortholog_one2one	ortholog_one2one	Ano:Ae:Dm
39.8.10	0.23	No sex bias	0.03	No sex bias	0.45	No sex bias	0.41	No sex bias	-2.56	Female biased	AGAP001130	AGAP001130-RA	AGAP001130-PA	ENSF00000000672		2R:545598..547886	1909	445			IPR002058	PAP/25A-associated		ortholog_one2one	ortholog_many2many	Ano:Ae:Dm
72.6.7	0.48	No sex bias	0.26	No sex bias	0.31	No sex bias	0	No sex bias	-2.57	Female biased	AGAP010691	AGAP010691-RA	AGAP010691-PA	ENSF00000000285		3L:8608707..8610870	2084	653	GO:0005524;GO:0006457;GO:0051082	ATP binding;protein folding;unfolded protein binding	IPR001404;IPR003594	Heat shock protein Hsp90;ATP-binding region, ATPase-like		ortholog_one2one	ortholog_one2one	Ano:Ae:Dm
75.7.8	0.15	No sex bias	-0.29	No sex bias	-0.02	No sex bias	0.02	No sex bias	-2.59	Female biased	AGAP006130	AGAP006130-RA	AGAP006130-PA	ENSF00000000385		2L:27031605..27033454	1721	539						ortholog_one2many	ortholog_one2one	Ano:Ae:Dm
49.2.1	0.36	No sex bias	-0.08	No sex bias	0.22	No sex bias	-0.05	No sex bias	-2.63	Female biased	AGAP009907	AGAP009907-RA	AGAP009907-PA	ENSF00000002742		3R:45186831..45189277	1973	646	GO:0008270;GO:0006508;GO:0008237;GO:0004179;GO:0004463	membrane alanyl aminopeptidase activity;leukotriene-A4 hydrolase activity;proteolysis;metallopeptidase activity;zinc ion binding	IPR006025;IPR014782;IPR015211	Peptidase M, neutral zinc metallopeptidases, zinc;Peptidase M1, membrane alanine aminopeptidase, N-;Leukotriene A4 hydrolase, C-terminal	PF03931;PF01466	ortholog_one2one	ortholog_one2one	Ano:Ae:Dm
69.8.2	0.75	No sex bias	-0.03	No sex bias	0.28	No sex bias	0.31	No sex bias	-2.63	Female biased	AGAP010553	AGAP010553-RA	AGAP010553-PA	ENSF00000000812		3L:6298226..6306673	2052	643	GO:0003676;GO:0000166;GO:0000398;GO:0000381;GO:0006376;GO:0007282;GO:0000380	nucleotide binding;"alternative nuclear mRNA splicing, via spliceosome";"regulation of alternative nuclear mRNA splicing, via spliceosome";"nuclear mRNA splicing, via spliceosome";nucleic acid binding;mRNA splice site selection;cystoblast division	IPR000104;IPR001859;IPR000504;IPR003954	Antifreeze protein, type I;Ribosomal protein P2;RNA-binding region RNP-1 (RNA recognition motif);RNA recognition, region 1		ortholog_one2one	ortholog_one2one	Ano:Ae:Dm
104.5.9	-0.05	No sex bias	-0.12	No sex bias	-0.26	No sex bias	-0.24	No sex bias	-2.64	Female biased	AGAP005375	AGAP005375-RA	AGAP005375-PA	ENSF00000004109		2L:14724450..14726177	1652	510	GO:0005515	protein binding	IPR007064	NMD3		ortholog_one2one	ortholog_one2one	Ano:Ae:Dm
46.8.1	0.39	No sex bias	0.47	No sex bias	0.16	No sex bias	-0.05	No sex bias	-2.66	Female biased	AGAP008578	AGAP008578-RA	AGAP008578-PA	ENSF00000002050		3R:13261397..13264627	2284	596	GO:0003676;GO:0005524;GO:0016787;GO:0000166;GO:0004386;GO:0008026;GO:0005515;GO:0046843;GO:0007293;GO:0003723;GO:0007316	nucleotide binding;nucleic acid binding;RNA binding;helicase activity;protein binding;ATP binding;germarium-derived egg chamber formation;pole plasm RNA localization;ATP-dependent helicase activity;hydrolase activity;dorsal appendage formation	IPR000629;IPR002952;IPR011545;IPR001650;IPR014021;IPR014014;IPR014001	ATP-dependent helicase, DEAD-box;Eggshell protein;DEAD/DEAH box helicase, N-terminal;Helicase, C-terminal;Helicase superfamily 1 and 2 ATP-binding;DEAD-box RNA helicase Q motif;DEAD-like helicases, N-terminal	PF00227	ortholog_one2one	ortholog_one2one	Ano:Ae:Dm
86.3.9	0.03	No sex bias	-0.04	No sex bias	-0.2	No sex bias	-0.29	No sex bias	-2.7	Female biased	AGAP005781	AGAP005781-RA	AGAP005781-PA	ENSF00000001878		2L:20546129..20549634	2787	426	GO:0003824;GO:0030170;GO:0016740;GO:0008415;GO:0009058;GO:0016769;GO:0008890	catalytic activity;acyltransferase activity;glycine C-acetyltransferase activity;biosynthetic process;transferase activity;"transferase activity, transferring nitrogenous groups";pyridoxal phosphate binding	IPR001917;IPR001085;IPR004839	Aminotransferase, class-II;Glycine hydroxymethyltransferase;Aminotransferase, class I and II		ortholog_one2one	ortholog_one2one	Ano:Ae:Dm
27.7.8	0.16	No sex bias	-0.28	No sex bias	0	No sex bias	-0.02	No sex bias	-2.7	Female biased	AGAP005802	AGAP005802-RA	AGAP005802-PA	ENSF00000000523		2L:21199038..21200529	1091	261	GO:0005622;GO:0003723;GO:0003735;GO:0005840;GO:0006412;GO:0019843;GO:0030529	RNA binding;structural constituent of ribosome;intracellular;ribosome;translation;rRNA binding;ribonucleoprotein complex	IPR002171	Ribosomal protein L2	PF00089	ortholog_one2one	ortholog_one2one	Ano:Ae:Dm
86.5.7	0.15	No sex bias	0.05	No sex bias	0.05	No sex bias	-0.28	No sex bias	-2.71	Female biased	AGAP000954	AGAP000954-RA	AGAP000954-PA	ENSF00000000372		X:18343456..18352463	1763	355	GO:0000287;GO:0009116;GO:0009165;GO:0004749	magnesium ion binding;ribose phosphate diphosphokinase activity;nucleoside metabolic process;nucleotide biosynthetic process	IPR000836	Phosphoribosyltransferase		ortholog_one2one	ortholog_one2one	Ano:Ae:Dm
56.1.7	0.27	No sex bias	0.16	No sex bias	0.13	No sex bias	-0.06	No sex bias	-2.8	Female biased	AGAP003462	AGAP003462-RA	AGAP003462-PA	ENSF00000000317		2R:37963529..37964635	1107	368	GO:0008152;GO:0008168;GO:0016571;GO:0019919;GO:0042054;GO:0035242;GO:0035241	metabolic process;methyltransferase activity;histone methylation;"peptidyl-arginine methylation, to asymmetrical-dimethyl arginine";protein-arginine omega-N monomethyltransferase activity;protein-arginine omega-N asymmetric methyltransferase activity;histone methyltransferase activity	IPR013216	Methyltransferase type 11		ortholog_one2many	ortholog_one2one	Ano:Ae:Dm
30.3.8	0.58	No sex bias	0.39	No sex bias	0.22	No sex bias	0.21	No sex bias	-2.81	Female biased	AGAP005971	AGAP005971-RA	AGAP005971-PA	ENSF00000000250		2L:24320898..24330936	3381	694	GO:0007444	imaginal disc development	IPR007000	Laminin A	PF00226	ortholog_one2one	ortholog_one2one	Ano:Ae:Dm
63.3.7	0.36	No sex bias	0.01	No sex bias	0.4	No sex bias	0.39	No sex bias	-2.81	Female biased	AGAP003768	AGAP003768-RA	AGAP003768-PA	ENSF00000000972		2R:43124478..43125724	967	274	GO:0005622;GO:0003723;GO:0003735;GO:0005840;GO:0006412;GO:0015935;GO:0030529;GO:0005811	RNA binding;structural constituent of ribosome;intracellular;lipid particle;ribosome;translation;small ribosomal subunit;ribonucleoprotein complex	IPR013810;IPR005324	Ribosomal protein S5, N-terminal;Ribosomal protein S5, C-terminal		ortholog_one2one	ortholog_one2one	Ano:Ae:Dm
62.8.6	-0.03	No sex bias	0.11	No sex bias	-0.49	No sex bias	-0.39	No sex bias	-2.83	Female biased	AGAP011948	AGAP011948-RA	AGAP011948-PA	ENSF00000000156		3L:35499481..35502693	1375	361	GO:0003824;GO:0044237;GO:0050662	catalytic activity;cellular metabolic process;coenzyme binding	IPR005913;IPR001509;IPR002225;IPR013120	dTDP-4-dehydrorhamnose reductase;NAD-dependent epimerase/dehydratase;3-beta hydroxysteroid dehydrogenase/isomerase;Male sterility C-terminal		ortholog_one2one	ortholog_one2one	Ano:Ae:Dm
101.2.8	0.24	No sex bias	0.08	No sex bias	0.01	No sex bias	-0.05	No sex bias	-2.86	Female biased	AGAP002306	AGAP002306-RA	AGAP002306-PA	ENSF00000000269		2R:19054078..19056153	1396	435	GO:0005622;GO:0003735;GO:0005840;GO:0006412;GO:0005811	structural constituent of ribosome;intracellular;lipid particle;ribosome;translation	IPR013000;IPR002136	Ribosomal protein L4/L1e, archeabacterial like;Ribosomal protein L4/L1e	PF00024;PF00100	ortholog_one2one	ortholog_one2one	Ano:Ae:Dm
60.7.12	-0.1	No sex bias	0.03	No sex bias	-0.48	No sex bias	-0.08	No sex bias	-2.91	Female biased	AGAP002353	AGAP002353-RA	AGAP002353-PA	ENSF00000000329		2R:20547293..20548540	1248	415	GO:0006629	lipid metabolic process	IPR008262;IPR006693;IPR000073	Lipase, active site;AB-hydrolase associated lipase region;Alpha/beta hydrolase fold-1	PF00515;PF07719;PF00023;PF00560	ortholog_one2many	ortholog_many2many	Ano:Ae:Dm
69.1.9	0.01	No sex bias	-0.09	No sex bias	-0.44	No sex bias	-0.44	No sex bias	-2.92	Female biased	AGAP001045	AGAP001045-RA	AGAP001045-PA	ENSF00000000418		X:20172573..20174282	1644	425							ortholog_one2one	Ano:Dm
82.5.8	0.13	No sex bias	-0.08	No sex bias	-0.28	No sex bias	-0.34	No sex bias	-2.92	Female biased	AGAP009438	AGAP009438-RA	AGAP009438-PA	ENSF00000001786		3R:33488887..33491690	2602	827			IPR012948;IPR007034	AARP2CN;Protein of unknown function DUF663		ortholog_one2one	ortholog_one2one	Ano:Ae:Dm
1.7.2	-0.18	No sex bias	-0.44	No sex bias	-0.29	No sex bias	-0.09	No sex bias	-2.95	Female biased	AGAP007552	AGAP007552-RA	AGAP007552-PA	ENSF00000000333		2L:47538117..47540972	1385	297	GO:0005515	protein binding	IPR001611;IPR003603	Leucine-rich repeat;U2A'/phosphoprotein 32 family A, C-terminal	PF01826	ortholog_one2one	ortholog_one2many	Ano:Ae:Dm
107.6.3	-0.2	No sex bias	-0.13	No sex bias	-0.37	No sex bias	-0.49	No sex bias	-2.97	Female biased	AGAP007635	AGAP007635-RA	AGAP007635-PA	ENSF00000000462		2L:48514447..48515417	971	256						ortholog_one2one	ortholog_one2one	Ano:Ae:Dm
15.3.3	-0.46	No sex bias	-0.42	No sex bias	-0.52	No sex bias	-0.59	No sex bias	-3	Female biased	AGAP004395	AGAP004395-RA	AGAP004395-PA	ENSF00000000372		2R:55593914..55595803	618	175	GO:0003676;GO:0005634	nucleic acid binding;nucleus	IPR004301	Nucleoplasmin	PF07815;PF00018;PF07653	ortholog_one2one	ortholog_one2many	Ano:Ae:Dm
91.7.11	0.37	No sex bias	0.34	No sex bias	0.13	No sex bias	-0.06	No sex bias	-3.05	Female biased	AGAP008487	AGAP008487-RA	AGAP008487-PA	ENSF00000000372		3R:11220766..11223124	2023	636	GO:0016787	hydrolase activity	IPR004843;IPR008139	Metallophosphoesterase;Saposin B		ortholog_one2many	ortholog_many2many	Ano:Ae:Dm
52.8.7	0.22	No sex bias	0.22	No sex bias	0.58	No sex bias	-0.04	No sex bias	-3.1	Female biased	AGAP001240	AGAP001240-RA	AGAP001240-PA	ENSF00000000418		2R:1882693..1884710	1549	497	GO:0006508;GO:0008236	proteolysis;serine-type peptidase activity	IPR008758	Peptidase S28	PF07776;PF00096	ortholog_one2one	ortholog_one2many	Ano:Ae:Dm
33.2.3	-0.18	No sex bias	0.05	No sex bias	-0.06	No sex bias	0.04	No sex bias	-3.12	Female biased	AGAP004078	AGAP004078-RA	AGAP004078-PA	ENSF00000004130		2R:49503353..49510627	2983	969	GO:0003677;GO:0005694;GO:0003918;GO:0006265;GO:0003917;GO:0008283;GO:0005737;GO:0005634;GO:0007275;GO:0009790;GO:0048477;GO:0002168;GO:0007059;GO:0030261	instar larval development;DNA binding;DNA topoisomerase type I activity;DNA topoisomerase (ATP-hydrolyzing) activity;nucleus;chromosome;cytoplasm;DNA topological change;chromosome segregation;multicellular organismal development;cell proliferation;embryonic development;chromosome condensation;oogenesis	IPR001631;IPR008336;IPR013500;IPR013499	DNA topoisomerase I, C-terminal;DNA topoisomerase I, DNA binding, eukaryotic-type;DNA topoisomerase I, catalytic core, eukaryotic-t;DNA topoisomerase I, C-terminal, eukaryotic-type	PF00762	ortholog_one2one	ortholog_one2one	Ano:Ae:Dm
38.5.8	-0.3	No sex bias	-0.52	No sex bias	-0.45	No sex bias	-0.44	No sex bias	-3.14	Female biased	AGAP003592	AGAP003592-RA	AGAP003592-PA	ENSF00000000156		2R:40369299..40370892	1028	314	GO:0005622;GO:0003735;GO:0005840;GO:0030529;GO:0042254;GO:0006414	structural constituent of ribosome;intracellular;ribosome;translational elongation;ribonucleoprotein complex;ribosome biogenesis and assembly	IPR001790;IPR001813	Ribosomal protein L10;Ribosomal protein 60S	PF00151	ortholog_one2one	ortholog_one2one	Ano:Ae:Dm
17.5.5	0.07	No sex bias	-0.07	No sex bias	-0.11	No sex bias	-0.13	No sex bias	-3.15	Female biased	AGAP009031	AGAP009031-RA	AGAP009031-PA	ENSF00000001295		3R:24355972..24357240	978	323	GO:0005622;GO:0003723;GO:0003735;GO:0005840;GO:0006412;GO:0005515;GO:0008097;GO:0019843;GO:0030529	RNA binding;structural constituent of ribosome;protein binding;intracellular;ribosome;translation;5S rRNA binding;rRNA binding;ribonucleoprotein complex	IPR005485;IPR005484	Eukaryotic ribosomal protein L5;Ribosomal protein L18P/L5E		ortholog_one2one	ortholog_one2one	Ano:Ae:Dm
89.7.5	-0.17	No sex bias	-0.11	No sex bias	-0.22	No sex bias	-0.76	No sex bias	-3.16	Female biased	AGAP007473	AGAP007473-RA	AGAP007473-PA	ENSF00000003943		2L:46748309..46749901	1283	372	GO:0006457	protein folding	IPR002038;IPR001179	Osteopontin;Peptidyl-prolyl cis-trans isomerase, FKBP-type		ortholog_one2one	ortholog_one2one	Ano:Ae:Dm
3.7.10	-0.32	No sex bias	-0.09	No sex bias	-0.2	No sex bias	0.2	No sex bias	-3.26	Female biased	AGAP007453	AGAP007453-RA	AGAP007453-PA	ENSF00000000867		2L:46645836..46647388	1487	465			IPR000585;IPR001611;IPR000799;IPR003591	Hemopexin;Leucine-rich repeat;Steroidogenic acute regulatory protein;Leucine-rich repeat, typical subtype		ortholog_one2one		Ano:Ae
60.5.9	0.07	No sex bias	-0.01	No sex bias	-0.06	No sex bias	-0.2	No sex bias	-3.27	Female biased	AGAP002387	AGAP002387-RA	AGAP002387-PA	ENSF00000000372		2R:20878453..20880218	1565	416	GO:0003993	acid phosphatase activity	IPR000560	Histidine acid phosphatase		ortholog_one2one	ortholog_one2one	Ano:Ae:Dm
22.3.1	0.15	No sex bias	0.06	No sex bias	0.12	No sex bias	-0.08	No sex bias	-3.27	Female biased	AGAP011845	AGAP011845-RA	AGAP011845-PA	ENSF00000001929		3L:33984809..33985865	936	127	GO:0003677;GO:0005634;GO:0000786;GO:0005694;GO:0006334	nucleosome;DNA binding;nucleus;chromosome;nucleosome assembly	IPR002119;IPR007125	Histone H2A;Histone core	PF08395	ortholog_one2one	ortholog_one2many	Ano:Ae:Dm
37.3.10	0.24	No sex bias	-0.05	No sex bias	-0.08	No sex bias	-0.29	No sex bias	-3.31	Female biased	AGAP004175	AGAP004175-RA	AGAP004175-PA	ENSF00000001051		2R:51225139..51227118	1802	497	GO:0003824;GO:0008152;GO:0009116;GO:0006207;GO:0006221;GO:0004588;GO:0004590	catalytic activity;orotate phosphoribosyltransferase activity;orotidine-5'-phosphate decarboxylase activity;'de novo' pyrimidine base biosynthetic process;pyrimidine nucleotide biosynthetic process;metabolic process;nucleoside metabolic process	IPR002375;IPR001754;IPR000836	Purine/pyrimidine phosphoribosyl transferase;Orotidine 5'-phosphate decarboxylase, core;Phosphoribosyltransferase	PF00612;PF00004	ortholog_one2one	ortholog_one2one	Ano:Ae:Dm
41.1.3	0.33	No sex bias	0.2	No sex bias	-0.21	No sex bias	0.29	No sex bias	-3.35	Female biased	AGAP004557	AGAP004557-RA	AGAP004557-PA	ENSF00000000944		2R:57589244..57592098	2775	924			IPR001680;IPR007319	WD-40 repeat;Utp21 specific WD40-associated	PF08154;PF00400	ortholog_one2one	ortholog_one2one	Ano:Ae:Dm
107.1.3	0.28	No sex bias	0.01	No sex bias	-0.08	No sex bias	-0.04	No sex bias	-3.4	Female biased	AGAP007050	AGAP007050-RA	AGAP007050-PA	ENSF00000000879		2L:41828921..41831427	2191	652	GO:0005525	GTP binding	IPR006073;IPR001806;IPR002917;IPR010674;IPR012973	GTP1/OBG;Ras GTPase;GTP-binding protein, HSR1-related;Nucleolar GTP-binding 1;NOG, C-terminal		ortholog_one2one	ortholog_one2one	Ano:Ae:Dm
99.5.5	-0.24	No sex bias	-0.07	No sex bias	-0.09	No sex bias	-0.1	No sex bias	-3.42	Female biased	AGAP003086	AGAP003086-RA	AGAP003086-PA	ENSF00000000620		2R:32378725..32379968	1165	250						ortholog_one2many	ortholog_one2many	Ano:Ae:Dm
109.3.12	-0.15	No sex bias	-0.16	No sex bias	0.06	No sex bias	-0.03	No sex bias	-3.67	Female biased	AGAP010789	AGAP010789-RA	AGAP010789-PA	ENSF00000000303		3L:10392935..10394777	1101	321	GO:0016020	membrane	IPR013032;IPR006149;IPR006210	EGF-like region;Nematode-specific EB region;EGF	PF04577	ortholog_one2one	ortholog_one2one	Ano:Ae:Dm
104.1.5	-0.21	No sex bias	-0.38	No sex bias	-0.39	No sex bias	-0.1	No sex bias	-3.7	Female biased	AGAP009593	AGAP009593-RA	AGAP009593-PA	ENSF00000000592		3R:36730614..36731915	1302	433	GO:0008270;GO:0006508;GO:0004180;GO:0004182;GO:0005615;GO:0007586;GO:0008233;GO:0008237;GO:0016787;GO:0046872	carboxypeptidase activity;carboxypeptidase A activity;extracellular space;proteolysis;digestion;peptidase activity;metallopeptidase activity;zinc ion binding;hydrolase activity;metal ion binding	IPR000834;IPR003146	Peptidase M14, carboxypeptidase A;Proteinase inhibitor, carboxypeptidase propeptide		ortholog_one2many	ortholog_many2many	Ano:Ae:Dm
39.4.4	0.38	No sex bias	0.13	No sex bias	-0.11	No sex bias	-0.22	No sex bias	-3.78	Female biased	AGAP000719	AGAP000719-RA	AGAP000719-PA	ENSF00000000799		X:13067687..13073487	1492	432	GO:0016787;GO:0004013;GO:0006730	adenosylhomocysteinase activity;one-carbon compound metabolic process;hydrolase activity	IPR000043	S-adenosyl-L-homocysteine hydrolase		ortholog_one2one	ortholog_one2one	Ano:Ae:Dm
92.3.2	0.19	No sex bias	0.23	No sex bias	0.12	No sex bias	-0.21	No sex bias	-3.89	Female biased	AGAP002171	AGAP002171-RA	AGAP002171-PA	ENSF00000000539		2R:16835251..16837841	1840	527			IPR005819;IPR012974;IPR012976;IPR002687	Histone H5;NOP5, N-terminal;NOSIC;Pre-mRNA processing ribonucleoprotein, binding re			ortholog_one2one	Ano:Dm
44.5.11	-0.16	No sex bias	-0.3	No sex bias	0.36	No sex bias	0.07	No sex bias	-4.33	Female biased	AGAP011026	AGAP011026-RA	AGAP011026-PA	ENSF00000003763		3L:14583860..14586128	1819	570	GO:0016787;GO:0009166;GO:0016788;GO:0008253	5'-nucleotidase activity;nucleotide catabolic process;hydrolase activity;"hydrolase activity, acting on ester bonds"	IPR006146;IPR006179;IPR004843;IPR008334	5'-Nucleotidase, N-terminal;5'-Nucleotidase and apyrase;Metallophosphoesterase;5'-Nucleotidase, C-terminal	PF03722;PF00372;PF03723	ortholog_one2one	ortholog_one2many	Ano:Ae:Dm
103.8.1	0.16	No sex bias	-0.09	No sex bias	0.14	No sex bias	0.07	No sex bias	-4.61	Female biased	AGAP006421	AGAP006421-RA	AGAP006421-PA	ENSF00000002403		2L:31693742..31694830	931	260	GO:0005576	extracellular region	IPR002413;IPR001283;IPR014044	Ves allergen;Allergen V5/Tpx-1 related;SCP-like extracellular	PF00415	ortholog_many2many	ortholog_many2many	Ano:Ae:Dm
92.5.8	-0.09	No sex bias	0.03	No sex bias	-0.4	No sex bias	-0.29	No sex bias	-4.86	Female biased	AGAP000150	AGAP000150-RA	AGAP000150-PA	ENSF00000001424		X:2405694..2406041	348	115								Ano only
48.5.7	-0.15	No sex bias	0.03	No sex bias	0.22	No sex bias	-0.29	No sex bias	-6.56	Female biased	AGAP008861	AGAP008861-RA	AGAP008861-PA	ENSF00000000248		3R:19868089..19869122	967	259	GO:0006508;GO:0008233;GO:0016787;GO:0004252	serine-type endopeptidase activity;proteolysis;peptidase activity;hydrolase activity	IPR001254;IPR001314	Peptidase S1 and S6, chymotrypsin/Hap;Peptidase S1A, chymotrypsin		ortholog_one2one	ortholog_many2many	Ano:Ae:Dm
77.5.9			0.23	No sex bias	0.54	No sex bias	0.69	No sex bias	-0.81	Female biased	AGAP000525	AGAP000525-RA	AGAP000525-PA	ENSF00000001565		X:9460889..9465162	903	291	GO:0003676;GO:0000166;GO:0008283;GO:0005829;GO:0006413;GO:0003743	nucleotide binding;nucleic acid binding;translation initiation factor activity;cytosol;translational initiation;cell proliferation	IPR000504	RNA-binding region RNP-1 (RNA recognition motif)		ortholog_one2one	ortholog_one2one	Ano:Ae:Dm
85.4.3			-0.17	No sex bias	0.2	No sex bias	0.29	No sex bias	-0.83	Female biased	AGAP007395	AGAP007395-RA	AGAP007395-PA	ENSF00000003516		2L:46291244..46294968	3630	1209	GO:0003723;GO:0004540	RNA binding;ribonuclease activity	IPR001900	Ribonuclease II and R		ortholog_one2one	ortholog_one2one	Ano:Ae:Dm
54.3.7			0.1	No sex bias	0.32	No sex bias	-0.07	No sex bias	-0.86	Female biased	AGAP006448	AGAP006448-RB;AGAP006448-RA;AGAP006448-RC	AGAP006448-PB;AGAP006448-PA;AGAP006448-PC	ENSF00000000385;ENSF00000001418		2L:32203619..32253248	1350;1436;1292	373;324;296	GO:0007165;GO:0006468;GO:0008603;GO:0005952;;GO:0007015;GO:0008103;GO:0007591	cAMP-dependent protein kinase complex;protein amino acid phosphorylation;actin filament organization;signal transduction;"molting cycle, chitin-based cuticle";oocyte microtubule cytoskeleton polarization;cAMP-dependent protein kinase regulator activity;	IPR000595;IPR002373;IPR007858;IPR003117	Cyclic nucleotide-binding;cAMP/cGMP-dependent protein kinase;Dpy-30;cAMP-dependent protein kinase regulator, type II	PF00089	ortholog_one2one	ortholog_one2one	Ano:Ae:Dm
14.2.8			0.09	No sex bias	-0.02	No sex bias	0.11	No sex bias	-0.91	Female biased	AGAP002472	AGAP002472-RA	AGAP002472-PA	ENSF00000001493		2R:21846487..21850551	3563	1138	GO:0003676;GO:0005634	nucleic acid binding;nucleus	IPR001209;IPR004871	Ribosomal protein S14;CPSF A subunit, C-terminal	PF00109;PF02801	ortholog_one2one	ortholog_one2one	Ano:Ae:Dm
81.6.3			0.32	No sex bias	0.64	No sex bias	0.28	No sex bias	-0.92	Female biased	AGAP010599	AGAP010599-RA	AGAP010599-PA	ENSF00000000439		3L:7065959..7068610	1992	663	GO:0005488	binding	IPR002048;IPR001440;IPR013105;IPR013026;IPR013212	Calcium-binding EF-hand;Tetratricopeptide TPR_1;Tetratricopeptide TPR_2;Tetratricopeptide region;Mad3/BUB1 homology region 1		ortholog_one2one	ortholog_one2one	Ano:Ae:Dm
109.8.4			-0.16	No sex bias	-0.07	No sex bias	-0.15	No sex bias	-0.93	Female biased	AGAP005043	AGAP005043-RA;AGAP005043-RB	AGAP005043-PA;AGAP005043-PB	ENSF00000001565		2L:8770771..8776180	2709;2568	902;855	GO:0006508;GO:0016020;GO:0008236;GO:0004274;	dipeptidyl-peptidase IV activity;proteolysis;serine-type peptidase activity;membrane;	IPR002469;IPR001375	Peptidase S9B, dipeptidylpeptidase IV N-terminal;Peptidase S9, prolyl oligopeptidase active site r		ortholog_one2one	ortholog_one2one	Ano:Ae:Dm
24.6.4			0.04	No sex bias	-0.01	No sex bias	-0.23	No sex bias	-0.95	Female biased	AGAP007891	AGAP007891-RA	AGAP007891-PA	ENSF00000000080		3R:2530399..2533785	3072	977	GO:0003723;GO:0005524;GO:0004812;GO:0006418;GO:0004825;GO:0006431	RNA binding;aminoacyl-tRNA ligase activity;methionine-tRNA ligase activity;ATP binding;tRNA aminoacylation for protein translation;methionyl-tRNA aminoacylation	IPR001412;IPR014758;IPR015413;IPR000738	Aminoacyl-tRNA synthetase, class I;Methionyl-tRNA synthetase, class Ia, N-terminal;tRNA synthetase class I (M);WHEP-TRS	PF01336;PF00152	ortholog_one2many	ortholog_one2one	Ano:Ae:Dm
47.3.11			-0.44	No sex bias	-0.32	No sex bias	-0.41	No sex bias	-0.98	Female biased	AGAP000879	AGAP000879-RA	AGAP000879-PA	ENSF00000000304		X:16665872..16671544	1797	549			IPR003534	Major royal jelly protein	PF00224;PF02887	ortholog_one2many		Ano:Ae
53.5.9			-0.09	No sex bias	0.46	No sex bias	-0.05	No sex bias	-1.02	Female biased	AGAP001256	AGAP001256-RA	AGAP001256-PA	ENSF00000003833		2R:2053489..2059076	2297	628	GO:0005524;GO:0016301;GO:0016772;GO:0000103;GO:0004781	sulfate assimilation;sulfate adenylyltransferase (ATP) activity;ATP binding;kinase activity;"transferase activity, transferring phosphorus-containing groups"	IPR002891;IPR002650	Adenylylsulfate kinase, C-terminal;ATP-sulfurylase	PF04547	ortholog_one2one	ortholog_one2one	Ano:Ae:Dm
109.7.8			0.22	No sex bias	0.14	No sex bias	0.37	No sex bias	-1.02	Female biased	AGAP005042	AGAP005042-RA	AGAP005042-PA	ENSF00000003040		2L:8751403..8758975	3739	1236	GO:0030140;GO:0008088;GO:0019894	axon cargo transport;kinesin binding;trans-Golgi network transport vesicle			PF02897;PF00326	ortholog_one2one	ortholog_one2one	Ano:Ae:Dm
13.6.10			0.21	No sex bias	-0.07	No sex bias	-0.06	No sex bias	-1.04	Female biased	AGAP010223	AGAP010223-RA	AGAP010223-PA	ENSF00000000541		3R:51184227..51186053	1500	499	GO:0007424	open tracheal system development	IPR001778;IPR000431;IPR000104	Pollen allergen Poa pIX/Phl pVI, C-terminal;5-Hydroxytryptamine 5B receptor;Antifreeze protein, type I	PF03006	ortholog_one2many	ortholog_one2one	Ano:Ae:Dm
101.2.4			0.1	No sex bias	-0.05	No sex bias	-0.76	No sex bias	-1.08	Female biased	AGAP002300	AGAP002300-RA	AGAP002300-PA	ENSF00000000738		2R:19027548..19040514	2910	969	GO:0003676;GO:0005622;GO:0006396;GO:0008408;GO:0000176	nuclear exosome (RNase complex);nucleic acid binding;intracellular;RNA processing;3'-5' exonuclease activity	IPR012588;IPR002562;IPR002121	PMC2NT;3'-5' exonuclease;HRDC	PF00076	ortholog_one2one	ortholog_one2one	Ano:Ae:Dm
93.7.10			0.54	No sex bias	0.18	No sex bias	0.14	No sex bias	-1.11	Female biased	AGAP003680	AGAP003680-RA	AGAP003680-PA	ENSF00000001023		2R:41907050..41914532	2363	778	GO:0005524;GO:0016020;GO:0006810;GO:0000166;GO:0016887;GO:0017111;GO:0042626	nucleotide binding;ATP binding;transport;membrane;ATPase activity;nucleoside-triphosphatase activity;"ATPase activity, coupled to transmembrane movement of substances"	IPR003439;IPR013526;IPR013525;IPR003593	ABC transporter related;ABC-2 transporter;ABC-2 type transporter;AAA+ ATPase, core		ortholog_one2many	ortholog_one2one	Ano:Ae:Dm
48.3.3			-0.12	No sex bias	0.29	No sex bias	0	No sex bias	-1.16	Female biased	AGAP009942	AGAP009942-RA	AGAP009942-PA	ENSF00000000517		3R:45763104..45764612	1359	452			IPR001680	WD-40 repeat	PF02185;PF03097;PF00595	ortholog_one2one	ortholog_one2one	Ano:Ae:Dm
76.7.12			0.39	No sex bias	-0.22	No sex bias	0.39	No sex bias	-1.2	Female biased	AGAP010630	AGAP010630-RA	AGAP010630-PA	ENSF00000001018		3L:7641525..7645657	3288	1080	GO:0016021;GO:0016020;GO:0006810;GO:0005216;GO:0006811;GO:0006816;GO:0005262;GO:0007589;GO:0009628	ion channel activity;calcium channel activity;transport;ion transport;calcium ion transport;body fluid secretion;response to abiotic stimulus;membrane;integral to membrane	IPR002153;IPR002110;IPR013555;IPR005821;IPR000694	Transient receptor potential protein;Ankyrin;Transient receptor ion channel II;Ion transport;Proline-rich region		ortholog_one2many	ortholog_one2one	Ano:Ae:Dm
49.4.2			0.14	No sex bias	0.12	No sex bias	-0.06	No sex bias	-1.21	Female biased	AGAP004275	AGAP004275-RA	AGAP004275-PA	ENSF00000004415		2R:53568087..53570807	2721	906	GO:0005524;GO:0003677;GO:0005634;GO:0000166;GO:0006270;GO:0008094;GO:0030261;GO:0043138	nucleotide binding;DNA binding;ATP binding;nucleus;DNA replication initiation;DNA-dependent ATPase activity;chromosome condensation;3'-5' DNA helicase activity	IPR001208;IPR008045;IPR008047;IPR000523;IPR003593	MCM;MCM protein 2;MCM protein 4;Magnesium chelatase, ChlI subunit;AAA+ ATPase, core	PF01130	ortholog_one2many	ortholog_one2many	Ano:Ae:Dm
21.3.5			-0.01	No sex bias	-0.3	No sex bias	-0.36	No sex bias	-1.23	Female biased	AGAP000320	AGAP000320-RA	AGAP000320-PA	ENSF00000002404		X:5679568..5695186	2093	659			IPR001680	WD-40 repeat		ortholog_one2one	ortholog_one2many	Ano:Ae:Dm
20.8.3			-0.18	No sex bias	0.07	No sex bias	0.41	No sex bias	-1.26	Female biased	AGAP006997	AGAP006997-RA	AGAP006997-PA	ENSF00000000434		2L:40538377..40541619	3036	1011	GO:0004813;GO:0005524;GO:0006419	alanine-tRNA ligase activity;ATP binding;alanyl-tRNA aminoacylation	IPR002318;IPR012947	Alanyl-tRNA synthetase, class IIc;Threonyl/alanyl tRNA synthetase, SAD	PF01395	ortholog_one2one	ortholog_one2one	Ano:Ae:Dm
78.7.11			-0.14	No sex bias	-0.2	No sex bias	-0.06	No sex bias	-1.28	Female biased	AGAP002123	AGAP002123-RA	AGAP002123-PA	ENSF00000000372		2R:16050806..16074619	3673	752	GO:0004871;GO:0005622;GO:0007275;GO:0016055;GO:0007455;GO:0006911;GO:0048477	signal transducer activity;intracellular;"phagocytosis, engulfment";multicellular organismal development;eye-antennal disc morphogenesis;Wnt receptor signaling pathway;oogenesis	IPR000342;IPR001158;IPR014936;IPR000694	Regulator of G protein signalling;DIX;Axin beta-catenin binding;Proline-rich region		ortholog_one2one	ortholog_one2one	Ano:Ae:Dm
104.3.8			-0.01	No sex bias	-0.03	No sex bias	0.15	No sex bias	-1.3	Female biased	AGAP002655	AGAP002655-RA	AGAP002655-PA	ENSF00000012175		2R:25188350..25192992	2529	763	GO:0003676;GO:0000166	nucleotide binding;nucleic acid binding	IPR000504	RNA-binding region RNP-1 (RNA recognition motif)		ortholog_one2one		Ano:Ae
55.2.2			0.15	No sex bias	0.38	No sex bias	-0.19	No sex bias	-1.34	Female biased	AGAP011726	AGAP011726-RA	AGAP011726-PA	ENSF00000000931		3L:32456394..32457802	864	226			IPR001609	Myosin head, motor region	PF08640	ortholog_one2one	ortholog_one2one	Ano:Ae:Dm
42.5.7			0.34	No sex bias	0.38	No sex bias	0.4	No sex bias	-1.34	Female biased	AGAP010160	AGAP010160-RA	AGAP010160-PA	ENSF00000003425		3R:49671760..49684742	2695	878	GO:0003774;GO:0016459	motor activity;myosin complex	IPR001609;IPR000048;IPR010926	Myosin head, motor region;IQ calmodulin-binding region;Myosin tail 2	PF00069	ortholog_one2one	ortholog_one2one	Ano:Ae:Dm
48.1.1			0.29	No sex bias	0.35	No sex bias	0.19	No sex bias	-1.35	Female biased	AGAP009701	AGAP009701-RA	AGAP009701-PA	ENSF00000000434		3R:39161779..39164682	2841	946	GO:0005524;GO:0004812;GO:0004813;GO:0006419	aminoacyl-tRNA ligase activity;alanine-tRNA ligase activity;ATP binding;alanyl-tRNA aminoacylation	IPR000685;IPR002318;IPR012947;IPR003156	Ribulose bisphosphate carboxylase, large chain;Alanyl-tRNA synthetase, class IIc;Threonyl/alanyl tRNA synthetase, SAD;Phosphoesterase, DHHA1	PF00248	ortholog_one2one	ortholog_one2one	Ano:Ae:Dm
11.5.9			-0.09	No sex bias	0.02	No sex bias	0.21	No sex bias	-1.37	Female biased	AGAP009310	AGAP009310-RA	AGAP009310-PA	ENSF00000003507		3R:31160369..31163214	2174	478	GO:0005525;GO:0000166;GO:0003924;GO:0006415;GO:0003747	nucleotide binding;translation release factor activity;GTPase activity;GTP binding;translational termination	IPR000795;IPR003285;IPR004161;IPR004160	Protein synthesis factor, GTP-binding;Yeast eukaryotic release factor;Translation elongation factor EFTu/EF1A, domain 2;Translation elongation factor EFTu/EF1A, C-termin			ortholog_one2one	Ano:Dm
35.2.11			0.01	No sex bias	-0.31	No sex bias	-0.25	No sex bias	-1.38	Female biased	AGAP003578	AGAP003578-RA	AGAP003578-PA	ENSF00000001788		2R:40154232..40164277	1729	489	GO:0008152;GO:0016491	metabolic process;oxidoreductase activity	IPR002086	Aldehyde dehydrogenase	PF00503	ortholog_one2one	ortholog_one2many	Ano:Ae:Dm
37.6.5			0.25	No sex bias	0.06	No sex bias	0.01	No sex bias	-1.38	Female biased	AGAP004142	AGAP004142-RA	AGAP004142-PA	ENSF00000002091		2R:50701957..50703939	1353	421	GO:0003824;GO:0004069;GO:0006520;GO:0008483;GO:0009058;GO:0016740;GO:0016769;GO:0030170	catalytic activity;aspartate transaminase activity;amino acid metabolic process;transaminase activity;biosynthetic process;transferase activity;transferase activity, transferring nitrogenous groups;pyridoxal phosphate binding	IPR004838;IPR000796;IPR004839	Aminotransferases class-I pyridoxal-phosphate-bind;Aspartate/other aminotransferase;Aminotransferase, class I and II	PF00069;PF08648	ortholog_one2one	ortholog_one2one	Ano:Ae:Dm
107.3.9			0.12	No sex bias	-0.16	No sex bias	0.08	No sex bias	-1.38	Female biased	AGAP009156	AGAP009156-RA	AGAP009156-PA	ENSF00000000867		3R:27700878..27707842	1303	319			IPR007084	BRICHOS		ortholog_one2one	ortholog_one2one	Ano:Ae:Dm
109.3.1			0.11	No sex bias	0.31	No sex bias	0.22	No sex bias	-1.4	Female biased	AGAP005630	AGAP005630-RA	AGAP005630-PA	ENSF00000001921		2L:18009937..18015089	3550	804	GO:0005524;GO:0016787;GO:0000166;GO:0017111;GO:0007317;GO:0007030;GO:0000226;GO:0007029	nucleotide binding;microtubule cytoskeleton organization and biogenesis;ATP binding;endoplasmic reticulum organization and biogenesis;Golgi organization and biogenesis;regulation of pole plasm oskar mRNA localization;hydrolase activity;nucleoside-triphosphatase activity	IPR003960;IPR000641;IPR003338;IPR003959;IPR011704;IPR015415;IPR003593	AAA ATPase, subdomain;CbxX/CfqX;AAA ATPase VAT, N-terminal;AAA ATPase, core;ATPase associated with various cellular activitie;Vps4 oligomerisation, C-terminal;AAA+ ATPase, core	PF02798;PF00043	ortholog_one2many	ortholog_one2one	Ano:Ae:Dm
55.1.8			0.07	No sex bias	-0.17	No sex bias	-0.57	No sex bias	-1.46	Female biased	AGAP005406	AGAP005406-RA	AGAP005406-PA	ENSF00000000156		2L:15181644..15184076	2352	783	GO:0005622;GO:0004527	exonuclease activity;intracellular	IPR013520	Exonuclease, RNase T and DNA polymerase III	PF04427	ortholog_one2one	ortholog_one2one	Ano:Ae:Dm
71.5.3			-0.1	No sex bias	0.02	No sex bias	0.01	No sex bias	-1.48	Female biased	AGAP009105	AGAP009105-RA	AGAP009105-PA	ENSF00000003142		3R:25645860..25650882	2083	503	GO:0005488;GO:0006911	binding;"phagocytosis, engulfment"	IPR000357	HEAT		ortholog_one2one	ortholog_one2one	Ano:Ae:Dm
93.7.3			0.35	No sex bias	0.19	No sex bias	-0.32	No sex bias	-1.51	Female biased	AGAP010764	AGAP010764-RA	AGAP010764-PA	ENSF00000001744		3L:10011452..10012510	897	270	GO:0006508;GO:0008237;GO:0008533	proteolysis;metallopeptidase activity;astacin activity	IPR006025;IPR001506;IPR006026	Peptidase M, neutral zinc metallopeptidases, zinc;Peptidase M12A, astacin;Peptidase, metallopeptidases				Ano only
32.5.10			0.07	No sex bias	-0.15	No sex bias	-0.08	No sex bias	-1.56	Female biased	AGAP009497	AGAP009497-RA	AGAP009497-PA	ENSF00000000687		3R:34744428..34746143	1716	571	GO:0005488	binding	IPR001440;IPR013105;IPR013026	Tetratricopeptide TPR_1;Tetratricopeptide TPR_2;Tetratricopeptide region	PF08066;PF01612;PF00570	ortholog_one2one	ortholog_one2one	Ano:Ae:Dm
18.5.7			0.2	No sex bias	0.01	No sex bias	0.06	No sex bias	-1.57	Female biased	AGAP006138	AGAP006138-RA	AGAP006138-PA	ENSF00000000688		2L:27082549..27085028	2342	673	GO:0003676;GO:0005524;GO:0000166;GO:0017111;GO:0004386	nucleotide binding;nucleic acid binding;helicase activity;ATP binding;nucleoside-triphosphatase activity	IPR001650;IPR007502;IPR011709;IPR014021;IPR014001;IPR003593	Helicase, C-terminal;Helicase-associated region;Domain of unknown function DUF1605;Helicase superfamily 1 and 2 ATP-binding;DEAD-like helicases, N-terminal;AAA+ ATPase, core		ortholog_one2many	ortholog_one2one	Ano:Ae:Dm
44.8.2			0.03	No sex bias	0.2	No sex bias	0.11	No sex bias	-1.61	Female biased	AGAP002549	AGAP002549-RA	AGAP002549-PA	ENSF00000000992		2R:22672709..22675033	1903	551					PF00028;PF00008;PF00054;PF02210;PF07974;PF01049	ortholog_one2one	ortholog_one2one	Ano:Ae:Dm
34.6.5			0.17	No sex bias	0.02	No sex bias	0	No sex bias	-1.62	Female biased	AGAP003576	AGAP003576-RA	AGAP003576-PA	ENSF00000003788		2R:40087519..40091939	3037	922	GO:0005634;GO:0005488;GO:0005737;GO:0006886;GO:0008565;GO:0005643;GO:0000059;GO:0005515;GO:0048024;GO:0035048	protein import into nucleus, docking;binding;protein binding;nucleus;nuclear pore;cytoplasm;intracellular protein transport;protein transporter activity;splicing factor protein import into nucleus;"regulation of nuclear mRNA splicing, via spliceosome"	IPR001494;IPR013598	Importin-beta, N-terminal;Exportin-1/Importin-beta-like		ortholog_one2one	ortholog_one2one	Ano:Ae:Dm
66.5.4			0.09	No sex bias	0.04	No sex bias	0.03	No sex bias	-1.64	Female biased	AGAP012014	AGAP012014-RA	AGAP012014-PA	ENSF00000000294		3L:36307088..36311000	1121	182	GO:0005525;GO:0005622;GO:0007264;GO:0015031;GO:0006810;GO:0000166;GO:0006888;GO:0008360;GO:0007155	nucleotide binding;GTP binding;intracellular;transport;ER to Golgi vesicle-mediated transport;cell adhesion;small GTPase mediated signal transduction;regulation of cell shape;protein transport	IPR006688;IPR006689;IPR001806;IPR013684;IPR013753;IPR006687;IPR003579	ADP-ribosylation factor;ARF/SAR superfamily;Ras GTPase;Miro-like;Ras;GTP-binding protein SAR1;Ras small GTPase, Rab type		ortholog_one2one	ortholog_one2one	Ano:Ae:Dm
40.3.8			0.31	No sex bias	0.1	No sex bias	0.28	No sex bias	-1.71	Female biased	AGAP001148	AGAP001148-RA	AGAP001148-PA	ENSF00000000418		2R:601373..603519	1736	493			IPR000108;IPR001452;IPR013315;IPR011511;IPR000694	Neutrophil cytosol factor 2;Src homology-3;Spectrin alpha chain;Variant SH3;Proline-rich region	PF01257	ortholog_one2one	ortholog_one2one	Ano:Ae:Dm
114.8.3			-0.09	No sex bias	-0.11	No sex bias	-0.18	No sex bias	-1.78	Female biased	AGAP008604	AGAP008604-RA	AGAP008604-PA	ENSF00000004027		3R:13509639..13512415	2447	703	GO:0006412;GO:0005524;GO:0000166;GO:0004812;GO:0006418;GO:0016874;GO:0004820;GO:0006426	nucleotide binding;aminoacyl-tRNA ligase activity;glycine-tRNA ligase activity;ATP binding;translation;tRNA aminoacylation for protein translation;glycyl-tRNA aminoacylation;ligase activity	IPR001917;IPR000738;IPR002315;IPR002316;IPR002314;IPR004154;IPR006195	Aminotransferase, class-II;WHEP-TRS;Glycyl-tRNA synthetase, alpha2 dimer;Prolyl-tRNA synthetase, class IIa;tRNA synthetase, class II (G, H, P and S);Anticodon-binding;Aminoacyl-transfer RNA synthetase, class II	PF00001	ortholog_one2one	ortholog_one2one	Ano:Ae:Dm
53.6.3			-0.07	No sex bias	0.13	No sex bias	-0.24	No sex bias	-1.84	Female biased	AGAP012142	AGAP012142-RA	AGAP012142-PA	ENSF00000000143		3L:38043070..38044891	1551	516			IPR012976;IPR002687	NOSIC;Pre-mRNA processing ribonucleoprotein, binding re			ortholog_one2one	Ano:Dm
61.7.9			-0.05	No sex bias	-0.02	No sex bias	-0.44	No sex bias	-1.88	Female biased	AGAP003725	AGAP003725-RA	AGAP003725-PA	ENSF00000000484		2R:42452200..42466980	2547	848			IPR000008	C2 calcium-dependent membrane targeting		ortholog_one2one	ortholog_one2one	Ano:Ae:Dm
70.2.10			0.03	No sex bias	0.23	No sex bias	0.06	No sex bias	-1.88	Female biased	AGAP010544	AGAP010544-RA	AGAP010544-PA	ENSF00000000372		3L:6010298..6011447	1071	331	GO:0000776;GO:0005515;GO:0005654;GO:0007094	kinetochore;protein binding;nucleoplasm;mitotic cell cycle spindle assembly checkpoint	IPR001680	WD-40 repeat		ortholog_one2one	ortholog_one2one	Ano:Ae:Dm
60.3.11			0.14	No sex bias	-0.19	No sex bias	-0.06	No sex bias	-1.95	Female biased	AGAP002401	AGAP002401-RA	AGAP002401-PA	ENSF00000000620		2R:20955655..20957540	760	226	GO:0016469;GO:0015986;GO:0046933;GO:0046961	ATP synthesis coupled proton transport;proton-transporting two-sector ATPase complex;"hydrogen ion transporting ATP synthase activity, rotational mechanism";"hydrogen ion transporting ATPase activity, rotational mechanism"	IPR002842	ATPase, V1/A1 complex, subunit E		ortholog_one2one	ortholog_one2one	Ano:Ae:Dm
[truncated: 5,203 more rows]
