# Supplementary material for: Transcription Regulation of Sex-Biased Genes during Ontogeny in the Malaria Vector Anopheles gambiae
Source: PLoS One. 2011 Jun 30;6(6):e21572. doi: 10.1371/journal.pone.0021572 (PMC3128074; doi:10.1371/journal.pone.0021572)
Supplement: Table S2 — List of all A. gambiae genes showing a sex-biased transcription at one or more of the developmental stages examined. (XLS) [file pone.0021572.s010.xls]

## Sheet: Sex Biased genes
Table S2
List of all A. gambiae genes showing a sex-biased transcription at one or more of the developmental stages examined
Array EMBL mmc2 12k v1 Probe ID	L1 (log2)	L1 Sex bias	L 2/3 (log2)	L2/3 Sex bias	L4 (log2)	L4 Sex bias	Pupae (log2)	Pupae Sex bias	Adult (log2)	Adult Sex bias	Ensembl Gene ID	Ensembl Transcript ID	Ensembl Protein ID	Ensembl Protein Family ID	ImmunoDB Name	Location (Chromosome Name:Gene Start..Gene End (bp))	CDS Length (bp)	Peptide Length (aa)	GO ID(s)	GO Description(s)	Interpro ID(s)	Interpro Description(s)	PFAM ID(s)	A. aegypti Orthology Type	D. melanogaster Orthology Type	Ano: Ae:Dm orthology
1.1.12	-0.16	No sex bias	-0.06	No sex bias	0.05	No sex bias	0.19	No sex bias	-0.83	Female biased	AGAP003498	AGAP003498-RA	AGAP003498-PA	ENSF00000000944		2R:38727779..38733747	4107	1368	GO:0006508;GO:0004222	metalloendopeptidase activity;proteolysis	IPR006025;IPR013032;IPR002870;IPR001590;IPR001762;IPR006586;IPR013111;IPR000742	Peptidase M, neutral zinc metallopeptidases, zinc;EGF-like region;Peptidase M12B, propeptide;Peptidase M12B, ADAM/reprolysin;Disintegrin;ADAM, cysteine-rich;EGF, extracellular;EGF-like, type 3	PF01370;PF01073;PF07993;PF02719		ortholog_one2one	Ano:Dm
1.1.2	-0.2	No sex bias	0.01	No sex bias	-0.1	No sex bias	-0.5	No sex bias	-0.81	Female biased	AGAP010715	AGAP010715-RA	AGAP010715-PA	ENSF00000001031		3L:8923263..8931171	4053	1350	GO:0005737;GO:0005634;GO:0003779;GO:0008017;GO:0005826;GO:0007009;GO:0031106	actin binding;nucleus;cytoplasm;contractile ring;plasma membrane organization and biogenesis;microtubule binding;septin ring organization	IPR001849	Pleckstrin-like		ortholog_one2one	ortholog_one2one	Ano:Ae:Dm
1.4.7	0.32	No sex bias	0.4	No sex bias	0.36	No sex bias	-0.07	No sex bias	-1.16	Female biased	AGAP001747	AGAP001747-RA	AGAP001747-PA	ENSF00000000686		2R:9248978..9253087	881	241	GO:0006464	protein modification process	IPR000626	Ubiquitin			ortholog_one2one	Ano:Dm
1.5.4	-0.54	No sex bias	-0.27	No sex bias	-0.05	No sex bias	-0.81	Female biased	0.12	No sex bias	AGAP011952	AGAP011952-RA	AGAP011952-PA	ENSF00000000227	CASPS3	3L:35509938..35510690	753	250	GO:0006508;GO:0008233;GO:0016787;GO:0030693;GO:0008234	proteolysis;peptidase activity;cysteine-type peptidase activity;hydrolase activity;caspase activity	IPR001309;IPR002398;IPR011600;IPR002138	Caspase, p20 subunit;Peptidase C14, caspase precursor p45;Peptidase C14, caspase catalytic;Peptidase C14, caspase non-catalytic subunit p10		ortholog_many2many	ortholog_one2many	Ano:Ae:Dm
1.5.8	0.17	No sex bias	-0.13	No sex bias	0.46	No sex bias	0.1	No sex bias	1.69	Male biased	AGAP012387	AGAP012387-RA	AGAP012387-PA	ENSF00000000143	TOLL6	3L:41486836..41491215	4380	1459	GO:0016020;GO:0005515;GO:0004888	transmembrane receptor activity;protein binding;membrane	IPR008197;IPR004075;IPR001611;IPR000157;IPR003591;IPR000483;IPR000372	Whey acidic protein, core region;Interleukin-1 receptor, type I/Toll precursor;Leucine-rich repeat;Toll-Interleukin receptor;Leucine-rich repeat, typical subtype;Cysteine-rich flanking region, C-terminal;Leucine-rich repeat, cysteine-rich flanking regio	PF00646;PF00560	ortholog_one2one	ortholog_one2one	Ano:Ae:Dm
1.6.8	-0.03	No sex bias	0.33	No sex bias	0.37	No sex bias	0.56	No sex bias	1.37	Male biased	AGAP004806	AGAP004806-RA	AGAP004806-PA	ENSF00000000401	GALE6	2L:3779245..3780367	979	145	GO:0005529	sugar binding	IPR001079	Galectin, galactose-binding lectin		ortholog_one2many		Ano:Ae
1.6.9	-0.15	No sex bias	0.06	No sex bias	0.48	No sex bias	0.8	Male biased	1.87	Male biased	AGAP004754	AGAP004754-RA	AGAP004754-PA	ENSF00000000250	CASPL2	2L:3063116..3064911	1563	430	GO:0006508;GO:0030693;GO:0007423;GO:0048102;GO:0035071;GO:0008258;GO:0048749;GO:0008632;GO:0007417;GO:0007291;GO:0008340;GO:0007516	proteolysis;sperm individualization;central nervous system development;sensory organ development;hemocyte development;head involution;determination of adult life span;apoptotic program;caspase activity;salivary gland cell autophagic cell death;autophagic cell death;compound eye development	IPR001309;IPR002398;IPR011600;IPR002138	Caspase, p20 subunit;Peptidase C14, caspase precursor p45;Peptidase C14, caspase catalytic;Peptidase C14, caspase non-catalytic subunit p10	PF00059	ortholog_one2one	ortholog_one2one	Ano:Ae:Dm
1.7.10	0.09	No sex bias	-0.03	No sex bias	-0.18	No sex bias	-0.34	No sex bias	-0.86	Female biased	AGAP006647	AGAP006647-RA;AGAP006647-RB	AGAP006647-PA;AGAP006647-PB	ENSF00000000349		2L:35660795..35663682	1538;1427	384;347			IPR001611;IPR003591	Leucine-rich repeat;Leucine-rich repeat, typical subtype		ortholog_one2one	ortholog_one2one	Ano:Ae:Dm
1.7.12	-0.04	No sex bias	-0.01	No sex bias	-0.25	No sex bias			-1.09	Female biased	AGAP003591	AGAP003591-RA	AGAP003591-PA	ENSF00000000329		2R:40367592..40368899	1248	415	GO:0005515;GO:0005737;GO:0005634;GO:0000300	peripheral to membrane of membrane fraction;protein binding;nucleus;cytoplasm	IPR001611;IPR003591	Leucine-rich repeat;Leucine-rich repeat, typical subtype	PF00560	ortholog_one2one	ortholog_one2one	Ano:Ae:Dm
1.7.2	-0.18	No sex bias	-0.44	No sex bias	-0.29	No sex bias	-0.09	No sex bias	-2.95	Female biased	AGAP007552	AGAP007552-RA	AGAP007552-PA	ENSF00000000333		2L:47538117..47540972	1385	297	GO:0005515	protein binding	IPR001611;IPR003603	Leucine-rich repeat;U2A'/phosphoprotein 32 family A, C-terminal	PF01826	ortholog_one2one	ortholog_one2many	Ano:Ae:Dm
1.7.4	-0.03	No sex bias	-0.12	No sex bias	-0.36	No sex bias	-0.34	No sex bias	-2.24	Female biased	AGAP002923	AGAP002923-RA	AGAP002923-PA	ENSF00000000716		2R:29629654..29631258	1398	465			IPR007955	Bystin	PF05444	ortholog_one2one	ortholog_one2one	Ano:Ae:Dm
1.8.11	0.01	No sex bias			0.36	No sex bias	0.43	No sex bias	-0.96	Female biased	AGAP001513	AGAP001513-RA	AGAP001513-PA	ENSF00000001435		2R:5735841..5740078	1983	660	GO:0005515;GO:0006911	protein binding;"phagocytosis, engulfment"	IPR006651;IPR013069;IPR011705;IPR006652;IPR011498;IPR000210	Kelch motif;BTB/POZ;BTB/Kelch-associated;Kelch repeat;Kelch;BTB		ortholog_one2one	ortholog_one2one	Ano:Ae:Dm
1.8.9	0.37	No sex bias	0.07	No sex bias	-0.02	No sex bias	0.16	No sex bias	-1.31	Female biased	AGAP001549	AGAP001549-RA	AGAP001549-PA	ENSF00000000849		2R:6099481..6102490	2579	768	GO:0003676;GO:0005622;GO:0008408	nucleic acid binding;intracellular;3'-5' exonuclease activity	IPR002562	3'-5' exonuclease		ortholog_one2many	ortholog_one2one	Ano:Ae:Dm
10.2.10	-0.16	No sex bias	0.01	No sex bias	-0.2	No sex bias	0.34	No sex bias	1.86	Male biased	AGAP004603	AGAP004603-RA	AGAP004603-PA	ENSF00000000088		2R:58318633..58323306	4278	1372	GO:0016021;GO:0005524;GO:0006810;GO:0000166;GO:0016887;GO:0017111;GO:0042626	nucleotide binding;ATP binding;transport;integral to membrane;ATPase activity;nucleoside-triphosphatase activity;"ATPase activity, coupled to transmembrane movement of substances"	IPR003439;IPR009147;IPR001140;IPR011527;IPR003593	ABC transporter related;Cystic fibrosis transmembrane conductance regulato;ABC transporter, transmembrane region;ABC transporter, transmembrane region, type 1;AAA+ ATPase, core		ortholog_one2many	ortholog_one2many	Ano:Ae:Dm
10.2.7	0.18	No sex bias	0.33	No sex bias	0.75	No sex bias	1.65	Male biased	3.48	Male biased	AGAP004621	AGAP004621-RA	AGAP004621-PA	ENSF00000000333		2R:58622178..58623688	1431	476					PF00085	ortholog_one2one	ortholog_one2one	Ano:Ae:Dm
10.4.6	-0.01	No sex bias	-0.28	No sex bias	-0.1	No sex bias	0.16	No sex bias	-1.01	Female biased	AGAP000649	AGAP000649-RA	AGAP000649-PA	ENSF00000000227		X:11597883..11598800	918	305	GO:0003824;GO:0044237;GO:0050662	catalytic activity;cellular metabolic process;coenzyme binding	IPR001509;IPR013549	NAD-dependent epimerase/dehydratase;Domain of unknown function DUF1731	PF00400	ortholog_one2one	ortholog_one2one	Ano:Ae:Dm
100.1.12	-0.25	No sex bias	-0.14	No sex bias	-0.38	No sex bias			-1.25	Female biased	AGAP010498	AGAP010498-RA	AGAP010498-PA	ENSF00000000568		3L:5052440..5053759	1238	389	GO:0003963	RNA-3'-phosphate cyclase activity	IPR000228;IPR013796	RNA 3'-terminal phosphate cyclase;RNA 3'-terminal phosphate cyclase, insert region		ortholog_one2one	ortholog_one2one	Ano:Ae:Dm
100.1.8	0.14	No sex bias	0.13	No sex bias	-0.15	No sex bias	-0.01	No sex bias	-0.91	Female biased	AGAP010539	AGAP010539-RA	AGAP010539-PA	ENSF00000000248		3L:5823672..5827583	2944	841			IPR000008;IPR000694;IPR006608	C2 calcium-dependent membrane targeting;Proline-rich region;Protein of unknown function DM14	PF00135	ortholog_one2one	ortholog_one2one	Ano:Ae:Dm
100.3.1	-0.02	No sex bias	0.04	No sex bias	0.4	No sex bias	0.11	No sex bias	0.99	Male biased	AGAP011368	AGAP011368-RA	AGAP011368-PA	ENSF00000002519		3L:22028532..22029250	642	204	GO:0006810;GO:0005549	odorant binding;transport			PF00069;PF07714	ortholog_one2many		Ano:Ae
100.3.12	-0.32	No sex bias	-0.07	No sex bias	-0.07	No sex bias	0.13	No sex bias	0.86	Male biased	AGAP010537	AGAP010537-RA	AGAP010537-PA	ENSF00000000336		3L:5821545..5822621	1013	286	GO:0008152;GO:0008168;GO:0006744;GO:0008425	ubiquinone biosynthetic process;metabolic process;methyltransferase activity;"2-polyprenyl-6-methoxy-1,4-benzoquinone methyltransferase activity"	IPR008715;IPR013216;IPR013217;IPR001737	NodS;Methyltransferase type 11;Methyltransferase type 12;Ribosomal RNA adenine methylase transferase	PF00254;PF00515;PF07719	ortholog_one2one	ortholog_one2one	Ano:Ae:Dm
100.3.4	0.19	No sex bias	-0.19	No sex bias	-0.22	No sex bias	-0.27	No sex bias	-1.07	Female biased	AGAP006249	AGAP006249-RA	AGAP006249-PA	ENSF00000000669		2L:28611340..28614271	2634	705	GO:0016020;GO:0006810	transport;membrane	IPR004841	Amino acid permease-associated region		ortholog_one2one	ortholog_one2one	Ano:Ae:Dm
100.4.10	-0.05	No sex bias	0.14	No sex bias	0.06	No sex bias			-1.94	Female biased	AGAP006241	AGAP006241-RA	AGAP006241-PA	ENSF00000000303		2L:28585064..28586748	1507	386	GO:0005921	gap junction	IPR000990	Innexin	PF07690	ortholog_one2one	ortholog_one2many	Ano:Ae:Dm
100.4.2	0.63	No sex bias	0.16	No sex bias	-0.28	No sex bias	-0.05	No sex bias	-2.2	Female biased	AGAP010536	AGAP010536-RA	AGAP010536-PA	ENSF00000000541		3L:5818262..5821153	2433	810					PF01597	ortholog_one2one	ortholog_one2one	Ano:Ae:Dm
100.5.10	-0.16	No sex bias	-0.28	No sex bias	-0.16	No sex bias	-0.13	No sex bias	-1.1	Female biased	AGAP010499	AGAP010499-RA	AGAP010499-PA	ENSF00000000745		3L:5054465..5055589	1056	351	GO:0008270;GO:0046872;GO:0016491;GO:0004327	formaldehyde dehydrogenase (glutathione) activity;zinc ion binding;oxidoreductase activity;metal ion binding	IPR002328;IPR001557;IPR013154;IPR013149	Alcohol dehydrogenase, zinc-containing;L-lactate/malate dehydrogenase;Alcohol dehydrogenase GroES-like;Alcohol dehydrogenase, zinc-binding	PF00503	ortholog_one2many	ortholog_one2one	Ano:Ae:Dm
100.5.12	0.19	No sex bias	0.05	No sex bias	0.07	No sex bias	0.11	No sex bias	-1.38	Female biased	AGAP010496	AGAP010496-RA	AGAP010496-PA	ENSF00000000620		3L:5046331..5047739	1180	258	GO:0003676;GO:0000166;GO:0005515;GO:0005634	nucleotide binding;nucleic acid binding;protein binding;nucleus	IPR000504	RNA-binding region RNP-1 (RNA recognition motif)	PF07529;PF00176;PF00271	ortholog_one2many	ortholog_one2many	Ano:Ae:Dm
100.5.2	0.36	No sex bias	-0.05	No sex bias	-0.25	No sex bias			-1.38	Female biased	AGAP006231	AGAP006231-RA	AGAP006231-PA	ENSF00000000568		2L:28554773..28560186	1330	243	GO:0016791	phosphoric monoester hydrolase activity	IPR004274	NLI interacting factor	PF00685	ortholog_one2one	ortholog_one2one	Ano:Ae:Dm
100.5.8	-0.24	No sex bias	-0.3	No sex bias	-0.02	No sex bias	0.15	No sex bias	1.05	Male biased	AGAP010517	AGAP010517-RA	AGAP010517-PA	ENSF00000000760	MnSOD1	3L:5581705..5583078	958	228	GO:0046872;GO:0016491;GO:0006801;GO:0004784;GO:0008340	superoxide dismutase activity;superoxide metabolic process;determination of adult life span;oxidoreductase activity;metal ion binding	IPR001189	Manganese and iron superoxide dismutase	PF07690	ortholog_one2one	ortholog_one2one	Ano:Ae:Dm
100.6.1	0.31	No sex bias	0.09	No sex bias	-0.16	No sex bias	-0.12	No sex bias	-1	Female biased	AGAP006220	AGAP006220-RA	AGAP006220-PA	ENSF00000000333		2L:28512602..28517680	3678	1149			IPR006058;IPR001041;IPR002888;IPR002346;IPR005107;IPR008274;IPR000674	2Fe-2S ferredoxin, iron-sulfur binding site;Ferredoxin;[2Fe-2S]-binding;Molybdopterin dehydrogenase, FAD-binding;CO dehydrogenase flavoprotein, C-terminal;Aldehyde oxidase and xanthine dehydrogenase, moly;Aldehyde oxidase and xanthine dehydrogenase, a/b	PF00850	ortholog_many2many	ortholog_many2many	Ano:Ae:Dm
100.6.2	-0.32	No sex bias	-0.13	No sex bias	-0.23	No sex bias	0.24	No sex bias	1.95	Male biased	AGAP010515	AGAP010515-RA	AGAP010515-PA	ENSF00000000846		3L:5567453..5568160	708	235			IPR013260	mRNA splicing factor SYF2		ortholog_one2one	ortholog_one2one	Ano:Ae:Dm
100.6.7	0.51	No sex bias	0.84	Male biased							AGAP006219	AGAP006219-RA	AGAP006219-PA	ENSF00000003295		2L:28504771..28507510	2442	813	GO:0016021;GO:0004872;GO:0005524;GO:0006468;GO:0016020;GO:0016740;GO:0000166;GO:0004672;GO:0016301;GO:0004713;GO:0004714;GO:0007169;GO:0007417	nucleotide binding;protein kinase activity;protein-tyrosine kinase activity;transmembrane receptor protein tyrosine kinase activity;receptor activity;ATP binding;protein amino acid phosphorylation;transmembrane receptor protein tyrosine kinase signaling pathway;central nervous system development;membrane;integral to membrane;kinase activity;transferase activity	IPR000719;IPR008266;IPR002011;IPR001245;IPR000001;IPR000024;IPR002290	Protein kinase;Tyrosine protein kinase, active site;Receptor tyrosine kinase, class II;Tyrosine protein kinase;Kringle;Frizzled CRD region;Serine/threonine protein kinase	PF00876	ortholog_one2one	ortholog_one2one	Ano:Ae:Dm
101.1.2	0.11	No sex bias	0.1	No sex bias	0.85	Male biased	-0.12	No sex bias			AGAP006207	AGAP006207-RA	AGAP006207-PA	ENSF00000003082		2L:28254825..28256356	1248	415			IPR000834;IPR003146	Peptidase M14, carboxypeptidase A;Proteinase inhibitor, carboxypeptidase propeptide	PF00153	ortholog_one2one	ortholog_one2many	Ano:Ae:Dm
101.1.7	-0.14	No sex bias	0.2	No sex bias	0.28	No sex bias	0.13	No sex bias	0.94	Male biased	AGAP006247	AGAP006247-RA	AGAP006247-PA	ENSF00000000384		2L:28607828..28609169	1182	239	GO:0003676;GO:0003723;GO:0005634;GO:0005737;GO:0000245;GO:0006397	spliceosome assembly;nucleic acid binding;RNA binding;nucleus;cytoplasm;mRNA processing	IPR010304;IPR002999	Survival motor neuron;Tudor	PF00319	ortholog_one2one		Ano:Ae
101.2.2	-0.01	No sex bias	-0.15	No sex bias	-0.09	No sex bias	-0.48	No sex bias	0.85	Male biased	AGAP002307	AGAP002307-RA	AGAP002307-PA	ENSF00000000418		2R:19057692..19058903	1137	350	GO:0005681;GO:0008380	spliceosome;RNA splicing	IPR014906;IPR004098;IPR003648	pre-mRNA processing factor 4 (PRP4) like;Prp18;Splicing factor motif	PF04800	ortholog_one2one	ortholog_one2one	Ano:Ae:Dm
101.2.4			0.1	No sex bias	-0.05	No sex bias	-0.76	No sex bias	-1.08	Female biased	AGAP002300	AGAP002300-RA	AGAP002300-PA	ENSF00000000738		2R:19027548..19040514	2910	969	GO:0003676;GO:0005622;GO:0006396;GO:0008408;GO:0000176	nuclear exosome (RNase complex);nucleic acid binding;intracellular;RNA processing;3'-5' exonuclease activity	IPR012588;IPR002562;IPR002121	PMC2NT;3'-5' exonuclease;HRDC	PF00076	ortholog_one2one	ortholog_one2one	Ano:Ae:Dm
101.2.8	0.24	No sex bias	0.08	No sex bias	0.01	No sex bias	-0.05	No sex bias	-2.86	Female biased	AGAP002306	AGAP002306-RA	AGAP002306-PA	ENSF00000000269		2R:19054078..19056153	1396	435	GO:0005622;GO:0003735;GO:0005840;GO:0006412;GO:0005811	structural constituent of ribosome;intracellular;lipid particle;ribosome;translation	IPR013000;IPR002136	Ribosomal protein L4/L1e, archeabacterial like;Ribosomal protein L4/L1e	PF00024;PF00100	ortholog_one2one	ortholog_one2one	Ano:Ae:Dm
101.3.8	0.04	No sex bias	-0.06	No sex bias	0.28	No sex bias	0.36	No sex bias	-0.94	Female biased	AGAP004691	AGAP004691-RA	AGAP004691-PA	ENSF00000002144		2L:1272330..1301008	2446	618	GO:0005634;GO:0007275;GO:0003712;GO:0007399;GO:0007411;GO:0008407;GO:0006911;GO:0007476;GO:0006350	transcription cofactor activity;nucleus;transcription;"phagocytosis, engulfment";multicellular organismal development;nervous system development;axon guidance;imaginal disc-derived wing morphogenesis;bristle morphogenesis	IPR002691;IPR000694	LIM binding protein;Proline-rich region	PF02338	ortholog_one2many	ortholog_one2one	Ano:Ae:Dm
101.3.9	0.28	No sex bias	-0.15	No sex bias	0.02	No sex bias	-0.04	No sex bias	-1	Female biased	AGAP004696	AGAP004696-RA	AGAP004696-PA	ENSF00000000924		2L:1926520..1965505	1818	362	GO:0003677;GO:0003700;GO:0005634;GO:0006355;GO:0043565;GO:0045449;GO:0007420;GO:0007438	DNA binding;transcription factor activity;nucleus;"regulation of transcription, DNA-dependent";brain development;oenocyte development;sequence-specific DNA binding;regulation of transcription	IPR001356;IPR000047;IPR005542	Homeobox;Helix-turn-helix motif, lambda-like repressor;PBX	PF00240;PF01485		ortholog_one2one	Ano:Dm
101.4.12	0.46	No sex bias	0.15	No sex bias	0.38	No sex bias	0.52	No sex bias	0.82	Male biased	AGAP004692	AGAP004692-RA;AGAP004692-RB;AGAP004692-RC;AGAP004692-RD	AGAP004692-PA;AGAP004692-PB;AGAP004692-PC;AGAP004692-PD	ENSF00000000011		2L:1411011..1441380	5846;5514;5235;4624	1777;1739;1601;1426			IPR001936;IPR000008;IPR001849	Ras GTPase-activating protein;C2 calcium-dependent membrane targeting;Pleckstrin-like	PF00160	ortholog_one2one	ortholog_one2one	Ano:Ae:Dm
101.4.6	-0.08	No sex bias	-0.12	No sex bias	-0.09	No sex bias	0.96	Male biased	1.2	Male biased	AGAP004689	AGAP004689-RA;AGAP004689-RB;AGAP004689-RC	AGAP004689-PA;AGAP004689-PB;AGAP004689-PC	ENSF00000000669		2L:1052036..1057434	2660;2537;2519	611;570;564	GO:0004872;GO:0016020;GO:0007275	receptor activity;multicellular organismal development;membrane;	IPR002165;IPR003659	Plexin;Plexin/semaphorin/integrin	PF06732;PF00533	ortholog_one2one	ortholog_one2one	Ano:Ae:Dm
101.4.8	0.07	No sex bias	0.03	No sex bias					2.44	Male biased	AGAP004700	AGAP004700-RA;AGAP004700-RB	AGAP004700-PA;AGAP004700-PB	ENSF00000012425;ENSF00000012426		2L:2013634..2015127	1225;986	308;251	GO:0006508;GO:0004252;	serine-type endopeptidase activity;proteolysis;	IPR001314;IPR001254	Peptidase S1A, chymotrypsin;Peptidase S1 and S6, chymotrypsin/Hap	PF00481	ortholog_one2one		Ano:Ae
101.5.1	0.34	No sex bias	0.01	No sex bias	0.41	No sex bias	-0.15	No sex bias	-1.39	Female biased	AGAP007667	AGAP007667-RA	AGAP007667-PA	ENSF00000000349		2L:48878774..48886901	3126	547	GO:0016021;GO:0016020;GO:0006810;GO:0005215;GO:0005351;GO:0008643	transporter activity;sugar:hydrogen ion symporter activity;transport;carbohydrate transport;membrane;integral to membrane	IPR005829;IPR003663;IPR011701;IPR005828;IPR007114	Sugar transporter superfamily;Sugar transporter;Major facilitator superfamily MFS_1;General substrate transporter;Major facilitator superfamily	PF00657	ortholog_one2one		Ano:Ae
101.6.12			0.01	No sex bias	-0.02	No sex bias			-1.55	Female biased	AGAP000414	AGAP000414-RA	AGAP000414-PA	ENSF00000000147		X:7403081..7404268	1104	351	GO:0008270;GO:0016491	zinc ion binding;oxidoreductase activity	IPR002347;IPR013149	Glucose/ribitol dehydrogenase;Alcohol dehydrogenase, zinc-binding	PF00704;PF01607			Ano only
101.6.2	-0.1	No sex bias	-0.03	No sex bias	-0.69	No sex bias	-0.35	No sex bias	-1.04	Female biased	AGAP000416	AGAP000416-RA	AGAP000416-PA	ENSF00000000966		X:7437022..7438341	1038	265	GO:0016787	hydrolase activity	IPR001279	Beta-lactamase-like	PF00089	ortholog_one2one	ortholog_one2one	Ano:Ae:Dm
101.6.4	0.04	No sex bias	-0.1	No sex bias	-0.25	No sex bias	0.02	No sex bias	-0.91	Female biased	AGAP000452	AGAP000452-RA	AGAP000452-PA	ENSF00000011857		X:7900252..7901380	596	171					PF00232			Ano only
101.6.5	-0.08	No sex bias	-0.25	No sex bias	2.14	Male biased					AGAP007678	AGAP007678-RA	AGAP007678-PA	ENSF00000000285		2L:48957583..48959148	1213	356					PF00560	ortholog_one2one	ortholog_one2one	Ano:Ae:Dm
101.6.9	0.23	No sex bias	-0.01	No sex bias					-1.41	Female biased	AGAP007688	AGAP007688-RA	AGAP007688-PA	ENSF00000002144		2L:49068618..49074719	3225	1074	GO:0004871;GO:0007165;GO:0005524;GO:0006468;GO:0016740;GO:0000166;GO:0004672;GO:0016301;GO:0004674	nucleotide binding;protein kinase activity;protein serine/threonine kinase activity;signal transducer activity;ATP binding;protein amino acid phosphorylation;signal transduction;kinase activity;transferase activity	IPR000719;IPR008271;IPR000014;IPR001245;IPR002290	Protein kinase;Serine/threonine protein kinase, active site;PAS;Tyrosine protein kinase;Serine/threonine protein kinase	PF07679;PF07686;PF00047		ortholog_one2one	Ano:Dm
101.7.3	0.21	No sex bias	0.05	No sex bias	0.16	No sex bias			-1	Female biased	AGAP000434	AGAP000434-RA	AGAP000434-PA	ENSF00000002970		X:7701646..7705940	2486	715	GO:0016020;GO:0006486;GO:0004576	oligosaccharyl transferase activity;protein amino acid glycosylation;membrane	IPR003842;IPR003674	Vacuolating cytotoxin;Oligosaccharyl transferase, STT3 subunit	PF03637	ortholog_one2one	ortholog_one2one	Ano:Ae:Dm
101.7.4	-0.21	No sex bias	-0.19	No sex bias	-0.02	No sex bias	-0.46	No sex bias	1.23	Male biased	AGAP008547	AGAP008547-RA	AGAP008547-PA	ENSF00000000964		3R:12471984..12473760	696	231			IPR005195	Glycoside hydrolase family 65, central catalytic	PF05193;PF08367	ortholog_one2many	ortholog_one2many	Ano:Ae:Dm
101.8.11	0.17	No sex bias	-0.07	No sex bias	0.09	No sex bias	0.19	No sex bias	-0.93	Female biased	AGAP007661	AGAP007661-RA	AGAP007661-PA	ENSF00000000087		2L:48850611..48852998	2183	666	GO:0006118;GO:0016491;GO:0050660;GO:0008033	electron transport;tRNA processing;oxidoreductase activity;FAD binding	IPR002218;IPR013027;IPR001100	Glucose-inhibited division protein A;FAD-dependent pyridine nucleotide-disulphide oxido;Pyridine nucleotide-disulphide oxidoreductase, cl		ortholog_one2one	ortholog_one2one	Ano:Ae:Dm
101.8.2	0.01	No sex bias	0.09	No sex bias					1.37	Male biased	AGAP007707	AGAP007707-RA	AGAP007707-PA	ENSF00000012865		2L:49147256..49148967	1005	334			IPR006201;IPR006028;IPR006029;IPR006202	Neurotransmitter-gated ion-channel;Gamma-aminobutyric acid A receptor;Neurotransmitter-gated ion-channel transmembrane r;Neurotransmitter-gated ion-channel ligand-binding	PF02779;PF02780	ortholog_one2one		Ano:Ae
101.8.8	-0.01	No sex bias	-0.17	No sex bias	0.27	No sex bias	0.01	No sex bias	-1.12	Female biased	AGAP000469	AGAP000469-RA	AGAP000469-PA	ENSF00000001052		X:8098579..8102472	748	242					PF00069;PF00433	ortholog_one2one	ortholog_one2one	Ano:Ae:Dm
101.8.9	-1.05	Female biased	0.33	No sex bias							AGAP000457	AGAP000457-RA	AGAP000457-PA	ENSF00000000175		X:7931042..7935051	1025	227	GO:0006464;GO:0004719	protein-L-isoaspartate (D-aspartate) O-methyltransferase activity;protein modification process	IPR000682	Protein-L-isoaspartate(D-aspartate) O-methyltransf	PF08145;PF00400	ortholog_one2many	ortholog_one2one	Ano:Ae:Dm
102.1.4	0.21	No sex bias	-0.08	No sex bias	-0.19	No sex bias	0.19	No sex bias	-1.02	Female biased	AGAP007638	AGAP007638-RA	AGAP007638-PA	ENSF00000001193		2L:48540332..48542631	2066	640	GO:0005789;GO:0004579;GO:0018279;GO:0008250	dolichyl-diphosphooligosaccharide-protein glycotransferase activity;endoplasmic reticulum membrane;oligosaccharyl transferase complex;protein amino acid N-linked glycosylation via asparagine	IPR008814	Ribophorin II	PF00009;PF01926;PF03144	ortholog_one2many	ortholog_one2one	Ano:Ae:Dm
102.1.6	0.38	No sex bias	0.52	No sex bias	0.11	No sex bias			-1.01	Female biased	AGAP007684	AGAP007684-RA;AGAP007684-RB	AGAP007684-PA;AGAP007684-PB	ENSF00000000384		2L:49013496..49033316	2018;1749	463	GO:0006508;GO:0008234;GO:0042600	proteolysis;cysteine-type peptidase activity;chorion	IPR000169;IPR000668;IPR001212;IPR006552	Peptidase, cysteine peptidase active site;Peptidase C1A, papain C-terminal;Somatomedin B;VWC out	PF01403	ortholog_one2one	ortholog_one2one	Ano:Ae:Dm
102.2.10	-0.42	No sex bias	-0.31	No sex bias	-0.05	No sex bias	-0.17	No sex bias	-1.37	Female biased	AGAP001911	AGAP001911-RA	AGAP001911-PA	ENSF00000000344		2R:12011785..12012561	720	239	GO:0005622;GO:0003735;GO:0005840;GO:0006412;GO:0030529	structural constituent of ribosome;intracellular;ribosome;translation;ribonucleoprotein complex	IPR000915	Ribosomal protein L6E	PF02185;PF00069;PF00433	ortholog_one2many	ortholog_one2many	Ano:Ae:Dm
102.3.12	0.01	No sex bias	-0.28	No sex bias	-0.09	No sex bias	-0.06	No sex bias	-1.01	Female biased	AGAP001884	AGAP001884-RA	AGAP001884-PA	ENSF00000004212		2R:11882021..11897020	1616	494	GO:0003824;GO:0006099;GO:0004333;GO:0006106;GO:0045239	catalytic activity;fumarate hydratase activity;tricarboxylic acid cycle;fumarate metabolic process;tricarboxylic acid cycle enzyme complex	IPR000362;IPR003031	Fumarate lyase;Delta crystallin	PF08449	ortholog_one2one	ortholog_one2many	Ano:Ae:Dm
102.3.2	-0.02	No sex bias	-0.22	No sex bias	-0.08	No sex bias	0.06	No sex bias	-0.83	Female biased	AGAP001914	AGAP001914-RA	AGAP001914-PA	ENSF00000000287		2R:12025730..12027195	1341	392			IPR005398;IPR013855;IPR013874;IPR013873	Tubby, N-terminal;Cdc37, N-terminal;Cdc37, Hsp90 binding;Cdc37, C-terminal	PF03137;PF07690;PF07648	ortholog_one2one	ortholog_one2one	Ano:Ae:Dm
102.3.8	-0.34	No sex bias	-0.2	No sex bias	-0.15	No sex bias	-0.3	No sex bias	0.91	Male biased	AGAP000425	AGAP000425-RA	AGAP000425-PA	ENSF00000000219		X:7613860..7616028	695	126			IPR013865	Protein of unknown function DUF1754, eukaryotic	PF01852	ortholog_one2one	ortholog_one2one	Ano:Ae:Dm
102.4.8	-0.1	No sex bias	-0.07	No sex bias	-0.03	No sex bias	0.01	No sex bias	-1.96	Female biased	AGAP001910	AGAP001910-RA	AGAP001910-PA	ENSF00000000235		2R:12009549..12011157	1013	244	GO:0005622;GO:0003723;GO:0003735;GO:0005840;GO:0006412;GO:0015935;GO:0030529;GO:0005811;GO:0003906;GO:0043524;GO:0016363;GO:0008534	RNA binding;structural constituent of ribosome;DNA-(apurinic or apyrimidinic site) lyase activity;intracellular;lipid particle;ribosome;translation;oxidized purine base lesion DNA N-glycosylase activity;small ribosomal subunit;nuclear matrix;ribonucleoprotein complex;negative regulation of neuron apoptosis	IPR001351;IPR004044;IPR004087	Ribosomal protein S3, C-terminal;KH, type 2;KH	PF01553	ortholog_one2one	ortholog_one2one	Ano:Ae:Dm
102.6.2	-0.14	No sex bias	0.03	No sex bias	0.11	No sex bias	0.49	No sex bias	3.34	Male biased	AGAP004642	AGAP004642-RA	AGAP004642-PA	ENSF00000000215		2R:58869335..58892717	833	89	GO:0005184;GO:0005576;GO:0007218;GO:0032095;GO:0007586;GO:0005179;GO:0035176;GO:0035177	hormone activity;neuropeptide hormone activity;extracellular region;neuropeptide signaling pathway;digestion;regulation of response to food;social behavior;larval foraging behavior				ortholog_one2one		Ano:Ae
102.7.1	-0.01	No sex bias	-0.13	No sex bias	0.22	No sex bias	0.38	No sex bias	1.04	Male biased	AGAP004610	AGAP004610-RA	AGAP004610-PA	ENSF00000002934		2R:58360124..58361793	1515	504	GO:0005525;GO:0003723;GO:0016020;GO:0000166;GO:0017111;GO:0006605;GO:0005786;GO:0006614	nucleotide binding;RNA binding;GTP binding;"signal recognition particle, endoplasmic reticulum targeting";protein targeting;SRP-dependent cotranslational protein targeting to membrane;membrane;nucleoside-triphosphatase activity	IPR000897;IPR001270;IPR013822;IPR004125;IPR014001;IPR003593	GTP-binding signal recognition particle SRP54, GT;Chaperonin clpA/B;GTP-binding signal recognition particle SRP54, he;GTP-binding signal recognition particle SRP54, M-;DEAD-like helicases, N-terminal;AAA+ ATPase, core	PF00089	ortholog_one2many	ortholog_one2one	Ano:Ae:Dm
102.7.10	-0.66	No sex bias	-0.34	No sex bias	0.13	No sex bias	-0.28	No sex bias	0.81	Male biased	AGAP004589	AGAP004589-RA	AGAP004589-PA	ENSF00000000616		2R:58125605..58127612	820	171	GO:0008152;GO:0008080	N-acetyltransferase activity;metabolic process	IPR000182	GCN5-related N-acetyltransferase	PF00400	ortholog_one2one	ortholog_one2many	Ano:Ae:Dm
102.7.2	-0.63	No sex bias	0.45	No sex bias	-0.26	No sex bias	-0.07	No sex bias	-1.52	Female biased	AGAP006678	AGAP006678-RA	AGAP006678-PA	ENSF00000000385		2L:36659371..36664972	4940	1500	GO:0008360;GO:0005634;GO:0009408;GO:0007015;GO:0007049;GO:0005703;GO:0003711;GO:0005700	transcription elongation regulator activity;nucleus;polytene chromosome;polytene chromosome puff;actin filament organization;cell cycle;regulation of cell shape;response to heat	IPR006671;IPR000354;IPR006670	Cyclin, N-terminal;Involucrin repeat;Cyclin	PF00163;PF01479	ortholog_one2one	ortholog_one2one	Ano:Ae:Dm
102.7.5	-0.26	No sex bias	0.38	No sex bias	-0.12	No sex bias	-0.92	Female biased	0.56	No sex bias	AGAP005386	AGAP005386-RA	AGAP005386-PA	ENSF00000000569		2L:14844155..14845189	957	318	GO:0005622;GO:0006810;GO:0005215	transporter activity;intracellular;transport	IPR001071;IPR001251	Cellular retinaldehyde binding/alpha-tocopherol tr;Cellular retinaldehyde-binding/triple function, C	PF00443	ortholog_many2many		Ano:Ae
102.8.10	-0.11	No sex bias	-0.33	No sex bias	-0.31	No sex bias	-0.28	No sex bias	0.92	Male biased	AGAP001285	AGAP001285-RA	AGAP001285-PA	ENSF00000000911		2R:2470957..2472074	1042	232	GO:0015031	protein transport	IPR005024	Snf7	PF03721;PF00984;PF03720	ortholog_one2one	ortholog_one2one	Ano:Ae:Dm
102.8.7	0.07	No sex bias	-0.02	No sex bias	0.2	No sex bias	0.15	No sex bias	-1.69	Female biased	AGAP009570	AGAP009570-RA	AGAP009570-PA	ENSF00000004520		3R:36365691..36367317	1501	323	GO:0003676;GO:0000166	nucleotide binding;nucleic acid binding	IPR000504	RNA-binding region RNP-1 (RNA recognition motif)			ortholog_one2one	Ano:Dm
103.1.9	0.03	No sex bias	-0.2	No sex bias	0.01	No sex bias	-0.22	No sex bias	-1.04	Female biased	AGAP006682	AGAP006682-RA	AGAP006682-PA	ENSF00000003402		2L:36677216..36679764	2186	709	GO:0000145;GO:0006887	exocyst;exocytosis	IPR004140	Exo70 exocyst complex subunit		ortholog_one2one	ortholog_one2one	Ano:Ae:Dm
103.2.2	0.54	No sex bias	-0.13	No sex bias	0.03	No sex bias	-0.1	No sex bias	-0.87	Female biased	AGAP004609	AGAP004609-RA	AGAP004609-PA	ENSF00000000743		2R:58356543..58358543	1916	559	GO:0005509	calcium ion binding	IPR000886;IPR002048;IPR002172;IPR012913	Endoplasmic reticulum targeting sequence;Calcium-binding EF-hand;Low density lipoprotein-receptor, class A;Glucosidase II beta subunit-like	PF00023;PF07525	ortholog_one2one	ortholog_one2one	Ano:Ae:Dm
103.3.1	-0.06	No sex bias	-0.13	No sex bias	-0.06	No sex bias	-0.31	No sex bias	1.22	Male biased	AGAP004591	AGAP004591-RA	AGAP004591-PA	ENSF00000000269		2R:58131069..58132688	1296	365	GO:0003993	acid phosphatase activity	IPR000560;IPR013078	Histidine acid phosphatase;Phosphoglycerate mutase		ortholog_one2one	ortholog_one2one	Ano:Ae:Dm
103.3.7	-0.13	No sex bias	0.19	No sex bias	0.35	No sex bias			2.32	Male biased	AGAP001327	AGAP001327-RA	AGAP001327-PA	ENSF00000012022		2R:3010904..3012945	547	96					PF00379			Ano only
103.4.10	0.02	No sex bias	-0.27	No sex bias	-0.46	No sex bias	-0.27	No sex bias	1.06	Male biased	AGAP005316	AGAP005316-RA	AGAP005316-PA	ENSF00000003383		2L:14020375..14022148	1359	225	GO:0015031;GO:0048813	protein transport;dendrite morphogenesis	IPR005024	Snf7		ortholog_one2one	ortholog_one2one	Ano:Ae:Dm
103.4.2	0.06	No sex bias	-0.19	No sex bias	-0.1	No sex bias	0.45	No sex bias	0.84	Male biased	AGAP009614	AGAP009614-RA	AGAP009614-PA	ENSF00000002216		3R:37008569..37009490	851	233					PF07690	ortholog_one2many	ortholog_one2one	Ano:Ae:Dm
103.4.9	-0.18	No sex bias	-0.14	No sex bias	0.02	No sex bias	0.06	No sex bias	1.52	Male biased	AGAP004612	AGAP004612-RA	AGAP004612-PA	ENSF00000000219		2R:58392105..58394164	1455	408			IPR002575	Aminoglycoside phosphotransferase	PF05154;PF00226	ortholog_one2many	ortholog_one2one	Ano:Ae:Dm
103.5.12	0.27	No sex bias	0.06	No sex bias	0.17	No sex bias	0.12	No sex bias	-1	Female biased	AGAP005325	AGAP005325-RA	AGAP005325-PA	ENSF00000000569		2L:14101665..14108886	2480	374	GO:0003824	catalytic activity	IPR001045	Spermine synthase	PF01757	ortholog_one2one	ortholog_one2one	Ano:Ae:Dm
103.5.4	0.04	No sex bias	0.15	No sex bias	0.15	No sex bias	0.05	No sex bias	1.83	Male biased	AGAP009595	AGAP009595-RA	AGAP009595-PA	ENSF00000000474		3R:36755388..36771781	1644	313	GO:0016020;GO:0006814;GO:0006813;GO:0005391	sodium:potassium-exchanging ATPase activity;potassium ion transport;sodium ion transport;membrane	IPR000402	ATPase, P-type cation exchange, beta subunit	PF01607	ortholog_one2one	ortholog_one2one	Ano:Ae:Dm
103.6.12	-0.04	No sex bias	-0.08	No sex bias	-0.5	No sex bias	-0.66	No sex bias	-1.19	Female biased	AGAP006398	AGAP006398-RA	AGAP006398-PA	ENSF00000002216		2L:31084065..31086356	1681	290			IPR006616	Protein of unknown function DM9	PF01757	ortholog_one2one		Ano:Ae
103.6.2	0.2	No sex bias	0.07	No sex bias	-0.02	No sex bias	0.24	No sex bias	-1.2	Female biased	AGAP005364	AGAP005364-RA	AGAP005364-PA	ENSF00000000548		2L:14654367..14658275	2671	519			IPR000073	Alpha/beta hydrolase fold-1	PF00102	ortholog_one2many	ortholog_one2one	Ano:Ae:Dm
103.6.4	0.28	No sex bias	0	No sex bias	-0.23	No sex bias			-1.61	Female biased	AGAP009615	AGAP009615-RA	AGAP009615-PA	ENSF00000000234		3R:37009776..37012169	2337	778			IPR001680;IPR013934	WD-40 repeat;PWP2 complex, Utp13 specific WD40 associated		ortholog_one2one	ortholog_one2one	Ano:Ae:Dm
103.6.7	0.29	No sex bias	-0.26	No sex bias	0.13	No sex bias	-0.24	No sex bias	-0.82	Female biased	AGAP002645	AGAP002645-RA	AGAP002645-PA	ENSF00000001323		2R:24944273..24959244	1486	362	GO:0005525;GO:0007049;GO:0005515	protein binding;GTP binding;cell cycle	IPR008113;IPR001019;IPR000038	Septin 2;Guanine nucleotide binding protein (G-protein), a;Cell division/GTP binding protein		ortholog_one2one	ortholog_one2one	Ano:Ae:Dm
103.7.7	-0.15	No sex bias	0.11	No sex bias	1.11	Male biased	0.2	No sex bias			AGAP006690	AGAP006690-RA	AGAP006690-PA	ENSF00000001120		2L:36715651..36717132	1419	390	GO:0005515	protein binding	IPR013069;IPR011705;IPR000421;IPR000210	BTB/POZ;BTB/Kelch-associated;Coagulation factor 5/8 type, C-terminal;BTB	PF00400		ortholog_one2many	Ano:Dm
103.8.1	0.16	No sex bias	-0.09	No sex bias	0.14	No sex bias	0.07	No sex bias	-4.61	Female biased	AGAP006421	AGAP006421-RA	AGAP006421-PA	ENSF00000002403		2L:31693742..31694830	931	260	GO:0005576	extracellular region	IPR002413;IPR001283;IPR014044	Ves allergen;Allergen V5/Tpx-1 related;SCP-like extracellular	PF00415	ortholog_many2many	ortholog_many2many	Ano:Ae:Dm
103.8.10	0.1	No sex bias	-0.26	No sex bias	0.01	No sex bias	0.03	No sex bias	-1.17	Female biased	AGAP002656	AGAP002656-RA	AGAP002656-PA	ENSF00000000517		2R:25196705..25203337	6156	2032			IPR001005	SANT, DNA-binding	PF00111;PF01799;PF00941;PF03450;PF01315;PF02738	ortholog_one2one	ortholog_one2one	Ano:Ae:Dm
103.8.8	0.16	No sex bias	-0.14	No sex bias	-0.01	No sex bias	0.01	No sex bias	-1.37	Female biased	AGAP002659	AGAP002659-RA	AGAP002659-PA	ENSF00000000583		2R:25205746..25213948	1215	404	GO:0016020;GO:0006814;GO:0008508	sodium ion transport;bile acid:sodium symporter activity;membrane	IPR002657	Bile acid:sodium symporter	PF01400	ortholog_one2one	ortholog_one2many	Ano:Ae:Dm
104.1.11	-0.11	No sex bias	-0.15	No sex bias	-0.07	No sex bias	-0.17	No sex bias	-1.43	Female biased	AGAP002653	AGAP002653-RA	AGAP002653-PA	ENSF00000000716		2R:25167010..25168623	1533	496	GO:0005524;GO:0004812;GO:0005737;GO:0006418;GO:0004826;GO:0006432	aminoacyl-tRNA ligase activity;phenylalanine-tRNA ligase activity;ATP binding;cytoplasm;tRNA aminoacylation for protein translation;phenylalanyl-tRNA aminoacylation	IPR002319;IPR006195	Phenylalanyl-tRNA synthetase, class IIc;Aminoacyl-transfer RNA synthetase, class II		ortholog_one2one	ortholog_one2one	Ano:Ae:Dm
104.1.3	-0.17	No sex bias	-0.22	No sex bias	0.15	No sex bias	0.74	No sex bias	-1.25	Female biased	AGAP006393	AGAP006393-RA	AGAP006393-PA	ENSF00000000156		2L:31056572..31058054	1406	364	GO:0031965;GO:0031144	proteasome localization;nuclear membrane	IPR013868	Nuclear envelope, Cut8		ortholog_one2many	ortholog_one2one	Ano:Ae:Dm
104.1.5	-0.21	No sex bias	-0.38	No sex bias	-0.39	No sex bias	-0.1	No sex bias	-3.7	Female biased	AGAP009593	AGAP009593-RA	AGAP009593-PA	ENSF00000000592		3R:36730614..36731915	1302	433	GO:0008270;GO:0006508;GO:0004180;GO:0004182;GO:0005615;GO:0007586;GO:0008233;GO:0008237;GO:0016787;GO:0046872	carboxypeptidase activity;carboxypeptidase A activity;extracellular space;proteolysis;digestion;peptidase activity;metallopeptidase activity;zinc ion binding;hydrolase activity;metal ion binding	IPR000834;IPR003146	Peptidase M14, carboxypeptidase A;Proteinase inhibitor, carboxypeptidase propeptide		ortholog_one2many	ortholog_many2many	Ano:Ae:Dm
104.3.1	0.12	No sex bias	-0.02	No sex bias	-0.04	No sex bias	-0.26	No sex bias	-1.98	Female biased	AGAP005320	AGAP005320-RA	AGAP005320-PA	ENSF00000002000		2L:14033559..14035128	1495	460			IPR001680	WD-40 repeat		ortholog_one2one	ortholog_one2one	Ano:Ae:Dm
104.3.12	-0.09	No sex bias	-0.03	No sex bias	-0.39	No sex bias	0.15	No sex bias	-2.52	Female biased	AGAP006385	AGAP006385-RA	AGAP006385-PA	ENSF00000000285		2L:31026669..31027451	783	260	GO:0006508;GO:0004252	serine-type endopeptidase activity;proteolysis	IPR001254;IPR001314	Peptidase S1 and S6, chymotrypsin/Hap;Peptidase S1A, chymotrypsin		ortholog_one2many	ortholog_one2one	Ano:Ae:Dm
104.3.3	-0.16	No sex bias	-0.28	No sex bias	-0.1	No sex bias	-0.2	No sex bias	-1.09	Female biased	AGAP005381	AGAP005381-RC;AGAP005381-RB;AGAP005381-RA	AGAP005381-PC;AGAP005381-PB;AGAP005381-PA	ENSF00000000687		2L:14832803..14835786	2139;2146;2183	612	GO:0003824;GO:0005975;GO:0043169;GO:0004563;GO:0005886;GO:0016231	catalytic activity;beta-N-acetylhexosaminidase activity;plasma membrane;carbohydrate metabolic process;beta-N-acetylglucosaminidase activity;cation binding	IPR001540	Glycoside hydrolase, family 20	PF01084	ortholog_one2one	ortholog_one2one	Ano:Ae:Dm
104.3.4	0.17	No sex bias	-0.22	No sex bias	-0.03	No sex bias	-0.41	No sex bias	-1.42	Female biased	AGAP002652	AGAP002652-RA	AGAP002652-PA	ENSF00000000096		2R:25165162..25166904	1486	430			IPR005097	Saccharopine dehydrogenase		ortholog_one2many	ortholog_many2many	Ano:Ae:Dm
104.3.6	0.12	No sex bias	0.1	No sex bias	-0.39	No sex bias	-0.38	No sex bias	-1.87	Female biased	AGAP002667	AGAP002667-RA	AGAP002667-PA	ENSF00000004918		2R:25262223..25263912	1047	171	GO:0005509;GO:0005737	calcium ion binding;cytoplasm	IPR001983	Translationally controlled tumor protein	PF04739	ortholog_one2one	ortholog_one2one	Ano:Ae:Dm
104.3.8			-0.01	No sex bias	-0.03	No sex bias	0.15	No sex bias	-1.3	Female biased	AGAP002655	AGAP002655-RA	AGAP002655-PA	ENSF00000012175		2R:25188350..25192992	2529	763	GO:0003676;GO:0000166	nucleotide binding;nucleic acid binding	IPR000504	RNA-binding region RNP-1 (RNA recognition motif)		ortholog_one2one		Ano:Ae
104.4.10	-0.46	No sex bias	-0.4	No sex bias	-0.24	No sex bias	-0.37	No sex bias	-0.98	Female biased	AGAP009572	AGAP009572-RA	AGAP009572-PA	ENSF00000000293		3R:36371923..36372669	747	130	GO:0005622;GO:0003735;GO:0005840;GO:0006412;GO:0030529	structural constituent of ribosome;intracellular;ribosome;translation;ribonucleoprotein complex	IPR000630	Ribosomal protein S8	PF02770;PF00441;PF01756	ortholog_one2many	ortholog_many2many	Ano:Ae:Dm
104.4.11	-0.07	No sex bias	-0.16	No sex bias	-0.13	No sex bias	-0.51	No sex bias	-1.02	Female biased	AGAP006438	AGAP006438-RA	AGAP006438-PA	ENSF00000000287		2L:31884412..31886399	1840	558			IPR007174	Las1-like	PF00982;PF02358	ortholog_one2one	ortholog_one2one	Ano:Ae:Dm
104.4.2	0.35	No sex bias	-0.02	No sex bias	-0.02	No sex bias	0.08	No sex bias	-0.99	Female biased	AGAP002662	AGAP002662-RA	AGAP002662-PA	ENSF00000000418		2R:25210317..25211940	1544	506	GO:0003824;GO:0008152	catalytic activity;metabolic process	IPR001736	Phospholipase D/Transphosphatidylase		ortholog_one2one	ortholog_one2one	Ano:Ae:Dm
104.5.8	-0.2	No sex bias	-0.34	No sex bias	0.23	No sex bias	-0.16	No sex bias	1.58	Male biased	AGAP005353	AGAP005353-RA	AGAP005353-PA	ENSF00000000287		2L:14480406..14481200	706	140						ortholog_one2many	ortholog_one2one	Ano:Ae:Dm
104.5.9	-0.05	No sex bias	-0.12	No sex bias	-0.26	No sex bias	-0.24	No sex bias	-2.64	Female biased	AGAP005375	AGAP005375-RA	AGAP005375-PA	ENSF00000004109		2L:14724450..14726177	1652	510	GO:0005515	protein binding	IPR007064	NMD3		ortholog_one2one	ortholog_one2one	Ano:Ae:Dm
104.6.11	-0.36	No sex bias	-0.15	No sex bias	-0.33	No sex bias	0.12	No sex bias	1.58	Male biased	AGAP002632	AGAP002632-RA	AGAP002632-PA	ENSF00000001971		2R:24622468..24622880	330	60	GO:0005576;GO:0006030;GO:0008061	extracellular region;chitin metabolic process;chitin binding					ortholog_one2one	Ano:Dm
104.6.2	0.14	No sex bias	-0.1	No sex bias	0.01	No sex bias	0.35	No sex bias	-1.48	Female biased	AGAP002668	AGAP002668-RA	AGAP002668-PA	ENSF00000000418		2R:25264996..25265752	757	232			IPR012942	SRR1	PF02949	ortholog_one2one	ortholog_one2one	Ano:Ae:Dm
104.7.7	-0.38	No sex bias	-0.26	No sex bias	0.27	No sex bias	0.05	No sex bias	1.59	Male biased	AGAP005379	AGAP005379-RA	AGAP005379-PA	ENSF00000000867		2L:14829847..14830528	615	204					PF00231	ortholog_one2one	ortholog_one2one	Ano:Ae:Dm
104.7.9	0.27	No sex bias	0.18	No sex bias	0.38	No sex bias	0.12	No sex bias	-1.32	Female biased	AGAP011859	AGAP011859-RA	AGAP011859-PA	ENSF00000000344		3L:34276239..34289207	2226	650	GO:0003824;GO:0004553;GO:0005975;GO:0043169;GO:0008152;GO:0016798	catalytic activity;"hydrolase activity, hydrolyzing O-glycosyl compounds";carbohydrate metabolic process;metabolic process;"hydrolase activity, acting on glycosyl bonds";cation binding	IPR006025;IPR006101;IPR006104;IPR006102;IPR006103	Peptidase M, neutral zinc metallopeptidases, zinc;Glycoside hydrolase, family 2;Glycoside hydrolase family 2, carbohydrate-bindin;Glycoside hydrolase family 2, immunoglobulin-like;Glycoside hydrolase family 2, TIM barrel	PF02709		ortholog_one2many	Ano:Dm
105.1.11	0.4	No sex bias	0.16	No sex bias	1.05	Male biased	-0.4	No sex bias	-0.31	No sex bias	AGAP010785	AGAP010785-RA	AGAP010785-PA	ENSF00000001074		3L:10346389..10348208	1461	486			IPR013120;IPR004262	Male sterility C-terminal;Male sterility		ortholog_one2one	ortholog_one2many	Ano:Ae:Dm
105.1.5	-0.31	No sex bias	-0.23	No sex bias	0.04	No sex bias	-0.15	No sex bias	0.98	Male biased	AGAP005543	AGAP005543-RA	AGAP005543-PA	ENSF00000000580		2L:16875156..16877327	1392	283	GO:0016020;GO:0008285;GO:0005769;GO:0035088;GO:0045807	early endosome;negative regulation of cell proliferation;membrane;establishment and/or maintenance of apical/basal cell polarity;positive regulation of endocytosis	IPR006011;IPR000727	Syntaxin, N-terminal;Target SNARE coiled-coil region	PF00067	ortholog_one2one	ortholog_one2one	Ano:Ae:Dm
105.1.8	0.36	No sex bias	-0.13	No sex bias	0	No sex bias	0.06	No sex bias	-2.03	Female biased	AGAP011884	AGAP011884-RA	AGAP011884-PA	ENSF00000003677		3L:34626591..34627952	1362	453	GO:0000166;GO:0003676	nucleotide binding;nucleic acid binding	IPR002344;IPR000504	Lupus La protein;RNA-binding region RNP-1 (RNA recognition motif)	PF00067	ortholog_one2one	ortholog_one2one	Ano:Ae:Dm
105.2.7	0.18	No sex bias	0.17	No sex bias	0.09	No sex bias	-0.08	No sex bias	-0.8	Female biased	AGAP011883	AGAP011883-RA	AGAP011883-PA	ENSF00000000392		3L:34625157..34626271	1050	214	GO:0005515;GO:0008202	protein binding;steroid metabolic process	IPR001849	Pleckstrin-like	PF00383	ortholog_one2one	ortholog_one2one	Ano:Ae:Dm
105.2.9	0.03	No sex bias	0.15	No sex bias	-0.17	No sex bias	0.04	No sex bias	0.82	Male biased	AGAP001082	AGAP001082-RA	AGAP001082-PA	ENSF00000000372		X:23467573..23493677	3123	956	GO:0006629	lipid metabolic process	IPR007087;IPR008373;IPR003119;IPR007856;IPR008138;IPR008139	Zinc finger, C2H2-type;Saposin;Saposin type A;Saposin-like type B, 1;Saposin-like type B, 2;Saposin B	PF00595	ortholog_one2one	ortholog_one2one	Ano:Ae:Dm
105.3.10	-0.31	No sex bias	-0.38	No sex bias					2.27	Male biased	AGAP010781	AGAP010781-RA	AGAP010781-PA	ENSF00000000971		3L:10277400..10283541	1803	600			IPR008472	Protein of unknown function DUF753	PF04563;PF04561;PF04565;PF04566;PF00562;PF04560;PF04567	ortholog_one2one	ortholog_one2many	Ano:Ae:Dm
105.3.11	0.11	No sex bias	-0.01	No sex bias	0	No sex bias	0.12	No sex bias	-1.13	Female biased	AGAP011843	AGAP011843-RA	AGAP011843-PA	ENSF00000000846		3L:33982065..33983417	1278	425			IPR002893	Zinc finger, MYND-type	PF04563;PF04561;PF04565;PF04566;PF00562;PF04560;PF04567	ortholog_one2one		Ano:Ae
105.3.12	-0.13	No sex bias	-0.06	No sex bias	0	No sex bias	0.1	No sex bias	-1.16	Female biased	AGAP005544	AGAP005544-RA	AGAP005544-PA	ENSF00000000614		2L:16878346..16880345	1836	523	GO:0003824;GO:0005515	catalytic activity;protein binding	IPR000594	UBA/THIF-type NAD/FAD binding fold	PF00036;PF01794;PF08022;PF08030	ortholog_one2many	ortholog_one2one	Ano:Ae:Dm
105.4.12	-0.49	No sex bias	-0.21	No sex bias	-0.2	No sex bias	0.27	No sex bias	0.91	Male biased	AGAP006248	AGAP006248-RA	AGAP006248-PA	ENSF00000000755		2L:28609342..28610052	711	130	GO:0016455;GO:0000119	mediator complex;RNA polymerase II transcription mediator activity			PF07264	ortholog_one2one	ortholog_one2one	Ano:Ae:Dm
105.4.8	0.21	No sex bias	-0.02	No sex bias	0.31	No sex bias	0.03	No sex bias	1.19	Male biased	AGAP003695	AGAP003695-RA	AGAP003695-PA	ENSF00000001133		2R:42053498..42101938	5238	1745	GO:0008270;GO:0006508;GO:0008237;GO:0004179	membrane alanyl aminopeptidase activity;proteolysis;metallopeptidase activity;zinc ion binding	IPR006025;IPR014782	Peptidase M, neutral zinc metallopeptidases, zinc;Peptidase M1, membrane alanine aminopeptidase, N-	PF02101	ortholog_one2many	ortholog_one2one	Ano:Ae:Dm
105.5.12	-0.12	No sex bias					-0.57	No sex bias	-2.79	Female biased	AGAP006202	AGAP006202-RA	AGAP006202-PA	ENSF00000012632		2L:28228128..28228839	566	63								Ano only
105.5.3	0.07	No sex bias	-0.03	No sex bias	0.5	No sex bias	0.38	No sex bias	-1.15	Female biased	AGAP010806	AGAP010806-RA	AGAP010806-PA	ENSF00000001074		3L:10693820..10694893	807	268	GO:0016021;GO:0016020;GO:0006810;GO:0005216;GO:0006811;GO:0006813;GO:0005267	ion channel activity;potassium channel activity;transport;ion transport;potassium ion transport;membrane;integral to membrane	IPR003280;IPR013099	K+ channel, two pore;Ion transport 2	PF01248	ortholog_one2one	ortholog_one2one	Ano:Ae:Dm
105.5.6	0.16	No sex bias	-0.25	No sex bias	-0.08	No sex bias	0.01	No sex bias	-0.83	Female biased	AGAP010792	AGAP010792-RA	AGAP010792-PA	ENSF00000000156		3L:10412154..10413607	1378	385	GO:0003824;GO:0044237;GO:0050662	catalytic activity;cellular metabolic process;coenzyme binding	IPR001509;IPR002225;IPR013120	NAD-dependent epimerase/dehydratase;3-beta hydroxysteroid dehydrogenase/isomerase;Male sterility C-terminal	PF00046	ortholog_one2one	ortholog_one2one	Ano:Ae:Dm
105.6.11	-0.38	No sex bias	-0.06	No sex bias	-0.46	No sex bias	-0.32	No sex bias	-1.31	Female biased	AGAP011896	AGAP011896-RA	AGAP011896-PA	ENSF00000003987		3L:34674684..34676121	996	124	GO:0005622;GO:0003735;GO:0005840;GO:0006412	structural constituent of ribosome;intracellular;ribosome;translation	IPR000054	Ribosomal protein L31e	PF00069	ortholog_one2one	ortholog_one2one	Ano:Ae:Dm
105.7.12	0.21	No sex bias	0.02	No sex bias	-0.16	No sex bias	0.01	No sex bias	-1.44	Female biased	AGAP004904	AGAP004904-RA	AGAP004904-PA	ENSF00000003115	CAT	2L:5771985..5780988	1659	504	GO:0004096;GO:0006118;GO:0006979;GO:0046872;GO:0016491;GO:0005506;GO:0004601;GO:0042744	catalase activity;peroxidase activity;iron ion binding;electron transport;response to oxidative stress;oxidoreductase activity;hydrogen peroxide catabolic process;metal ion binding	IPR002226;IPR011614	Catalase;Catalase, N-terminal	PF00151	ortholog_one2one	ortholog_one2many	Ano:Ae:Dm
105.7.7	0.67	No sex bias	0.16	No sex bias	0.02	No sex bias	0.32	No sex bias	-1.82	Female biased	AGAP003687	AGAP003687-RA	AGAP003687-PA	ENSF00000001023		2R:42018294..42027668	2744	900	GO:0016020;GO:0008152;GO:0008415;GO:0044255	metabolic process;acyltransferase activity;membrane;cellular lipid metabolic process	IPR002123	Phospholipid/glycerol acyltransferase	PF05053	ortholog_one2one	ortholog_one2one	Ano:Ae:Dm
105.8.1	-0.19	No sex bias	-0.22	No sex bias	0.3	No sex bias	0.12	No sex bias	1.17	Male biased	AGAP003706	AGAP003706-RA	AGAP003706-PA	ENSF00000000539		2R:42207147..42207638	408	135			IPR002634	BolA-like protein	PF00675;PF05193	ortholog_one2one	ortholog_one2one	Ano:Ae:Dm
105.8.10			0.4	No sex bias					-1.48	Female biased	AGAP011871	AGAP011871-RA	AGAP011871-PA	ENSF00000001202		3L:34557879..34559191	1158	385			IPR004162;IPR013010	Seven in absentia protein;Zinc finger, SIAH-type	PF00400	ortholog_one2many		Ano:Ae
105.8.8	0.24	No sex bias	0.03	No sex bias	0.1	No sex bias	0.11	No sex bias	-1.85	Female biased	AGAP003700	AGAP003700-RA	AGAP003700-PA	ENSF00000000500		2R:42132931..42134441	1232	371	GO:0006508;GO:0008235;GO:0004239	methionyl aminopeptidase activity;proteolysis;metalloexopeptidase activity	IPR002467;IPR001714;IPR000994	Peptidase M24A, methionine aminopeptidase, subfam;Peptidase M24, methionine aminopeptidase;Peptidase M24, catalytic core	PF02898;PF00258;PF00667;PF00175	ortholog_one2one	ortholog_one2one	Ano:Ae:Dm
105.8.9	0.01	No sex bias	0.3	No sex bias	-0.17	No sex bias	0.22	No sex bias	-1.27	Female biased	AGAP011875	AGAP011875-RA	AGAP011875-PA	ENSF00000000969		3L:34589783..34595758	4674	1557	GO:0008270;GO:0003676;GO:0005622;GO:0005515	nucleic acid binding;protein binding;intracellular;zinc ion binding	IPR007087;IPR005451	Zinc finger, C2H2-type;L-type voltage-dependent calcium channel alpha 1C	PF02136	ortholog_one2one	ortholog_one2one	Ano:Ae:Dm
106.1.2	-0.39	No sex bias	-0.13	No sex bias	0.26	No sex bias	-0.32	No sex bias	2.08	Male biased	AGAP004895	AGAP004895-RA	AGAP004895-PA	ENSF00000000804		2L:5489591..5498330	1058	309	GO:0004089;GO:0008270;GO:0006730	carbonate dehydratase activity;one-carbon compound metabolic process;zinc ion binding	IPR001148	Carbonic anhydrase, eukaryotic	PF02671;PF08295	ortholog_one2one	ortholog_one2many	Ano:Ae:Dm
106.1.3	0.14	No sex bias	0.17	No sex bias			0.23	No sex bias	-1.26	Female biased	AGAP000787	AGAP000787-RA	AGAP000787-PA	ENSF00000001314		X:14328908..14343038	3202	923	GO:0005622;GO:0006464;GO:0004842;GO:0006512	ubiquitin-protein ligase activity;intracellular;protein modification process;ubiquitin cycle	IPR001202;IPR002349;IPR000008;IPR000569	WW/Rsp5/WWP;WW;C2 calcium-dependent membrane targeting;HECT	PF02671;PF08295	ortholog_one2one	ortholog_one2many	Ano:Ae:Dm
106.1.4	-0.2	No sex bias	0.08	No sex bias	-0.15	No sex bias	-1.64	Female biased	0.47	No sex bias	AGAP003713	AGAP003713-RA	AGAP003713-PA	ENSF00000004567		2R:42306612..42307475	786	119					PF02671;PF08295	ortholog_one2one	ortholog_one2many	Ano:Ae:Dm
106.1.7	-0.07	No sex bias	-0.4	No sex bias	-0.1	No sex bias	0.05	No sex bias	2.02	Male biased	AGAP003714	AGAP003714-RA	AGAP003714-PA	ENSF00000001545	HPX3	2R:42368709..42372890	3489	1162			IPR002007;IPR000694	Haem peroxidase, animal;Proline-rich region	PF00535;PF00652	ortholog_one2one	ortholog_one2one	Ano:Ae:Dm
106.1.8	0.08	No sex bias	-0.09	No sex bias					-1.06	Female biased	AGAP011894	AGAP011894-RA	AGAP011894-PA	ENSF00000013475		3L:34666466..34671043	714	146			IPR001901	Protein secE/sec61-gamma protein	PF02214;PF00520;PF07885			Ano only
106.2.10	0.13	No sex bias	-0.12	No sex bias	-0.14	No sex bias	-0.13	No sex bias	-1.19	Female biased	AGAP002521	AGAP002521-RA	AGAP002521-PA	ENSF00000000003		2R:22322260..22323395	994	263	GO:0008152;GO:0016491	metabolic process;oxidoreductase activity	IPR002198;IPR002347;IPR003560;IPR002424;IPR013968	Short-chain dehydrogenase/reductase SDR;Glucose/ribitol dehydrogenase;2,3-dihydro-2,3-dihydroxybenzoate dehydrogenase;Insect alcohol dehydrogenase family;KR	PF00008;PF02210;PF00054	ortholog_one2one		Ano:Ae
106.2.3	-0.33	No sex bias	-0.14	No sex bias	0.08	No sex bias	0.35	No sex bias	0.82	Male biased	AGAP011907	AGAP011907-RA	AGAP011907-PA	ENSF00000000616		3L:34829904..34830161	258	85			IPR009846	Splicing factor 3B subunit 10	PF03392	ortholog_one2one	ortholog_one2one	Ano:Ae:Dm
106.3.11	-0.3	No sex bias	-0.04	No sex bias	0.19	No sex bias	-0.17	No sex bias	-1.02	Female biased	AGAP004919	AGAP004919-RA	AGAP004919-PA	ENSF00000000065		2L:6015229..6016503	768	204	GO:0005622;GO:0003735;GO:0005840;GO:0006412;GO:0030529	structural constituent of ribosome;intracellular;ribosome;translation;ribonucleoprotein complex	IPR000439	Ribosomal protein L15e	PF06840	ortholog_one2many	ortholog_one2one	Ano:Ae:Dm
106.3.4	-0.4	No sex bias	0.1	No sex bias	-0.1	No sex bias	-0.14	No sex bias	0.93	Male biased	AGAP000795	AGAP000795-RA	AGAP000795-PA	ENSF00000000784		X:14463119..14472573	1359	452			IPR011701	Major facilitator superfamily MFS_1	PF08515;PF00069;PF07714	ortholog_one2one		Ano:Ae
106.4.4	0.33	No sex bias	0.01	No sex bias	0.04	No sex bias	0.01	No sex bias	-1.16	Female biased	AGAP008947	AGAP008947-RA	AGAP008947-PA	ENSF00000002216		3R:21526958..21528244	1239	412	GO:0005524;GO:0008152;GO:0016740;GO:0000166;GO:0016301;GO:0005737;GO:0016773;GO:0008299;GO:0008610;GO:0016310;GO:0004496;GO:0006694;GO:0016126	nucleotide binding;mevalonate kinase activity;ATP binding;cytoplasm;steroid biosynthetic process;metabolic process;isoprenoid biosynthetic process;lipid biosynthetic process;sterol biosynthetic process;kinase activity;phosphorylation;transferase activity;"phosphotransferase activity, alcohol group as acceptor"	IPR000719;IPR001969;IPR006206;IPR001174;IPR006204;IPR013750	Protein kinase;Peptidase aspartic, active site;Mevalonate and galactokinase;Galactokinase/homoserine kinase;GHMP kinase;GHMP kinase, C-terminal	PF01130	ortholog_one2one	ortholog_one2one	Ano:Ae:Dm
106.4.7	0.54	No sex bias	0.88	Male biased			0.25	No sex bias			AGAP004915	AGAP004915-RA	AGAP004915-PA	ENSF00000001074		2L:5927216..5942472	1846	458			IPR013098;IPR013106;IPR013151;IPR007110;IPR003599;IPR003598;IPR003596	Immunoglobulin I-set;Immunoglobulin V-set;Immunoglobulin;Immunoglobulin-like;Immunoglobulin subtype;Immunoglobulin subtype 2;Immunoglobulin V-set, subgroup	PF00155	ortholog_one2many	ortholog_one2one	Ano:Ae:Dm
106.5.1	-0.1	No sex bias	-0.01	No sex bias	0.25	No sex bias	0.21	No sex bias	-0.84	Female biased	AGAP008925	AGAP008925-RA	AGAP008925-PA	ENSF00000000672		3R:21067727..21069799	1846	587			IPR001680	WD-40 repeat	PF00069	ortholog_one2one	ortholog_one2one	Ano:Ae:Dm
106.6.1	0.35	No sex bias	-0.15	No sex bias	0	No sex bias	-0.07	No sex bias	-0.93	Female biased	AGAP008946	AGAP008946-RA	AGAP008946-PA	ENSF00000001764		3R:21524308..21525977	1605	534			IPR004856	ALG6, ALG8 glycosyltransferase	PF03148	ortholog_one2one	ortholog_one2one	Ano:Ae:Dm
106.6.11	0.45	No sex bias			0.23	No sex bias			-1.2	Female biased	AGAP008926	AGAP008926-RA	AGAP008926-PA	ENSF00000000379		3R:21092809..21094036	1073	352					PF02966	ortholog_one2one		Ano:Ae
106.6.2	-0.22	No sex bias	-0.11	No sex bias	0.05	No sex bias	0.13	No sex bias	1.44	Male biased	AGAP004906	AGAP004906-RA	AGAP004906-PA	ENSF00000000616		2L:5793347..5794156	609	118			IPR005336	Protein of unknown function UPF0041	PF04821	apparent_ortholog_one2one	ortholog_one2many	Ano:Ae:Dm
106.6.6	0.09	No sex bias	-0.28	No sex bias	-0.03	No sex bias			-0.87	Female biased	AGAP008932	AGAP008932-RA	AGAP008932-PA	ENSF00000000479		3R:21124539..21126521	1403	408	GO:0008270	zinc ion binding	IPR001680;IPR001632;IPR000306	WD-40 repeat;G-protein, beta subunit;Zinc finger, FYVE-type	PF06814	ortholog_one2one	ortholog_one2one	Ano:Ae:Dm
106.7.1	-0.39	No sex bias	0.38	No sex bias	-0.27	No sex bias	-1.1	Female biased	2.84	Male biased	AGAP008920	AGAP008920-RA	AGAP008920-PA	ENSF00000013056		3R:21023308..21033622	336	111					PF00627;PF00076			Ano only
106.7.3	0.05	No sex bias	-0.15	No sex bias	0.07	No sex bias	0.14	No sex bias	-1.17	Female biased	AGAP000913	AGAP000913-RA	AGAP000913-PA	ENSF00000000568		X:17174992..17179385	1176	289	GO:0016021	integral to membrane	IPR009637	Lung seven transmembrane receptor	PF00089	ortholog_one2many	ortholog_one2one	Ano:Ae:Dm
106.7.5	-0.01	No sex bias	0.28	No sex bias			-0.37	No sex bias	-0.84	Female biased	AGAP008931	AGAP008931-RA	AGAP008931-PA	ENSF00000000349		3R:21108387..21110390	1785	438	GO:0016021;GO:0006810;GO:0005215	transporter activity;transport;integral to membrane	IPR011701;IPR007114	Major facilitator superfamily MFS_1;Major facilitator superfamily	PF01423	ortholog_one2one	ortholog_one2many	Ano:Ae:Dm
106.7.7	0.32	No sex bias	-0.07	No sex bias	0.06	No sex bias	0.17	No sex bias	-2.21	Female biased	AGAP008929	AGAP008929-RA	AGAP008929-PA	ENSF00000001922		3R:21102805..21105770	2441	761	GO:0006412;GO:0005524;GO:0000166;GO:0004812;GO:0006418;GO:0016874;GO:0004829;GO:0006435	nucleotide binding;aminoacyl-tRNA ligase activity;threonine-tRNA ligase activity;ATP binding;translation;tRNA aminoacylation for protein translation;threonyl-tRNA aminoacylation;ligase activity	IPR002320;IPR004095;IPR012947;IPR002314;IPR004154;IPR006195	Threonyl-tRNA synthetase, class IIa;TGS;Threonyl/alanyl tRNA synthetase, SAD;tRNA synthetase, class II (G, H, P and S);Anticodon-binding;Aminoacyl-transfer RNA synthetase, class II	PF04564	ortholog_one2one	ortholog_one2one	Ano:Ae:Dm
106.8.2	0.14	No sex bias	-0.01	No sex bias	0	No sex bias	0.03	No sex bias	-0.81	Female biased	AGAP007051	AGAP007051-RA	AGAP007051-PA	ENSF00000003677		2L:41835038..41874573	1872	433	GO:0007424;GO:0007475	open tracheal system development;apposition of dorsal and ventral imaginal disc-derived wing surfaces	IPR001507	Endoglin/CD105 antigen	PF02985	ortholog_one2many	ortholog_one2one	Ano:Ae:Dm
106.8.4	-0.03	No sex bias	-0.09	No sex bias	0.19	No sex bias			0.93	Male biased	AGAP001058	AGAP001058-RA	AGAP001058-PA	ENSF00000000716		X:21772459..21773940	1180	299	GO:0006464;GO:0008474;GO:0008340;GO:0002084	protein depalmitoylation;protein modification process;determination of adult life span;palmitoyl-(protein) hydrolase activity	IPR002472	Palmitoyl protein thioesterase		ortholog_one2many	ortholog_one2one	Ano:Ae:Dm
106.8.6	0.05	No sex bias	0.03	No sex bias	-0.18	No sex bias	0.27	No sex bias	-1.27	Female biased	AGAP001057	AGAP001057-RA	AGAP001057-PA	ENSF00000003156		X:21770063..21772162	2100	699	GO:0003676;GO:0005524;GO:0004386;GO:0008026	nucleic acid binding;helicase activity;ATP binding;ATP-dependent helicase activity	IPR000629;IPR001476;IPR011545;IPR001650;IPR014021;IPR014014;IPR014001	ATP-dependent helicase, DEAD-box;Chaperonin Cpn10;DEAD/DEAH box helicase, N-terminal;Helicase, C-terminal;Helicase superfamily 1 and 2 ATP-binding;DEAD-box RNA helicase Q motif;DEAD-like helicases, N-terminal	PF02358	ortholog_one2one	ortholog_one2one	Ano:Ae:Dm
106.8.7	0.55	No sex bias	0.39	No sex bias	0.19	No sex bias	1.16	Male biased	0.8	Male biased	AGAP007069	AGAP007069-RA	AGAP007069-PA	ENSF00000000333		2L:42165842..42176356	2293	690					PF00017	ortholog_one2many	ortholog_many2many	Ano:Ae:Dm
107.1.3	0.28	No sex bias	0.01	No sex bias	-0.08	No sex bias	-0.04	No sex bias	-3.4	Female biased	AGAP007050	AGAP007050-RA	AGAP007050-PA	ENSF00000000879		2L:41828921..41831427	2191	652	GO:0005525	GTP binding	IPR006073;IPR001806;IPR002917;IPR010674;IPR012973	GTP1/OBG;Ras GTPase;GTP-binding protein, HSR1-related;Nucleolar GTP-binding 1;NOG, C-terminal		ortholog_one2one	ortholog_one2one	Ano:Ae:Dm
107.1.9	-0.39	No sex bias	-0.37	No sex bias	-0.4	No sex bias	-0.33	No sex bias	1.15	Male biased	AGAP007082	AGAP007082-RA	AGAP007082-PA	ENSF00000000669		2L:42269878..42270964	767	183	GO:0006118;GO:0016651	electron transport;"oxidoreductase activity, acting on NADH or NADPH"	IPR006885	ETC complex I subunit conserved region		ortholog_one2one	ortholog_one2one	Ano:Ae:Dm
107.2.11	0.2	No sex bias	0.39	No sex bias					-0.98	Female biased	AGAP007053	AGAP007053-RA	AGAP007053-PA	ENSF00000002106		2L:41882609..41884510	1467	420			IPR000716;IPR000867	Thyroglobulin type-1;Insulin-like growth factor-binding protein, IGFBP		ortholog_one2one		Ano:Ae
107.2.3	0.96	Male biased	0.1	No sex bias	0.18	No sex bias	0.46	No sex bias	-0.51	No sex bias	AGAP004672	AGAP004672-RA	AGAP004672-PA	ENSF00000003998		2R:61246251..61247458	1064	335			IPR009738	BAT2, N-terminal				Ano only
107.2.6	-0.09	No sex bias	0.07	No sex bias					1.28	Male biased	AGAP007078	AGAP007078-RA	AGAP007078-PA	ENSF00000000333		2L:42215604..42219172	2551	710						ortholog_one2many	ortholog_many2many	Ano:Ae:Dm
107.3.10	0.5	No sex bias	0.2	No sex bias	-0.12	No sex bias	-0.01	No sex bias	-1.36	Female biased	AGAP009150	AGAP009150-RA	AGAP009150-PA	ENSF00000000248		3R:27675880..27684684	3393	1130	GO:0006464;GO:0004835	tubulin-tyrosine ligase activity;protein modification process	IPR004344	Tubulin-tyrosine ligase	PF00560	ortholog_one2one	ortholog_one2many	Ano:Ae:Dm
107.3.6	-0.06	No sex bias	-0.15	No sex bias	0.02	No sex bias	-0.07	No sex bias	-0.85	Female biased	AGAP009159	AGAP009159-RA	AGAP009159-PA	ENSF00000000418		3R:27755900..27779492	1713	570	GO:0003824;GO:0008152	catalytic activity;metabolic process	IPR000873	AMP-dependent synthetase and ligase		ortholog_one2many	ortholog_many2many	Ano:Ae:Dm
107.3.7	0.25	No sex bias	-0.07	No sex bias	0.14	No sex bias	0.34	No sex bias	-0.85	Female biased	AGAP009141	AGAP009141-RA	AGAP009141-PA	ENSF00000000418		3R:27388121..27390334	2053	645	GO:0006357;GO:0016455;GO:0000119;GO:0006366;GO:0009987;GO:0003713;GO:0045498	mediator complex;transcription coactivator activity;regulation of transcription from RNA polymerase II promoter;transcription from RNA polymerase II promoter;cellular process;RNA polymerase II transcription mediator activity;sex comb development	IPR001865	Ribosomal protein S2		ortholog_one2one	ortholog_one2one	Ano:Ae:Dm
107.3.9			0.12	No sex bias	-0.16	No sex bias	0.08	No sex bias	-1.38	Female biased	AGAP009156	AGAP009156-RA	AGAP009156-PA	ENSF00000000867		3R:27700878..27707842	1303	319			IPR007084	BRICHOS		ortholog_one2one	ortholog_one2one	Ano:Ae:Dm
107.4.10	-0.15	No sex bias	0.17	No sex bias	-0.19	No sex bias	0.16	No sex bias	1.3	Male biased	AGAP007700	AGAP007700-RA	AGAP007700-PA	ENSF00000000019		2L:49135467..49137603	1985	282	GO:0003824;GO:0008152;GO:0016829	catalytic activity;metabolic process;lyase activity	IPR002220	Dihydrodipicolinate synthetase	PF02602	ortholog_one2one		Ano:Ae
107.4.7	0.31	No sex bias	-0.01	No sex bias	0.04	No sex bias	-0.52	No sex bias	-2.21	Female biased	AGAP007644	AGAP007644-RA	AGAP007644-PA	ENSF00000000227		2L:48628845..48629919	1007	293					PF07776;PF00096	ortholog_one2one	ortholog_one2one	Ano:Ae:Dm
107.5.1	-0.15	No sex bias	0.02	No sex bias	-0.08	No sex bias	-0.05	No sex bias	-2.34	Female biased	AGAP007647	AGAP007647-RA	AGAP007647-PA	ENSF00000000867		2L:48691414..48694795	2389	499	GO:0005811	lipid particle	IPR005398	Tubby, N-terminal	PF07776;PF00096	ortholog_one2one	ortholog_one2one	Ano:Ae:Dm
107.5.5	1.17	Male biased	-0.32	No sex bias	4.20163	Male biased	3.14	Male biased	4.45	Male biased	AGAP007664	AGAP007664-RA	AGAP007664-PA	ENSF00000000225		2L:48862290..48863652	1092	360			IPR000956	Stathmin			ortholog_one2many	Ano:Dm
107.5.8	0.44	No sex bias	-0.11	No sex bias	0.15	No sex bias			-1.4	Female biased	AGAP007633	AGAP007633-RA;AGAP007633-RC;AGAP007633-RB;AGAP007633-RD;AGAP007633-RE	AGAP007633-PA;AGAP007633-PC;AGAP007633-PB;AGAP007633-PD;AGAP007633-PE	ENSF00000000755		2L:48492237..48511972	3923;3734;3802;3730;3706	464;456			IPR013057	Amino acid transporter, transmembrane			ortholog_one2one	Ano:Dm
107.5.9	0.26	No sex bias	-0.03	No sex bias	0.27	No sex bias	0.17	No sex bias	-0.88	Female biased	AGAP007634	AGAP007634-RA	AGAP007634-PA	ENSF00000001192		2L:48512451..48514044	1458	380	GO:0005515;GO:0005525;GO:0005634;GO:0005737	protein binding;GTP binding;nucleus;cytoplasm	IPR006762	Gtr1/RagA G protein		ortholog_one2one	ortholog_one2one	Ano:Ae:Dm
107.6.1	0.07	No sex bias	-0.04	No sex bias	0.2	No sex bias	0.35	No sex bias	1.26	Male biased	AGAP007689	AGAP007689-RA	AGAP007689-PA	ENSF00000000287		2L:49075892..49077449	1474	429	GO:0004812;GO:0005515;GO:0005524;GO:0006412	aminoacyl-tRNA ligase activity;protein binding;ATP binding;translation	IPR000504;IPR004154;IPR003954	RNA-binding region RNP-1 (RNA recognition motif);Anticodon-binding;RNA recognition, region 1		ortholog_one2many	ortholog_one2one	Ano:Ae:Dm
107.6.10	0.33	No sex bias	0.36	No sex bias	-0.09	No sex bias	0.31	No sex bias	-1.63	Female biased	AGAP007717	AGAP007717-RB;AGAP007717-RC	AGAP007717-PB;AGAP007717-PC	ENSF00000001947		2L:49212258..49229078	3266;3233	850;839			IPR001452;IPR000108;IPR013315;IPR011511;IPR000694;IPR003127	Src homology-3;Neutrophil cytosol factor 2;Spectrin alpha chain;Variant SH3;Proline-rich region;Sorbin-like		ortholog_one2one	ortholog_one2one	Ano:Ae:Dm
107.6.2	-0.19	No sex bias	0.14	No sex bias	0.16	No sex bias			1.24	Male biased	AGAP007711	AGAP007711-RA	AGAP007711-PA	ENSF00000012867		2L:49177957..49179255	1073	189						ortholog_one2one		Ano:Ae
107.6.3	-0.2	No sex bias	-0.13	No sex bias	-0.37	No sex bias	-0.49	No sex bias	-2.97	Female biased	AGAP007635	AGAP007635-RA	AGAP007635-PA	ENSF00000000462		2L:48514447..48515417	971	256						ortholog_one2one	ortholog_one2one	Ano:Ae:Dm
107.6.4	-0.18	No sex bias	-0.44	No sex bias	-0.02	No sex bias	-0.19	No sex bias	1.16	Male biased	AGAP007663	AGAP007663-RA	AGAP007663-PA	ENSF00000000303		2L:48860158..48861615	1174	255			IPR009832	Protein of unknown function DUF1397		ortholog_one2one	ortholog_many2many	Ano:Ae:Dm
107.6.5	-0.39	No sex bias	-0.27	No sex bias	-0.2	No sex bias	-0.14	No sex bias	-1.45	Female biased	AGAP007641	AGAP007641-RA	AGAP007641-PA	ENSF00000012859		2L:48592041..48592785	672	181						ortholog_one2one		Ano:Ae
107.6.6	0.15	No sex bias	0.13	No sex bias	-0.08	No sex bias	0.29	No sex bias	-1.01	Female biased	AGAP007682	AGAP007682-RA	AGAP007682-PA	ENSF00000000303		2L:48993231..48997725	4073	1169	GO:0005515;GO:0005524	protein binding;ATP binding	IPR000169;IPR001023;IPR013126;IPR012860	Peptidase, cysteine peptidase active site;Heat shock protein Hsp70;Heat shock protein 70;Protein of unknown function DUF1630			ortholog_one2one	Ano:Dm
107.7.10	-0.22	No sex bias	-0.07	No sex bias	-0.18	No sex bias	0.19	No sex bias	2.24	Male biased	AGAP007708	AGAP007708-RA	AGAP007708-PA	ENSF00000012866		2L:49151409..49152896	1242	273						ortholog_one2one		Ano:Ae
107.7.2	-0.03	No sex bias	0.16	No sex bias	0.09	No sex bias	-0.11	No sex bias	1.22	Male biased	AGAP007666	AGAP007666-RA	AGAP007666-PA	ENSF00000000966		2L:48866908..48871239	1208	215	GO:0005509	calcium ion binding	IPR002048;IPR003299	Calcium-binding EF-hand;Flagellar calcium-binding protein (calflagin)		ortholog_one2one	ortholog_one2many	Ano:Ae:Dm
107.7.4	0.17	No sex bias	-0.21	No sex bias	0.13	No sex bias	0.03	No sex bias	-0.9	Female biased	AGAP007658	AGAP007658-RA	AGAP007658-PA	ENSF00000002216		2L:48820789..48821860	990	329			IPR005176	Protein of unknown function DUF298		ortholog_one2many	ortholog_one2one	Ano:Ae:Dm
107.7.8	0.33	No sex bias	1.03	Male biased	0.72	No sex bias	-0.03	No sex bias	0.43	No sex bias	AGAP007636	AGAP007636-RA	AGAP007636-PA	ENSF00000000584		2L:48524660..48537475	5774	1142			IPR001986;IPR007651;IPR013209	3-phosphoshikimate 1-carboxyvinyltransferase;Lipin, N-terminal conserved region;LNS2, Lipin/Ned1/Smp2		ortholog_one2one	ortholog_one2one	Ano:Ae:Dm
107.8.11	-0.44	No sex bias	-0.04	No sex bias	-0.22	No sex bias	0	No sex bias	1.09	Male biased	AGAP004616	AGAP004616-RA	AGAP004616-PA	ENSF00000000672		2R:58514976..58515705	493	107	GO:0016469;GO:0015986;GO:0046933;GO:0046961	ATP synthesis coupled proton transport;proton-transporting two-sector ATPase complex;"hydrogen ion transporting ATP synthase activity, rotational mechanism";"hydrogen ion transporting ATPase activity, rotational mechanism"	IPR008387	ATPase, F0 complex, subunit F6, mitochondrial		ortholog_one2one	ortholog_one2many	Ano:Ae:Dm
107.8.3	-0.04	No sex bias	0.13	No sex bias	0.3	No sex bias	0.82	Male biased	1.31	Male biased	AGAP004640	AGAP004640-RA	AGAP004640-PA	ENSF00000000484		2R:58818255..58839360	1764	587			IPR001841;IPR011016	Zinc finger, RING-type;RINGv		ortholog_one2many	ortholog_one2one	Ano:Ae:Dm
107.8.5	-0.15	No sex bias	0.31	No sex bias	-0.03	No sex bias	-0.14	No sex bias	1.91	Male biased	AGAP004607	AGAP004607-RA	AGAP004607-PA	ENSF00000012415		2R:58339775..58340857	697	223						ortholog_one2one		Ano:Ae
108.1.11	0.01	No sex bias	-0.22	No sex bias	0.18	No sex bias	0.51	No sex bias	1.62	Male biased	AGAP004627	AGAP004627-RA	AGAP004627-PA	ENSF00000000568		2R:58635652..58636149	498	123					PF04045	ortholog_one2one	ortholog_one2one	Ano:Ae:Dm
108.1.2	-0.27	No sex bias	-0.46	No sex bias	0.26	No sex bias	-0.07	No sex bias	0.96	Male biased	AGAP004629	AGAP004629-RA	AGAP004629-PA	ENSF00000000271		2R:58639324..58640275	664	149	GO:0005509	calcium ion binding			PF00128	ortholog_one2one	ortholog_one2one	Ano:Ae:Dm
108.1.4	-0.11	No sex bias	-0.19	No sex bias	0.11	No sex bias	0.13	No sex bias	1.3	Male biased	AGAP004626	AGAP004626-RA	AGAP004626-PA	ENSF00000000439		2R:58634598..58635466	780	235	GO:0030246	carbohydrate binding			PF00128	ortholog_one2one	ortholog_one2one	Ano:Ae:Dm
108.1.9	-0.67	No sex bias	-0.3	No sex bias					3.43	Male biased	AGAP004622	AGAP004622-RA	AGAP004622-PA	ENSF00000000831		2R:58623924..58625543	1620	539	GO:0016491;GO:0006520	amino acid metabolic process;oxidoreductase activity	IPR006095;IPR000103;IPR006097;IPR006096	Glu/Leu/Phe/Val dehydrogenase;Pyridine nucleotide-disulphide oxidoreductase, cl;Glu/Leu/Phe/Val dehydrogenase, dimerisation regio;Glu/Leu/Phe/Val dehydrogenase, C-terminal		ortholog_one2one	ortholog_one2one	Ano:Ae:Dm
108.3.7	0.28	No sex bias	0.28	No sex bias	0.39	No sex bias	-0.16	No sex bias	-0.95	Female biased	AGAP006904	AGAP006904-RA;AGAP006904-RB;AGAP006904-RC	AGAP006904-PA;AGAP006904-PB;AGAP006904-PC	ENSF00000000687		2L:39815884..39838118	3741;3415;3268	570	GO:0008270;GO:0006508;GO:0008237;GO:0046872;GO:0005578;GO:0004222;GO:0000270;GO:0048102;GO:0035071;GO:0007155;GO:0030425;GO:0002168;GO:0035001	peptidoglycan metabolic process;instar larval development;metalloendopeptidase activity;proteinaceous extracellular matrix;proteolysis;cell adhesion;metallopeptidase activity;zinc ion binding;dendrite;"dorsal trunk growth, open tracheal system";salivary gland cell autophagic cell death;metal ion binding;autophagic cell death	IPR000585;IPR006025;IPR008162;IPR001818;IPR001506;IPR002477;IPR006026	Hemopexin;Peptidase M, neutral zinc metallopeptidases, zinc;Inorganic pyrophosphatase;Peptidase M10A and M12B, matrixin and adamalysin;Peptidase M12A, astacin;Peptidoglycan-binding domain 1;Peptidase, metallopeptidases		ortholog_one2one	ortholog_one2one	Ano:Ae:Dm
108.4.10	0.14	No sex bias	0.09	No sex bias	2.28	Male biased	1.45	Male biased	2.29	Male biased	AGAP006706	AGAP006706-RA	AGAP006706-PA	ENSF00000012698		2L:37112415..37113213	733	115								Ano only
108.4.8	0.24	No sex bias	-0.08	No sex bias	-0.27	No sex bias	-0.44	No sex bias	-1.66	Female biased	AGAP006941	AGAP006941-RA	AGAP006941-PA	ENSF00000000156		2L:40180268..40182471	2051	655	GO:0003676;GO:0005524;GO:0016787;GO:0004386;GO:0008026	nucleic acid binding;helicase activity;ATP binding;ATP-dependent helicase activity;hydrolase activity	IPR000629;IPR006935;IPR011545;IPR001650;IPR014021;IPR014001	ATP-dependent helicase, DEAD-box;Type III restriction enzyme, res subunit;DEAD/DEAH box helicase, N-terminal;Helicase, C-terminal;Helicase superfamily 1 and 2 ATP-binding;DEAD-like helicases, N-terminal	PF00335		ortholog_one2one	Ano:Dm
108.5.3	0.01	No sex bias	-0.15	No sex bias	-0.1	No sex bias	0.04	No sex bias	-0.97	Female biased	AGAP006949	AGAP006949-RA	AGAP006949-PA	ENSF00000000038		2L:40208758..40211975	2830	821	GO:0016021;GO:0008270;GO:0005524;GO:0006508;GO:0016020;GO:0008233;GO:0008237;GO:0046872;GO:0000166;GO:0017111;GO:0030163;GO:0004222	nucleotide binding;metalloendopeptidase activity;ATP binding;proteolysis;peptidase activity;metallopeptidase activity;zinc ion binding;membrane;integral to membrane;nucleoside-triphosphatase activity;protein catabolic process;metal ion binding	IPR003960;IPR011546;IPR003959;IPR000642;IPR003593	AAA ATPase, subdomain;Peptidase M41, FtsH extracellular;AAA ATPase, core;Peptidase M41;AAA+ ATPase, core	PF00282	ortholog_one2one	ortholog_one2one	Ano:Ae:Dm
108.5.4	-0.43	No sex bias	-0.36	No sex bias	-0.09	No sex bias	-0.03	No sex bias	0.97	Male biased	AGAP006915	AGAP006915-RA	AGAP006915-PA	ENSF00000000580		2L:39991721..39993168	1132	279					PF00339;PF02752	ortholog_one2one	ortholog_one2one	Ano:Ae:Dm
108.6.10	0.22	No sex bias	0.42	No sex bias	-0.07	No sex bias			-0.99	Female biased	AGAP006947	AGAP006947-RA	AGAP006947-PA	ENSF00000000250		2L:40199453..40201464	1698	543	GO:0006911	phagocytosis, engulfment			PF07542	ortholog_one2many	ortholog_one2one	Ano:Ae:Dm
108.6.12	-0.23	No sex bias	-0.16	No sex bias	-0.24	No sex bias			0.91	Male biased	AGAP006275	AGAP006275-RA	AGAP006275-PA	ENSF00000000867		2L:29082536..29083876	934	255					PF00013;PF07647;PF00536	ortholog_one2many		Ano:Ae
108.6.5	-0.22	No sex bias	-0.06	No sex bias	-0.26	No sex bias	-0.33	No sex bias	-1.15	Female biased	AGAP005524	AGAP005524-RB;AGAP005524-RA	AGAP005524-PB;AGAP005524-PA	ENSF00000003987		2L:16610937..16613808	1355;1380	398;257			IPR001680	WD-40 repeat	PF03567	ortholog_one2many	ortholog_one2one	Ano:Ae:Dm
108.7.5	-0.05	No sex bias	0.26	No sex bias	-0.19	No sex bias	0.08	No sex bias	-0.88	Female biased	AGAP005633	AGAP005633-RA	AGAP005633-PA	ENSF00000000273		2L:18037371..18044208	3186	1061			IPR006162	Phosphopantetheine attachment site	PF02732	ortholog_one2many	ortholog_one2one	Ano:Ae:Dm
108.8.12	0.15	No sex bias	-0.25	No sex bias	-0.23	No sex bias	-0.13	No sex bias	-1.25	Female biased	AGAP006936	AGAP006936-RA;AGAP006936-RB	AGAP006936-PA;AGAP006936-PB	ENSF00000000250		2L:40157852..40161112	2183;2016	306;297	GO:0006118;GO:0005506;GO:0020037;GO:0009055;	iron ion binding;electron transport;electron carrier activity;heme binding;	IPR006162;IPR002326;IPR009056	Phosphopantetheine attachment site;Cytochrome c1;Cytochrome c, monohaem	PF00389;PF02826	ortholog_one2one	ortholog_one2many	Ano:Ae:Dm
108.8.3	0.16	No sex bias	0.15	No sex bias	-0.04	No sex bias	-0.03	No sex bias	1.14	Male biased	AGAP006934	AGAP006934-RA	AGAP006934-PA	ENSF00000000287		2L:40127227..40128852	1353	450			IPR004051;IPR000533	Kv1.4 voltage-gated K+ channel;Tropomyosin	PF04511	ortholog_one2one	ortholog_one2one	Ano:Ae:Dm
108.8.6	-0.2	No sex bias	0.14	No sex bias	-0.13	No sex bias	-0.31	No sex bias	1.06	Male biased	AGAP005637	AGAP005637-RA	AGAP005637-PA	ENSF00000000333		2L:18079689..18084593	3819	1272			IPR006058;IPR001041;IPR002888;IPR002346;IPR005107;IPR000674;IPR008274	2Fe-2S ferredoxin, iron-sulfur binding site;Ferredoxin;[2Fe-2S]-binding;Molybdopterin dehydrogenase, FAD-binding;CO dehydrogenase flavoprotein, C-terminal;Aldehyde oxidase and xanthine dehydrogenase, a/b ;Aldehyde oxidase and xanthine dehydrogenase, moly	PF04042	ortholog_one2many	ortholog_many2many	Ano:Ae:Dm
109.1.10	0.11	No sex bias	1.16	Male biased			0.21	No sex bias	-0.88	Female biased	AGAP002291	AGAP002291-RA	AGAP002291-PA	ENSF00000000269		2R:18640902..18648062	2641	871	GO:0003824;GO:0008152;GO:0048037;GO:0048067;GO:0043042;GO:0003833;GO:0001692;GO:0007593	histamine metabolic process;catalytic activity;beta-alanyl-dopamine synthase activity;chitin-based cuticle tanning;metabolic process;amino acid adenylylation by nonribosomal peptide synthase;cofactor binding;cuticle pigmentation	IPR000873;IPR006163	AMP-dependent synthetase and ligase;Phosphopantetheine-binding	PF00350;PF01031;PF02212	ortholog_one2one	ortholog_one2one	Ano:Ae:Dm
109.1.5	-0.06	No sex bias	0.18	No sex bias	-0.19	No sex bias	-0.34	No sex bias	-1.02	Female biased	AGAP002283	AGAP002283-RA	AGAP002283-PA	ENSF00000001786		2R:18573001..18574366	1238	347			IPR013919	Peroxisome membrane protein, Pex16	PF01398	ortholog_one2one	ortholog_one2one	Ano:Ae:Dm
109.1.6	0.32	No sex bias	0.11	No sex bias	-0.36	No sex bias	0.03	No sex bias	-0.89	Female biased	AGAP006966	AGAP006966-RA;AGAP006966-RB	AGAP006966-PA;AGAP006966-PB	ENSF00000000774		2L:40286596..40291145	2441;2256	497	GO:0003824;GO:0030170;GO:0008483;GO:0003867;GO:0009448	catalytic activity;4-aminobutyrate transaminase activity;transaminase activity;gamma-aminobutyric acid metabolic process;pyridoxal phosphate binding	IPR005814	Aminotransferase class-III	PF06046	ortholog_one2many	ortholog_one2one	Ano:Ae:Dm
109.1.9	0.12	No sex bias	-0.19	No sex bias	0.55	No sex bias	0.29	No sex bias	0.9	Male biased	AGAP005040	AGAP005040-RA	AGAP005040-PA	ENSF00000000669		2L:8710708..8712165	1280	396						ortholog_one2one	ortholog_one2one	Ano:Ae:Dm
109.2.1	0.69	No sex bias	0.06	No sex bias	0.12	No sex bias	-0.16	No sex bias	-1.44	Female biased	AGAP002289	AGAP002289-RA	AGAP002289-PA	ENSF00000000672		2R:18630418..18632605	1956	611					PF00109;PF02801;PF00698;PF00107;PF00106;PF08659;PF00975	ortholog_one2one	ortholog_one2one	Ano:Ae:Dm
109.2.10	0.05	No sex bias	-0.1	No sex bias	0.23	No sex bias	-0.03	No sex bias	-1.28	Female biased	AGAP005653	AGAP005653-RA	AGAP005653-PA	ENSF00000000848		2L:18304594..18306299	1470	489	GO:0016020;GO:0006810;GO:0006865;GO:0015171	transport;amino acid transport;amino acid transmembrane transporter activity;membrane	IPR003568;IPR004841	Cytochrome c-type biogenesis protein CcmF;Amino acid permease-associated region	PF00069;PF07714	ortholog_one2many		Ano:Ae
109.2.3	0.04	No sex bias	-0.01	No sex bias	2.15	Male biased	1.9	Male biased	3.87	Male biased	AGAP006887	AGAP006887-RA	AGAP006887-PA	ENSF00000001720		2L:39364952..39365620	318	105	GO:0007017;GO:0003777;GO:0005875	microtubule motor activity;microtubule associated complex;microtubule-based process	IPR001372	Dynein light chain, type 1	PF00316	ortholog_one2one	ortholog_one2one	Ano:Ae:Dm
109.2.8	-0.07	No sex bias					-0.04	No sex bias	2.72	Male biased	AGAP005066	AGAP005066-RA	AGAP005066-PA	ENSF00000000303		2L:9253606..9254543	857	257	GO:0004089;GO:0008270;GO:0006730	carbonate dehydratase activity;one-carbon compound metabolic process;zinc ion binding	IPR001148	Carbonic anhydrase, eukaryotic	PF00868	ortholog_one2many	ortholog_one2many	Ano:Ae:Dm
109.3.1			0.11	No sex bias	0.31	No sex bias	0.22	No sex bias	-1.4	Female biased	AGAP005630	AGAP005630-RA	AGAP005630-PA	ENSF00000001921		2L:18009937..18015089	3550	804	GO:0005524;GO:0016787;GO:0000166;GO:0017111;GO:0007317;GO:0007030;GO:0000226;GO:0007029	nucleotide binding;microtubule cytoskeleton organization and biogenesis;ATP binding;endoplasmic reticulum organization and biogenesis;Golgi organization and biogenesis;regulation of pole plasm oskar mRNA localization;hydrolase activity;nucleoside-triphosphatase activity	IPR003960;IPR000641;IPR003338;IPR003959;IPR011704;IPR015415;IPR003593	AAA ATPase, subdomain;CbxX/CfqX;AAA ATPase VAT, N-terminal;AAA ATPase, core;ATPase associated with various cellular activitie;Vps4 oligomerisation, C-terminal;AAA+ ATPase, core	PF02798;PF00043	ortholog_one2many	ortholog_one2one	Ano:Ae:Dm
109.3.12	-0.15	No sex bias	-0.16	No sex bias	0.06	No sex bias	-0.03	No sex bias	-3.67	Female biased	AGAP010789	AGAP010789-RA	AGAP010789-PA	ENSF00000000303		3L:10392935..10394777	1101	321	GO:0016020	membrane	IPR013032;IPR006149;IPR006210	EGF-like region;Nematode-specific EB region;EGF	PF04577	ortholog_one2one	ortholog_one2one	Ano:Ae:Dm
109.3.4	-0.43	No sex bias	-0.22	No sex bias	-0.17	No sex bias	-0.09	No sex bias	0.99	Male biased	AGAP010803	AGAP010803-RA	AGAP010803-PA	ENSF00000013320		3L:10603176..10603922	590	185					PF00412;PF00046			Ano only
109.4.10	-0.1	No sex bias	-0.33	No sex bias	-0.03	No sex bias	-0.37	No sex bias	-1.43	Female biased	AGAP005056	AGAP005056-RA	AGAP005056-PA	ENSF00000001545		2L:8888002..8889485	1005	258			IPR006671;IPR006670	Cyclin, N-terminal;Cyclin	PF00337	ortholog_one2many	ortholog_one2many	Ano:Ae:Dm
109.4.5	0.17	No sex bias	0.23	No sex bias	0.09	No sex bias	-0.39	No sex bias	-0.83	Female biased	AGAP006907	AGAP006907-RA	AGAP006907-PA	ENSF00000000604		2L:39856602..39858724	1545	492	GO:0009168;GO:0019239	purine ribonucleoside monophosphate biosynthetic process;deaminase activity	IPR013659;IPR001365	Adenosine/AMP deaminase N-terminal;Adenosine/AMP deaminase	PF01451	ortholog_one2one	ortholog_many2many	Ano:Ae:Dm
109.4.8	0.02	No sex bias	-0.15	No sex bias	-0.5	No sex bias			1.61	Male biased	AGAP005499	AGAP005499-RA	AGAP005499-PA	ENSF00000000269		2L:16238832..16239769	845	246	GO:0008152;GO:0016491	metabolic process;oxidoreductase activity	IPR002198;IPR002347;IPR003560;IPR002424	Short-chain dehydrogenase/reductase SDR;Glucose/ribitol dehydrogenase;2,3-dihydro-2,3-dihydroxybenzoate dehydrogenase;Insect alcohol dehydrogenase family	PF00288;PF08544	ortholog_one2many		Ano:Ae
109.5.2	0.21	No sex bias	0.1	No sex bias	0.13	No sex bias	0.08	No sex bias	-1.05	Female biased	AGAP005521	AGAP005521-RA	AGAP005521-PA	ENSF00000002486		2L:16604150..16605748	1377	458	GO:0005524;GO:0006468;GO:0000166;GO:0004672;GO:0004674;GO:0048800;GO:0007476;GO:0035317;GO:0048814	nucleotide binding;protein kinase activity;protein serine/threonine kinase activity;ATP binding;protein amino acid phosphorylation;imaginal disc-derived wing morphogenesis;imaginal disc-derived wing hair organization and biogenesis;antennal morphogenesis;regulation of dendrite morphogenesis	IPR000719;IPR008271;IPR001245;IPR000961;IPR002290	Protein kinase;Serine/threonine protein kinase, active site;Tyrosine protein kinase;Protein kinase, C-terminal;Serine/threonine protein kinase	PF00069	ortholog_one2many	ortholog_one2one	Ano:Ae:Dm
109.5.4	-0.23	No sex bias	-0.11	No sex bias			-0.93	Female biased	-0.27	No sex bias	AGAP006931	AGAP006931-RA	AGAP006931-PA	ENSF00000003365		2L:40110606..40111688	1083	325	GO:0042302	structural constituent of cuticle	IPR000104;IPR000618;IPR000480	Antifreeze protein, type I;Insect cuticle protein;Glutelin	PF01398	ortholog_one2many	ortholog_one2one	Ano:Ae:Dm
109.6.9	-0.01	No sex bias	-0.38	No sex bias	-0.2	No sex bias	-0.16	No sex bias	-1.35	Female biased	AGAP005535	AGAP005535-RA	AGAP005535-PA	ENSF00000000096		2L:16692761..16694754	1846	463	GO:0006508;GO:0004175;GO:0005838	endopeptidase activity;proteasome regulatory particle (sensu Eukaryota);proteolysis	IPR000717	Proteasome component region PCI	PF02170;PF02171	ortholog_one2one	ortholog_one2one	Ano:Ae:Dm
109.7.1	-0.05	No sex bias	0.02	No sex bias	0.34	No sex bias	0.31	No sex bias	0.89	Male biased	AGAP005058	AGAP005058-RA;AGAP005058-RB	AGAP005058-PA;AGAP005058-PB	ENSF00000000812		2L:8990758..9030148	1377;954	458;317	GO:0016021;GO:0005509	calcium ion binding;integral to membrane	IPR002610;IPR002048	Peptidase S54, rhomboid;Calcium-binding EF-hand	PF00027	ortholog_one2one	ortholog_one2one	Ano:Ae:Dm
109.7.3	0.23	No sex bias	-0.01	No sex bias	0.09	No sex bias	-0.15	No sex bias	1.43	Male biased	AGAP008213	AGAP008213-RA	AGAP008213-PA	ENSF00000000765		3R:6932164..6933564	1329	441	GO:0006118;GO:0046872;GO:0016491;GO:0005506;GO:0020037;GO:0004497	monooxygenase activity;iron ion binding;electron transport;oxidoreductase activity;heme binding;metal ion binding	IPR001128;IPR002402;IPR002401;IPR002403;IPR008072	Cytochrome P450;Cytochrome P450, E-class, group II;Cytochrome P450, E-class, group I;Cytochrome P450, E-class, group IV;Cytochrome P450, E-class, CYP3A	PF00089	ortholog_many2many	ortholog_many2many	Ano:Ae:Dm
109.7.8			0.22	No sex bias	0.14	No sex bias	0.37	No sex bias	-1.02	Female biased	AGAP005042	AGAP005042-RA	AGAP005042-PA	ENSF00000003040		2L:8751403..8758975	3739	1236	GO:0030140;GO:0008088;GO:0019894	axon cargo transport;kinesin binding;trans-Golgi network transport vesicle			PF02897;PF00326	ortholog_one2one	ortholog_one2one	Ano:Ae:Dm
109.7.9	-0.13	No sex bias	-0.25	No sex bias	0.25	No sex bias	-0.03	No sex bias	-0.86	Female biased	AGAP002251	AGAP002251-RA	AGAP002251-PA	ENSF00000000285		2R:18195396..18198939	1124	167	GO:0006464;GO:0006512;GO:0019787;GO:0016874	protein modification process;ubiquitin cycle;ligase activity;small conjugating protein ligase activity	IPR000608	Ubiquitin-conjugating enzyme, E2	PF00227	ortholog_one2one	ortholog_one2one	Ano:Ae:Dm
109.8.4			-0.16	No sex bias	-0.07	No sex bias	-0.15	No sex bias	-0.93	Female biased	AGAP005043	AGAP005043-RA;AGAP005043-RB	AGAP005043-PA;AGAP005043-PB	ENSF00000001565		2L:8770771..8776180	2709;2568	902;855	GO:0006508;GO:0016020;GO:0008236;GO:0004274;	dipeptidyl-peptidase IV activity;proteolysis;serine-type peptidase activity;membrane;	IPR002469;IPR001375	Peptidase S9B, dipeptidylpeptidase IV N-terminal;Peptidase S9, prolyl oligopeptidase active site r		ortholog_one2one	ortholog_one2one	Ano:Ae:Dm
11.3.4	-0.21	No sex bias	0.05	No sex bias	0.66	No sex bias			1.67	Male biased	AGAP012515	AGAP012515-RA	AGAP012515-PA	ENSF00000000439		UNKN:10361377..10362153	681	107					PF00899	ortholog_one2many	ortholog_one2one	Ano:Ae:Dm
11.5.5	-0.01	No sex bias	-0.23	No sex bias	-0.15	No sex bias	-0.25	No sex bias	-0.88	Female biased	AGAP000877	AGAP000877-RA	AGAP000877-PA	ENSF00000000607		X:16619141..16621043	1701	566	GO:0006118;GO:0046872;GO:0016491;GO:0005506;GO:0020037;GO:0004497	monooxygenase activity;iron ion binding;electron transport;oxidoreductase activity;heme binding;metal ion binding	IPR001128;IPR000923;IPR002401;IPR002403;IPR002402;IPR002397	Cytochrome P450;Blue (type 1) copper domain;Cytochrome P450, E-class, group I;Cytochrome P450, E-class, group IV;Cytochrome P450, E-class, group II;Cytochrome P450, B-class		ortholog_one2many	ortholog_one2one	Ano:Ae:Dm
11.5.6	-0.14	No sex bias			0.25	No sex bias	-1.64	Female biased			AGAP009272	AGAP009272-RA	AGAP009272-PA	ENSF00000002843		3R:30484607..30484945	339	112	GO:0008233	peptidase activity	IPR001314	Peptidase S1A, chymotrypsin	PF07686;PF00047			Ano only
11.5.9			-0.09	No sex bias	0.02	No sex bias	0.21	No sex bias	-1.37	Female biased	AGAP009310	AGAP009310-RA	AGAP009310-PA	ENSF00000003507		3R:31160369..31163214	2174	478	GO:0005525;GO:0000166;GO:0003924;GO:0006415;GO:0003747	nucleotide binding;translation release factor activity;GTPase activity;GTP binding;translational termination	IPR000795;IPR003285;IPR004161;IPR004160	Protein synthesis factor, GTP-binding;Yeast eukaryotic release factor;Translation elongation factor EFTu/EF1A, domain 2;Translation elongation factor EFTu/EF1A, C-termin			ortholog_one2one	Ano:Dm
110.1.10	-0.17	No sex bias	0.25	No sex bias	0.18	No sex bias			2.57	Male biased	AGAP008219	AGAP008219-RA	AGAP008219-PA	ENSF00000000927		3R:6976539..6978081	1485	494	GO:0006118;GO:0016020;GO:0046872;GO:0016491;GO:0005506;GO:0020037;GO:0004497	monooxygenase activity;iron ion binding;electron transport;membrane;oxidoreductase activity;heme binding;metal ion binding	IPR001128;IPR002401;IPR002402;IPR002403;IPR008072	Cytochrome P450;Cytochrome P450, E-class, group I;Cytochrome P450, E-class, group II;Cytochrome P450, E-class, group IV;Cytochrome P450, E-class, CYP3A		ortholog_many2many	ortholog_many2many	Ano:Ae:Dm
110.2.5	0.49	No sex bias	0.38	No sex bias	0.34	No sex bias			-0.9	Female biased	AGAP002242	AGAP002242-RA	AGAP002242-PA	ENSF00000000884		2R:18065650..18069173	3456	1151					PF01553	ortholog_one2one	ortholog_one2one	Ano:Ae:Dm
110.3.10	-0.39	No sex bias	-0.26	No sex bias	-0.03	No sex bias	-0.03	No sex bias	0.82	Male biased	AGAP002245	AGAP002245-RA	AGAP002245-PA	ENSF00000001904		2R:18083013..18083977	737	90	GO:0008121;GO:0006122	mitochondrial electron transport, ubiquinol to cytochrome c;ubiquinol-cytochrome-c reductase activity	IPR003422	Ubiquinol-cytochrome C reductase hinge protein		ortholog_one2one	ortholog_one2many	Ano:Ae:Dm
110.3.8	0.14	No sex bias	-0.29	No sex bias	-0.17	No sex bias	-0.21	No sex bias	-1.16	Female biased	AGAP002533	AGAP002533-RA	AGAP002533-PA	ENSF00000000755		2R:22447068..22448249	808	222	GO:0008270;GO:0046872;GO:0005515	protein binding;zinc ion binding;metal ion binding	IPR001841	Zinc finger, RING-type	PF01196	ortholog_one2one	ortholog_one2one	Ano:Ae:Dm
110.3.9	0.08	No sex bias	-0.11	No sex bias	-0.04	No sex bias	-0.04	No sex bias	-0.95	Female biased	AGAP005048	AGAP005048-RA	AGAP005048-PA	ENSF00000002144		2L:8818559..8821078	2352	783	GO:0005525;GO:0003723;GO:0007049;GO:0005786;GO:0006614;GO:0050804;GO:0045886	RNA binding;GTP binding;"signal recognition particle, endoplasmic reticulum targeting";SRP-dependent cotranslational protein targeting to membrane;cell cycle;negative regulation of synaptic growth at neuromuscular junction;regulation of synaptic transmission	IPR001373;IPR014786	Cullin;Anaphase promoting complex subunit 2		ortholog_one2one	ortholog_one2one	Ano:Ae:Dm
110.4.11	0.17	No sex bias	0.17	No sex bias	-0.28	No sex bias	-0.04	No sex bias	-1.13	Female biased	AGAP008227	AGAP008227-RA	AGAP008227-PA	ENSF00000000219		3R:7167596..7172527	2746	816	GO:0003824;GO:0008152;GO:0005992	catalytic activity;trehalose biosynthetic process;metabolic process	IPR001830;IPR003337	Glycosyl transferase, family 20;Trehalose-phosphatase	PF05761	ortholog_one2one	ortholog_one2one	Ano:Ae:Dm
110.5.5	0.94	Male biased	0.1	No sex bias	-0.41	No sex bias			-1.3	Female biased	AGAP002476	AGAP002476-RA	AGAP002476-PA	ENSF00000000548		2R:21857330..21860775	1302	433			IPR002038	Osteopontin		ortholog_one2one	ortholog_one2one	Ano:Ae:Dm
110.6.2	-0.08	No sex bias	-0.2	No sex bias	0.14	No sex bias	0.04	No sex bias	0.91	Male biased	AGAP002455	AGAP002455-RA	AGAP002455-PA	ENSF00000000790		2R:21562869..21563906	965	192						ortholog_one2many	ortholog_one2one	Ano:Ae:Dm
110.6.4	-0.07	No sex bias	0.02	No sex bias	0.37	No sex bias			1.16	Male biased	AGAP002240	AGAP002240-RA	AGAP002240-PA	ENSF00000012135		2R:18061032..18061748	579	177					PF02958	ortholog_one2one		Ano:Ae
110.8.10	-0.5	No sex bias	0.09	No sex bias					-3.7	Female biased	AGAP008215	AGAP008215-RA	AGAP008215-PA	ENSF00000012943		3R:6960217..6961707	607	59								Ano only
110.8.3	-0.07	No sex bias	-0.26	No sex bias	-0.17	No sex bias	0.23	No sex bias	-0.88	Female biased	AGAP008935	AGAP008935-RA	AGAP008935-PA	ENSF00000000145		3R:21186932..21201022	1509	502	GO:0043565;GO:0048190;GO:0016566;GO:0016360;GO:0042688	sensory organ precursor cell fate determination;specific transcriptional repressor activity;crystal cell differentiation;sequence-specific DNA binding;wing disc dorsal/ventral pattern formation	IPR015351;IPR015350;IPR002909	LAG1, DNA binding;Beta-trefoil;Cell surface receptor IPT/TIG	PF00001	ortholog_one2one	ortholog_one2one	Ano:Ae:Dm
110.8.8	-0.12	No sex bias	-0.1	No sex bias					-4.14	Female biased	AGAP008216	AGAP008216-RA	AGAP008216-PA	ENSF00000001424		3R:6962530..6963258	557	145					PF07690			Ano only
111.1.6	-0.19	No sex bias	0.2	No sex bias	0.09	No sex bias	-0.04	No sex bias	2.39	Male biased	AGAP008922	AGAP008922-RA	AGAP008922-PA	ENSF00000013058		3R:21037448..21038103	576	82					PF05444	ortholog_one2many		Ano:Ae
111.1.7	-0.05	No sex bias	-0.21	No sex bias	-0.02	No sex bias	0.17	No sex bias	-1.33	Female biased	AGAP002475	AGAP002475-RA	AGAP002475-PA	ENSF00000012152		2R:21855908..21857090	1015	273			IPR008191	Maternal tudor protein	PF01433			Ano only
111.2.5	0.17	No sex bias	0.07	No sex bias	-0.14	No sex bias	0.04	No sex bias	-0.9	Female biased	AGAP000397	AGAP000397-RA	AGAP000397-PA	ENSF00000000025		X:7243064..7245703	2555	829	GO:0005515	protein binding	IPR007276	Nop14-like protein	PF01388	ortholog_one2one	ortholog_one2one	Ano:Ae:Dm
111.3.10	0.25	No sex bias	-0.04	No sex bias	-0.25	No sex bias	-0.3	No sex bias	-0.82	Female biased	AGAP002778	AGAP002778-RA	AGAP002778-PA	ENSF00000000479		2R:27047795..27049627	1757	575					PF00271;PF04408;PF07717	ortholog_one2one	ortholog_one2one	Ano:Ae:Dm
111.3.9	-0.37	No sex bias	-0.24	No sex bias	0.19	No sex bias	-0.52	No sex bias	0.87	Male biased	AGAP002524	AGAP002524-RA	AGAP002524-PA	ENSF00000000250		2R:22353696..22354524	697	180					PF04063;PF04064	ortholog_one2one	ortholog_one2one	Ano:Ae:Dm
111.4.12	-0.08	No sex bias	-0.3	No sex bias	-0.5	No sex bias	-0.3	No sex bias	-1.46	Female biased	AGAP011173	AGAP011173-RA	AGAP011173-PA	ENSF00000000038		3L:18232192..18233841	867	190	GO:0005622;GO:0003735;GO:0005840;GO:0006412;GO:0030529;GO:0005515	structural constituent of ribosome;protein binding;intracellular;ribosome;translation;ribonucleoprotein complex	IPR002132	Ribosomal protein L5	PF00036	ortholog_one2one	ortholog_one2one	Ano:Ae:Dm
111.4.3	0.15	No sex bias	-0.12	No sex bias	-0.17	No sex bias	-0.39	No sex bias	-2.51	Female biased	AGAP011158	AGAP011158-RA	AGAP011158-PA	ENSF00000000884		3L:18109194..18110762	1415	455	GO:0003824;GO:0030170;GO:0009058;GO:0016769;GO:0016847	catalytic activity;biosynthetic process;"transferase activity, transferring nitrogenous groups";1-aminocyclopropane-1-carboxylate synthase activity;pyridoxal phosphate binding	IPR001176;IPR004839	1-aminocyclopropane-1-carboxylate synthase;Aminotransferase, class I and II	PF00651	ortholog_one2one	ortholog_one2one	Ano:Ae:Dm
111.4.4	0.23	No sex bias	0.06	No sex bias	-0.32	No sex bias	0.16	No sex bias	0.87	Male biased	AGAP000378	AGAP000378-RA	AGAP000378-PA	ENSF00000000584		X:6881392..6891897	1708	422			IPR003891	Initiation factor eIF-4 gamma, MA3	PF00651	ortholog_one2one	ortholog_one2one	Ano:Ae:Dm
111.4.7	0.89	Male biased	0.08	No sex bias	0.55	No sex bias	0.23	No sex bias	-2.84	Female biased	AGAP011157	AGAP011157-RA	AGAP011157-PA	ENSF00000000884		3L:18105512..18107214	759	170			IPR007052	CS	PF03142	ortholog_one2one	ortholog_one2one	Ano:Ae:Dm
111.5.1	-0.05	No sex bias	-0.03	No sex bias	1.15	Male biased	1.31	Male biased	2.5	Male biased	AGAP008186	AGAP008186-RA	AGAP008186-PA	ENSF00000000248		3R:6465358..6467391	1896	631			IPR000533	Tropomyosin	PF03027	ortholog_one2many	ortholog_one2many	Ano:Ae:Dm
111.5.10	-0.33	No sex bias	-0.2	No sex bias	-0.09	No sex bias	0.14	No sex bias	1.32	Male biased	AGAP002753	AGAP002753-RA	AGAP002753-PA	ENSF00000012185		2R:26673293..26674091	646	159			IPR006578	MADF	PF05602			Ano only
111.5.11	-0.07	No sex bias	-0.03	No sex bias	1.02	Male biased	1.01	Male biased	3.42	Male biased	AGAP002515	AGAP002515-RA	AGAP002515-PA	ENSF00000000663		2R:22177304..22178361	885	294	GO:0005524;GO:0006468;GO:0016740;GO:0000166;GO:0004672;GO:0016301;GO:0004674	nucleotide binding;protein kinase activity;protein serine/threonine kinase activity;ATP binding;protein amino acid phosphorylation;kinase activity;transferase activity	IPR000719;IPR008271;IPR001245;IPR002290	Protein kinase;Serine/threonine protein kinase, active site;Tyrosine protein kinase;Serine/threonine protein kinase	PF00089	ortholog_one2one		Ano:Ae
111.5.3	-0.19	No sex bias	0.15	No sex bias	-0.28	No sex bias	-1.71	Female biased	0.08	No sex bias	AGAP001657	AGAP001657-RA	AGAP001657-PA	ENSF00000000429		2R:7534949..7537087	2097	698	GO:0005344;GO:0006810	oxygen transporter activity;transport	IPR000896;IPR005204;IPR005203	Hemocyanin, copper-containing;Hemocyanin, N-terminal;Hemocyanin, C-terminal		ortholog_one2many	ortholog_one2many	Ano:Ae:Dm
111.5.7	0.04	No sex bias	0.28	No sex bias					-1.19	Female biased	AGAP002508	AGAP002508-RA	AGAP002508-PA	ENSF00000000927		2R:22123745..22127039	2973	990	GO:0008270;GO:0006508;GO:0008237;GO:0004179	membrane alanyl aminopeptidase activity;proteolysis;metallopeptidase activity;zinc ion binding	IPR006025;IPR014782	Peptidase M, neutral zinc metallopeptidases, zinc;Peptidase M1, membrane alanine aminopeptidase, N-	PF00134	ortholog_one2one	ortholog_one2many	Ano:Ae:Dm
111.6.4	-0.26	No sex bias	-0.28	No sex bias	-0.1	No sex bias	0.24	No sex bias	1.52	Male biased	AGAP002528	AGAP002528-RA	AGAP002528-PA	ENSF00000000645		2R:22372972..22373483	423	140	GO:0005622;GO:0006810;GO:0006888	intracellular;transport;ER to Golgi vesicle-mediated transport	IPR006722	Sedlin, N-terminal		ortholog_one2one	ortholog_one2one	Ano:Ae:Dm
111.6.7	0.22	No sex bias	-0.12	No sex bias	-0.26	No sex bias	-0.35	No sex bias	-1.06	Female biased	AGAP011155	AGAP011155-RA	AGAP011155-PA	ENSF00000001308		3L:18091736..18097483	692	182	GO:0016787;GO:0006470;GO:0016311;GO:0016791;GO:0008138	protein amino acid dephosphorylation;protein tyrosine/serine/threonine phosphatase activity;dephosphorylation;hydrolase activity;phosphoric monoester hydrolase activity	IPR000387;IPR000340;IPR003595	Tyrosine specific protein phosphatase and dual spe;Dual specificity protein phosphatase;Protein tyrosine phosphatase, catalytic region	PF00085	ortholog_one2one	ortholog_one2one	Ano:Ae:Dm
111.7.11	0.01	No sex bias	-0.03	No sex bias	0.11	No sex bias	-0.44	No sex bias	-0.98	Female biased	AGAP001065	AGAP001065-RA	AGAP001065-PA	ENSF00000001390		X:22328374..22330127	1649	475	GO:0003824;GO:0030170;GO:0006544;GO:0004372;GO:0006563	catalytic activity;glycine hydroxymethyltransferase activity;glycine metabolic process;L-serine metabolic process;pyridoxal phosphate binding	IPR001085	Glycine hydroxymethyltransferase	PF00226;PF09320	ortholog_one2one	ortholog_one2one	Ano:Ae:Dm
111.8.10	-0.11	No sex bias	-0.19	No sex bias	-0.09	No sex bias	0.05	No sex bias	-0.93	Female biased	AGAP002534	AGAP002534-RA	AGAP002534-PA	ENSF00000000580		2R:22450388..22451623	1037	234	GO:0008152;GO:0016491	metabolic process;oxidoreductase activity	IPR002198;IPR002347	Short-chain dehydrogenase/reductase SDR;Glucose/ribitol dehydrogenase	PF00373;PF00097	ortholog_one2one	ortholog_one2one	Ano:Ae:Dm
111.8.12	0.35	No sex bias	0.29	No sex bias	-0.13	No sex bias			-0.82	Female biased	AGAP010413	AGAP010413-RA	AGAP010413-PA	ENSF00000002020		3L:2922150..2950506	3896	1270	GO:0005515	protein binding	IPR007087;IPR002110;IPR001452;IPR011511;IPR001478	Zinc finger, C2H2-type;Ankyrin;Src homology-3;Variant SH3;PDZ/DHR/GLGF	PF00378	ortholog_one2one	ortholog_one2one	Ano:Ae:Dm
111.8.2	0.02	No sex bias	-0.2	No sex bias	0.23	No sex bias	0.23	No sex bias	1.47	Male biased	AGAP001064	AGAP001064-RA	AGAP001064-PA	ENSF00000000484		X:22293102..22319294	837	204	GO:0007311	maternal determination of dorsal/ventral axis, oocyte, germ-line encoded	IPR009038	GOLD		ortholog_one2one	ortholog_one2one	Ano:Ae:Dm
111.8.3	-0.04	No sex bias	-0.06	No sex bias	0.11	No sex bias	0.11	No sex bias	1.69	Male biased	AGAP001068	AGAP001068-RA	AGAP001068-PA	ENSF00000000716		X:22390607..22391155	549	182	GO:0005515;GO:0006464;GO:0006512;GO:0016874;GO:0019787	protein binding;protein modification process;ubiquitin cycle;ligase activity;small conjugating protein ligase activity	IPR000608	Ubiquitin-conjugating enzyme, E2	PF00135	ortholog_one2one	ortholog_one2one	Ano:Ae:Dm
111.8.6	0.18	No sex bias	-0.18	No sex bias	-0.05	No sex bias	0.08	No sex bias	-0.88	Female biased	AGAP002468	AGAP002468-RA	AGAP002468-PA	ENSF00000000156		2R:21835973..21836716	671	151	GO:0003735;GO:0006412;GO:0015934	structural constituent of ribosome;translation;large ribosomal subunit	IPR005825;IPR005824;IPR006646	Ribosomal protein L24/L26;KOW;KOW (Kyrpides, Ouzounis, Woese) motif	PF01833	ortholog_one2one	ortholog_one2one	Ano:Ae:Dm
112.1.11	-0.42	No sex bias	-0.13	No sex bias	-0.17	No sex bias	-0.31	No sex bias	-1.15	Female biased	AGAP002754	AGAP002754-RA	AGAP002754-PA	ENSF00000000686		2R:26674617..26675818	688	186	GO:0003735;GO:0005622;GO:0005840;GO:0006412	structural constituent of ribosome;intracellular;ribosome;translation	IPR001780;IPR005819;IPR000104;IPR000079	Ribosomal protein L35Ae;Histone H5;Antifreeze protein, type I;High mobility group protein HMG14 and HMG17	PF00109;PF02801;PF00698;PF00107;PF00106;PF08659	ortholog_one2one	ortholog_one2one	Ano:Ae:Dm
112.1.3	0.09	No sex bias	0.08	No sex bias			0.2	No sex bias	-1.08	Female biased	AGAP002461	AGAP002461-RA	AGAP002461-PA	ENSF00000000738		2R:21727428..21728934	429	142					PF00250	ortholog_one2one	ortholog_one2one	Ano:Ae:Dm
112.1.4	-0.42	No sex bias			-0.49	No sex bias	-1.28	Female biased	-0.22	No sex bias	AGAP011167	AGAP011167-RA	AGAP011167-PA	ENSF00000000096		3L:18204049..18205162	878	256			IPR013053;IPR004272	Hormone binding;Odorant binding protein			ortholog_one2one	Ano:Dm
112.2.1	0.14	No sex bias	0.02	No sex bias	0.13	No sex bias	-0.2	No sex bias	2.19	Male biased	AGAP001652	AGAP001652-RA	AGAP001652-PA	ENSF00000000329		2R:7311194..7317189	1440	479	GO:0006629	lipid metabolic process	IPR008262;IPR006693;IPR000073	Lipase, active site;AB-hydrolase associated lipase region;Alpha/beta hydrolase fold-1	PF01094;PF00060	ortholog_one2one		Ano:Ae
112.2.7	0.3	No sex bias	-0.06	No sex bias	0.03	No sex bias	-0.08	No sex bias	-1.44	Female biased	AGAP002459	AGAP002459-RA	AGAP002459-PA	ENSF00000000738		2R:21604502..21606936	1043	220					PF00001	ortholog_one2one	ortholog_one2one	Ano:Ae:Dm
112.2.9	-0.05	No sex bias	0.01	No sex bias	-0.25	No sex bias	-0.27	No sex bias	-1.77	Female biased	AGAP002782	AGAP002782-RA	AGAP002782-PA	ENSF00000000616		2R:27059818..27078390	2087	456			IPR013026	Tetratricopeptide region	PF00400	ortholog_one2one	ortholog_one2one	Ano:Ae:Dm
112.3.5	-0.16	No sex bias	-0.21	No sex bias	0.41	No sex bias	-0.21	No sex bias	1.32	Male biased	AGAP002777	AGAP002777-RA	AGAP002777-PA	ENSF00000000333		2R:27043420..27043755	336	111						ortholog_one2one	ortholog_one2one	Ano:Ae:Dm
112.3.6	0.23	No sex bias			0.34	No sex bias	0.47	No sex bias	1.97	Male biased	AGAP002789	AGAP002789-RA	AGAP002789-PA	ENSF00000012193		2R:27239278..27241380	1997	89					PF02178;PF00856;PF00439;PF00628;PF01426			Ano only
112.3.7	-0.02	No sex bias	-0.09	No sex bias					1.07	Male biased	AGAP002479	AGAP002479-RA	AGAP002479-PA	ENSF00000012153		2R:21868222..21869625	677	65					PF00046			Ano only
112.4.1	0.13	No sex bias	0.1	No sex bias	0.41	No sex bias	-0.06	No sex bias	1.03	Male biased	AGAP002488	AGAP002488-RA	AGAP002488-PA	ENSF00000002000		2R:21962023..21965934	1293	430	GO:0003677;GO:0005634;GO:0005515;GO:0003682;GO:0003714	DNA binding;chromatin binding;transcription corepressor activity;protein binding;nucleus	IPR000949;IPR014778;IPR001005	ELM2;Myb, DNA-binding;SANT, DNA-binding	PF00046	ortholog_one2one	ortholog_one2one	Ano:Ae:Dm
112.6.11	0.11	No sex bias	-0.24	No sex bias	0.21	No sex bias	0.39	No sex bias	-1.38	Female biased	AGAP009642	AGAP009642-RA	AGAP009642-PA	ENSF00000000584		3R:37484416..37488167	1095	349	GO:0005811	lipid particle	IPR000163;IPR001107	Prohibitin;Band 7 protein	PF00056;PF02866	ortholog_one2many	ortholog_one2one	Ano:Ae:Dm
112.6.9	1.03	Male biased	0.21	No sex bias	0.46	No sex bias	0.11	No sex bias	-0.79	No sex bias	AGAP004946	AGAP004946-RA	AGAP004946-PA	ENSF00000003248		2L:6555241..6559375	3683	1121	GO:0005515;GO:0008360;GO:0008407;GO:0006911;GO:0007409;GO:0007010;GO:0007417;GO:0030031;GO:0030866;GO:0007520;GO:0007528	protein binding;"phagocytosis, engulfment";cytoskeleton organization and biogenesis;axonogenesis;central nervous system development;myoblast fusion;neuromuscular junction development;regulation of cell shape;bristle morphogenesis;cell projection biogenesis;cortical actin cytoskeleton organization and biogenesis			PF02985;PF00176;PF00271	ortholog_one2many	ortholog_one2one	Ano:Ae:Dm
112.7.12			0.11	No sex bias	-0.3	No sex bias	-0.18	No sex bias	-2.45	Female biased	AGAP004944	AGAP004944-RA	AGAP004944-PA	ENSF00000000005		2L:6544141..6546511	2051	647	GO:0005524;GO:0000166;GO:0007269;GO:0007399;GO:0007411;GO:0016192;GO:0005811;GO:0016246;GO:0001700;GO:0007413	nucleotide binding;embryonic development via the syncytial blastoderm;ATP binding;lipid particle;neurotransmitter secretion;nervous system development;axon guidance;axonal fasciculation;vesicle-mediated transport;RNA interference	IPR013126;IPR001023	Heat shock protein 70;Heat shock protein Hsp70	PF02585		ortholog_one2one	Ano:Dm
112.7.2	0.35	No sex bias			-0.35	No sex bias	-0.35	No sex bias	-0.86	Female biased	AGAP007743	AGAP007743-RA	AGAP007743-PA	ENSF00000000316		3R:183865..190622	1428	475	GO:0016021;GO:0006810;GO:0005215;GO:0006727	transporter activity;ommochrome biosynthetic process;transport;integral to membrane	IPR001991;IPR011701;IPR007114	Sodium:dicarboxylate symporter;Major facilitator superfamily MFS_1;Major facilitator superfamily	PF00583	ortholog_one2one	ortholog_one2one	Ano:Ae:Dm
112.7.4	-0.51	No sex bias	-0.26	No sex bias	-0.02	No sex bias	-1.17	Female biased	-0.39	No sex bias	AGAP007745	AGAP007745-RA	AGAP007745-PA	ENSF00000012871		3R:205095..216078	990	309					PF00583	ortholog_one2one		Ano:Ae
112.7.5	0.21	No sex bias	0.17	No sex bias	-0.14	No sex bias	-0.11	No sex bias	-2.06	Female biased	AGAP007737	AGAP007737-RA	AGAP007737-PA	ENSF00000000156		3R:150094..153466	1298	404					PF05821	ortholog_one2one		Ano:Ae
112.7.7	0.28	No sex bias	0.01	No sex bias	0.4	No sex bias	0.35	No sex bias	-1.82	Female biased	AGAP004937	AGAP004937-RA	AGAP004937-PA	ENSF00000000150		2L:6213696..6218142	3016	959	GO:0003676;GO:0003677;GO:0006355;GO:0005737;GO:0005515;GO:0003729;GO:0003730;GO:0009047;GO:0017148	nucleic acid binding;DNA binding;mRNA binding;mRNA 3'-UTR binding;protein binding;cytoplasm;"regulation of transcription, DNA-dependent";"dosage compensation, by hyperactivation of X chromosome";negative regulation of translation	IPR002059;IPR011129	Cold-shock protein, DNA-binding;Cold shock protein	PF00037	ortholog_one2one	ortholog_one2one	Ano:Ae:Dm
112.8.12	0.54	No sex bias	-0.28	No sex bias	-0.17	No sex bias	-0.1	No sex bias	-1.22	Female biased	AGAP011092	AGAP011092-RA	AGAP011092-PA	ENSF00000001892		3L:16474267..16480123	2539	634	GO:0003676;GO:0003723;GO:0000166;GO:0005737;GO:0005515;GO:0007268;GO:0005811	nucleotide binding;nucleic acid binding;RNA binding;protein binding;cytoplasm;lipid particle;synaptic transmission	IPR002343;IPR000504;IPR002004;IPR003954	Paraneoplastic encephalomyelitis antigen;RNA-binding region RNP-1 (RNA recognition motif);Polyadenylate-binding protein/Hyperplastic disc pr;RNA recognition, region 1	PF05020;PF05021	ortholog_one2one	ortholog_one2one	Ano:Ae:Dm
112.8.2	0.1	No sex bias	0.35	No sex bias	-0.01	No sex bias	-0.09	No sex bias	-1.49	Female biased	AGAP004933	AGAP004933-RA	AGAP004933-PA	ENSF00000000250		2L:6194335..6195585	1251	416	GO:0008270	zinc ion binding	IPR002893;IPR002110;IPR008347	Zinc finger, MYND-type;Ankyrin;Vanilloid receptor	PF04121	ortholog_one2one	ortholog_one2one	Ano:Ae:Dm
112.8.3	0.39	No sex bias	0.19	No sex bias	0.45	No sex bias	-0.04	No sex bias	-1.04	Female biased	AGAP011086	AGAP011086-RA	AGAP011086-PA	ENSF00000000812		3L:16368237..16369337	1030	330					PF00105;PF00104	ortholog_one2one	ortholog_one2one	Ano:Ae:Dm
112.8.6	0.16	No sex bias	0.16	No sex bias	0.05	No sex bias	-0.06	No sex bias	-1.07	Female biased	AGAP011079	AGAP011079-RA	AGAP011079-PA	ENSF00000000326		3L:16309513..16312746	1943	513			IPR006571	TLDc	PF00956	ortholog_one2one	ortholog_one2one	Ano:Ae:Dm
113.1.10	-0.28	No sex bias	0.95	Male biased							AGAP011513	AGAP011513-RA	AGAP011513-PA	ENSF00000000287		3L:26285278..26286723	1239	412	GO:0016788;GO:0006629	lipid metabolic process;"hydrolase activity, acting on ester bonds"	IPR001087	Lipolytic enzyme, G-D-S-L	PF00989	ortholog_one2one		Ano:Ae
113.1.4	-0.15	No sex bias	0.11	No sex bias	-0.02	No sex bias	-0.38	No sex bias	-1.81	Female biased	AGAP011098	AGAP011098-RA	AGAP011098-PA	ENSF00000000816		3L:16824981..16825968	988	318	GO:0004067;GO:0006516;GO:0048102;GO:0035071	asparaginase activity;glycoprotein catabolic process;salivary gland cell autophagic cell death;autophagic cell death	IPR000246	Peptidase T2, asparaginase 2	PF01161	ortholog_one2one	ortholog_one2one	Ano:Ae:Dm
113.1.7	0.01	No sex bias	0.16	No sex bias	0.02	No sex bias	-0.23	No sex bias	-1.67	Female biased	AGAP011085	AGAP011085-RA	AGAP011085-PA	ENSF00000003133		3L:16358111..16363680	3237	1078	GO:0005524;GO:0006468;GO:0004672	protein kinase activity;ATP binding;protein amino acid phosphorylation	IPR000719;IPR008271;IPR002290	Protein kinase;Serine/threonine protein kinase, active site;Serine/threonine protein kinase	PF05182	ortholog_one2one	ortholog_one2one	Ano:Ae:Dm
113.3.9	-0.31	No sex bias	-0.01	No sex bias	-0.04	No sex bias	0.11	No sex bias	-0.84	Female biased	AGAP009758	AGAP009758-RA	AGAP009758-PA	ENSF00000000349		3R:42403991..42405781	1050	349			IPR000694	Proline-rich region	PF08450		ortholog_one2one	Ano:Dm
113.4.11	-0.1	No sex bias	0.21	No sex bias	-0.39	No sex bias			-4.98	Female biased	AGAP009974	AGAP009974-RA	AGAP009974-PA	ENSF00000002557		3R:46978459..46979536	872	179							ortholog_one2many	Ano:Dm
113.4.12	-0.09	No sex bias	0.03	No sex bias	-0.11	No sex bias			-1.84	Female biased	AGAP009966	AGAP009966-RA	AGAP009966-PA	ENSF00000000248		3R:46876221..46877163	867	288	GO:0006508;GO:0004252	serine-type endopeptidase activity;proteolysis	IPR001254;IPR001314	Peptidase S1 and S6, chymotrypsin/Hap;Peptidase S1A, chymotrypsin	PF04057;PF01336;PF08646	ortholog_one2one	ortholog_many2many	Ano:Ae:Dm
113.4.5	0.4	No sex bias	-0.17	No sex bias	0.01	No sex bias	-0.02	No sex bias	-1.8	Female biased	AGAP009980	AGAP009980-RA	AGAP009980-PA	ENSF00000000326		3R:47088268..47091399	2702	881	GO:0003676;GO:0005524;GO:0003677;GO:0004386	nucleic acid binding;DNA binding;helicase activity;ATP binding	IPR006935;IPR000330;IPR001650;IPR014021;IPR014001	Type III restriction enzyme, res subunit;SNF2-related;Helicase, C-terminal;Helicase superfamily 1 and 2 ATP-binding;DEAD-like helicases, N-terminal	PF00787;PF04212;PF00069	ortholog_one2one	ortholog_one2one	Ano:Ae:Dm
113.6.10	0.17	No sex bias	0.23	No sex bias	0.28	No sex bias	0.01	No sex bias	1.11	Male biased	AGAP012056	AGAP012056-RA	AGAP012056-PA	ENSF00000001010		3L:37151982..37162785	1030	148	GO:0005622;GO:0003779	actin binding;intracellular	IPR002108	Actin-binding, cofilin/tropomyosin type	PF00474	ortholog_one2one	ortholog_one2one	Ano:Ae:Dm
113.6.5	-0.11	No sex bias	-0.29	No sex bias	0.1	No sex bias			1.19	Male biased	AGAP010752	AGAP010752-RA	AGAP010752-PA	ENSF00000002700		3L:9824278..9824703	426	141					PF02815	ortholog_one2one	ortholog_one2one	Ano:Ae:Dm
113.8.4	-0.02	No sex bias	0.64	No sex bias			-0.59	No sex bias	2.08	Male biased	AGAP010142	AGAP010142-RA	AGAP010142-PA	ENSF00000002144		3R:49370093..49372300	1005	285	GO:0008152;GO:0008080;GO:0006584	catecholamine metabolic process;N-acetyltransferase activity;metabolic process	IPR000182	GCN5-related N-acetyltransferase	PF00643	ortholog_one2one	ortholog_one2one	Ano:Ae:Dm
114.1.5	-0.2	No sex bias	-0.12	No sex bias	-0.2	No sex bias			1.55	Male biased	AGAP004719	AGAP004719-RA	AGAP004719-PA	ENSF00000000583	CLIPC9	2L:2714552..2719933	1089	362	GO:0006508;GO:0004252	serine-type endopeptidase activity;proteolysis	IPR001254;IPR001314;IPR006604	Peptidase S1 and S6, chymotrypsin/Hap;Peptidase S1A, chymotrypsin;Disulphide knot CLIP	PF00168	ortholog_one2many	ortholog_many2many	Ano:Ae:Dm
114.3.8	-0.1	No sex bias	0.25	No sex bias	-0.16	No sex bias	-0.29	No sex bias	-1.99	Female biased	AGAP003493	AGAP003493-RA;AGAP003493-RC;AGAP003493-RB	AGAP003493-PA;AGAP003493-PC;AGAP003493-PB	ENSF00000002110		2R:38649238..38656290	2312;2173;2249	482	GO:0016021;GO:0016020;GO:0006810;GO:0005215;GO:0005351;GO:0008643	transporter activity;sugar:hydrogen ion symporter activity;transport;carbohydrate transport;membrane;integral to membrane	IPR005829;IPR003663;IPR005828;IPR011701;IPR007114	Sugar transporter superfamily;Sugar transporter;General substrate transporter;Major facilitator superfamily MFS_1;Major facilitator superfamily	PF02594	ortholog_one2one	ortholog_one2one	Ano:Ae:Dm
114.4.4	0	No sex bias	0.17	No sex bias	-0.4	No sex bias	-0.15	No sex bias	-1.04	Female biased	AGAP004051	AGAP004051-RA	AGAP004051-PA	ENSF00000012351		2R:48785174..48792262	898	87								Ano only
114.4.7	-0.97	Female biased	0.36	No sex bias							AGAP000980	AGAP000980-RA	AGAP000980-PA	ENSF00000011963		X:18817431..18819491	345	79								Ano only
114.5.12	-0.19	No sex bias	-0.2	No sex bias					1.99	Male biased	AGAP007056	AGAP007056-RA	AGAP007056-PA	ENSF00000002229		2L:41904985..41905713	650	75						ortholog_one2one		Ano:Ae
114.5.7	-0.25	No sex bias	-0.3	No sex bias	0.1	No sex bias	-0.8	Female biased	1.31	Male biased	AGAP012888	AGAP012888-RA	AGAP012888-PA	ENSF00000004512		UNKN:36778357..36779228	812	138								Ano only
114.6.7	0.23	No sex bias	0.47	No sex bias	0.45	No sex bias	0.35	No sex bias	1.34	Male biased	AGAP008240	AGAP008240-RA	AGAP008240-PA	ENSF00000012946		3R:7573080..7574733	672	135					PF00047;PF08205;PF07679			Ano only
114.8.3			-0.09	No sex bias	-0.11	No sex bias	-0.18	No sex bias	-1.78	Female biased	AGAP008604	AGAP008604-RA	AGAP008604-PA	ENSF00000004027		3R:13509639..13512415	2447	703	GO:0006412;GO:0005524;GO:0000166;GO:0004812;GO:0006418;GO:0016874;GO:0004820;GO:0006426	nucleotide binding;aminoacyl-tRNA ligase activity;glycine-tRNA ligase activity;ATP binding;translation;tRNA aminoacylation for protein translation;glycyl-tRNA aminoacylation;ligase activity	IPR001917;IPR000738;IPR002315;IPR002316;IPR002314;IPR004154;IPR006195	Aminotransferase, class-II;WHEP-TRS;Glycyl-tRNA synthetase, alpha2 dimer;Prolyl-tRNA synthetase, class IIa;tRNA synthetase, class II (G, H, P and S);Anticodon-binding;Aminoacyl-transfer RNA synthetase, class II	PF00001	ortholog_one2one	ortholog_one2one	Ano:Ae:Dm
114.8.7	0.32	No sex bias	0.36	No sex bias	-0.31	No sex bias	-0.46	No sex bias	-0.9	Female biased	AGAP000675	AGAP000675-RA	AGAP000675-PA	ENSF00000000219		X:12037003..12038181	1084	138			IPR009533	Protein of unknown function DUF1151	PF00096	ortholog_one2one	ortholog_one2one	Ano:Ae:Dm
115.1.11	1.14	Male biased	0.46	No sex bias	0.27	No sex bias	0.63	No sex bias	-0.42	No sex bias	AGAP000523	AGAP000523-RA	AGAP000523-PA	ENSF00000000372		X:9455267..9456114	417	138			IPR000454;IPR002379	ATPase, F0 complex, subunit C;ATPase, F0/V0 complex, subunit C		ortholog_one2many	ortholog_one2many	Ano:Ae:Dm
115.1.9	0.14	No sex bias	0	No sex bias	0.13	No sex bias	0.14	No sex bias	0.93	Male biased	AGAP007710	AGAP007710-RA	AGAP007710-PA	ENSF00000000156		2L:49171517..49173289	1773	590	GO:0006874	cellular calcium ion homeostasis	IPR005821	Ion transport		ortholog_one2one	ortholog_one2one	Ano:Ae:Dm
115.4.9	-0.34	No sex bias	-0.05	No sex bias	-0.17	No sex bias			-1.27	Female biased	AGAP005822	AGAP005822-RA	AGAP005822-PA	ENSF00000003937		2L:21865434..21867120	1687	513						ortholog_one2one		Ano:Ae
115.6.11	-0.1	No sex bias	0.28	No sex bias	-0.34	No sex bias	-0.34	No sex bias	-1.23	Female biased	AGAP003632	AGAP003632-RA	AGAP003632-PA	ENSF00000000143		2R:40782950..40785316	2235	744	GO:0016319	mushroom body development	IPR006709	Utp14 protein		ortholog_one2one	ortholog_one2one	Ano:Ae:Dm
115.6.2	0.01	No sex bias	-0.3	No sex bias	-0.02	No sex bias			-1.63	Female biased	AGAP012820	AGAP012820-RA	AGAP012820-PA	ENSF00000013676		UNKN:31559400..31560126	663	199	GO:0008270;GO:0005634	nucleus;zinc ion binding	IPR012934	Zinc finger, AD-type		ortholog_many2many		Ano:Ae
115.7.2	-0.15	No sex bias	-0.16	No sex bias	-0.12	No sex bias	-0.14	No sex bias	-1.49	Female biased	AGAP003136	AGAP003136-RA	AGAP003136-PA	ENSF00000003815		2R:33123559..33124806	1248	415	GO:0008152;GO:0016624	metabolic process;"oxidoreductase activity, acting on the aldehyde or oxo group of donors, disulfide as acceptor"	IPR001017	Dehydrogenase, E1 component	PF00281;PF00673	ortholog_one2one	ortholog_one2one	Ano:Ae:Dm
115.8.3	0.11	No sex bias	-0.11	No sex bias	0.02	No sex bias	0.29	No sex bias	1.72	Male biased	AGAP001335	AGAP001335-RA	AGAP001335-PA	ENSF00000000601		2R:3262657..3283462	2111	89	GO:0007017;GO:0003777;GO:0005875	microtubule motor activity;microtubule associated complex;microtubule-based process	IPR001372	Dynein light chain, type 1		ortholog_one2one	ortholog_one2one	Ano:Ae:Dm
116.2.10	-0.6	No sex bias	0.01	No sex bias	-0.29	No sex bias	-0.27	No sex bias	1.11	Male biased	AGAP010339	AGAP010339-RA	AGAP010339-PA	ENSF00000000177		3L:1689490..1690978	1250	359	GO:0008270;GO:0003676;GO:0005634	nucleic acid binding;nucleus;zinc ion binding	IPR013085;IPR001202;IPR000690;IPR003604	Zinc finger, U1-C type;WW/Rsp5/WWP;Zinc finger, C2H2-type matrin;Zinc finger, U1-type	PF00400	ortholog_one2one	ortholog_one2one	Ano:Ae:Dm
116.2.2	-0.21	No sex bias	-0.05	No sex bias	0.11	No sex bias	0.25	No sex bias	1.26	Male biased	AGAP010337	AGAP010337-RA	AGAP010337-PA	ENSF00000000250		3L:1664258..1664967	491	87	GO:0006118;GO:0008121;GO:0005811	lipid particle;electron transport;ubiquinol-cytochrome-c reductase activity	IPR004205	UcrQ	PF00147	ortholog_one2one	ortholog_one2one	Ano:Ae:Dm
116.2.5	-0.01	No sex bias	-0.07	No sex bias	0.04	No sex bias	-0.25	No sex bias	1.05	Male biased	AGAP004705	AGAP004705-RA	AGAP004705-PA	ENSF00000012428		2L:2272690..2277643	639	80								Ano only
116.3.5	-0.01	No sex bias	0.01	No sex bias	0.13	No sex bias	0.08	No sex bias	1.54	Male biased	AGAP010266	AGAP010266-RA	AGAP010266-PA	ENSF00000000418		3R:51862846..51878621	4303	1269					PF03027	ortholog_one2one	apparent_ortholog_one2one	Ano:Ae:Dm
116.4.11	-0.21	No sex bias	0.03	No sex bias	-0.24	No sex bias	0.02	No sex bias	0.8	Male biased	AGAP003057	AGAP003057-RA	AGAP003057-PA	ENSF00000000966	CLIPB8;CLIPC1	2R:31600361..31603686	1323	405	GO:0006508;GO:0008233;GO:0016787;GO:0004252;GO:0006911	serine-type endopeptidase activity;proteolysis;"phagocytosis, engulfment";peptidase activity;hydrolase activity	IPR001827;IPR001254;IPR001314;IPR006604	Homeobox protein, antennapedia type;Peptidase S1 and S6, chymotrypsin/Hap;Peptidase S1A, chymotrypsin;Disulphide knot CLIP	PF05207	ortholog_one2one	ortholog_one2one	Ano:Ae:Dm
116.4.3	-0.26	No sex bias	0.06	No sex bias	-0.1	No sex bias	-0.51	No sex bias	-1.94	Female biased	AGAP002091	AGAP002091-RA	AGAP002091-PA	ENSF00000000050		2R:15221789..15227114	4186	1358	GO:0005524;GO:0003824;GO:0000166;GO:0016874;GO:0006164;GO:0006189;GO:0004642;GO:0006541	nucleotide binding;catalytic activity;phosphoribosylformylglycinamidine synthase activity;ATP binding;purine nucleotide biosynthetic process;'de novo' IMP biosynthetic process;glutamine metabolic process;ligase activity	IPR000728;IPR010918	AIR synthase related protein;AIR synthase related protein, C-terminal	PF03643;PF00339	ortholog_one2one	ortholog_one2one	Ano:Ae:Dm
116.4.7	-0.09	No sex bias	0.08	No sex bias	0.13	No sex bias	-0.1	No sex bias	3.48	Male biased	AGAP001768	AGAP001768-RA	AGAP001768-PA	ENSF00000000388		2R:9687416..9695369	794	227			IPR004911	Gamma interferon inducible lysosomal thiol reducta	PF00106;PF08659	ortholog_one2one	ortholog_one2many	Ano:Ae:Dm
116.8.7	0.58	No sex bias	0.19	No sex bias	0.09	No sex bias	-0.53	No sex bias	-1.01	Female biased	AGAP009128	AGAP009128-RA	AGAP009128-PA	ENSF00000000285		3R:26432313..26435885	1726	385	GO:0016021;GO:0016020;GO:0006810;GO:0005488;GO:0005215;GO:0005743	transporter activity;binding;mitochondrial inner membrane;transport;membrane;integral to membrane	IPR002113;IPR002067;IPR001635;IPR001993	Adenine nucleotide translocator 1;Mitochondrial carrier protein;Flagellar hook-length control protein;Mitochondrial substrate carrier	PF00069;PF07714;PF00063;PF00612	ortholog_one2one	ortholog_one2one	Ano:Ae:Dm
117.3.10	0.17	No sex bias	-0.07	No sex bias	0.05	No sex bias	0.16	No sex bias	-0.94	Female biased	AGAP005115	AGAP005115-RA	AGAP005115-PA	ENSF00000003786		2L:10234695..10238376	3253	972					PF00560;PF01462;PF01582	ortholog_one2many	ortholog_one2one	Ano:Ae:Dm
117.3.6	0.17	No sex bias			0.21	No sex bias	-0.81	Female biased	-0.24	No sex bias	AGAP009381	AGAP009381-RA	AGAP009381-PA	ENSF00000000296		3R:31870518..31872069	1036	295	GO:0005622;GO:0006810;GO:0005215	transporter activity;intracellular;transport	IPR001071;IPR001251	Cellular retinaldehyde binding/alpha-tocopherol tr;Cellular retinaldehyde-binding/triple function, C	PF00702	ortholog_one2one	ortholog_one2many	Ano:Ae:Dm
117.4.5	0.08	No sex bias	0.08	No sex bias	-0.02	No sex bias	-0.46	No sex bias	-1.43	Female biased	AGAP001552	AGAP001552-RA	AGAP001552-PA	ENSF00000000303		2R:6111787..6115739	2112	703					PF00995	ortholog_one2one		Ano:Ae
117.4.7	0.2	No sex bias	-0.05	No sex bias	-0.11	No sex bias	-0.36	No sex bias	0.96	Male biased	AGAP004549	AGAP004549-RA	AGAP004549-PA	ENSF00000000096		2R:57532036..57536597	1642	438			IPR003534	Major royal jelly protein		ortholog_one2one	ortholog_one2many	Ano:Ae:Dm
117.5.9	0.26	No sex bias	0.28	No sex bias	-0.02	No sex bias	-0.03	No sex bias	-1.03	Female biased	AGAP006422	AGAP006422-RA	AGAP006422-PA	ENSF00000000030		2L:31705081..31707214	1811	545	GO:0003824;GO:0004553;GO:0005975;GO:0043169	catalytic activity;"hydrolase activity, hydrolyzing O-glycosyl compounds";carbohydrate metabolic process;cation binding	IPR001360	Glycoside hydrolase, family 1	PF00787			Ano only
117.7.12	-0.0125932	No sex bias	-0.848782	Female biased	1.53555	Male biased	0.968241	Male biased	3.37	Male biased	AGAP010341	AGAP010341-RA	AGAP010341-PA	ENSF00000000418		3L:1793165..1793899	735	244	GO:0005524;GO:0006468;GO:0004672;GO:0004674	protein kinase activity;protein serine/threonine kinase activity;ATP binding;protein amino acid phosphorylation	IPR008271;IPR001245;IPR000719;IPR002290	Serine/threonine protein kinase, active site;Tyrosine protein kinase;Protein kinase;Serine/threonine protein kinase	PF08534;PF00578	ortholog_one2one	apparent_ortholog_one2one	Ano:Ae:Dm
117.8.10	-0.06	No sex bias	0.14	No sex bias			-0.5	No sex bias	-0.97	Female biased	AGAP003995	AGAP003995-RA	AGAP003995-PA	ENSF00000000555		2R:47648681..47650834	2069	647	GO:0004553;GO:0005975	hydrolase activity, hydrolyzing O-glycosyl compounds;carbohydrate metabolic process	IPR000322	Glycoside hydrolase, family 31		ortholog_one2many	ortholog_one2many	Ano:Ae:Dm
118.1.10	-0.34	No sex bias	-0.31	No sex bias	-0.5	No sex bias			-2.71	Female biased	AGAP006420	AGAP006420-RA	AGAP006420-PA	ENSF00000002403		2L:31691025..31692100	921	267	GO:0005576	extracellular region	IPR002413;IPR001283;IPR014044	Ves allergen;Allergen V5/Tpx-1 related;SCP-like extracellular		ortholog_many2many	ortholog_many2many	Ano:Ae:Dm
118.2.8	-0.15	No sex bias	0.09	No sex bias					2.67	Male biased	AGAP006076	AGAP006076-RA	AGAP006076-PA	ENSF00000000691		2L:26104148..26104931	501	166						ortholog_many2many		Ano:Ae
118.4.5	0.26	No sex bias	0.18	No sex bias	-0.35	No sex bias	-0.97	Female biased	0.1	No sex bias	AGAP006546	AGAP006546-RA	AGAP006546-PA	ENSF00000000812		2L:34103751..34105899	1510	460			IPR008068	Cytochrome P450, E-class, group I, CYP2B-like		ortholog_one2many	ortholog_one2one	Ano:Ae:Dm
118.5.7	0.02	No sex bias	-0.06	No sex bias					-0.98	Female biased	AGAP000135	AGAP000135-RA	AGAP000135-PA	ENSF00000011793		X:2099319..2099977	430	85								Ano only
118.7.12	-0.52	No sex bias	-0.18	No sex bias	-0.39	No sex bias	0.01	No sex bias	1.43	Male biased	AGAP002631	AGAP002631-RA	AGAP002631-PA	ENSF00000001971		2R:24621988..24622170	183	60	GO:0005576;GO:0006030;GO:0008061	extracellular region;chitin metabolic process;chitin binding				ortholog_one2one	ortholog_one2one	Ano:Ae:Dm
118.8.7	0.19	No sex bias	0.04	No sex bias	-0.01	No sex bias	0.21	No sex bias	1.33	Male biased	AGAP010352	AGAP010352-RA	AGAP010352-PA	ENSF00000001653		3L:1954589..1955761	1173	390	GO:0008270;GO:0003676;GO:0005622	nucleic acid binding;intracellular;zinc ion binding	IPR007087;IPR003604	Zinc finger, C2H2-type;Zinc finger, U1-type	PF05746	ortholog_one2many	ortholog_one2one	Ano:Ae:Dm
119.3.1	0.27	No sex bias	0	No sex bias	0.3	No sex bias	-0.11	No sex bias	1.7	Male biased	AGAP005232	AGAP005232-RA	AGAP005232-PA	ENSF00000012490		2L:12632021..12641784	725	74					PF00100			Ano only
119.3.2	0.02	No sex bias	0.03	No sex bias	-0.08	No sex bias	0.09	No sex bias	1.79	Male biased	AGAP008471	AGAP008471-RA	AGAP008471-PA	ENSF00000001411		3R:10977436..10982241	4806	1601			IPR002110	Ankyrin	PF02949	ortholog_one2one		Ano:Ae
119.4.8	0.17	No sex bias	-0.17	No sex bias	-0.36	No sex bias	-0.29	No sex bias	-1.57	Female biased	AGAP008329	AGAP008329-RA	AGAP008329-PA	ENSF00000000037		3R:9178872..9181286	1061	233	GO:0005622;GO:0003735;GO:0005840;GO:0006412;GO:0015935	structural constituent of ribosome;intracellular;ribosome;translation;small ribosomal subunit	IPR000235	Ribosomal protein S7	PF00270;PF00271	ortholog_one2many	ortholog_one2many	Ano:Ae:Dm
119.5.9	-0.43	No sex bias	-0.49	No sex bias					-4.64	Female biased	AGAP012842	AGAP012842-RA	AGAP012842-PA	ENSF00000013683		UNKN:33365624..33365956	333	110	GO:0006508;GO:0004252	serine-type endopeptidase activity;proteolysis	IPR001254	Peptidase S1 and S6, chymotrypsin/Hap	PF00379			Ano only
119.7.10	-1	Female biased							1.68	Male biased	AGAP010364	AGAP010364-RA	AGAP010364-PA	ENSF00000004131		3L:2246808..2247865	988	224	GO:0005576;GO:0006030;GO:0008061	extracellular region;chitin metabolic process;chitin binding	IPR002557	Chitin binding Peritrophin-A	PF03835	ortholog_many2many		Ano:Ae
119.8.4	-0.01	No sex bias	-0.22	No sex bias	-0.33	No sex bias	-0.42	No sex bias	0.98	Male biased	AGAP009951	AGAP009951-RA	AGAP009951-PA	ENSF00000013214		3R:46148454..46164104	699	60					PF00646;PF00560			Ano only
12.1.6	-0.09	No sex bias	0.29	No sex bias	0.11	No sex bias	1.17	Male biased	1.26	Male biased	AGAP003295	AGAP003295-RA	AGAP003295-PA	ENSF00000000418		2R:35197873..35198889	1017	338	GO:0006259;GO:0004531	deoxyribonuclease II activity;DNA metabolic process	IPR004947	Deoxyribonuclease II	PF00400	ortholog_one2one	ortholog_one2one	Ano:Ae:Dm
12.1.8	-0.08	No sex bias	-0.02	No sex bias	0.03	No sex bias	-0.2	No sex bias	1.13	Male biased	AGAP010768	AGAP010768-RA	AGAP010768-PA	ENSF00000000969		3L:10101189..10102363	955	255					PF00046	ortholog_one2one	ortholog_one2one	Ano:Ae:Dm
12.2.1	-0.23	No sex bias	-0.24	No sex bias	-0.05	No sex bias	-0.18	No sex bias	1	Male biased	AGAP003313	AGAP003313-RA	AGAP003313-PA	ENSF00000000203		2R:35824878..35825578	630	161			IPR014878	Domain of unknown function DUF1794				Ano only
12.2.3	-0.21	No sex bias	0.1	No sex bias	0.89	Male biased	1.01	Male biased	1.71	Male biased	AGAP012739	AGAP012739-RA	AGAP012739-PA	ENSF00000000269		UNKN:26294438..26294797	360	119					PF00013	ortholog_many2many	ortholog_one2many	Ano:Ae:Dm
12.7.4	0.07	No sex bias	0.17	No sex bias	0.34	No sex bias	-0.42	No sex bias	-1.82	Female biased	AGAP007843	AGAP007843-RA	AGAP007843-PA	ENSF00000000665		3R:1847989..1851026	1752	487	GO:0048477;GO:0045477	regulation of nurse cell apoptosis;oogenesis	IPR004299	Membrane bound O-acyl transferase, MBOAT	PF08159	ortholog_one2one	ortholog_one2one	Ano:Ae:Dm
12.7.7	0.56	No sex bias	0.1	No sex bias	1.41	Male biased			1.23	Male biased	AGAP007815	AGAP007815-RA	AGAP007815-PA	ENSF00000002057		3R:1357150..1362578	3102	1033	GO:0005524;GO:0000166;GO:0005874;GO:0007018;GO:0003774;GO:0003777;GO:0005875	nucleotide binding;motor activity;microtubule motor activity;ATP binding;microtubule;microtubule associated complex;microtubule-based movement	IPR001752	Kinesin, motor region	PF07679;PF00047	ortholog_one2one	ortholog_one2one	Ano:Ae:Dm
12.8.10	0.24	No sex bias	0.43	No sex bias	0.24	No sex bias	0.34	No sex bias	2.36	Male biased	AGAP007776	AGAP007776-RA	AGAP007776-PA	ENSF00000000248		3R:620123..621199	1077	358	GO:0003677;GO:0005634;GO:0048666	DNA binding;nucleus;neuron development	IPR003380;IPR014890	Transforming protein Ski;c-SKI Smad4 binding	PF00089	ortholog_one2one	ortholog_one2one	Ano:Ae:Dm
12.8.5	-0.23	No sex bias	0.31	No sex bias	-0.08	No sex bias			1.05	Male biased	AGAP004905	AGAP004905-RA	AGAP004905-PA	ENSF00000000287		2L:5788257..5790233	1419	472	GO:0008270;GO:0003677;GO:0005634;GO:0003702;GO:0005700;GO:0009792	DNA binding;RNA polymerase II transcription factor activity;nucleus;polytene chromosome;zinc ion binding;embryonic development ending in birth or egg hatching	IPR002893;IPR000770	Zinc finger, MYND-type;SAND	PF00089	ortholog_one2one	ortholog_one2one	Ano:Ae:Dm
12.8.7	0.09	No sex bias	0.23	No sex bias	0.36	No sex bias	0	No sex bias	1.34	Male biased	AGAP004907	AGAP004907-RA	AGAP004907-PA	ENSF00000000303		2L:5801332..5801760	429	142	GO:0005634;GO:0045449;GO:0030528	nucleus;transcription regulator activity;regulation of transcription	IPR001092	Basic helix-loop-helix dimerisation region bHLH	PF00089	ortholog_one2one	ortholog_one2one	Ano:Ae:Dm
12.8.9	0.15	No sex bias	-0.09	No sex bias	2.93	Male biased	3.55	Male biased	4.63	Male biased	AGAP004914	AGAP004914-RA	AGAP004914-PA	ENSF00000001421		2L:5862276..5863688	1413	441	GO:0005525;GO:0043234;GO:0000166;GO:0005198;GO:0003924;GO:0005874;GO:0007017;GO:0007018;GO:0051258	nucleotide binding;GTPase activity;structural molecule activity;GTP binding;microtubule;microtubule-based process;microtubule-based movement;protein complex;protein polymerization	IPR000719;IPR000217;IPR013838;IPR002453;IPR004057;IPR002967;IPR002452;IPR002454;IPR000158;IPR003008;IPR008280	Protein kinase;Tubulin;Beta tubulin, autoregulation binding site;Beta tubulin;Epsilon tubulin;Delta tubulin;Alpha tubulin;Gamma tubulin;Cell division protein FtsZ;Tubulin/FtsZ, GTPase;Tubulin/FtsZ, C-terminal	PF04389;PF01546	ortholog_one2one		Ano:Ae
120.1.3	-0.14	No sex bias	-0.02	No sex bias	0.28	No sex bias	0.29	No sex bias	1.11	Male biased	AGAP003113	AGAP003113-RA;AGAP003113-RB	AGAP003113-PA;AGAP003113-PB	ENSF00000012230		2R:32510088..32512252	659;632	63					PF08477;PF00071			Ano only
120.2.5	-0.04	No sex bias	0.33	No sex bias	0.23	No sex bias	0.4	No sex bias	1.22	Male biased	AGAP005358	AGAP005358-RA	AGAP005358-PA	ENSF00000012505		2L:14613242..14615599	691	72					PF06775			Ano only
120.2.7	0.29	No sex bias	0.12	No sex bias	0.42	No sex bias	0.48	No sex bias	1.15	Male biased	AGAP006473	AGAP006473-RA	AGAP006473-PA	ENSF00000000798		2L:32629209..32636262	3872	770	GO:0006464;GO:0050829	protein modification process;defense response to Gram-negative bacterium	IPR001012;IPR000626;IPR006577	UBX;Ubiquitin;UAS	PF00149	ortholog_one2many	ortholog_one2one	Ano:Ae:Dm
120.5.3	-0.05	No sex bias	-0.29	No sex bias	-0.15	No sex bias	-0.16	No sex bias	-2.35	Female biased	AGAP005960	AGAP005960-RA	AGAP005960-PA	ENSF00000001539		2L:24055160..24056225	1000	271	GO:0005622;GO:0003735;GO:0005840;GO:0006412;GO:0030529;GO:0042254	structural constituent of ribosome;intracellular;ribosome;translation;ribonucleoprotein complex;ribosome biogenesis and assembly	IPR004037;IPR001921;IPR000948;IPR004038	Ribosomal protein L7AE;Ribosomal protein L7A;Ribosomal protein HS6;Ribosomal protein L7Ae/L30e/S12e/Gadd45	PF08768	ortholog_one2one	ortholog_one2one	Ano:Ae:Dm
120.5.6	0.21	No sex bias	0.41	No sex bias	-0.14	No sex bias	-0.1	No sex bias	-0.83	Female biased	AGAP009463	AGAP009463-RA	AGAP009463-PA	ENSF00000000326		3R:33943638..33951119	3143	657	GO:0005524;GO:0000166;GO:0016887;GO:0017111;GO:0006911	nucleotide binding;ATP binding;"phagocytosis, engulfment";ATPase activity;nucleoside-triphosphatase activity	IPR006162;IPR003016;IPR003439;IPR013525;IPR003593	Phosphopantetheine attachment site;2-oxo acid dehydrogenase, lipoyl-binding site;ABC transporter related;ABC-2 type transporter;AAA+ ATPase, core	PF00291;PF01842	ortholog_one2one	ortholog_one2one	Ano:Ae:Dm
120.7.10	-0.35	No sex bias	0	No sex bias	0.01	No sex bias	-0.2	No sex bias	1.28	Male biased	AGAP009462	AGAP009462-RA	AGAP009462-PA	ENSF00000013152		3R:33924053..33925310	568	101					PF08737			Ano only
121.1.2	-0.61	No sex bias	0.44	No sex bias	0.95	Male biased					AGAP006864	AGAP006864-RA	AGAP006864-PA	ENSF00000000156		2L:39221590..39222203	552	137	GO:0042302	structural constituent of cuticle	IPR000618	Insect cuticle protein		ortholog_many2many	ortholog_many2many	Ano:Ae:Dm
121.1.3	0.29	No sex bias	-0.12	No sex bias	0.03	No sex bias	0.32	No sex bias	-1.46	Female biased	AGAP002166	AGAP002166-RA	AGAP002166-PA	ENSF00000000416		2R:16812718..16815833	2207	575	GO:0003676;GO:0003723	nucleic acid binding;RNA binding	IPR004088;IPR008191;IPR002999;IPR004087	KH, type 1;Maternal tudor protein;Tudor;KH		ortholog_one2one	ortholog_one2one	Ano:Ae:Dm
121.1.8	-0.08	No sex bias	-0.29	No sex bias	0.1	No sex bias	-0.08	No sex bias	-0.93	Female biased	AGAP002541	AGAP002541-RA	AGAP002541-PA	ENSF00000000867		2R:22481130..22482804	1300	317						ortholog_one2one	ortholog_one2one	Ano:Ae:Dm
121.5.3	-0.4	No sex bias	-0.23	No sex bias	0.04	No sex bias	-0.45	No sex bias	1.39	Male biased	AGAP005184	AGAP005184-RA	AGAP005184-PA	ENSF00000012488		2L:11956524..11959133	592	84								Ano only
121.5.9	0.29	No sex bias	-0.15	No sex bias	-0.17	No sex bias	0.07	No sex bias	-2.09	Female biased	AGAP003842	AGAP003842-RA	AGAP003842-PA	ENSF00000002589		2R:44292858..44294528	1602	533						ortholog_one2many	ortholog_one2many	Ano:Ae:Dm
121.6.1	0.35	No sex bias	-0.13	No sex bias	0.16	No sex bias	-0.12	No sex bias	-1.72	Female biased	AGAP000717	AGAP000717-RA	AGAP000717-PA	ENSF00000000774		X:13042228..13046835	2314	593			IPR011701	Major facilitator superfamily MFS_1		ortholog_one2one	ortholog_one2one	Ano:Ae:Dm
121.6.10	-0.08	No sex bias	-0.16	No sex bias	-0.17	No sex bias	-0.1	No sex bias	-1.34	Female biased	AGAP004097	AGAP004097-RA	AGAP004097-PA	ENSF00000000347		2R:49742386..49758923	897	298	GO:0003824;GO:0008152	catalytic activity;metabolic process	IPR001753	Enoyl-CoA hydratase/isomerase		ortholog_one2one	ortholog_one2one	Ano:Ae:Dm
121.6.2	-0.04	No sex bias	0.09	No sex bias	0.16	No sex bias	0.01	No sex bias	1.46	Male biased	AGAP000716	AGAP000716-RA	AGAP000716-PA	ENSF00000011911		X:12916891..12924341	404	82								Ano only
121.6.7	0.2	No sex bias	0.21	No sex bias	0.25	No sex bias	0.23	No sex bias	1.24	Male biased	AGAP001131	AGAP001131-RA	AGAP001131-PA	ENSF00000011993		2R:550956..552364	1104	92								Ano only
122.1.6	0	No sex bias	-0.23	No sex bias	0.68	No sex bias	-0.38	No sex bias	1.23	Male biased	AGAP005591	AGAP005591-RA	AGAP005591-PA	ENSF00000012534		2L:17502197..17503018	822	273	GO:0006508;GO:0004252	serine-type endopeptidase activity;proteolysis	IPR001314;IPR001254	Peptidase S1A, chymotrypsin;Peptidase S1 and S6, chymotrypsin/Hap	PF00651			Ano only
122.2.7	-0.14	No sex bias	-0.18	No sex bias	-0.02	No sex bias	-0.14	No sex bias	0.96	Male biased	AGAP006175	AGAP006175-RA	AGAP006175-PA	ENSF00000000344		2L:27655590..27656705	1044	332			IPR007529	Zinc finger, HIT-type		ortholog_one2one	ortholog_one2one	Ano:Ae:Dm
122.2.8	0.01	No sex bias	-0.07	No sex bias	0.42	No sex bias	-0.01	No sex bias	0.96	Male biased	AGAP007944	AGAP007944-RA	AGAP007944-PA	ENSF00000000156		3R:3248131..3249703	1486	92	GO:0005634;GO:0045449;GO:0030528	nucleus;transcription regulator activity;regulation of transcription	IPR001092	Basic helix-loop-helix dimerisation region bHLH	PF01607	ortholog_one2many	ortholog_one2many	Ano:Ae:Dm
122.5.8	0.25	No sex bias	-0.09	No sex bias	-0.11	No sex bias	-0.01	No sex bias	-2.24	Female biased	AGAP009075	AGAP009075-RA	AGAP009075-PA	ENSF00000003501		3R:25435722..25439843	1520	318	GO:0003676;GO:0005524;GO:0016787;GO:0004386;GO:0008026;GO:0000381;GO:0006406	regulation of alternative nuclear mRNA splicing, via spliceosome;nucleic acid binding;helicase activity;ATP binding;mRNA export from nucleus;ATP-dependent helicase activity;hydrolase activity	IPR011545;IPR014021;IPR014014;IPR014001	DEAD/DEAH box helicase, N-terminal;Helicase superfamily 1 and 2 ATP-binding;DEAD-box RNA helicase Q motif;DEAD-like helicases, N-terminal	PF00023	ortholog_one2one	ortholog_one2one	Ano:Ae:Dm
122.8.1	0.38	No sex bias	0.12	No sex bias	0.66	No sex bias	0.41	No sex bias	1.03	Male biased	AGAP006106	AGAP006106-RA	AGAP006106-PA	ENSF00000012604		2L:26694459..26699429	1026	94			IPR000104	Antifreeze protein, type I	PF02771;PF02770;PF00441;PF08028			Ano only
123.1.5	-0.04	No sex bias	-0.35	No sex bias	0.03	No sex bias	-0.13	No sex bias	-2.15	Female biased	AGAP002535	AGAP002535-RA	AGAP002535-PA	ENSF00000001120		2R:22451968..22453252	982	286			IPR013078	Phosphoglycerate mutase	PF03456;PF02141	ortholog_one2one	ortholog_one2many	Ano:Ae:Dm
123.1.7	-0.12	No sex bias	-0.01	No sex bias	0.23	No sex bias	-0.17	No sex bias	1.01	Male biased	AGAP000247	AGAP000247-RA	AGAP000247-PA	ENSF00000000784		X:4570338..4577495	1665	551					PF08399;PF00092;PF02743	ortholog_one2many	ortholog_one2one	Ano:Ae:Dm
123.3.12	-0.17	No sex bias	0.19	No sex bias	-0.1	No sex bias	0.39	No sex bias	1.87	Male biased	AGAP004231	AGAP004231-RA	AGAP004231-PA	ENSF00000012374		2R:52665421..52667516	637	60					PF02931;PF02932			Ano only
123.4.1	0.28	No sex bias	0.29	No sex bias	0.2	No sex bias	1.09	Male biased	-0.14	No sex bias	AGAP006048	AGAP006048-RA	AGAP006048-PA	ENSF00000000225		2L:25634411..25636099	1599	532	GO:0006118;GO:0046872;GO:0016491;GO:0005506;GO:0020037;GO:0004497	monooxygenase activity;iron ion binding;electron transport;oxidoreductase activity;heme binding;metal ion binding	IPR001128;IPR002403;IPR002401;IPR002402;IPR002397	Cytochrome P450;Cytochrome P450, E-class, group IV;Cytochrome P450, E-class, group I;Cytochrome P450, E-class, group II;Cytochrome P450, B-class	PF02037;PF00622	ortholog_one2many	ortholog_many2many	Ano:Ae:Dm
123.4.9	-0.06	No sex bias	0.12	No sex bias	-0.15	No sex bias	-0.39	No sex bias	3.4	Male biased	AGAP010400	AGAP010400-RA	AGAP010400-PA	ENSF00000000344		3L:2713758..2714511	688	170	GO:0006118;GO:0016491;GO:0004497;GO:0050660	monooxygenase activity;electron transport;oxidoreductase activity;FAD binding	IPR000960	Flavin-containing monooxygenase FMO	PF00324	ortholog_one2many		Ano:Ae
123.5.1	-0.19	No sex bias	0.05	No sex bias	0.16	No sex bias	0.21	No sex bias	1.19	Male biased	AGAP001599	AGAP001599-RA	AGAP001599-PA	ENSF00000000990		2R:6621960..6630139	627	208					PF00084;PF00008;PF07645			Ano only
123.5.10	-0.01	No sex bias	-0.77	No sex bias	0.17	No sex bias	-0.1	No sex bias	1.77	Male biased	AGAP010399	AGAP010399-RA	AGAP010399-PA	ENSF00000002144		3L:2710354..2711749	1325	430	GO:0006118;GO:0016491;GO:0004497;GO:0050660	monooxygenase activity;electron transport;oxidoreductase activity;FAD binding	IPR000960;IPR013027;IPR001100;IPR000759;IPR000815;IPR001327	Flavin-containing monooxygenase FMO;FAD-dependent pyridine nucleotide-disulphide oxido;Pyridine nucleotide-disulphide oxidoreductase, cl;Adrenodoxin reductase;Mercuric reductase;Pyridine nucleotide-disulphide oxidoreductase, NA	PF00059	ortholog_one2one		Ano:Ae
123.5.8	0	No sex bias	-0.23	No sex bias	-0.59	No sex bias	0.83	Male biased	0.22	No sex bias	AGAP002770	AGAP002770-RA	AGAP002770-PA	ENSF00000003171		2R:26857008..26858441	1320	439	GO:0005525;GO:0043234;GO:0000166;GO:0005198;GO:0003924;GO:0005874;GO:0007017;GO:0007018;GO:0051258	nucleotide binding;GTPase activity;structural molecule activity;GTP binding;microtubule;microtubule-based process;microtubule-based movement;protein complex;protein polymerization	IPR000217;IPR002452;IPR004057;IPR002453;IPR002967;IPR002454;IPR000158;IPR003008;IPR008280	Tubulin;Alpha tubulin;Epsilon tubulin;Beta tubulin;Delta tubulin;Gamma tubulin;Cell division protein FtsZ;Tubulin/FtsZ, GTPase;Tubulin/FtsZ, C-terminal	PF07690	ortholog_one2one	ortholog_one2one	Ano:Ae:Dm
123.8.11	1.22	Male biased	0.47	No sex bias	0.15	No sex bias	0.04	No sex bias	-1.18	Female biased	AGAP003794	AGAP003794-RA	AGAP003794-PA	ENSF00000000333		2R:43383152..43385189	1494	483	GO:0003676;GO:0000166	nucleotide binding;nucleic acid binding	IPR000504;IPR012975	RNA-binding region RNP-1 (RNA recognition motif);NOPS	PF03178		ortholog_one2many	Ano:Dm
124.3.10	0.07	No sex bias	0.01	No sex bias					2.56	Male biased	AGAP004220	AGAP004220-RA	AGAP004220-PA	ENSF00000012373		2R:52041008..52041913	550	99					PF00069;PF02985			Ano only
124.3.3	-0.31	No sex bias	0.07	No sex bias	0.67	No sex bias	0.35	No sex bias	1.91	Male biased	AGAP012128	AGAP012128-RA	AGAP012128-PA	ENSF00000013516		3L:37928306..37930619	668	83					PF00069			Ano only
124.4.9	1.8	Male biased									AGAP001115	AGAP001115-RA	AGAP001115-PA	ENSF00000003133		2R:355689..357770	1314	437			IPR013604	7TM chemoreceptor	PF00804;PF05739			Ano only
124.6.7	0	No sex bias	0.16	No sex bias	1.1	Male biased			1.68	Male biased	AGAP004219	AGAP004219-RA	AGAP004219-PA	ENSF00000000269		2R:52001832..52004983	429	142					PF08612	ortholog_many2many	ortholog_one2many	Ano:Ae:Dm
124.8.8	-0.21	No sex bias	0.28	No sex bias	0.6	No sex bias	-0.07	No sex bias	-1.33	Female biased	AGAP003079	AGAP003079-RA	AGAP003079-PA	ENSF00000012229		2R:32254248..32256017	627	149					PF07645;PF00008;PF02494			Ano only
125.4.3	-0.12	No sex bias	0.14	No sex bias	0.28	No sex bias	0.2	No sex bias	1.32	Male biased	AGAP009401	AGAP009401-RA	AGAP009401-PA	ENSF00000013145		3R:32222434..32223586	689	96					PF00485			Ano only
125.6.11	0.09	No sex bias	-0.12	No sex bias	-0.12	No sex bias			-0.84	Female biased	AGAP009815	AGAP009815-RA	AGAP009815-PA	ENSF00000013198		3R:43774877..43775670	730	204			IPR002110	Ankyrin		ortholog_one2many		Ano:Ae
125.6.8	0.17	No sex bias	-0.08	No sex bias					2.13	Male biased	AGAP010786	AGAP010786-RA	AGAP010786-PA	ENSF00000000137		3L:10348474..10349793	1095	364	GO:0005488	binding	IPR001440;IPR013105;IPR013026	Tetratricopeptide TPR_1;Tetratricopeptide TPR_2;Tetratricopeptide region		ortholog_one2one	ortholog_one2one	Ano:Ae:Dm
125.7.2	0.24	No sex bias	-0.39	No sex bias	0.06	No sex bias	-0.05	No sex bias	-0.93	Female biased	AGAP004205	AGAP004205-RA	AGAP004205-PA	ENSF00000000418		2R:51859170..51860830	1589	502	GO:0008152;GO:0008484	metabolic process;sulfuric ester hydrolase activity	IPR000917	Sulfatase	PF00202	ortholog_one2one	ortholog_one2one	Ano:Ae:Dm
125.7.5	0.16	No sex bias	-0.07	No sex bias	-0.23	No sex bias	0.14	No sex bias	-1.67	Female biased	AGAP003000	AGAP003000-RA	AGAP003000-PA	ENSF00000003365		2R:30871666..30873078	1413	470			IPR001958;IPR011701	Tetracycline resistance protein;Major facilitator superfamily MFS_1		ortholog_one2one		Ano:Ae
125.7.7	0.15	No sex bias	0	No sex bias	0.15	No sex bias	0.3	No sex bias	-0.98	Female biased	AGAP002419	AGAP002419-RA	AGAP002419-PA	ENSF00000000095		2R:21065377..21067725	1734	505	GO:0006118;GO:0046872;GO:0016491;GO:0005506;GO:0020037;GO:0004497	monooxygenase activity;iron ion binding;electron transport;oxidoreductase activity;heme binding;metal ion binding	IPR001128;IPR002401;IPR002403;IPR002397;IPR002402	Cytochrome P450;Cytochrome P450, E-class, group I;Cytochrome P450, E-class, group IV;Cytochrome P450, B-class;Cytochrome P450, E-class, group II	PF00025;PF08477;PF00071	ortholog_one2one	ortholog_one2many	Ano:Ae:Dm
126.4.8	0.09	No sex bias	-0.01	No sex bias					1.19	Male biased	AGAP010434	AGAP010434-RA	AGAP010434-PA	ENSF00000003620		3L:3306134..3307474	1341	446			IPR007704	Mannosyltransferase, DXD	PF00379	ortholog_one2one	ortholog_one2one	Ano:Ae:Dm
126.5.10	0.03	No sex bias	0.3	No sex bias	0.59	No sex bias	0.52	No sex bias	0.87	Male biased	AGAP009582	AGAP009582-RA	AGAP009582-PA	ENSF00000013167		3R:36568519..36577702	719	129					PF02167			Ano only
126.5.11	0.2	No sex bias			-0.49	No sex bias			-0.85	Female biased	AGAP003205	AGAP003205-RA	AGAP003205-PA	ENSF00000000439		2R:33825401..33828016	2386	687	GO:0016021;GO:0006810;GO:0005215	transporter activity;transport;integral to membrane	IPR011701	Major facilitator superfamily MFS_1		ortholog_one2one	ortholog_one2one	Ano:Ae:Dm
13.2.12	-0.06	No sex bias	0.02	No sex bias	0.6	No sex bias	0.55	No sex bias	1.13	Male biased	AGAP011032	AGAP011032-RA	AGAP011032-PA	ENSF00000000248		3L:14761655..14762470	816	271					PF07776	ortholog_one2one	ortholog_one2one	Ano:Ae:Dm
13.2.8	0.05	No sex bias	0.08	No sex bias	0.26	No sex bias	0.07	No sex bias	2.04	Male biased	AGAP012460	AGAP012460-RA	AGAP012460-PA	ENSF00000002216		UNKN:4103349..4106447	910	258			IPR001810;IPR003877;IPR001870	Cyclin-like F-box;SPla/RYanodine receptor SPRY;B302, (SPRY)-like		ortholog_one2one	ortholog_one2one	Ano:Ae:Dm
13.3.10	0.37	No sex bias	0.16	No sex bias	0.12	No sex bias	-0.08	No sex bias	-1.09	Female biased	AGAP006608	AGAP006608-RA;AGAP006608-RB	AGAP006608-PA;AGAP006608-PB	ENSF00000000812		2L:34695234..34698821	2268;2028	755;675	GO:0007242	intracellular signaling cascade;	IPR002110;IPR001496	Ankyrin;SOCS protein, C-terminal	PF03669	ortholog_one2one	ortholog_one2one	Ano:Ae:Dm
13.3.5	0.37	No sex bias	0.35	No sex bias	-0.17	No sex bias	-0.1	No sex bias	-1.28	Female biased	AGAP011044	AGAP011044-RA	AGAP011044-PA	ENSF00000000219		3L:15726317..15729174	2304	767					PF00560	ortholog_one2one	ortholog_one2one	Ano:Ae:Dm
13.4.11	-0.05	No sex bias	0.03	No sex bias	-0.25	No sex bias			1.89	Male biased	AGAP003920	AGAP003920-RA	AGAP003920-PA	ENSF00000012333		2R:46267053..46267772	609	202	GO:0008270;GO:0003676;GO:0005622	nucleic acid binding;intracellular;zinc ion binding	IPR007087;IPR007086	Zinc finger, C2H2-type;Zinc finger, C2H2-subtype		ortholog_one2many		Ano:Ae
13.4.6	0.07	No sex bias	0.01	No sex bias	-0.16	No sex bias	0.03	No sex bias	-0.93	Female biased	AGAP002729	AGAP002729-RA	AGAP002729-PA	ENSF00000000009		2R:26292764..26296342	2847	948	GO:0005622;GO:0007242;GO:0005096;GO:0051056;GO:0016319;GO:0048149	GTPase activator activity;intracellular;intracellular signaling cascade;mushroom body development;behavioral response to ethanol;regulation of small GTPase mediated signal transduction	IPR001936;IPR000980;IPR001452;IPR011511;IPR001849;IPR000008	Ras GTPase-activating protein;SH2 motif;Src homology-3;Variant SH3;Pleckstrin-like;C2 calcium-dependent membrane targeting	PF02931;PF02932	ortholog_one2one	ortholog_one2one	Ano:Ae:Dm
13.4.7	0.42	No sex bias	0.16	No sex bias	0.62	No sex bias			-1.17	Female biased	AGAP002717	AGAP002717-RA	AGAP002717-PA	ENSF00000002589		2R:26167348..26169646	1813	599	GO:0016021;GO:0005524;GO:0006810;GO:0000166;GO:0016887;GO:0017111;GO:0042626	nucleotide binding;ATP binding;transport;integral to membrane;ATPase activity;nucleoside-triphosphatase activity;"ATPase activity, coupled to transmembrane movement of substances"	IPR003439;IPR001140;IPR011527;IPR003593	ABC transporter related;ABC transporter, transmembrane region;ABC transporter, transmembrane region, type 1;AAA+ ATPase, core	PF02931;PF02932	ortholog_one2one	ortholog_one2one	Ano:Ae:Dm
13.5.3	-0.29	No sex bias	0.19	No sex bias	0.07	No sex bias	-0.77	No sex bias	-1.65	Female biased	AGAP003934	AGAP003934-RA	AGAP003934-PA	ENSF00000000250		2R:46532070..46537667	1350	449	GO:0016020	membrane	IPR003492;IPR006142;IPR011701	Batten's disease protein Cln3;Intein;Major facilitator superfamily MFS_1	PF00476	ortholog_one2one	ortholog_one2one	Ano:Ae:Dm
13.6.10			0.21	No sex bias	-0.07	No sex bias	-0.06	No sex bias	-1.04	Female biased	AGAP010223	AGAP010223-RA	AGAP010223-PA	ENSF00000000541		3R:51184227..51186053	1500	499	GO:0007424	open tracheal system development	IPR001778;IPR000431;IPR000104	Pollen allergen Poa pIX/Phl pVI, C-terminal;5-Hydroxytryptamine 5B receptor;Antifreeze protein, type I	PF03006	ortholog_one2many	ortholog_one2one	Ano:Ae:Dm
13.6.12	0.52	No sex bias	0.17	No sex bias	-0.21	No sex bias	0.08	No sex bias	-1.48	Female biased	AGAP010228	AGAP010228-RA	AGAP010228-PA	ENSF00000000284		3R:51291133..51293424	2221	696	GO:0005524;GO:0003824;GO:0008152;GO:0016874;GO:0009374	catalytic activity;ATP binding;metabolic process;biotin binding;ligase activity	IPR001882;IPR005479;IPR005481;IPR003135;IPR005482;IPR000089;IPR011761;IPR011764	Biotin-binding site;Carbamoyl-phosphate synthase L chain, ATP-binding;Carbamoyl-phosphate synthetase large chain, N-ter;ATP-grasp fold, ATP-dependent carboxylate-amine l;Biotin carboxylase, C-terminal;Biotin/lipoyl attachment;ATP-grasp fold;Biotin carboxylation region	PF00083;PF07690	ortholog_one2many	ortholog_one2one	Ano:Ae:Dm
13.6.2	0.53	No sex bias	0.26	No sex bias	0.32	No sex bias	0.14	No sex bias	-1.67	Female biased	AGAP010622	AGAP010622-RA	AGAP010622-PA	ENSF00000002726		3L:7356645..7357957	1193	371	GO:0005525;GO:0005622;GO:0003723	RNA binding;GTP binding;intracellular	IPR006073;IPR001806;IPR002917;IPR013684;IPR003593	GTP1/OBG;Ras GTPase;GTP-binding protein, HSR1-related;Miro-like;AAA+ ATPase, core		ortholog_one2one	ortholog_one2one	Ano:Ae:Dm
13.7.2	0.12	No sex bias	-0.17	No sex bias	0	No sex bias	-0.19	No sex bias	-1.99	Female biased	AGAP002646	AGAP002646-RA	AGAP002646-PA	ENSF00000000416		2R:24959689..24961156	1384	343	GO:0005524;GO:0006468;GO:0016740;GO:0000166;GO:0004672;GO:0016301;GO:0004674;GO:0007067;GO:0000079	regulation of cyclin-dependent protein kinase activity;nucleotide binding;protein kinase activity;protein serine/threonine kinase activity;ATP binding;protein amino acid phosphorylation;mitosis;kinase activity;transferase activity	IPR000719;IPR008271;IPR001245;IPR002290	Protein kinase;Serine/threonine protein kinase, active site;Tyrosine protein kinase;Serine/threonine protein kinase		ortholog_one2one	ortholog_one2one	Ano:Ae:Dm
13.7.5			0.23	No sex bias	0.06	No sex bias	-0.06	No sex bias	-2.12	Female biased	AGAP010251	AGAP010251-RA	AGAP010251-PA	ENSF00000001387		3R:51658337..51662103	3696	1231	GO:0005515;GO:0005783;GO:0005798;GO:0006461;GO:0006886;GO:0008565;GO:0016192;GO:0006888;GO:0030126;GO:0006911	protein binding;endoplasmic reticulum;Golgi-associated vesicle;protein complex assembly;intracellular protein transport;ER to Golgi vesicle-mediated transport;"phagocytosis, engulfment";protein transporter activity;vesicle-mediated transport;COPI vesicle coat	IPR001680;IPR006692;IPR010714	WD-40 repeat;Coatomer WD associated region;Coatomer alpha subunit, C-terminal		ortholog_one2many	ortholog_one2one	Ano:Ae:Dm
13.8.4	-0.1	No sex bias	0.05	No sex bias					3.46	Male biased	AGAP010281	AGAP010281-RA	AGAP010281-PA	ENSF00000000160		3R:52001575..52014760	2295	764	GO:0016020;GO:0008067;GO:0004965	GABA-B receptor activity;"metabotropic glutamate, GABA-B-like receptor activity";membrane	IPR002455;IPR002456;IPR000337;IPR001828	Metabotropic gamma-aminobutyric acid receptor, ty;GPCR, family 3, metabotropic glutamate receptor-l;Extracellular ligand-binding receptor	PF01553	ortholog_one2one	ortholog_one2one	Ano:Ae:Dm
13.8.7	0.31	No sex bias	0.24	No sex bias	0.52	No sex bias			3.01	Male biased	AGAP010290	AGAP010290-RA	AGAP010290-PA	ENSF00000002241		3R:52237896..52248062	2523	840	GO:0004871;GO:0005576;GO:0007275;GO:0007223;GO:0016055	signal transducer activity;extracellular region;"Wnt receptor signaling pathway, calcium modulating pathway";multicellular organismal development;Wnt receptor signaling pathway	IPR005816;IPR013304;IPR005817	Secreted growth factor Wnt protein;Wnt-16 protein;Wnt superfamily	PF00752;PF00867	ortholog_one2one	ortholog_one2one	Ano:Ae:Dm
14.1.3	-0.27	No sex bias	0.06	No sex bias	0.14	No sex bias	0.13	No sex bias	0.82	Male biased	AGAP002580	AGAP002580-RA	AGAP002580-PA	ENSF00000001884		2R:23272473..23275129	2505	834	GO:0005524;GO:0003677;GO:0000166;GO:0017111;GO:0006270;GO:0008094;GO:0007131	nucleotide binding;DNA binding;ATP binding;DNA replication initiation;meiotic recombination;DNA-dependent ATPase activity;nucleoside-triphosphatase activity	IPR001208;IPR008047;IPR008048;IPR000523;IPR011704;IPR003593	MCM;MCM protein 4;MCM protein 5;Magnesium chelatase, ChlI subunit;ATPase associated with various cellular activitie;AAA+ ATPase, core	PF00004	ortholog_one2one	ortholog_one2one	Ano:Ae:Dm
14.2.8			0.09	No sex bias	-0.02	No sex bias	0.11	No sex bias	-0.91	Female biased	AGAP002472	AGAP002472-RA	AGAP002472-PA	ENSF00000001493		2R:21846487..21850551	3563	1138	GO:0003676;GO:0005634	nucleic acid binding;nucleus	IPR001209;IPR004871	Ribosomal protein S14;CPSF A subunit, C-terminal	PF00109;PF02801	ortholog_one2one	ortholog_one2one	Ano:Ae:Dm
14.3.3	-0.3	No sex bias	0.1	No sex bias	-0.2	No sex bias	-0.06	No sex bias	0.97	Male biased	AGAP011034	AGAP011034-RA	AGAP011034-PA	ENSF00000001090		3L:15299371..15318611	7740	2579	GO:0008360;GO:0005887;GO:0007155	integral to plasma membrane;cell adhesion;regulation of cell shape	IPR013032;IPR002049;IPR006209;IPR013111;IPR001258;IPR006530;IPR000742;IPR006210;IPR001881	EGF-like region;EGF-like, laminin;EGF-like;EGF, extracellular;NHL repeat;YD repeat;EGF-like, type 3;EGF;EGF-like calcium-binding		ortholog_one2one	ortholog_one2one	Ano:Ae:Dm
14.4.10					0.92	Male biased	1.23	Male biased	-0.73	No sex bias	AGAP003187	AGAP003187-RA	AGAP003187-PA	ENSF00000000385		2R:33681742..33686808	4350	1449	GO:0016787;GO:0004725;GO:0006470;GO:0016311;GO:0016791;GO:0007415;GO:0008045	protein tyrosine phosphatase activity;protein amino acid dephosphorylation;defasciculation of motor neuron axon;motor axon guidance;dephosphorylation;hydrolase activity;phosphoric monoester hydrolase activity	IPR000387;IPR000242;IPR003961;IPR013151;IPR007110;IPR003599;IPR003598;IPR003595	Tyrosine specific protein phosphatase and dual spe;Tyrosine specific protein phosphatase;Fibronectin, type III;Immunoglobulin;Immunoglobulin-like;Immunoglobulin subtype;Immunoglobulin subtype 2;Protein tyrosine phosphatase, catalytic region	PF05047	ortholog_one2many	ortholog_one2many	Ano:Ae:Dm
14.4.6	0.3	No sex bias	0.21	No sex bias	-0.26	No sex bias	0.09	No sex bias	-1.79	Female biased	AGAP003133	AGAP003133-RA	AGAP003133-PA	ENSF00000001314		2R:33109805..33118993	3519	984			IPR001202;IPR000008;IPR002349;IPR000569	WW/Rsp5/WWP;C2 calcium-dependent membrane targeting;WW;HECT	PF03501	ortholog_one2one	ortholog_one2many	Ano:Ae:Dm
14.6.3	0.54	No sex bias	0.18	No sex bias	0.41	No sex bias	0.15	No sex bias	-1.55	Female biased	AGAP004812	AGAP004812-RA	AGAP004812-PA	ENSF00000001155		2L:3803320..3807311	2749	893	GO:0006629	lipid metabolic process	IPR000560;IPR002110;IPR002641	Histidine acid phosphatase;Ankyrin;Patatin	PF00036	ortholog_one2many	ortholog_one2one	Ano:Ae:Dm
14.6.4	0.2	No sex bias	0	No sex bias	0.09	No sex bias	0.34	No sex bias	-0.96	Female biased	AGAP004809	AGAP004809-RA	AGAP004809-PA	ENSF00000000269		2L:3793554..3797323	3245	1020	GO:0004179;GO:0006508;GO:0008237;GO:0008270	membrane alanyl aminopeptidase activity;proteolysis;metallopeptidase activity;zinc ion binding	IPR006025;IPR014782	Peptidase M, neutral zinc metallopeptidases, zinc;Peptidase M1, membrane alanine aminopeptidase, N-		ortholog_one2one		Ano:Ae
14.6.8	-0.17	No sex bias	0.06	No sex bias	0.2	No sex bias	0.44	No sex bias	1.66	Male biased	AGAP005049	AGAP005049-RA	AGAP005049-PA	ENSF00000000248		2L:8821111..8821771	601	162					PF00464;PF00155	ortholog_one2one	ortholog_one2one	Ano:Ae:Dm
14.7.11	0.38	No sex bias	0.09	No sex bias	0.07	No sex bias	0.02	No sex bias	-0.8	Female biased	AGAP004745	AGAP004745-RA;AGAP004745-RB	AGAP004745-PA;AGAP004745-PB	ENSF00000002357		2L:3026512..3030332	3334;3172	1081;1027			IPR001202;IPR002713	WW/Rsp5/WWP;FF	PF00001	ortholog_one2one	ortholog_one2one	Ano:Ae:Dm
14.7.3	1.06	Male biased	0.86	Male biased	-0.05	No sex bias					AGAP005082	AGAP005082-RA	AGAP005082-PA	ENSF00000001765		2L:9761099..9779657	10278	3290	GO:0008104	protein localization	IPR009543	Vacuolar protein sorting-associated protein	PF00001	ortholog_one2many	ortholog_one2one	Ano:Ae:Dm
14.8.10	0.36	No sex bias	0.32	No sex bias			0.22	No sex bias	1.19	Male biased	AGAP004333	AGAP004333-RA	AGAP004333-PA	ENSF00000000687		2R:54688389..54699228	4686	1561	GO:0004867	serine-type endopeptidase inhibitor activity	IPR013032;IPR008197;IPR000716;IPR004094;IPR002223;IPR003645;IPR006150	EGF-like region;Whey acidic protein, core region;Thyroglobulin type-1;Proteinase inhibitor I15, antistasin;Proteinase inhibitor I2, Kunitz metazoa;Follistatin-like, N-terminal;Cysteine-rich repeat	PF00393	ortholog_one2one	ortholog_one2one	Ano:Ae:Dm
14.8.3	0.54	No sex bias	0.15	No sex bias	0.27	No sex bias	0.4	No sex bias	-1.83	Female biased	AGAP004742	AGAP004742-RA;AGAP004742-RB	AGAP004742-PA;AGAP004742-PB	ENSF00000000284		2L:2998916..3008084	4371;4323	1196;1180	GO:0005524;GO:0003824;GO:0008152;GO:0005737;GO:0016874;GO:0004736;GO:0006094;GO:0009374	catalytic activity;pyruvate carboxylase activity;ATP binding;cytoplasm;gluconeogenesis;metabolic process;biotin binding;ligase activity;	IPR001882;IPR005479;IPR005483;IPR005481;IPR003135;IPR005482;IPR000891;IPR003379;IPR000089;IPR011761;IPR011764	Biotin-binding site;Carbamoyl-phosphate synthase L chain, ATP-binding;Carbamoyl-phosphate synthetase large chain;Carbamoyl-phosphate synthetase large chain, N-ter;ATP-grasp fold, ATP-dependent carboxylate-amine l;Biotin carboxylase, C-terminal;Pyruvate carboxyltransferase;Conserved carboxylase region;Biotin/lipoyl attachment;ATP-grasp fold;Biotin carboxylation region	PF03446;PF00393	ortholog_one2one	ortholog_one2one	Ano:Ae:Dm
14.8.9	-1.08	Female biased									AGAP009394	AGAP009394-RA	AGAP009394-PA	ENSF00000000990		3R:32038179..32039618	1158	385	GO:0016020;GO:0005549;GO:0004984;GO:0007608	olfactory receptor activity;odorant binding;sensory perception of smell;membrane	IPR004117	Olfactory receptor, Drosophila	PF00181;PF03947	ortholog_many2many		Ano:Ae
15.1.1	-0.06	No sex bias	0.06	No sex bias	0.47	No sex bias	0.37	No sex bias	-2.46	Female biased	AGAP004334	AGAP004334-RA	AGAP004334-PA	ENSF00000012386		2R:54712445..54713706	1181	332					PF01780	ortholog_one2one		Ano:Ae
15.1.4	-0.14	No sex bias	0.02	No sex bias	0.16	No sex bias	0.09	No sex bias	1.23	Male biased	AGAP004714	AGAP004714-RA	AGAP004714-PA	ENSF00000002792		2L:2573498..2574460	732	243	GO:0008270;GO:0003676;GO:0005622	nucleic acid binding;intracellular;zinc ion binding	IPR007087;IPR007086;IPR003656	Zinc finger, C2H2-type;Zinc finger, C2H2-subtype;Zinc finger, BED-type predicted	PF00238	ortholog_one2one		Ano:Ae
15.1.5	0.36	No sex bias			0.07	No sex bias			-1.46	Female biased	AGAP005150	AGAP005150-RA	AGAP005150-PA	ENSF00000000846		2L:10581996..10582406	411	136					PF01246	ortholog_one2many	ortholog_one2one	Ano:Ae:Dm
15.1.8	-0.03	No sex bias	-0.14	No sex bias	0.49	No sex bias	0.57	No sex bias	1	Male biased	AGAP004704	AGAP004704-RA	AGAP004704-PA	ENSF00000000568		2L:2253748..2255495	1526	481	GO:0008270;GO:0003677;GO:0005515	DNA binding;protein binding;zinc ion binding	IPR001965;IPR002857	Zinc finger, PHD-type;Zinc finger, CXXC-type	PF01198	ortholog_one2many	ortholog_one2many	Ano:Ae:Dm
15.1.9	0.64	No sex bias	-0.01	No sex bias	0.53	No sex bias	0.93	Male biased			AGAP004701	AGAP004701-RA	AGAP004701-PA	ENSF00000000669		2L:2074972..2120041	4104	1367	GO:0005622;GO:0005089;GO:0035023	Rho guanyl-nucleotide exchange factor activity;intracellular;regulation of Rho protein signal transduction	IPR000008;IPR001478;IPR000219	C2 calcium-dependent membrane targeting;PDZ/DHR/GLGF;DH	PF01655	ortholog_one2many	ortholog_one2one	Ano:Ae:Dm
15.2.11	0.12	No sex bias	-0.01	No sex bias	-0.14	No sex bias	-0.34	No sex bias	-1.27	Female biased	AGAP005187	AGAP005187-RA	AGAP005187-PA	ENSF00000001019		2L:12123831..12135054	8553	2850					PF01907		ortholog_one2one	Ano:Dm
15.2.2	0.81	Male biased	1.04	Male biased							AGAP005165	AGAP005165-RA	AGAP005165-PA	ENSF00000000798		2L:11131877..11241906	4268	1345			IPR013032;IPR012679;IPR012680;IPR006209;IPR000742;IPR001791;IPR006210;IPR001881	EGF-like region;Laminin G, subdomain 1;Laminin G, subdomain 2;EGF-like;EGF-like, type 3;Laminin G;EGF;EGF-like calcium-binding	PF00573	ortholog_one2one	ortholog_one2one	Ano:Ae:Dm
15.2.4	0.67	No sex bias	0.49	No sex bias	0.26	No sex bias			-1.54	Female biased	AGAP005170	AGAP005170-RA	AGAP005170-PA	ENSF00000000798		2L:11284393..11334901	2692	631	GO:0004500;GO:0006548	dopamine beta-monooxygenase activity;histidine catabolic process	IPR002861;IPR013050;IPR005018;IPR006593	Reeler region;DOMON;DOMON related;Cytochrome b561 / ferric reductase transmembrane	PF01248	ortholog_one2one	ortholog_one2one	Ano:Ae:Dm
15.2.6	0.07	No sex bias	0.27	No sex bias	0.26	No sex bias			2.8	Male biased	AGAP005289	AGAP005289-RA	AGAP005289-PA	ENSF00000000491		2L:13719396..13720030	635	121	GO:0005576;GO:0008083	extracellular region;growth factor activity	IPR001839;IPR002405	Transforming growth factor beta;Inhibin, alpha subunit		ortholog_one2one	ortholog_one2one	Ano:Ae:Dm
15.2.8	1.32	Male biased	-0.23	No sex bias			0.3	No sex bias			AGAP004367	AGAP004367-RA	AGAP004367-PA	ENSF00000001164		2R:55097819..55106397	6387	2123	GO:0005576;GO:0006030;GO:0008061	extracellular region;chitin metabolic process;chitin binding	IPR002557	Chitin binding Peritrophin-A	PF00013;PF00567		ortholog_many2many	Ano:Dm
15.3.3	-0.46	No sex bias	-0.42	No sex bias	-0.52	No sex bias	-0.59	No sex bias	-3	Female biased	AGAP004395	AGAP004395-RA	AGAP004395-PA	ENSF00000000372		2R:55593914..55595803	618	175	GO:0003676;GO:0005634	nucleic acid binding;nucleus	IPR004301	Nucleoplasmin	PF07815;PF00018;PF07653	ortholog_one2one	ortholog_one2many	Ano:Ae:Dm
15.3.4	-0.29	No sex bias	-0.2	No sex bias	-0.02	No sex bias	0.21	No sex bias	1.39	Male biased	AGAP004397	AGAP004397-RA	AGAP004397-PA	ENSF00000000372		2R:55604243..55616813	2008	609	GO:0016021;GO:0016740;GO:0005795;GO:0008455;GO:0009312;GO:0008375	Golgi stack;acetylglucosaminyltransferase activity;"alpha-1,6-mannosylglycoprotein 2-beta-N-acetylglucosaminyltransferase activity";oligosaccharide biosynthetic process;integral to membrane;transferase activity	IPR007754	N-acetylglucosaminyltransferase II	PF00307;PF00612	ortholog_one2one	ortholog_one2one	Ano:Ae:Dm
15.4.10	0.18	No sex bias	0.09	No sex bias	0.17	No sex bias	-0.05	No sex bias	-1.6	Female biased	AGAP005249	AGAP005249-RA	AGAP005249-PA	ENSF00000001155		2L:13125288..13128644	2820	862	GO:0003676;GO:0000166	nucleotide binding;nucleic acid binding	IPR001209;IPR000504	Ribosomal protein S14;RNA-binding region RNP-1 (RNA recognition motif)	PF02931;PF02932	ortholog_one2many	ortholog_one2one	Ano:Ae:Dm
15.4.2	0.02	No sex bias	0.16	No sex bias	0	No sex bias	0.1	No sex bias	-1.35	Female biased	AGAP004417	AGAP004417-RA	AGAP004417-PA	ENSF00000001120		2R:55851468..55853091	1517	465	GO:0008270;GO:0005515	protein binding;zinc ion binding	IPR004457	Zinc finger, ZPR1-type	PF02931;PF02932	ortholog_one2one	ortholog_one2one	Ano:Ae:Dm
15.5.10	-0.05	No sex bias	0.03	No sex bias	-0.05	No sex bias	0.07	No sex bias	-1.05	Female biased	AGAP011089	AGAP011089-RA	AGAP011089-PA	ENSF00000000651		3L:16457549..16461141	1935	644	GO:0003676	nucleic acid binding	IPR008191;IPR002999;IPR001159	Maternal tudor protein;Tudor;Double-stranded RNA binding	PF00149	ortholog_one2one	ortholog_one2many	Ano:Ae:Dm
15.5.5			-0.26	No sex bias	0.11	No sex bias	0.14	No sex bias	0.8	Male biased	AGAP004468	AGAP004468-RA	AGAP004468-PA	ENSF00000000143		2R:56725238..56726119	882	293			IPR001200	Phosducin	PF00022	ortholog_one2one	ortholog_one2one	Ano:Ae:Dm
15.6.10	0.51	No sex bias	0.12	No sex bias	0.15	No sex bias	0.41	No sex bias	-1.39	Female biased	AGAP004523	AGAP004523-RA	AGAP004523-PA	ENSF00000001051		2R:57349681..57353227	2922	973			IPR000357	HEAT	PF00022	ortholog_one2one	ortholog_one2one	Ano:Ae:Dm
15.6.12	-0.02	No sex bias	-0.21	No sex bias	0.56	No sex bias			1.98	Male biased	AGAP004527	AGAP004527-RA	AGAP004527-PA	ENSF00000000774		2R:57391500..57392081	582	193	GO:0009103	lipopolysaccharide biosynthetic process	IPR003329	Acylneuraminate cytidylyltransferase	PF00241	ortholog_one2one	ortholog_one2one	Ano:Ae:Dm
15.6.4	-0.05	No sex bias	0.08	No sex bias	0.05	No sex bias	0.06	No sex bias	0.82	Male biased	AGAP004508	AGAP004508-RA	AGAP004508-PA	ENSF00000002930		2R:57172397..57173551	1059	352					PF06221	ortholog_one2one	ortholog_one2one	Ano:Ae:Dm
15.6.8	0.25	No sex bias	-0.16	No sex bias	-0.17	No sex bias	-0.34	No sex bias	-1.71	Female biased	AGAP004519	AGAP004519-RA	AGAP004519-PA	ENSF00000000225		2R:57327659..57329785	1299	322	GO:0016020;GO:0006812;GO:0008324	cation transport;cation transmembrane transporter activity;membrane	IPR004686	Tricarboxylate/iron carrier	PF00887		ortholog_one2one	Ano:Dm
15.7.1	0.18	No sex bias	-0.07	No sex bias	0.49	No sex bias	-0.08	No sex bias	1.05	Male biased	AGAP004532	AGAP004532-RA	AGAP004532-PA	ENSF00000000716		2R:57446542..57451489	1203	318	GO:0008152;GO:0016491	metabolic process;oxidoreductase activity	IPR002347;IPR002198;IPR002424;IPR003560	Glucose/ribitol dehydrogenase;Short-chain dehydrogenase/reductase SDR;Insect alcohol dehydrogenase family;2,3-dihydro-2,3-dihydroxybenzoate dehydrogenase	PF00487	ortholog_one2one	ortholog_one2one	Ano:Ae:Dm
15.7.4	0.56	No sex bias	0.1	No sex bias	0.05	No sex bias			-1.13	Female biased	AGAP004560	AGAP004560-RA	AGAP004560-PA	ENSF00000001565		2R:57603436..57608032	2366	724	GO:0000228;GO:0007067	nuclear chromosome;mitosis	IPR006910;IPR006909	Rad21/Rec8 like protein, N-terminal;Rad21/Rec8 like protein, C-terminal	PF02230		ortholog_one2one	Ano:Dm
15.7.5	0.3	No sex bias	0.91	Male biased							AGAP004564	AGAP004564-RA	AGAP004564-PA	ENSF00000000333		2R:57629181..57633362	2028	675	GO:0007242;GO:0009190;GO:0016849;GO:0020037;GO:0004383;GO:0006182	guanylate cyclase activity;cGMP biosynthetic process;intracellular signaling cascade;cyclic nucleotide biosynthetic process;phosphorus-oxygen lyase activity;heme binding	IPR001054;IPR011644;IPR011645	Adenylyl cyclase class-3/4/guanylyl cyclase;Heme NO binding;Heme NO binding associated	PF02230	ortholog_one2many	ortholog_one2many	Ano:Ae:Dm
15.7.6	1.19	Male biased	0.49	No sex bias							AGAP004573	AGAP004573-RA	AGAP004573-PA	ENSF00000000429		2R:57711545..57725049	2460	819	GO:0008270;GO:0046872;GO:0005515	protein binding;zinc ion binding;metal ion binding	IPR001841;IPR002867	Zinc finger, RING-type;Zinc finger, C6HC-type	PF00781	ortholog_one2many		Ano:Ae
15.8.5	0.94	Male biased	0.23	No sex bias							AGAP004039	AGAP004039-RA	AGAP004039-PA	ENSF00000001677		2R:48305176..48341097	6117	2038	GO:0007165;GO:0005938;GO:0016318	cell cortex;signal transduction;ommatidial rotation	IPR000159;IPR000253;IPR002710;IPR001478	Ras-association;Forkhead-associated;Dilute;PDZ/DHR/GLGF	PF05986;PF00090;PF08686	ortholog_one2many	ortholog_one2one	Ano:Ae:Dm
15.8.8	0.04	No sex bias	0.07	No sex bias	0.24	No sex bias	0.49	No sex bias	1.88	Male biased	AGAP004080	AGAP004080-RA	AGAP004080-PA	ENSF00000003768		2R:49512534..49514702	2022	673			IPR008378;IPR004012	Ubiquitous surface protein;RUN	PF05221;PF00670	ortholog_one2one	ortholog_one2one	Ano:Ae:Dm
16.1.10	0.39	No sex bias	0.01	No sex bias	-0.05	No sex bias	0.12	No sex bias	-2.16	Female biased	AGAP001141	AGAP001141-RA	AGAP001141-PA	ENSF00000000865		2R:582418..585357	2034	622					PF00211;PF06327	ortholog_one2one	ortholog_one2one	Ano:Ae:Dm
16.1.4	0.12	No sex bias	-0.02	No sex bias	-0.18	No sex bias	0.09	No sex bias	-0.98	Female biased	AGAP001179	AGAP001179-RA	AGAP001179-PA	ENSF00000000269		2R:737946..740342	1437	478	GO:0005515;GO:0019730;GO:0006606;GO:0005635;GO:0046826	protein binding;nuclear envelope;protein import into nucleus;antimicrobial humoral response;negative regulation of protein export from nucleus			PF00211	ortholog_one2one	ortholog_one2one	Ano:Ae:Dm
16.1.9	-0.51	No sex bias	-0.03	No sex bias	0.11	No sex bias	0.29	No sex bias	2.64	Male biased	AGAP001147	AGAP001147-RA	AGAP001147-PA	ENSF00000000686		2R:599852..600169	318	105					PF00406	ortholog_one2one	ortholog_one2one	Ano:Ae:Dm
16.2.2	0.66	No sex bias	-0.06	No sex bias	0.33	No sex bias	0.37	No sex bias	-1.65	Female biased	AGAP001109	AGAP001109-RA	AGAP001109-PA	ENSF00000000583		2R:276183..285693	2067	688	GO:0005622;GO:0016787;GO:0006810;GO:0004725;GO:0006470;GO:0016311;GO:0016791;GO:0005215;GO:0006911	protein tyrosine phosphatase activity;transporter activity;intracellular;protein amino acid dephosphorylation;transport;"phagocytosis, engulfment";dephosphorylation;hydrolase activity;phosphoric monoester hydrolase activity	IPR000387;IPR000242;IPR001071;IPR001251;IPR003595	Tyrosine specific protein phosphatase and dual spe;Tyrosine specific protein phosphatase;Cellular retinaldehyde binding/alpha-tocopherol tr;Cellular retinaldehyde-binding/triple function, C;Protein tyrosine phosphatase, catalytic region	PF01728;PF07780	ortholog_one2one	ortholog_one2one	Ano:Ae:Dm
16.2.6	0.37	No sex bias							1.59	Male biased	AGAP001097	AGAP001097-RA	AGAP001097-PA	ENSF00000000672		2R:13754..19513	1072	266	GO:0016021	integral to membrane	IPR002076	GNS1/SUR4 membrane protein	PF00025;PF08477;PF00071	ortholog_many2many	ortholog_many2many	Ano:Ae:Dm
16.2.7	0.15	No sex bias	0.14	No sex bias	0.01	No sex bias	-0.04	No sex bias	2.66	Male biased	AGAP006425	AGAP006425-RA	AGAP006425-PA	ENSF00000000030		2L:31719119..31720924	1518	505	GO:0003824;GO:0004553;GO:0005975;GO:0043169	catalytic activity;"hydrolase activity, hydrolyzing O-glycosyl compounds";carbohydrate metabolic process;cation binding	IPR001360	Glycoside hydrolase, family 1	PF00025;PF08477;PF00071			Ano only
16.4.1	0.21	No sex bias	0.01	No sex bias					-4.99	Female biased	AGAP006494	AGAP006494-RA	AGAP006494-PA	ENSF00000003937		2L:33001657..33002515	859	91					PF01411;PF07973;PF02272			Ano only
16.4.11	0.61	No sex bias	0.5	No sex bias	-0.24	No sex bias	0.04	No sex bias	-0.8	Female biased	AGAP011570	AGAP011570-RA	AGAP011570-PA	ENSF00000000618		3L:27950685..27954900	2550	849					PF00171	ortholog_one2one	ortholog_one2one	Ano:Ae:Dm
16.4.5	-0.04	No sex bias	0.17	No sex bias	0.3	No sex bias	-0.04	No sex bias	1.38	Male biased	AGAP006528	AGAP006528-RA	AGAP006528-PA	ENSF00000000156		2L:33910602..33921559	8178	2479	GO:0005515;GO:0042051;GO:0017124;GO:0042169	protein binding;SH3 domain binding;compound eye photoreceptor development;SH2 domain binding	IPR006020	Phosphotyrosine interaction region	PF00245	ortholog_one2many	ortholog_one2one	Ano:Ae:Dm
16.5.8	0.14	No sex bias			0.36	No sex bias			1.24	Male biased	AGAP005773	AGAP005773-RB;AGAP005773-RA	AGAP005773-PB;AGAP005773-PA	ENSF00000000846		2L:20436943..20492981	1068;1713	355	GO:0004871;GO:0007165;GO:0007186;GO:0019001;GO:0005525;GO:0019991;GO:0016055;GO:0008356;GO:0001737;GO:0007419;GO:0030866;GO:0014045	establishment of imaginal disc-derived wing hair orientation;signal transducer activity;GTP binding;signal transduction;G-protein coupled receptor protein signaling pathway;ventral cord development;asymmetric cell division;establishment of blood-brain barrier;Wnt receptor signaling pathway;guanyl nucleotide binding;septate junction assembly;cortical actin cytoskeleton organization and biogenesis	IPR001019;IPR001408;IPR001806;IPR002975;IPR006688	Guanine nucleotide binding protein (G-protein), a;G-protein alpha subunit, group I;Ras GTPase;Fungal G-protein, alpha subunit;ADP-ribosylation factor	PF03575	ortholog_one2one	ortholog_one2one	Ano:Ae:Dm
16.6.1	0.82	Male biased	0.19	No sex bias							AGAP005811	AGAP005811-RA	AGAP005811-PA	ENSF00000002562		2L:21627556..21630573	2718	905	GO:0016020;GO:0008375;GO:0015012;GO:0042732;GO:0050650	acetylglucosaminyltransferase activity;heparan sulfate proteoglycan biosynthetic process;membrane;D-xylose metabolic process;chondroitin sulfate proteoglycan biosynthetic process	IPR002889;IPR003406;IPR013994	Carbohydrate-binding WSC;Glycosyl transferase, family 14;Carbohydrate-binding WSC, subgroup	PF02065	ortholog_one2one	ortholog_one2one	Ano:Ae:Dm
16.6.3	0.06	No sex bias	0.09	No sex bias	0.23	No sex bias	-0.25	No sex bias	1.01	Male biased	AGAP005814	AGAP005814-RA	AGAP005814-PA	ENSF00000000812		2L:21634351..21636655	2161	699	GO:0007390;GO:0008258;GO:0048542;GO:0002168;GO:0007458;GO:0008362;GO:0007030;GO:0009608;GO:0007591	instar larval development;Golgi organization and biogenesis;germ-band shortening;progression of morphogenetic furrow during compound eye morphogenesis;"molting cycle, chitin-based cuticle";head involution;chitin-based embryonic cuticle biosynthetic process;response to symbiont;lymph gland development	IPR010770	SGT1	PF00128	ortholog_one2one	ortholog_one2one	Ano:Ae:Dm
16.6.7	0.04	No sex bias	-0.25	No sex bias	0.88	Male biased	1.30466	Male biased	1.67	Male biased	AGAP005850	AGAP005850-RA	AGAP005850-PA	ENSF00000000303		2L:22596794..22598098	1305	434						ortholog_one2one	ortholog_one2one	Ano:Ae:Dm
16.6.8	0.14	No sex bias	-0.19	No sex bias	0.03	No sex bias	0.08	No sex bias	-0.8	Female biased	AGAP005871	AGAP005871-RA	AGAP005871-PA	ENSF00000000580		2L:22708657..22712387	3576	1191			IPR004085;IPR012948;IPR007034;IPR003593	DNA topoisomerase VI, subunit A;AARP2CN;Protein of unknown function DUF663;AAA+ ATPase, core	PF00560	ortholog_one2one	ortholog_one2one	Ano:Ae:Dm
16.6.9	0.12	No sex bias	-0.08	No sex bias	-0.02	No sex bias	0.08	No sex bias	-0.95	Female biased	AGAP005881	AGAP005881-RA	AGAP005881-PA	ENSF00000001019		2L:23123719..23131205	6150	2049	GO:0006508;GO:0008234	proteolysis;cysteine-type peptidase activity	IPR000354;IPR003653	Involucrin repeat;Peptidase C48, SUMO/Sentrin/Ubl1	PF03942	ortholog_one2one	ortholog_one2many	Ano:Ae:Dm
16.7.3			1.06	Male biased							AGAP009616	AGAP009616-RA	AGAP009616-PA	ENSF00000013170		3R:37041535..37042324	715	116	GO:0016021;GO:0016020;GO:0006810;GO:0005216;GO:0006811;GO:0004890;GO:0005230;GO:0030594;GO:0045211	GABA-A receptor activity;ion channel activity;extracellular ligand-gated ion channel activity;transport;ion transport;membrane;integral to membrane;neurotransmitter receptor activity;postsynaptic membrane	IPR006029	Neurotransmitter-gated ion-channel transmembrane r	PF07162			Ano only
16.7.5	-0.37	No sex bias	-0.27	No sex bias	-0.21	No sex bias	-0.5	No sex bias	-1.26	Female biased	AGAP009633	AGAP009633-RA	AGAP009633-PA	ENSF00000003108		3R:37348557..37349608	883	245	GO:0008152;GO:0016491	metabolic process;oxidoreductase activity	IPR002347;IPR003560;IPR002198;IPR002424;IPR001509;IPR013968	Glucose/ribitol dehydrogenase;2,3-dihydro-2,3-dihydroxybenzoate dehydrogenase;Short-chain dehydrogenase/reductase SDR;Insect alcohol dehydrogenase family;NAD-dependent epimerase/dehydratase;KR	PF07914;PF02958	ortholog_one2one	ortholog_one2one	Ano:Ae:Dm
16.7.9			-0.02	No sex bias	0.06	No sex bias	0.15	No sex bias	-2.01	Female biased	AGAP009694	AGAP009694-RA	AGAP009694-PA	ENSF00000004001		3R:38961434..38972382	1632	543	GO:0005524;GO:0005515;GO:0006457;GO:0051082;GO:0044267;GO:0005811	protein binding;ATP binding;lipid particle;protein folding;cellular protein metabolic process;unfolded protein binding	IPR002194;IPR002423;IPR001844	Chaperonin TCP-1;Chaperonin Cpn60/TCP-1;Chaperonin Cpn60	PF01436	ortholog_one2many	ortholog_one2one	Ano:Ae:Dm
16.8.7	0.93	Male biased	0.33	No sex bias							AGAP011705	AGAP011705-RA	AGAP011705-PA	ENSF00000004941		3L:31692998..31715050	3343	1011			IPR000977	ATP-dependent DNA ligase		ortholog_one2many	ortholog_one2one	Ano:Ae:Dm
17.1.1	-0.13	No sex bias	-0.14	No sex bias	0.14	No sex bias	-0.36	No sex bias	-0.82	Female biased	AGAP011492	AGAP011492-RA	AGAP011492-PA	ENSF00000000076		3L:25424026..25426147	1815	559			IPR011701	Major facilitator superfamily MFS_1		ortholog_one2one		Ano:Ae
17.1.12	-0.42	No sex bias	-0.11	No sex bias	0.29	No sex bias	0	No sex bias	0.9	Male biased	AGAP011456	AGAP011456-RA	AGAP011456-PA	ENSF00000000604		3L:24932240..24933361	947	200					PF00702	ortholog_one2many	ortholog_one2one	Ano:Ae:Dm
17.1.5	0.13	No sex bias	-0.02	No sex bias	-0.02	No sex bias	-0.42	No sex bias	-1.61	Female biased	AGAP011661	AGAP011661-RA	AGAP011661-PA	ENSF00000004562		3L:31043003..31046325	2481	826	GO:0006118;GO:0016491	electron transport;oxidoreductase activity	IPR000759;IPR007526;IPR006076;IPR002937	Adrenodoxin reductase;SWIRM;FAD dependent oxidoreductase;Amine oxidase		ortholog_one2one	ortholog_one2one	Ano:Ae:Dm
17.3.12	-0.03	No sex bias	0.01	No sex bias	-0.23	No sex bias	-0.28	No sex bias	-1.14	Female biased	AGAP008658	AGAP008658-RA	AGAP008658-PA	ENSF00000000517		3R:14501352..14517906	1379	422					PF00702	ortholog_one2one	ortholog_one2one	Ano:Ae:Dm
17.4.2	0.27	No sex bias	0.02	No sex bias	0.12	No sex bias	-0.05	No sex bias	-2.04	Female biased	AGAP008668	AGAP008668-RA	AGAP008668-PA	ENSF00000000219		3R:14644361..14646193	1833	610			IPR004046	Glutathione S-transferase, C-terminal		ortholog_one2one	ortholog_one2one	Ano:Ae:Dm
17.4.5	-0.07	No sex bias	-0.29	No sex bias	1.59	Male biased			1.81	Male biased	AGAP008689	AGAP008689-RA	AGAP008689-PA	ENSF00000000040		3R:14876773..14890778	2184	727			IPR001680	WD-40 repeat	PF00650	ortholog_one2one	ortholog_one2one	Ano:Ae:Dm
17.5.11	0.05	No sex bias	-0.07	No sex bias	-0.04	No sex bias	-0.31	No sex bias	-2.55	Female biased	AGAP009046	AGAP009046-RA	AGAP009046-PA	ENSF00000000349		3R:24679530..24681041	1512	503			IPR001680	WD-40 repeat	PF00501	ortholog_one2one	ortholog_one2one	Ano:Ae:Dm
17.5.5	0.07	No sex bias	-0.07	No sex bias	-0.11	No sex bias	-0.13	No sex bias	-3.15	Female biased	AGAP009031	AGAP009031-RA	AGAP009031-PA	ENSF00000001295		3R:24355972..24357240	978	323	GO:0005622;GO:0003723;GO:0003735;GO:0005840;GO:0006412;GO:0005515;GO:0008097;GO:0019843;GO:0030529	RNA binding;structural constituent of ribosome;protein binding;intracellular;ribosome;translation;5S rRNA binding;rRNA binding;ribonucleoprotein complex	IPR005485;IPR005484	Eukaryotic ribosomal protein L5;Ribosomal protein L18P/L5E		ortholog_one2one	ortholog_one2one	Ano:Ae:Dm
17.6.3	-0.48	No sex bias	-0.03	No sex bias	0.73	No sex bias	0.592359	No sex bias	1.43	Male biased	AGAP009084	AGAP009084-RA	AGAP009084-PA	ENSF00000001485		3R:25465559..25466264	591	196					PF05071	ortholog_one2one	ortholog_one2one	Ano:Ae:Dm
17.6.9	0.14	No sex bias	0.08	No sex bias	0.02	No sex bias	0.05	No sex bias	-1.72	Female biased	AGAP009154	AGAP009154-RA	AGAP009154-PA	ENSF00000000329		3R:27692413..27695999	1002	304	GO:0005515;GO:0005856;GO:0008360;GO:0030031;GO:0030866;GO:0030833	protein binding;cytoskeleton;regulation of cell shape;cell projection biogenesis;regulation of actin filament polymerization;cortical actin cytoskeleton organization and biogenesis	IPR007188	Arp2/3 complex, 34kDa subunit p34-Arc		ortholog_one2one	ortholog_one2one	Ano:Ae:Dm
17.8.11	0.18	No sex bias	1.34	Male biased	0.21	No sex bias					AGAP003738	AGAP003738-RA	AGAP003738-PA	ENSF00000000462		2R:42793220..42805338	3994	1009	GO:0016491;GO:0005507;GO:0008471	copper ion binding;laccase activity;oxidoreductase activity	IPR002355;IPR001007;IPR011707;IPR001117;IPR011706	Multicopper oxidase, copper-binding site;von Willebrand factor, type C;Multicopper oxidase, type 3;Multicopper oxidase, type 1;Multicopper oxidase, type 2	PF00059	ortholog_one2one	ortholog_one2one	Ano:Ae:Dm
17.8.6	-0.33	No sex bias	-0.24	No sex bias	-0.22	No sex bias	-0.46	No sex bias	-1.18	Female biased	AGAP009504	AGAP009504-RA	AGAP009504-PA	ENSF00000000480		3R:34962466..34963077	612	203			IPR006984;IPR006596	Protein of unknown function DUF652;Nucleotide binding protein, PINc	PF00583	ortholog_one2one	ortholog_one2one	Ano:Ae:Dm
18.1.11	0.5	No sex bias	0.23	No sex bias	0.09	No sex bias	-0.17	No sex bias	-1.19	Female biased	AGAP003839	AGAP003839-RA	AGAP003839-PA	ENSF00000000738		2R:44245099..44247387	1959	652			IPR002110	Ankyrin	PF03632	ortholog_one2one	ortholog_one2one	Ano:Ae:Dm
18.1.2	-0.15	No sex bias	-0.26	No sex bias	-0.11	No sex bias	-0.44	No sex bias	1.97	Male biased	AGAP003765	AGAP003765-RA	AGAP003765-PA	ENSF00000002707		2R:43110959..43112344	1239	412			IPR004119	Protein of unknown function DUF227	PF08826		ortholog_many2many	Ano:Dm
18.1.7	-0.17	No sex bias	-0.19	No sex bias	0.07	No sex bias	-0.26	No sex bias	1	Male biased	AGAP003800	AGAP003800-RA	AGAP003800-PA	ENSF00000002014		2R:43445472..43446319	748	210	GO:0016021;GO:0006886;GO:0006911	intracellular protein transport;"phagocytosis, engulfment";integral to membrane	IPR002343;IPR007705	Paraneoplastic encephalomyelitis antigen;Vesicle transport v-SNARE		ortholog_one2one	ortholog_one2one	Ano:Ae:Dm
18.2.10	1.04	Male biased	0.58	No sex bias	-0.05	No sex bias			0.3	No sex bias	AGAP006885	AGAP006885-RA	AGAP006885-PA	ENSF00000003999		2L:39355321..39363783	7509	2388	GO:0000398;GO:0005681	nuclear mRNA splicing, via spliceosome;spliceosome	IPR012591;IPR012592;IPR000555;IPR012984	PRO8NT;PROCN;Mov34/MPN/PAD-1;PRO, C-terminal	PF00560	ortholog_one2one	ortholog_one2one	Ano:Ae:Dm
18.2.7	0.19	No sex bias	0.14	No sex bias	-0.02	No sex bias	0	No sex bias	-1.93	Female biased	AGAP003869	AGAP003869-RA	AGAP003869-PA	ENSF00000000055		2R:44704879..44714644	1743	486	GO:0005622;GO:0006508;GO:0005737;GO:0004177;GO:0019538;GO:0004178;GO:0030145	aminopeptidase activity;leucyl aminopeptidase activity;intracellular;cytoplasm;proteolysis;protein metabolic process;manganese ion binding	IPR000819;IPR003876;IPR008283	Peptidase M17, leucyl aminopeptidase, C-terminal;Arginine deiminase;Peptidase M17, leucyl aminopeptidase, N-terminal	PF00076	ortholog_one2one		Ano:Ae
18.2.9	-0.49	No sex bias	-0.02	No sex bias			-0.11	No sex bias	3.46	Male biased	AGAP006709	AGAP006709-RA	AGAP006709-PA	ENSF00000002403		2L:37118475..37119488	882	259	GO:0006508;GO:0007586;GO:0008233;GO:0016787;GO:0004252;GO:0004263	serine-type endopeptidase activity;chymotrypsin activity;proteolysis;digestion;peptidase activity;hydrolase activity	IPR001254;IPR001314	Peptidase S1 and S6, chymotrypsin/Hap;Peptidase S1A, chymotrypsin	PF00023	ortholog_one2many	ortholog_many2many	Ano:Ae:Dm
18.3.4	0	No sex bias	0.7	No sex bias	0.16	No sex bias	0.37	No sex bias	-1.45	Female biased	AGAP006823	AGAP006823-RA	AGAP006823-PA	ENSF00000000383		2L:38915890..38951679	2544	847						ortholog_one2one	ortholog_one2one	Ano:Ae:Dm
18.3.7	0.44	No sex bias	0.44	No sex bias					-1.22	Female biased	AGAP006785	AGAP006785-RA	AGAP006785-PA	ENSF00000001120		2L:38190340..38192032	1625	399	GO:0005515	protein binding	IPR013069;IPR011705;IPR000210	BTB/POZ;BTB/Kelch-associated;BTB			ortholog_one2many	Ano:Dm
18.5.7			0.2	No sex bias	0.01	No sex bias	0.06	No sex bias	-1.57	Female biased	AGAP006138	AGAP006138-RA	AGAP006138-PA	ENSF00000000688		2L:27082549..27085028	2342	673	GO:0003676;GO:0005524;GO:0000166;GO:0017111;GO:0004386	nucleotide binding;nucleic acid binding;helicase activity;ATP binding;nucleoside-triphosphatase activity	IPR001650;IPR007502;IPR011709;IPR014021;IPR014001;IPR003593	Helicase, C-terminal;Helicase-associated region;Domain of unknown function DUF1605;Helicase superfamily 1 and 2 ATP-binding;DEAD-like helicases, N-terminal;AAA+ ATPase, core		ortholog_one2many	ortholog_one2one	Ano:Ae:Dm
18.5.9	-0.09	No sex bias	-0.17	No sex bias	0.09	No sex bias	-0.25	No sex bias	-1.52	Female biased	AGAP006160	AGAP006160-RA	AGAP006160-PA	ENSF00000000143		2L:27436714..27438182	1469	308			IPR003323	Ovarian tumour, otubain	PF01607;PF01522	ortholog_one2one	ortholog_one2one	Ano:Ae:Dm
18.6.3	-0.3	No sex bias	-0.17	No sex bias	-0.24	No sex bias	-0.25	No sex bias	-1.55	Female biased	AGAP009968	AGAP009968-RA	AGAP009968-PA	ENSF00000000912		3R:46899929..46900642	714	237			IPR007109	Brix		ortholog_one2one	ortholog_one2one	Ano:Ae:Dm
18.6.7	0.51	No sex bias	0.68	No sex bias					-1.42	Female biased	AGAP009978	AGAP009978-RA	AGAP009978-PA	ENSF00000003796	DUOX	3R:47043399..47053592	4901	1485	GO:0016021;GO:0006118;GO:0046872;GO:0016491;GO:0005506;GO:0005509;GO:0004601;GO:0042744;GO:0050660;GO:0019221;GO:0042335;GO:0051591;GO:0042742	peroxidase activity;iron ion binding;calcium ion binding;electron transport;integral to membrane;oxidoreductase activity;cytokine and chemokine mediated signaling pathway;cuticle development;defense response to bacterium;hydrogen peroxide catabolic process;metal ion binding;FAD binding;response to cAMP	IPR002048;IPR002007;IPR001125;IPR001221;IPR013130;IPR013112;IPR013121;IPR000261	Calcium-binding EF-hand;Haem peroxidase, animal;Recoverin;Phenol hydroxylase reductase;Ferric reductase-like transmembrane component, N-;FAD-binding 8;Ferric reductase, NAD binding;EPS15 homology (EH)	PF04180	ortholog_one2one	ortholog_one2one	Ano:Ae:Dm
18.8.10	1.64	Male biased			0.11	No sex bias	0.5	No sex bias			AGAP010186	AGAP010186-RA	AGAP010186-PA	ENSF00000000992		3R:50210751..50228190	4027	1322			IPR013106;IPR013162;IPR013151;IPR013098;IPR003961;IPR007110;IPR003599;IPR003598;IPR003596	Immunoglobulin V-set;CD80-like, immunoglobulin C2-set;Immunoglobulin;Immunoglobulin I-set;Fibronectin, type III;Immunoglobulin-like;Immunoglobulin subtype;Immunoglobulin subtype 2;Immunoglobulin V-set, subgroup		ortholog_one2one		Ano:Ae
18.8.2	-0.15	No sex bias	1.14	Male biased							AGAP010098	AGAP010098-RA	AGAP010098-PA	ENSF00000000326		3R:49131810..49132540	597	159	GO:0042302	structural constituent of cuticle	IPR000618	Insect cuticle protein	PF00415		ortholog_many2many	Ano:Dm
18.8.4	0.63	No sex bias	0.36	No sex bias	0.43	No sex bias	0.56	No sex bias	-1.59	Female biased	AGAP010164	AGAP010164-RA	AGAP010164-PA	ENSF00000002421		3R:49783305..49791007	2739	788	GO:0016740;GO:0008415	acyltransferase activity;transferase activity	IPR000542	Acyltransferase ChoActase/COT/CPT		ortholog_one2one	ortholog_one2one	Ano:Ae:Dm
18.8.5	0.64	No sex bias	0.15	No sex bias	-0.04	No sex bias	-0.02	No sex bias	-1.24	Female biased	AGAP010167	AGAP010167-RA	AGAP010167-PA	ENSF00000000480		3R:49817423..49819401	1653	550	GO:0005938;GO:0008347;GO:0007513;GO:0042694;GO:0045035	cell cortex;pericardial cell differentiation;glial cell migration;muscle cell fate specification;sensory organ precursor cell division	IPR006020;IPR010449	Phosphotyrosine interaction region;NUMB phenylalanine-rich	PF00271;PF04408;PF00567	ortholog_one2one	ortholog_one2one	Ano:Ae:Dm
19.1.6	0.6	No sex bias	-0.01	No sex bias	-0.26	No sex bias	-0.17	No sex bias	-1.34	Female biased	AGAP002284	AGAP002284-RA	AGAP002284-PA	ENSF00000000740		2R:18575455..18579105	2756	914	GO:0005488	binding	IPR001440;IPR013105;IPR013026	Tetratricopeptide TPR_1;Tetratricopeptide TPR_2;Tetratricopeptide region	PF00788	ortholog_one2one	ortholog_one2one	Ano:Ae:Dm
19.2.6	-0.08	No sex bias	0.19	No sex bias	0.01	No sex bias	-0.1	No sex bias	1.24	Male biased	AGAP002179	AGAP002179-RA	AGAP002179-PA	ENSF00000000735		2R:17039187..17078759	774	257	GO:0048749;GO:0007480;GO:0007476;GO:0001752;GO:0007380;GO:0007420;GO:0035282;GO:0007383;GO:0048735	compound eye photoreceptor fate commitment;"specification of segmental identity, head";"specification of segmental identity, antennal segment";brain development;imaginal disc-derived wing morphogenesis;imaginal disc-derived leg morphogenesis;segmentation;haltere morphogenesis;compound eye development				ortholog_one2one	ortholog_one2one	Ano:Ae:Dm
19.2.9	-0.17	No sex bias	-0.09	No sex bias	-0.21	No sex bias	0.09	No sex bias	-1.06	Female biased	AGAP002154	AGAP002154-RA	AGAP002154-PA	ENSF00000000798		2R:16543211..16547757	954	317	GO:0005524;GO:0006468;GO:0016740;GO:0000166;GO:0004672;GO:0016301;GO:0004674	nucleotide binding;protein kinase activity;protein serine/threonine kinase activity;ATP binding;protein amino acid phosphorylation;kinase activity;transferase activity	IPR000719;IPR008271;IPR001245;IPR002290	Protein kinase;Serine/threonine protein kinase, active site;Tyrosine protein kinase;Serine/threonine protein kinase	PF00178	ortholog_one2one		Ano:Ae
19.3.4	-0.59	No sex bias	-0.46	No sex bias	2.72	Male biased	1.04331	Male biased	4.03	Male biased	AGAP008850	AGAP008850-RA	AGAP008850-PA	ENSF00000000227		3R:19418951..19419211	261	86	GO:0006118;GO:0004129;GO:0005740	cytochrome-c oxidase activity;mitochondrial envelope;electron transport	IPR001349	Cytochrome c oxidase, subunit VIa	PF02944		ortholog_one2many	Ano:Dm
19.3.7	0.25	No sex bias	-0.06	No sex bias	0.86	Male biased					AGAP008870	AGAP008870-RA	AGAP008870-PA	ENSF00000000025		3R:20126358..20129552	1929	642						ortholog_one2one	ortholog_one2one	Ano:Ae:Dm
19.3.8	0.08	No sex bias	-0.08	No sex bias	-0.04	No sex bias	0.3	No sex bias	-1.01	Female biased	AGAP008901	AGAP008901-RA	AGAP008901-PA	ENSF00000002350		3R:20581730..20589281	2028	675	GO:0008270;GO:0003676;GO:0005622	nucleic acid binding;intracellular;zinc ion binding	IPR007087;IPR007086;IPR000694;IPR001781;IPR003604	Zinc finger, C2H2-type;Zinc finger, C2H2-subtype;Proline-rich region;LIM, zinc-binding;Zinc finger, U1-type	PF00096	ortholog_one2many		Ano:Ae
19.4.1	0.41	No sex bias	-0.01	No sex bias	0.17	No sex bias	-0.17	No sex bias	-1.56	Female biased	AGAP008951	AGAP008951-RA	AGAP008951-PA	ENSF00000000651		3R:21791437..21793372	1488	474	GO:0003676;GO:0005622	nucleic acid binding;intracellular	IPR000467	D111/G-patch	PF00130	ortholog_one2one	ortholog_one2one	Ano:Ae:Dm
19.4.3	-0.28	No sex bias	0.04	No sex bias	2.69	Male biased	2.58221	Male biased	1.59	Male biased	AGAP008976	AGAP008976-RA	AGAP008976-PA	ENSF00000003606		3R:22409942..22411507	1470	489			IPR000595;IPR002373	Cyclic nucleotide-binding;cAMP/cGMP-dependent protein kinase		ortholog_one2many		Ano:Ae
19.5.3	0.31	No sex bias	0.06	No sex bias	0.18	No sex bias	0.21	No sex bias	-0.84	Female biased	AGAP008472	AGAP008472-RA	AGAP008472-PA	ENSF00000000219		3R:10986501..10988827	2247	678	GO:0008152;GO:0008168	metabolic process;methyltransferase activity	IPR013216	Methyltransferase type 11		ortholog_one2one	ortholog_one2one	Ano:Ae:Dm
19.6.2	-0.24	No sex bias	-0.42	No sex bias	-0.32	No sex bias	-0.35	No sex bias	-1.13	Female biased	AGAP008325	AGAP008325-RA	AGAP008325-PA	ENSF00000000219		3R:9141536..9142537	912	265	GO:0006911	phagocytosis, engulfment	IPR006984	Protein of unknown function DUF652		ortholog_one2one	ortholog_one2one	Ano:Ae:Dm
19.6.5	0.41	No sex bias	0.17	No sex bias			-0.35	No sex bias	-1.21	Female biased	AGAP008317	AGAP008317-RA	AGAP008317-PA	ENSF00000001225		3R:8912976..8943972	2272	599	GO:0005524;GO:0006468;GO:0016740;GO:0000166;GO:0007242;GO:0004672;GO:0016301;GO:0004713;GO:0005886;GO:0005737;GO:0008258;GO:0007424;GO:0048477;GO:0030036;GO:0007349;GO:0030833;GO:0007300;GO:0030717;GO:0007485;GO:0007435;GO:0007301;GO:0008340;GO:0030723;GO:0042023	nucleotide binding;protein kinase activity;protein-tyrosine kinase activity;ATP binding;cytoplasm;plasma membrane;protein amino acid phosphorylation;intracellular signaling cascade;ovarian nurse cell to oocyte transport;ovarian ring canal formation;cellularization;open tracheal system development;salivary gland morphogenesis;imaginal disc-derived male genitalia development;head involution;determi…	IPR000719;IPR008266;IPR001245;IPR000980;IPR001452;IPR011511;IPR002290	Protein kinase;Tyrosine protein kinase, active site;Tyrosine protein kinase;SH2 motif;Src homology-3;Variant SH3;Serine/threonine protein kinase	PF00650	ortholog_one2many	ortholog_one2one	Ano:Ae:Dm
19.6.7	0.21	No sex bias	0.4	No sex bias	0.1	No sex bias	-0.06	No sex bias	-1	Female biased	AGAP008300	AGAP008300-RA	AGAP008300-PA	ENSF00000000130		3R:8742452..8744293	1711	548	GO:0046872;GO:0003824;GO:0008152;GO:0005506;GO:0051536;GO:0008080	catalytic activity;iron ion binding;N-acetyltransferase activity;metabolic process;metal ion binding;iron-sulfur cluster binding	IPR007197;IPR000182;IPR006638	Radical SAM;GCN5-related N-acetyltransferase;Elongator protein 3/MiaB/NifB	PF07004	ortholog_one2one	ortholog_one2one	Ano:Ae:Dm
19.7.12	-0.01	No sex bias	0.27	No sex bias	-0.11	No sex bias			-0.86	Female biased	AGAP005319	AGAP005319-RA	AGAP005319-PA	ENSF00000000846		2L:14029963..14031822	1599	532			IPR005829;IPR011701	Sugar transporter superfamily;Major facilitator superfamily MFS_1		ortholog_one2one		Ano:Ae
19.7.7	0.09	No sex bias	0.02	No sex bias	-0.03	No sex bias	-0.34	No sex bias	-0.89	Female biased	AGAP008151	AGAP008151-RA	AGAP008151-PA	ENSF00000000635		3R:6212809..6238165	3270	1089	GO:0008270;GO:0046872;GO:0003677;GO:0005634;GO:0016740;GO:0006350;GO:0003899;GO:0016779	DNA binding;DNA-directed RNA polymerase activity;nucleus;transcription;zinc ion binding;transferase activity;nucleotidyltransferase activity;metal ion binding	IPR007121;IPR007644;IPR007642;IPR007645;IPR007646;IPR007120;IPR007641;IPR007647	RNA polymerase, beta subunit;RNA polymerase beta subunit;RNA polymerase Rpb2, domain 2;RNA polymerase Rpb2, domain 3;RNA polymerase Rpb2, domain 4;RNA polymerase Rpb2, domain 6;RNA polymerase Rpb2, domain 7;RNA polymerase Rpb2, domain 5			ortholog_one2one	Ano:Dm
19.8.11	0.34	No sex bias	0.18	No sex bias	0.3	No sex bias	0.06	No sex bias	-1.72	Female biased	AGAP008042	AGAP008042-RA	AGAP008042-PA	ENSF00000000329		3R:4803183..4804625	1443	480	GO:0016491;GO:0050660	oxidoreductase activity;FAD binding	IPR013027;IPR001100;IPR000759;IPR000103	FAD-dependent pyridine nucleotide-disulphide oxido;Pyridine nucleotide-disulphide oxidoreductase, cl;Adrenodoxin reductase		ortholog_one2one	ortholog_one2one	Ano:Ae:Dm
19.8.5	-0.04	No sex bias	-0.15	No sex bias	-0.08	No sex bias	-0.09	No sex bias	-1.05	Female biased	AGAP005341	AGAP005341-RA;AGAP005341-RB	AGAP005341-PA;AGAP005341-PB	ENSF00000000984		2L:14269657..14288258	2507;2303	691;755	GO:0008270;GO:0016787;GO:0016311;GO:0016791;GO:0004437;GO:0046839	inositol or phosphatidylinositol phosphatase activity;zinc ion binding;dephosphorylation;hydrolase activity;phosphoric monoester hydrolase activity;phospholipid dephosphorylation;	IPR000387;IPR010569;IPR000306;IPR003595	Tyrosine specific protein phosphatase and dual spe;Myotubularin-related;Zinc finger, FYVE-type;Protein tyrosine phosphatase, catalytic region		ortholog_one2one	ortholog_one2one	Ano:Ae:Dm
2.1.7	-0.04	No sex bias	-0.18	No sex bias	0.21	No sex bias	0.15	No sex bias	1.11	Male biased	AGAP001528	AGAP001528-RA	AGAP001528-PA	ENSF00000000287		2R:5856010..5856517	444	147			IPR003746	Protein of unknown function DUF167		ortholog_one2one	ortholog_one2one	Ano:Ae:Dm
2.1.8	-0.18	No sex bias	-0.23	No sex bias	-0.41	No sex bias	-0.42	No sex bias	1.49	Male biased	AGAP004148	AGAP004148-RA	AGAP004148-PA	ENSF00000000225	CLIPB5	2R:50743017..50744780	1297	402	GO:0006508;GO:0004252	serine-type endopeptidase activity;proteolysis	IPR001254;IPR001314;IPR006604	Peptidase S1 and S6, chymotrypsin/Hap;Peptidase S1A, chymotrypsin;Disulphide knot CLIP	PF03133	ortholog_one2one	ortholog_one2many	Ano:Ae:Dm
2.2.6	-0.15	No sex bias	-0.08	No sex bias	-1.08	Female biased	-1.82	Female biased	0.41	No sex bias	AGAP000692	AGAP000692-RA	AGAP000692-PA	ENSF00000011904	CEC2	X:12437480..12438052	486	59	GO:0005576;GO:0006955;GO:0045087;GO:0042742	extracellular region;immune response;defense response to bacterium;innate immune response	IPR000875	Cecropin	PF00650			Ano only
2.2.7	0.03	No sex bias	0.29	No sex bias			-2.2	Female biased	1.05	Male biased	AGAP000694	AGAP000694-RA	AGAP000694-PA	ENSF00000011906	CEC3	X:12442174..12442853	585	60	GO:0005576;GO:0006955;GO:0045087;GO:0042742	extracellular region;immune response;defense response to bacterium;innate immune response	IPR000875	Cecropin	PF00650	ortholog_one2one		Ano:Ae
2.4.10	0.14	No sex bias	0.27	No sex bias	-0.14	No sex bias	-0.8	Female biased	-0.36	No sex bias	AGAP008593	AGAP008593-RA	AGAP008593-PA	ENSF00000000375		3R:13451832..13453807	1815	604	GO:0005515	protein binding	IPR001611;IPR003591	Leucine-rich repeat;Leucine-rich repeat, typical subtype	PF01431	ortholog_one2one	ortholog_one2one	Ano:Ae:Dm
2.4.9	-0.09	No sex bias	-0.08	No sex bias	-0.52	No sex bias	-1.27	Female biased	0.91	Male biased	AGAP008654	AGAP008654-RA	AGAP008654-PA	ENSF00000013017	TEP12	3R:14064307..14066710	2190	685	GO:0004866	endopeptidase inhibitor activity	IPR001599;IPR011626	Alpha-2-macroglobulin;A-macroglobulin complement component		ortholog_one2many		Ano:Ae
2.5.11	-0.05	No sex bias	0.26	No sex bias	-0.49	No sex bias	-0.76	No sex bias	-1.01	Female biased	AGAP006327	AGAP006327-RA	AGAP006327-PA	ENSF00000012640		2L:29733363..29734698	1336	347	GO:0005515	protein binding	IPR001611;IPR003591	Leucine-rich repeat;Leucine-rich repeat, typical subtype		ortholog_one2one		Ano:Ae
2.5.2	-0.61	No sex bias	-0.43	No sex bias			-1.55	Female biased	1.91	Male biased	AGAP008645	AGAP008645-RA	AGAP008645-PA	ENSF00000000604	GAM1	3R:13896514..13897371	648	81					PF08213	ortholog_one2one		Ano:Ae
2.6.10	0.28	No sex bias	0.48	No sex bias	-0.12	No sex bias	-0.18	No sex bias	-1.12	Female biased	AGAP006974	AGAP006974-RA	AGAP006974-PA	ENSF00000002557	TOLL9	2L:40434581..40440489	2439	812	GO:0016020;GO:0005515;GO:0004888	transmembrane receptor activity;protein binding;membrane	IPR004075;IPR001611;IPR000157;IPR003591	Interleukin-1 receptor, type I/Toll precursor;Leucine-rich repeat;Toll-Interleukin receptor;Leucine-rich repeat, typical subtype	PF00076	ortholog_one2one	ortholog_one2one	Ano:Ae:Dm
2.6.12	-0.12	No sex bias			-0.37	No sex bias	-0.27	No sex bias	0.99	Male biased	AGAP003194	AGAP003194-RA	AGAP003194-PA	ENSF00000002003	SRPN8	2R:33744921..33746711	1374	434	GO:0004867	serine-type endopeptidase inhibitor activity	IPR000215	Proteinase inhibitor I4, serpin		ortholog_one2one	ortholog_one2many	Ano:Ae:Dm
2.6.3	-0.2	No sex bias	0.06	No sex bias	0.11	No sex bias			-0.88	Female biased	AGAP002451	AGAP002451-RA	AGAP002451-PA	ENSF00000000884	SCRB1	2R:21532110..21533537	901	299	GO:0016020;GO:0007155	cell adhesion;membrane	IPR002159	CD36 antigen		ortholog_one2many	ortholog_one2many	Ano:Ae:Dm
2.6.8	0.1	No sex bias	0.01	No sex bias	0.17	No sex bias	-0.06	No sex bias	0.93	Male biased	AGAP009773	AGAP009773-RA	AGAP009773-PA	ENSF00000013192		3R:42786477..42787646	673	122								Ano only
2.6.9	-0.2	No sex bias	0.11	No sex bias	0.04	No sex bias	0.16	No sex bias	1.34	Male biased	AGAP006993	AGAP006993-RA	AGAP006993-PA	ENSF00000000584		2L:40509763..40513184	2170	626	GO:0005515	protein binding	IPR001611;IPR000767;IPR003591;IPR003590	Leucine-rich repeat;Disease resistance protein;Leucine-rich repeat, typical subtype;Leucine-rich repeat, ribonuclease inhibitor subty		ortholog_one2one	ortholog_one2many	Ano:Ae:Dm
2.7.10	-0.13	No sex bias	-0.19	No sex bias	-0.58	No sex bias	-0.29	No sex bias	-1.11	Female biased	AGAP007039	AGAP007039-RA	AGAP007039-PA	ENSF00000001218		2L:41292154..41294040	1826	550	GO:0005515	protein binding	IPR001611;IPR003591	Leucine-rich repeat;Leucine-rich repeat, typical subtype		ortholog_one2one	ortholog_many2many	Ano:Ae:Dm
2.7.3	0.08	No sex bias	-0.26	No sex bias	-0.01	No sex bias			-0.84	Female biased	AGAP011472	AGAP011472-RA	AGAP011472-PA	ENSF00000000629		3L:24992821..24994668	1771	566	GO:0005515	protein binding	IPR001611;IPR003591	Leucine-rich repeat;Leucine-rich repeat, typical subtype		ortholog_one2many		Ano:Ae
2.7.7	0.37	No sex bias	-0.21	No sex bias	0.14	No sex bias			-1.56	Female biased	AGAP011296	AGAP011296-RA	AGAP011296-PA	ENSF00000000569		3L:20675462..20677080	1273	382	GO:0005515	protein binding	IPR001611;IPR000372;IPR003591	Leucine-rich repeat;Leucine-rich repeat, cysteine-rich flanking regio;Leucine-rich repeat, typical subtype	PF04112	ortholog_one2one	ortholog_one2one	Ano:Ae:Dm
2.8.11	0	No sex bias			0.59	No sex bias	0.64	No sex bias	1.18	Male biased	AGAP000346	AGAP000346-RA	AGAP000346-PA	ENSF00000011832	SPZ1	X:6123699..6129955	696	184					PF00400			Ano only
2.8.12			-0.11	No sex bias	-0.93	Female biased	-1.6	Female biased	0.02	No sex bias	AGAP011294	AGAP011294-RA	AGAP011294-PA	ENSF00000001566	DEF1	3L:20627734..20628695	862	133	GO:0006955;GO:0045087;GO:0042742;GO:0006952;GO:0019731	defense response;immune response;antibacterial humoral response;defense response to bacterium;innate immune response	IPR001542;IPR003614	Arthropod defensin;Knottin	PF08766;PF02201	ortholog_one2many	ortholog_one2one	Ano:Ae:Dm
2.8.4	-0.05	No sex bias	0.28	No sex bias	-0.27	No sex bias	-0.34	No sex bias	-1.05	Female biased	AGAP012591	AGAP012591-RA	AGAP012591-PA	ENSF00000000616	CLIPA3	UNKN:18231007..18232273	1055	350	GO:0006508;GO:0004252	serine-type endopeptidase activity;proteolysis	IPR001314;IPR001254	Peptidase S1A, chymotrypsin;Peptidase S1 and S6, chymotrypsin/Hap	PF08351;PF05127;PF00583	ortholog_one2many	ortholog_one2one	Ano:Ae:Dm
2.8.9	0.15	No sex bias	-1.11	Female biased	-0.51	No sex bias	0.15	No sex bias			AGAP012544	AGAP012544-RA	AGAP012544-PA	ENSF00000000227	CASPS14	UNKN:14180036..14180827	792	263	GO:0006508;GO:0030693	proteolysis;caspase activity	IPR002398;IPR011600;IPR002138;IPR001309	Peptidase C14, caspase precursor p45;Peptidase C14, caspase catalytic;Peptidase C14, caspase non-catalytic subunit p10;Caspase, p20 subunit	PF00010;PF08447		ortholog_one2many	Ano:Dm
20.1.2	0.01	No sex bias	-0.31	No sex bias	1.95	Male biased			1.52	Male biased	AGAP005412	AGAP005412-RA	AGAP005412-PA	ENSF00000000129		2L:15334739..15336948	1998	646	GO:0016021	integral to membrane	IPR012858	DC-STAMP-like	PF07200	ortholog_one2one	ortholog_one2many	Ano:Ae:Dm
20.1.4	-0.13	No sex bias	-0.37	No sex bias	-0.16	No sex bias	-0.23	No sex bias	-0.88	Female biased	AGAP005423	AGAP005423-RA	AGAP005423-PA	ENSF00000002841		2L:15375471..15376556	1086	249	GO:0008233;GO:0016787;GO:0004175;GO:0005829;GO:0043234;GO:0004298;GO:0005839;GO:0006511	endopeptidase activity;threonine endopeptidase activity;cytosol;proteasome core complex (sensu Eukaryota);ubiquitin-dependent protein catabolic process;peptidase activity;hydrolase activity;protein complex	IPR000426;IPR001353	Proteasome alpha-subunit;20S proteasome, A and B subunits	PF03283	ortholog_one2one	ortholog_one2many	Ano:Ae:Dm
20.1.5	0.38	No sex bias	-0.07	No sex bias	0.03	No sex bias	0.04	No sex bias	-0.9	Female biased	AGAP005425	AGAP005425-RA	AGAP005425-PA	ENSF00000000616		2L:15383184..15391050	2849	830	GO:0008270;GO:0046872	zinc ion binding;metal ion binding	IPR001781;IPR002963;IPR003128	LIM, zinc-binding;Expansin;Villin headpiece	PF06658	ortholog_one2one	ortholog_one2many	Ano:Ae:Dm
20.2.1	0.37	No sex bias	-0.1	No sex bias	0.32	No sex bias	0.04	No sex bias	-1.34	Female biased	AGAP007983	AGAP007983-RA	AGAP007983-PA	ENSF00000001031		3R:3663203..3665884	1395	340			IPR000694	Proline-rich region	PF04677;PF04676	ortholog_one2one	ortholog_one2one	Ano:Ae:Dm
20.2.3	-0.1	No sex bias	0.37	No sex bias	0.57	No sex bias	-0.23	No sex bias	1.16	Male biased	AGAP007981	AGAP007981-RA	AGAP007981-PA	ENSF00000000672		3R:3652335..3655443	708	235	GO:0008152;GO:0016491	metabolic process;oxidoreductase activity	IPR002347;IPR002198;IPR003560;IPR002424;IPR013968	Glucose/ribitol dehydrogenase;Short-chain dehydrogenase/reductase SDR;2,3-dihydro-2,3-dihydroxybenzoate dehydrogenase;Insect alcohol dehydrogenase family;KR	PF06469;PF02138;PF00400	ortholog_one2many	ortholog_many2many	Ano:Ae:Dm
20.2.5	-0.27	No sex bias	-0.34	No sex bias	-0.36	No sex bias	-0.17	No sex bias	-1.74	Female biased	AGAP005523	AGAP005523-RA	AGAP005523-PA	ENSF00000002290		2L:16609746..16610893	988	202	GO:0030529;GO:0016071	mRNA metabolic process;ribonucleoprotein complex	IPR006030;IPR001163;IPR000694;IPR006649	Molluscan rhodopsin C-terminal tail;Like-Sm ribonucleoprotein, core;Proline-rich region;Like-Sm ribonucleoprotein, eukaryotic and archaea		ortholog_one2one	ortholog_one2one	Ano:Ae:Dm
20.3.2	0.38	No sex bias	-0.07	No sex bias	0.19	No sex bias	0.23	No sex bias	-1	Female biased	AGAP007925	AGAP007925-RA	AGAP007925-PA	ENSF00000001074		3R:2908720..2916228	4791	1539						ortholog_one2one	ortholog_one2one	Ano:Ae:Dm
20.3.4	-0.3	No sex bias	-0.2	No sex bias	0.05	No sex bias	0.1	No sex bias	-1.16	Female biased	AGAP005575	AGAP005575-RA	AGAP005575-PA	ENSF00000000774		2L:17339766..17343861	2753	853	GO:0000226;GO:0000922;GO:0005815;GO:0008275;GO:0007020;GO:0051011;GO:0043015	microtubule cytoskeleton organization and biogenesis;spindle pole;microtubule organizing center;microtubule nucleation;gamma-tubulin small complex;gamma-tubulin binding;microtubule minus-end binding	IPR007259	Spc97/Spc98		ortholog_one2one	ortholog_one2one	Ano:Ae:Dm
20.3.6	-0.27	No sex bias	-0.25	No sex bias	-0.2	No sex bias	-0.37	No sex bias	-1.97	Female biased	AGAP005582	AGAP005582-RA	AGAP005582-PA	ENSF00000000992		2L:17371656..17373292	1353	351	GO:0008270;GO:0005737;GO:0006915	cytoplasm;apoptosis;zinc ion binding	IPR002893;IPR007320	Zinc finger, MYND-type;Programmed cell death protein 2, C-terminal	PF00569	ortholog_one2one	ortholog_one2one	Ano:Ae:Dm
20.4.2	0.19	No sex bias	-0.02	No sex bias	0.07	No sex bias	0.23	No sex bias	-0.95	Female biased	AGAP007877	AGAP007877-RA	AGAP007877-PA	ENSF00000000607		3R:2424915..2435748	2067	688	GO:0005622;GO:0005089;GO:0035023;GO:0050807	Rho guanyl-nucleotide exchange factor activity;intracellular;regulation of Rho protein signal transduction;regulation of synapse organization and biogenesis	IPR001452;IPR013315;IPR011511;IPR000219;IPR001849	Src homology-3;Spectrin alpha chain;Variant SH3;DH;Pleckstrin-like	PF01607;PF00057;PF01522	ortholog_one2one	ortholog_one2one	Ano:Ae:Dm
20.4.4	0.5	No sex bias	0.14	No sex bias	-0.14	No sex bias	0.24	No sex bias	-1.64	Female biased	AGAP007874	AGAP007874-RA	AGAP007874-PA	ENSF00000003962		3R:2414347..2417335	2916	971	GO:0005515;GO:0016070	protein binding;RNA metabolic process	IPR003890;IPR003891	Initiation factor eIF-4 gamma, middle;Initiation factor eIF-4 gamma, MA3	PF07841	ortholog_one2one	ortholog_one2one	Ano:Ae:Dm
20.4.6	0	No sex bias	-0.26	No sex bias	-0.28	No sex bias	-0.17	No sex bias	-1.32	Female biased	AGAP005640	AGAP005640-RA	AGAP005640-PA	ENSF00000004728		2L:18121372..18124666	2891	931	GO:0005622;GO:0005634;GO:0005488;GO:0006396;GO:0000398;GO:0000381	regulation of alternative nuclear mRNA splicing, via spliceosome;"nuclear mRNA splicing, via spliceosome";binding;intracellular;nucleus;RNA processing	IPR010491;IPR001440;IPR013026;IPR003107	PRP1 splicing factor, N-terminal;Tetratricopeptide TPR_1;Tetratricopeptide region;RNA-processing protein, HAT helix		ortholog_one2one	ortholog_one2one	Ano:Ae:Dm
20.4.7	0.31	No sex bias	0.84	Male biased	0.23	No sex bias			-1	Female biased	AGAP005655	AGAP005655-RA	AGAP005655-PA	ENSF00000002018		2L:18335094..18338289	2293	642	GO:0004871;GO:0007165;GO:0003700;GO:0005634;GO:0006355;GO:0045449;GO:0030528	transcription factor activity;signal transducer activity;nucleus;"regulation of transcription, DNA-dependent";signal transduction;transcription regulator activity;regulation of transcription	IPR001067;IPR001092;IPR013767;IPR013655;IPR000014;IPR001610	Nuclear translocator;Basic helix-loop-helix dimerisation region bHLH;PAS fold;PAS fold-3;PAS;PAC motif	PF02221	ortholog_one2many	ortholog_one2many	Ano:Ae:Dm
20.4.8	0.1	No sex bias	0.51	No sex bias	0.18	No sex bias			-0.91	Female biased	AGAP005661	AGAP005661-RA;AGAP005661-RB	AGAP005661-PA;AGAP005661-PB	ENSF00000000287		2L:18364960..18482962	3709;2148	1099;715	GO:0008270;GO:0003677;GO:0003700;GO:0005634;GO:0006355;GO:0043565;GO:0006350;GO:0003707;GO:0004879;GO:0042048;GO:0007365;GO:0002165	instar larval or pupal development;DNA binding;transcription factor activity;steroid hormone receptor activity;ligand-dependent nuclear receptor activity;nucleus;transcription;"regulation of transcription, DNA-dependent";periodic partitioning;zinc ion binding;olfactory behavior;sequence-specific DNA binding;	IPR001628;IPR001723;IPR000324;IPR004051;IPR002952;IPR000536	Nuclear hormone receptor, DNA-binding;Steroid hormone receptor;Vitamin D receptor;Kv1.4 voltage-gated K+ channel;Eggshell protein;Nuclear hormone receptor, ligand-binding, core	PF00089	ortholog_one2one	ortholog_one2one	Ano:Ae:Dm
20.5.1	-0.11	No sex bias	0.02	No sex bias	0.17	No sex bias	0.14	No sex bias	-1.73	Female biased	AGAP000612	AGAP000612-RA	AGAP000612-PA	ENSF00000002403		X:11082821..11084190	1370	401					PF02950			Ano only
20.5.2	-0.09	No sex bias	-0.16	No sex bias	-0.12	No sex bias	-0.31	No sex bias	-1.18	Female biased	AGAP000576	AGAP000576-RA	AGAP000576-PA	ENSF00000000219		X:10135392..10146715	4191	1396						ortholog_one2many	ortholog_one2one	Ano:Ae:Dm
20.5.7	0.15	No sex bias	-0.11	No sex bias	0.06	No sex bias	0.2	No sex bias	-0.85	Female biased	AGAP000447	AGAP000447-RA	AGAP000447-PA	ENSF00000001120		X:7850066..7854150	1938	645						ortholog_one2many	ortholog_one2one	Ano:Ae:Dm
20.6.12	0.14	No sex bias	1.15	Male biased							AGAP007134	AGAP007134-RA	AGAP007134-PA	ENSF00000000672		2L:43325936..43336782	1302	433	GO:0016021	integral to membrane	IPR003439;IPR002076	ABC transporter related;GNS1/SUR4 membrane protein		ortholog_one2one	ortholog_one2many	Ano:Ae:Dm
20.6.3	0.1	No sex bias	0.11	No sex bias	0	No sex bias			-0.91	Female biased	AGAP007203	AGAP007203-RB;AGAP007203-RA	AGAP007203-PB;AGAP007203-PA	ENSF00000000743		2L:44275491..44300623	4681;4714	1411;1524			IPR013032;IPR002126;IPR012679;IPR012680;IPR000233;IPR001791;IPR006210;IPR002049	EGF-like region;Cadherin;Laminin G, subdomain 1;Laminin G, subdomain 2;Cadherin cytoplasmic region;Laminin G;EGF;EGF-like, laminin		ortholog_many2many	ortholog_one2many	Ano:Ae:Dm
20.7.12	-0.22	No sex bias	0.94	Male biased					0.05	No sex bias	AGAP007040	AGAP007040-RA;AGAP007040-RB	AGAP007040-PA;AGAP007040-PB	ENSF00000003326		2L:41340737..41341351	453;447	150;148	GO:0042302	structural constituent of cuticle	IPR006162;IPR000618	Phosphopantetheine attachment site;Insect cuticle protein			ortholog_many2many	Ano:Dm
20.7.3	0	No sex bias	-0.08	No sex bias	-0.01	No sex bias	-0.03	No sex bias	-1.16	Female biased	AGAP007128	AGAP007128-RA	AGAP007128-PA	ENSF00000000245		2L:43108548..43111590	2689	865	GO:0006364	rRNA processing	IPR001680;IPR012953	WD-40 repeat;BOP1, N-terminal	PF00431;PF00089	ortholog_one2one	ortholog_one2one	Ano:Ae:Dm
20.7.8	0.08	No sex bias	-0.2	No sex bias	-0.05	No sex bias			-1.28	Female biased	AGAP007063	AGAP007063-RA	AGAP007063-PA	ENSF00000000227		2L:42126194..42127751	1491	459	GO:0000166;GO:0005524;GO:0005664;GO:0006270;GO:0016020;GO:0017111	nucleotide binding;ATP binding;nuclear origin of replication recognition complex;DNA replication initiation;membrane;nucleoside-triphosphatase activity	IPR000767;IPR003593	Disease resistance protein;AAA+ ATPase, core	PF01156	ortholog_one2many	ortholog_one2one	Ano:Ae:Dm
20.8.12	-0.11	No sex bias	-0.86	Female biased			-0.39	No sex bias	0.44	No sex bias	AGAP002133	AGAP002133-RA	AGAP002133-PA	ENSF00000000484		2R:16106718..16110009	1461	486	GO:0000155;GO:0003924;GO:0005515;GO:0005525;GO:0005622;GO:0006400;GO:0007165;GO:0016020	two-component sensor activity;GTPase activity;protein binding;GTP binding;intracellular;tRNA modification;signal transduction;membrane	IPR006073;IPR001557;IPR001806;IPR002917;IPR013684;IPR003661;IPR003593	GTP1/OBG;L-lactate/malate dehydrogenase;Ras GTPase;GTP-binding protein, HSR1-related;Miro-like;Histidine kinase A, N-terminal;AAA+ ATPase, core		ortholog_one2one	ortholog_one2one	Ano:Ae:Dm
20.8.3			-0.18	No sex bias	0.07	No sex bias	0.41	No sex bias	-1.26	Female biased	AGAP006997	AGAP006997-RA	AGAP006997-PA	ENSF00000000434		2L:40538377..40541619	3036	1011	GO:0004813;GO:0005524;GO:0006419	alanine-tRNA ligase activity;ATP binding;alanyl-tRNA aminoacylation	IPR002318;IPR012947	Alanyl-tRNA synthetase, class IIc;Threonyl/alanyl tRNA synthetase, SAD	PF01395	ortholog_one2one	ortholog_one2one	Ano:Ae:Dm
20.8.8	0.28	No sex bias	0	No sex bias	0.04	No sex bias	0.1	No sex bias	-0.93	Female biased	AGAP006938	AGAP006938-RA	AGAP006938-PA	ENSF00000003901		2L:40167174..40169246	2073	690					PF03145	ortholog_one2many	ortholog_one2one	Ano:Ae:Dm
21.1.8	0.7	No sex bias	0.31	No sex bias	0.06	No sex bias	0.29	No sex bias	-0.87	Female biased	AGAP002036	AGAP002036-RA	AGAP002036-PA	ENSF00000000066		2R:14115241..14124059	2226	741			IPR006058;IPR000306	2Fe-2S ferredoxin, iron-sulfur binding site;Zinc finger, FYVE-type		ortholog_one2one		Ano:Ae
21.2.1	1.03	Male biased									AGAP002000	AGAP002000-RA	AGAP002000-PA	ENSF00000000620		2R:13365918..13368708	618	205	GO:0005509	calcium ion binding	IPR002048;IPR001125	Calcium-binding EF-hand;Recoverin		ortholog_one2one	ortholog_one2one	Ano:Ae:Dm
21.2.7	0.41	No sex bias	-0.02	No sex bias	0.33	No sex bias	-0.09	No sex bias	-0.91	Female biased	AGAP001954	AGAP001954-RA	AGAP001954-PA	ENSF00000000555		2R:12797646..12801508	2856	951	GO:0005488	binding	IPR013026	Tetratricopeptide region	PF00431	ortholog_one2one	ortholog_one2one	Ano:Ae:Dm
21.3.5			-0.01	No sex bias	-0.3	No sex bias	-0.36	No sex bias	-1.23	Female biased	AGAP000320	AGAP000320-RA	AGAP000320-PA	ENSF00000002404		X:5679568..5695186	2093	659			IPR001680	WD-40 repeat		ortholog_one2one	ortholog_one2many	Ano:Ae:Dm
21.5.10	0.34	No sex bias	0.11	No sex bias	-0.01	No sex bias	-0.16	No sex bias	-1.02	Female biased	AGAP011286	AGAP011286-RA	AGAP011286-PA	ENSF00000001002		3L:20563075..20567776	3149	879	GO:0005525;GO:0000166;GO:0003924;GO:0008053	nucleotide binding;GTPase activity;GTP binding;mitochondrial fusion	IPR001401	Dynamin, GTPase region	PF00431	ortholog_one2one	ortholog_one2one	Ano:Ae:Dm
21.6.1	0.34	No sex bias	1.82	Male biased					3.31	Male biased	AGAP011267	AGAP011267-RA	AGAP011267-PA	ENSF00000000846		3L:20377531..20379219	1623	540	GO:0008270;GO:0005634;GO:0005488	binding;nucleus;zinc ion binding	IPR002893;IPR001214	Zinc finger, MYND-type;SET	PF00005;PF01061	ortholog_one2many	ortholog_one2many	Ano:Ae:Dm
21.7.11	-0.39	No sex bias	-0.31	No sex bias	-0.08	No sex bias	-0.36	No sex bias	-0.9	Female biased	AGAP001712	AGAP001712-RA	AGAP001712-PA	ENSF00000000333		2R:8859261..8860211	745	161	GO:0005856;GO:0030833	cytoskeleton;regulation of actin filament polymerization	IPR007204	ARP2/3 complex, 21 kDa p21-Arc subunit	PF05216	ortholog_one2one	ortholog_one2many	Ano:Ae:Dm
21.7.4	-0.36	No sex bias	-0.14	No sex bias	-0.26	No sex bias	-0.54	No sex bias	-1.09	Female biased	AGAP001788	AGAP001788-RA	AGAP001788-PA	ENSF00000002241		2R:10482180..10483314	991	276					PF05154	ortholog_one2one	ortholog_one2one	Ano:Ae:Dm
21.8.11	-0.05	No sex bias	-0.08	No sex bias	-0.5	No sex bias	-0.4	No sex bias	-1.6	Female biased	AGAP012044	AGAP012044-RA	AGAP012044-PA	ENSF00000000344		3L:36837649..36838973	1249	392	GO:0005488;GO:0005634	binding;nucleus	IPR001440;IPR013105;IPR013026	Tetratricopeptide TPR_1;Tetratricopeptide TPR_2;Tetratricopeptide region	PF01769	ortholog_one2one	ortholog_one2one	Ano:Ae:Dm
21.8.7	0.48	No sex bias	-0.08	No sex bias	0.39	No sex bias	-0.02	No sex bias	-0.8	Female biased	AGAP001651	AGAP001651-RA	AGAP001651-PA	ENSF00000000388		2R:7309118..7310674	1222	380	GO:0006508;GO:0004175;GO:0005838	endopeptidase activity;proteasome regulatory particle (sensu Eukaryota);proteolysis	IPR000717	Proteasome component region PCI	PF00431	ortholog_one2one	ortholog_one2one	Ano:Ae:Dm
22.1.4	-0.31	No sex bias	-0.2	No sex bias	-0.21	No sex bias	-0.31	No sex bias	-0.95	Female biased	AGAP011997	AGAP011997-RA	AGAP011997-PA	ENSF00000001858		3L:36031228..36032205	978	325	GO:0005524	ATP binding	IPR000808;IPR003593	Mrp;AAA+ ATPase, core	PF08395	ortholog_one2one	ortholog_one2one	Ano:Ae:Dm
22.1.8	0.11	No sex bias	-0.02	No sex bias	0.01	No sex bias	0.1	No sex bias	-1.54	Female biased	AGAP011966	AGAP011966-RA	AGAP011966-PA	ENSF00000000687		3L:35678897..35685602	3249	1082	GO:0003676;GO:0005524;GO:0003677;GO:0004386;GO:0008094	nucleic acid binding;DNA binding;helicase activity;ATP binding;DNA-dependent ATPase activity	IPR000330;IPR001650;IPR014021;IPR014001	SNF2-related;Helicase, C-terminal;Helicase superfamily 1 and 2 ATP-binding;DEAD-like helicases, N-terminal	PF02949	ortholog_one2many	ortholog_one2many	Ano:Ae:Dm
22.2.8	-0.13	No sex bias	-0.11	No sex bias	-0.13	No sex bias	-0.52	No sex bias	-1.05	Female biased	AGAP011887	AGAP011887-RA	AGAP011887-PA	ENSF00000000555		3L:34631276..34632383	1037	320			IPR001680	WD-40 repeat	PF01431	ortholog_one2one	ortholog_one2one	Ano:Ae:Dm
22.2.9	0.01	No sex bias	0.24	No sex bias	-0.54	No sex bias			-1.94	Female biased	AGAP011880	AGAP011880-RA	AGAP011880-PA	ENSF00000000287		3L:34610027..34613184	2890	931	GO:0003676;GO:0005622	nucleic acid binding;intracellular	IPR011666;IPR000467	Protein of unknown function DUF1604;D111/G-patch	PF02949	ortholog_one2one	ortholog_one2one	Ano:Ae:Dm
22.3.1	0.15	No sex bias	0.06	No sex bias	0.12	No sex bias	-0.08	No sex bias	-3.27	Female biased	AGAP011845	AGAP011845-RA	AGAP011845-PA	ENSF00000001929		3L:33984809..33985865	936	127	GO:0003677;GO:0005634;GO:0000786;GO:0005694;GO:0006334	nucleosome;DNA binding;nucleus;chromosome;nucleosome assembly	IPR002119;IPR007125	Histone H2A;Histone core	PF08395	ortholog_one2one	ortholog_one2many	Ano:Ae:Dm
22.3.2	-0.28	No sex bias	-0.23	No sex bias	0	No sex bias	-0.05	No sex bias	1.04	Male biased	AGAP011816	AGAP011816-RA	AGAP011816-PA	ENSF00000003326		3L:33739943..33740551	541	101			IPR008011	Complex 1 LYR protein	PF08395	ortholog_one2many	ortholog_one2one	Ano:Ae:Dm
22.3.6	-0.25	No sex bias	0.19	No sex bias	-0.18	No sex bias	-0.35	No sex bias	-0.88	Female biased	AGAP011776	AGAP011776-RA	AGAP011776-PA	ENSF00000000548		3L:33162115..33166028	3398	1082	GO:0005524;GO:0006468;GO:0016740;GO:0000166;GO:0004672;GO:0016301;GO:0004713;GO:0018108;GO:0042169	nucleotide binding;protein kinase activity;protein-tyrosine kinase activity;ATP binding;protein amino acid phosphorylation;kinase activity;transferase activity;peptidyl-tyrosine phosphorylation;SH2 domain binding	IPR000719;IPR008266;IPR001245;IPR000449;IPR002290;IPR001452	Protein kinase;Tyrosine protein kinase, active site;Tyrosine protein kinase;Ubiquitin-associated/Translation elongation facto;Serine/threonine protein kinase;Src homology-3	PF08395	ortholog_one2many	ortholog_one2one	Ano:Ae:Dm
22.3.9	-0.08	No sex bias	0.11	No sex bias	-0.29	No sex bias			-1.26	Female biased	AGAP011765	AGAP011765-RA	AGAP011765-PA	ENSF00000000969		3L:33005140..33009720	2517	781	GO:0004867;GO:0007275;GO:0007155	serine-type endopeptidase inhibitor activity;cell adhesion;multicellular organismal development	IPR002223;IPR002861;IPR009465;IPR000884;IPR001007	Proteinase inhibitor I2, Kunitz metazoa;Reeler region;Spondin, N-terminal;Thrombospondin, type I;von Willebrand factor, type C	PF02949	ortholog_one2one	ortholog_one2one	Ano:Ae:Dm
22.4.5	-0.29	No sex bias	0.11	No sex bias	-0.06	No sex bias	0.24	No sex bias	2.5	Male biased	AGAP012427	AGAP012427-RA	AGAP012427-PA	ENSF00000000416		3L:41953475..41961503	735	244	GO:0007186;GO:0016021;GO:0001584	rhodopsin-like receptor activity;G-protein coupled receptor protein signaling pathway;integral to membrane	IPR000276	Rhodopsin-like GPCR superfamily		ortholog_one2one	ortholog_one2one	Ano:Ae:Dm
22.4.9	-0.07	No sex bias	0.17	No sex bias			0.29	No sex bias	1.97	Male biased	AGAP012400	AGAP012400-RA	AGAP012400-PA	ENSF00000000462		3L:41725960..41728088	1893	599	GO:0003824;GO:0005975;GO:0043169	catalytic activity;carbohydrate metabolic process;cation binding	IPR006047;IPR006589	Glycosyl hydrolase, family 13, catalytic region;Glycosyl hydrolase, family 13, subfamily, catalyt	PF03105;PF03124	ortholog_one2many	ortholog_many2many	Ano:Ae:Dm
22.5.1	0.32	No sex bias	-0.03	No sex bias	0.1	No sex bias	0.29	No sex bias	-0.86	Female biased	AGAP012362	AGAP012362-RA	AGAP012362-PA	ENSF00000000969		3L:41102339..41104438	2025	674			IPR011502	Nucleoporin, Nup85-like		ortholog_one2one	ortholog_one2one	Ano:Ae:Dm
22.5.3	0.08	No sex bias	0.05	No sex bias	0.13	No sex bias	-0.27	No sex bias	-1.83	Female biased	AGAP012335	AGAP012335-RA	AGAP012335-PA	ENSF00000001051		3L:40741134..40743635	2324	728	GO:0003677;GO:0005634;GO:0006355;GO:0005515;GO:0001672	regulation of chromatin assembly or disassembly;DNA binding;protein binding;nucleus;"regulation of transcription, DNA-dependent"	IPR000969;IPR013719;IPR000910	Structure-specific recognition protein;Domain of unknown function DUF1747, eukaryote;HMG1/2 (high mobility group) box		ortholog_one2one	ortholog_one2one	Ano:Ae:Dm
22.5.4	0.11	No sex bias	0.24	No sex bias	0.03	No sex bias	0.1	No sex bias	2.38	Male biased	AGAP012315	AGAP012315-RA	AGAP012315-PA	ENSF00000002403		3L:40149969..40150790	822	273	GO:0006508;GO:0004252	serine-type endopeptidase activity;proteolysis	IPR001254;IPR001314	Peptidase S1 and S6, chymotrypsin/Hap;Peptidase S1A, chymotrypsin	PF00097	ortholog_one2many	ortholog_one2one	Ano:Ae:Dm
22.5.5	-0.15	No sex bias	-0.16	No sex bias	0.08	No sex bias	-0.51	No sex bias	0.84	Male biased	AGAP012308	AGAP012308-RA	AGAP012308-PA	ENSF00000000005		3L:40063125..40064369	1245	414	GO:0003824;GO:0006596	catalytic activity;polyamine biosynthetic process	IPR000183;IPR002433	Orn/DAP/Arg decarboxylase 2;Ornithine decarboxylase	PF00057	ortholog_one2one	ortholog_many2many	Ano:Ae:Dm
22.6.10	0.22	No sex bias	-0.16	No sex bias	-0.08	No sex bias	0.12	No sex bias	-1.08	Female biased	AGAP012115	AGAP012115-RA	AGAP012115-PA	ENSF00000003358		3L:37774151..37782167	2706	901	GO:0016021;GO:0005524;GO:0016020;GO:0016787;GO:0003824;GO:0008152;GO:0006810;GO:0015992;GO:0016820;GO:0000166;GO:0005388;GO:0006812;GO:0006816;GO:0015662;GO:0005783;GO:0019722;GO:0005794;GO:0005777;GO:0042044;GO:0051208	nucleotide binding;catalytic activity;calcium-transporting ATPase activity;ATP binding;peroxisome;endoplasmic reticulum;Golgi apparatus;transport;cation transport;calcium ion transport;metabolic process;"ATPase activity, coupled to transmembrane movement of ions, phosphorylative mechanism";proton transport;membrane;integral to membrane;hydrolase activity;"hydrolase activity, acting on acid anhydr…	IPR001757;IPR000695;IPR006069;IPR004014;IPR008250;IPR005834;IPR006068	ATPase, P-type, K/Mg/Cd/Cu/Zn/Na/Ca/Na/H-transporter;H+ transporting ATPase, proton pump;ATPase, P-type cation exchange, alpha subunit;ATPase, P-type cation-transporter, N-terminal;E1-E2 ATPase-associated region;Haloacid dehalogenase-like hydrolase;ATPase, P-type cation-transporter, C-terminal	PF00149	ortholog_one2many	ortholog_one2one	Ano:Ae:Dm
22.6.11	0.08	No sex bias	0.04	No sex bias	-0.13	No sex bias	-0.28	No sex bias	-1.24	Female biased	AGAP012112	AGAP012112-RA	AGAP012112-PA	ENSF00000000177		3L:37763207..37764974	1767	588	GO:0006118;GO:0050660;GO:0016614;GO:0006066	alcohol metabolic process;electron transport;"oxidoreductase activity, acting on CH-OH group of donors";FAD binding	IPR000172;IPR007867	Glucose-methanol-choline oxidoreductase, N-termin;Glucose-methanol-choline oxidoreductase, C-termin	PF00024;PF00100	ortholog_one2many		Ano:Ae
22.6.2	0.12	No sex bias	0.03	No sex bias	0.18	No sex bias	0.07	No sex bias	-1.42	Female biased	AGAP012204	AGAP012204-RA	AGAP012204-PA	ENSF00000000385		3L:38716326..38717256	775	157	GO:0030529;GO:0042254	ribonucleoprotein complex;ribosome biogenesis and assembly	IPR004037;IPR002415;IPR000948;IPR004038	Ribosomal protein L7AE;High mobility group-like nuclear protein;Ribosomal protein HS6;Ribosomal protein L7Ae/L30e/S12e/Gadd45		ortholog_one2one	ortholog_one2one	Ano:Ae:Dm
22.6.8	0.14	No sex bias	0.01	No sex bias	0	No sex bias	0.04	No sex bias	-2.29	Female biased	AGAP012129	AGAP012129-RA	AGAP012129-PA	ENSF00000000250		3L:37935004..37936459	1272	423	GO:0000154;GO:0000179;GO:0008649	rRNA modification;"rRNA (adenine-N6,N6-)-dimethyltransferase activity";rRNA methyltransferase activity	IPR001737	Ribosomal RNA adenine methylase transferase		ortholog_one2one	ortholog_one2one	Ano:Ae:Dm
22.7.11	-0.27	No sex bias	-0.12	No sex bias	0.1	No sex bias	0.06	No sex bias	1.15	Male biased	AGAP007721	AGAP007721-RA;AGAP007721-RC;AGAP007721-RB	AGAP007721-PA;AGAP007721-PC;AGAP007721-PB	ENSF00000002676		2L:49271616..49274240	1178;1103;1132	112;123	GO:0016021;GO:0016192;	integral to membrane;vesicle-mediated transport;	IPR001388	Synaptobrevin		ortholog_one2one	ortholog_one2one	Ano:Ae:Dm
22.7.2	-0.42	No sex bias	-0.41	No sex bias	-0.17	No sex bias	-0.11	No sex bias	-0.95	Female biased	AGAP012107	AGAP012107-RA	AGAP012107-PA	ENSF00000000699		3L:37745207..37746664	1047	158	GO:0006464;GO:0006512;GO:0019787;GO:0016874	protein modification process;ubiquitin cycle;ligase activity;small conjugating protein ligase activity	IPR000608	Ubiquitin-conjugating enzyme, E2				Ano only
22.8.1	0.8	Male biased	0.04	No sex bias	0.05	No sex bias	0.29	No sex bias	-1.43	Female biased	AGAP007715	AGAP007715-RA	AGAP007715-PA	ENSF00000002216		2L:49201073..49210231	4212	1403	GO:0005524;GO:0006468;GO:0016740;GO:0000166;GO:0004672;GO:0016301;GO:0004713;GO:0048102;GO:0035071	nucleotide binding;protein kinase activity;protein-tyrosine kinase activity;ATP binding;protein amino acid phosphorylation;kinase activity;transferase activity;salivary gland cell autophagic cell death;autophagic cell death	IPR000719;IPR008266;IPR001245;IPR001452;IPR000095;IPR000694;IPR002290	Protein kinase;Tyrosine protein kinase, active site;Tyrosine protein kinase;Src homology-3;PAK-box/P21-Rho-binding;Proline-rich region;Serine/threonine protein kinase	PF05978	ortholog_one2one	ortholog_one2one	Ano:Ae:Dm
22.8.5	0.53	No sex bias	0.47	No sex bias	-0.05	No sex bias	-0.17	No sex bias	-1.11	Female biased	AGAP007690	AGAP007690-RA	AGAP007690-PA	ENSF00000000287		2L:49078686..49082247	2991	996	GO:0005488;GO:0007049;GO:0009987	binding;cell cycle;cellular process	IPR001440;IPR013105;IPR013026	Tetratricopeptide TPR_1;Tetratricopeptide TPR_2;Tetratricopeptide region	PF05251	ortholog_one2many	ortholog_one2one	Ano:Ae:Dm
23.1.2	0.42	No sex bias	0.04	No sex bias	0.34	No sex bias	-0.34	No sex bias	-1.35	Female biased	AGAP007631	AGAP007631-RA	AGAP007631-PA	ENSF00000000273		2L:48484740..48489417	3366	1121	GO:0007242;GO:0009190;GO:0016849	intracellular signaling cascade;cyclic nucleotide biosynthetic process;phosphorus-oxygen lyase activity	IPR001054	Adenylyl cyclase class-3/4/guanylyl cyclase		ortholog_one2one	ortholog_one2many	Ano:Ae:Dm
23.2.6	0.19	No sex bias	0.02	No sex bias	-0.29	No sex bias	-0.12	No sex bias	-2.37	Female biased	AGAP007505	AGAP007505-RA	AGAP007505-PA	ENSF00000000110		2L:46991320..46993077	1758	477	GO:0006508;GO:0004185	serine carboxypeptidase activity;proteolysis	IPR001563;IPR002410	Peptidase S10, serine carboxypeptidase;Peptidase S33, prolyl aminopeptidase		ortholog_one2one	ortholog_one2many	Ano:Ae:Dm
23.2.9	0.5	No sex bias	-0.04	No sex bias	-0.22	No sex bias			-1.88	Female biased	AGAP007482	AGAP007482-RA	AGAP007482-PA	ENSF00000000755		2L:46849524..46852007	2194	721			IPR007528	RINT-1/TIP-1		ortholog_one2one	ortholog_one2one	Ano:Ae:Dm
23.3.3	0.2	No sex bias	0.08	No sex bias	-0.26	No sex bias			-0.82	Female biased	AGAP007389	AGAP007389-RA	AGAP007389-PA	ENSF00000000738		2L:46274131..46276598	2370	789	GO:0008270;GO:0003676;GO:0005622;GO:0046872	nucleic acid binding;intracellular;zinc ion binding;metal ion binding	IPR007087;IPR007086;IPR003604;IPR003656;IPR001781	Zinc finger, C2H2-type;Zinc finger, C2H2-subtype;Zinc finger, U1-type;Zinc finger, BED-type predicted;LIM, zinc-binding	PF00050;PF07648	ortholog_one2one		Ano:Ae
23.4.1	0.86	Male biased									AGAP007253	AGAP007253-RA;AGAP007253-RB	AGAP007253-PA;AGAP007253-PB	ENSF00000000548		2L:44666102..44672068	2553;1596	850;531	GO:0016021;GO:0006810;GO:0005215;GO:0015520;GO:0015904	transporter activity;transport;tetracycline:hydrogen antiporter activity;tetracycline transport;integral to membrane;	IPR005829;IPR001958;IPR011701;IPR007114	Sugar transporter superfamily;Tetracycline resistance protein;Major facilitator superfamily MFS_1;Major facilitator superfamily			ortholog_one2many	Ano:Dm
23.4.7	0.92	Male biased			0.41	No sex bias	0.02	No sex bias	-0.14	No sex bias	AGAP001523	AGAP001523-RA	AGAP001523-PA	ENSF00000000375		2R:5832762..5838509	5020	1524	GO:0005524;GO:0000166;GO:0016887;GO:0017111	nucleotide binding;ATP binding;ATPase activity;nucleoside-triphosphatase activity	IPR003439;IPR003593	ABC transporter related;AAA+ ATPase, core	PF01433	ortholog_one2one	ortholog_one2one	Ano:Ae:Dm
23.5.10	0.18	No sex bias	-0.01	No sex bias	0.04	No sex bias	-0.16	No sex bias	-1.22	Female biased	AGAP001363	AGAP001363-RA	AGAP001363-PA	ENSF00000000686		2R:3578169..3580364	1860	619	GO:0005488	binding			PF01433	ortholog_one2one	ortholog_one2one	Ano:Ae:Dm
23.5.2	0.1	No sex bias	-0.17	No sex bias	0.09	No sex bias	0.98	Male biased	0.26	No sex bias	AGAP001445	AGAP001445-RA	AGAP001445-PA	ENSF00000000620		2R:5136587..5137507	687	228			IPR001507	Endoglin/CD105 antigen	PF01433	ortholog_one2one	ortholog_one2one	Ano:Ae:Dm
23.6.12	0.04	No sex bias	-0.17	No sex bias	0.41	No sex bias	0.07	No sex bias	1.66	Male biased	AGAP001229	AGAP001229-RA	AGAP001229-PA	ENSF00000000418		2R:1653403..1657695	778	111			IPR005334	Tctex-1	PF00888;PF08672	ortholog_one2one	ortholog_one2one	Ano:Ae:Dm
23.6.2	0.07	No sex bias	0.14	No sex bias	-0.11	No sex bias	-2	Female biased	0.21	No sex bias	AGAP001345	AGAP001345-RA	AGAP001345-PA	ENSF00000000429		2R:3362647..3364773	2127	708	GO:0005344;GO:0006810	oxygen transporter activity;transport	IPR000896;IPR005204;IPR005203	Hemocyanin, copper-containing;Hemocyanin, N-terminal;Hemocyanin, C-terminal		ortholog_one2one	ortholog_one2many	Ano:Ae:Dm
23.6.8	0.24	No sex bias	0.19	No sex bias	-0.3	No sex bias	-0.58	No sex bias	-1.66	Female biased	AGAP001262	AGAP001262-RA	AGAP001262-PA	ENSF00000000122		2R:2091916..2093109	1194	397	GO:0006508;GO:0008233	proteolysis;peptidase activity	IPR003137;IPR007484	Protease-associated PA;Peptidase M28	PF00147			Ano only
23.7.5	-0.03	No sex bias	0.74	No sex bias	0.29	No sex bias			2	Male biased	AGAP009982	AGAP009982-RA	AGAP009982-PA	ENSF00000013218		3R:47100884..47102442	1455	345					PF00147			Ano only
23.7.7	0.15	No sex bias	0.02	No sex bias	0.11	No sex bias	0.17	No sex bias	1.17	Male biased	AGAP005091	AGAP005091-RB;AGAP005091-RC;AGAP005091-RA;AGAP005091-RD;AGAP005091-RE	AGAP005091-PB;AGAP005091-PC;AGAP005091-PA;AGAP005091-PD;AGAP005091-PE	ENSF00000001031		2L:9898848..9941997	2767;2709;2944;1928;1736	582;268;218			IPR002589;IPR001251	Appr-1-p processing;Cellular retinaldehyde-binding/triple function, C	PF00147	ortholog_one2many	ortholog_one2one	Ano:Ae:Dm
23.7.9	0	No sex bias	-0.12	No sex bias	0.2	No sex bias			-0.96	Female biased	AGAP005125	AGAP005125-RA	AGAP005125-PA	ENSF00000001031		2L:10285491..10288399	2628	875	GO:0008270;GO:0005622;GO:0002168	instar larval development;intracellular;zinc ion binding	IPR000315;IPR001258;IPR013017;IPR003649	Zinc finger, B-box;NHL repeat;NHL;B-box, C-terminal	PF00147	ortholog_one2one	ortholog_one2one	Ano:Ae:Dm
24.1.8	0.2	No sex bias	0.42	No sex bias			-0.1	No sex bias	1.78	Male biased	AGAP005103	AGAP005103-RA	AGAP005103-PA	ENSF00000000568		2L:10139697..10142653	1433	377	GO:0003824;GO:0006629	catalytic activity;lipid metabolic process	IPR008262;IPR000734;IPR013818	Lipase, active site;Lipase;Lipase, N-terminal		ortholog_one2many	ortholog_one2many	Ano:Ae:Dm
24.2.9	0.36	No sex bias	0.23	No sex bias	0.02	No sex bias	0.34	No sex bias	-2.34	Female biased	AGAP007948	AGAP007948-RA	AGAP007948-PA	ENSF00000000384		3R:3264641..3270272	3180	1059			IPR001680	WD-40 repeat	PF00335	ortholog_one2one	ortholog_one2one	Ano:Ae:Dm
24.3.12	-0.01	No sex bias	-0.28	No sex bias	-0.11	No sex bias	-0.2	No sex bias	-1.12	Female biased	AGAP005130	AGAP005130-RA	AGAP005130-PA	ENSF00000000227		2L:10340218..10342062	1724	531	GO:0003676;GO:0005524;GO:0016787;GO:0000166;GO:0004386;GO:0008026;GO:0000381	nucleotide binding;"regulation of alternative nuclear mRNA splicing, via spliceosome";nucleic acid binding;helicase activity;ATP binding;ATP-dependent helicase activity;hydrolase activity	IPR000629;IPR011545;IPR001650;IPR014021;IPR014014;IPR014001	ATP-dependent helicase, DEAD-box;DEAD/DEAH box helicase, N-terminal;Helicase, C-terminal;Helicase superfamily 1 and 2 ATP-binding;DEAD-box RNA helicase Q motif;DEAD-like helicases, N-terminal	PF01602;PF02883;PF02296	ortholog_one2one	ortholog_one2one	Ano:Ae:Dm
24.3.2	-0.11	No sex bias	-0.21	No sex bias	0.34	No sex bias			1.02	Male biased	AGAP007899	AGAP007899-RA	AGAP007899-PA	ENSF00000000248		3R:2576132..2585091	720	215					PF01217;PF00928	ortholog_one2one	ortholog_one2one	Ano:Ae:Dm
24.3.5	0.46	No sex bias	0.31	No sex bias	-0.02	No sex bias	-0.09	No sex bias	-0.93	Female biased	AGAP005142	AGAP005142-RA	AGAP005142-PA	ENSF00000000848		2L:10472272..10475218	2863	606	GO:0016787;GO:0006470;GO:0016311;GO:0016791;GO:0006397;GO:0008138;GO:0006370;GO:0004484	mRNA guanylyltransferase activity;mRNA capping;mRNA processing;protein amino acid dephosphorylation;protein tyrosine/serine/threonine phosphatase activity;dephosphorylation;hydrolase activity;phosphoric monoester hydrolase activity	IPR000387;IPR000340;IPR001339;IPR013846	Tyrosine specific protein phosphatase and dual spe;Dual specificity protein phosphatase;mRNA capping enzyme;mRNA capping enzyme, C-terminal	PF00061	ortholog_one2one	ortholog_one2one	Ano:Ae:Dm
24.4.10	0.5	No sex bias	0.06	No sex bias	0.02	No sex bias	0.13	No sex bias	-1.2	Female biased	AGAP007954	AGAP007954-RA	AGAP007954-PA	ENSF00000000287		3R:3290855..3293468	2400	799			IPR001841;IPR000306	Zinc finger, RING-type;Zinc finger, FYVE-type	PF06456	ortholog_one2one	ortholog_one2one	Ano:Ae:Dm
24.4.5	0.3	No sex bias	0.08	No sex bias	-0.06	No sex bias	0.36	No sex bias	-0.8	Female biased	AGAP005088	AGAP005088-RA	AGAP005088-PA	ENSF00000001031		2L:9875257..9877489	2233	609			IPR012937	Protein of unknown function DUF1693	PF04376;PF04377	ortholog_one2many	ortholog_one2one	Ano:Ae:Dm
24.4.6	-0.02	No sex bias	-0.15	No sex bias	-0.05	No sex bias	-0.16	No sex bias	2.11	Male biased	AGAP007946	AGAP007946-RA	AGAP007946-PA	ENSF00000002727		3R:3253687..3259247	2124	707	GO:0005524;GO:0016740;GO:0000166;GO:0016301;GO:0004674	nucleotide binding;protein serine/threonine kinase activity;ATP binding;kinase activity;transferase activity	IPR004119	Protein of unknown function DUF227	PF01485	ortholog_one2one	ortholog_one2many	Ano:Ae:Dm
24.5.3	0.4	No sex bias	0.05	No sex bias	0.01	No sex bias	0.1	No sex bias	-1.28	Female biased	AGAP005134	AGAP005134-RA	AGAP005134-PA	ENSF00000000107		2L:10355282..10358610	2335	551	GO:0005524;GO:0016787;GO:0046872;GO:0006810;GO:0006811;GO:0015078;GO:0015992;GO:0016469;GO:0016820;GO:0015986;GO:0046933;GO:0046961;GO:0000166;GO:0006754;GO:0045261;GO:0006911;GO:0007286;GO:0005811;GO:0040007	nucleotide binding;ATP binding;lipid particle;ATP biosynthetic process;transport;ion transport;"phagocytosis, engulfment";spermatid development;hydrogen ion transmembrane transporter activity;ATP synthesis coupled proton transport;proton transport;proton-transporting two-sector ATPase complex;hydrolase activity;"hydrolase activity, acting on acid anhydrides, catalyzing transmembrane movement of s…	IPR000194;IPR004100;IPR000793	ATPase, F1/V1/A1 complex, alpha/beta subunit, nuc;ATPase, F1/V1/A1 complex, alpha/beta subunit, N-t;ATPase, F1/V1/A1 complex, alpha/beta subunit, C-t	PF00339;PF02752	ortholog_one2one	ortholog_one2one	Ano:Ae:Dm
24.6.10	-0.07	No sex bias	-0.33	No sex bias	-0.07	No sex bias	-0.27	No sex bias	-1.47	Female biased	AGAP005129	AGAP005129-RA	AGAP005129-PA	ENSF00000000969		2L:10338714..10339920	1106	278	GO:0016740;GO:0016757;GO:0016763	transferase activity;"transferase activity, transferring glycosyl groups";"transferase activity, transferring pentosyl groups"	IPR001369	Purine phosphorylase, family 2	PF00989;PF08447	ortholog_one2many	ortholog_one2many	Ano:Ae:Dm
24.6.4			0.04	No sex bias	-0.01	No sex bias	-0.23	No sex bias	-0.95	Female biased	AGAP007891	AGAP007891-RA	AGAP007891-PA	ENSF00000000080		3R:2530399..2533785	3072	977	GO:0003723;GO:0005524;GO:0004812;GO:0006418;GO:0004825;GO:0006431	RNA binding;aminoacyl-tRNA ligase activity;methionine-tRNA ligase activity;ATP binding;tRNA aminoacylation for protein translation;methionyl-tRNA aminoacylation	IPR001412;IPR014758;IPR015413;IPR000738	Aminoacyl-tRNA synthetase, class I;Methionyl-tRNA synthetase, class Ia, N-terminal;tRNA synthetase class I (M);WHEP-TRS	PF01336;PF00152	ortholog_one2many	ortholog_one2one	Ano:Ae:Dm
24.7.3	-0.05	No sex bias	-0.1	No sex bias	0.07	No sex bias	-0.05	No sex bias	-1.49	Female biased	AGAP005128	AGAP005128-RA	AGAP005128-PA	ENSF00000000383		2L:10336780..10338354	1504	463	GO:0005525;GO:0005622;GO:0000166;GO:0003924;GO:0003746;GO:0006414	nucleotide binding;translation elongation factor activity;GTPase activity;GTP binding;intracellular;translational elongation	IPR000795;IPR006073;IPR000767;IPR004161;IPR004160	Protein synthesis factor, GTP-binding;GTP1/OBG;Disease resistance protein;Translation elongation factor EFTu/EF1A, domain 2;Translation elongation factor EFTu/EF1A, C-termin	PF00005	ortholog_one2one	ortholog_one2one	Ano:Ae:Dm
24.7.5	0.02	No sex bias	0.35	No sex bias	-0.15	No sex bias	-0.18	No sex bias	-1.07	Female biased	AGAP007803	AGAP007803-RA	AGAP007803-PA	ENSF00000002742		3R:1248951..1253554	3567	1188	GO:0003676	nucleic acid binding	IPR003096;IPR002062;IPR003979;IPR000449;IPR000504	SM22/calponin;Oxytocin receptor;Tropoelastin;Ubiquitin-associated/Translation elongation facto;RNA-binding region RNP-1 (RNA recognition motif)	PF06472;PF00005	ortholog_one2one	ortholog_one2many	Ano:Ae:Dm
24.8.1	0.02	No sex bias	-0.12	No sex bias	0.16	No sex bias	0.09	No sex bias	1.18	Male biased	AGAP005123	AGAP005123-RA	AGAP005123-PA	ENSF00000000517		2L:10256621..10257383	618	153	GO:0005524;GO:0000287;GO:0004550;GO:0006183;GO:0006228;GO:0006241;GO:0009209	magnesium ion binding;nucleoside diphosphate kinase activity;ATP binding;GTP biosynthetic process;UTP biosynthetic process;CTP biosynthetic process;pyrimidine ribonucleoside triphosphate biosynthetic process	IPR001564	Nucleoside diphosphate kinase	PF00005;PF01061	ortholog_one2one	ortholog_one2one	Ano:Ae:Dm
24.8.7	0.19	No sex bias	-0.07	No sex bias	2.38	Male biased	2.9	Male biased	2.57	Male biased	AGAP007904	AGAP007904-RA	AGAP007904-PA	ENSF00000000250		3R:2605246..2606918	1518	505	GO:0005622;GO:0006508;GO:0005737;GO:0004177;GO:0019538;GO:0004178;GO:0030145	aminopeptidase activity;leucyl aminopeptidase activity;intracellular;cytoplasm;proteolysis;protein metabolic process;manganese ion binding	IPR000819;IPR008283	Peptidase M17, leucyl aminopeptidase, C-terminal;Peptidase M17, leucyl aminopeptidase, N-terminal	PF00270;PF00271	ortholog_one2one	ortholog_one2many	Ano:Ae:Dm
25.1.10	-0.19	No sex bias	-0.18	No sex bias	0.04	No sex bias	0.14	No sex bias	-0.96	Female biased	AGAP006509	AGAP006509-RA	AGAP006509-PA	ENSF00000000580		2L:33205177..33207040	1791	377	GO:0046964	3'-phosphoadenosine 5'-phosphosulfate transmembrane transporter activity	IPR013657	UAA transporter	PF00098;PF00270;PF00271	ortholog_one2one	ortholog_one2one	Ano:Ae:Dm
25.1.12	-0.18	No sex bias	-0.73	No sex bias	-0.46	No sex bias	-0.97	Female biased	-0.25	No sex bias	AGAP006497	AGAP006497-RA	AGAP006497-PA	ENSF00000001155		2L:33059732..33062575	1095	364	GO:0042302	structural constituent of cuticle	IPR000618	Insect cuticle protein	PF00270;PF00271	ortholog_one2one	ortholog_one2one	Ano:Ae:Dm
25.1.2	-0.11	No sex bias	-0.01	No sex bias	0.34	No sex bias	0.4	No sex bias	-1.45	Female biased	AGAP007903	AGAP007903-RA	AGAP007903-PA	ENSF00000000219		3R:2604987..2609195	1823	542	GO:0016020;GO:0006835;GO:0017153;GO:0015183;GO:0015734;GO:0005369	taurine:sodium symporter activity;dicarboxylic acid transport;L-aspartate transmembrane transporter activity;taurine transport;membrane;sodium:dicarboxylate symporter activity	IPR000585;IPR001991	Hemopexin;Sodium:dicarboxylate symporter	PF00270;PF00271	ortholog_one2one	ortholog_one2one	Ano:Ae:Dm
25.1.9	-0.07	No sex bias	-0.07	No sex bias	0.19	No sex bias	-0.09	No sex bias	2.73	Male biased	AGAP006506	AGAP006506-RA	AGAP006506-PA	ENSF00000002403		2L:33171936..33172280	345	114					PF00013;PF00270			Ano only
25.2.10	0.37	No sex bias	-0.27	No sex bias	0.02	No sex bias	0.27	No sex bias	-0.93	Female biased	AGAP007953	AGAP007953-RA	AGAP007953-PA	ENSF00000000047		3R:3286454..3289226	2625	874	GO:0003676;GO:0005524;GO:0004386	nucleic acid binding;helicase activity;ATP binding	IPR011545;IPR002110;IPR001650;IPR007502;IPR011709;IPR014021;IPR014001;IPR003593	DEAD/DEAH box helicase, N-terminal;Ankyrin;Helicase, C-terminal;Helicase-associated region;Domain of unknown function DUF1605;Helicase superfamily 1 and 2 ATP-binding;DEAD-like helicases, N-terminal;AAA+ ATPase, core	PF00270	ortholog_one2one		Ano:Ae
25.2.11	0.13	No sex bias							0.97	Male biased	AGAP010406	AGAP010406-RA	AGAP010406-PA	ENSF00000000227		3L:2787330..2789650	2115	697	GO:0003677;GO:0006260;GO:0005664;GO:0006270	DNA binding;nuclear origin of replication recognition complex;DNA replication;DNA replication initiation	IPR010748	Origin recognition complex subunit 3, N-terminal	PF00271;PF04408;PF07717	ortholog_one2one	ortholog_one2one	Ano:Ae:Dm
25.2.12	0.11	No sex bias	0.22	No sex bias	0.36	No sex bias	0.6	No sex bias	1.01	Male biased	AGAP007950	AGAP007950-RA	AGAP007950-PA	ENSF00000002707		3R:3274310..3275122	698	109					PF00271;PF04408;PF07717	ortholog_one2one	ortholog_one2one	Ano:Ae:Dm
25.2.5	-0.26	No sex bias	-0.33	No sex bias	-0.11	No sex bias	-0.49	No sex bias	1.45	Male biased	AGAP006504	AGAP006504-RA	AGAP006504-PA	ENSF00000001424		2L:33166023..33166853	831	173					PF05511			Ano only
25.3.8	0.13	No sex bias	0.23	No sex bias	0.49	No sex bias	0.34	No sex bias	-1.27	Female biased	AGAP007939	AGAP007939-RA	AGAP007939-PA	ENSF00000002156		3R:3218295..3222113	2671	842	GO:0005975;GO:0030170;GO:0004645;GO:0008184	phosphorylase activity;carbohydrate metabolic process;glycogen phosphorylase activity;pyridoxal phosphate binding	IPR000811	Glycosyl transferase, family 35	PF00400	ortholog_one2one	ortholog_one2one	Ano:Ae:Dm
25.4.12	0.18	No sex bias	-0.14	No sex bias	0.13	No sex bias	0.24	No sex bias	1.71	Male biased	AGAP007940	AGAP007940-RA	AGAP007940-PA	ENSF00000000225		3R:3223455..3224647	722	218	GO:0005783;GO:0042048	endoplasmic reticulum;olfactory behavior	IPR001425;IPR003388	Bacterial rhodopsin;Reticulon		ortholog_one2one	ortholog_one2one	Ano:Ae:Dm
25.4.4	0.47	No sex bias	0.03	No sex bias	0.14	No sex bias	0.67	No sex bias	1.39	Male biased	AGAP007942	AGAP007942-RA	AGAP007942-PA	ENSF00000000329		3R:3231283..3241010	1535	448	GO:0016020;GO:0006810;GO:0005215;GO:0008021;GO:0005515;GO:0048488;GO:0050803;GO:0008345;GO:0007317	transporter activity;protein binding;transport;regulation of pole plasm oskar mRNA localization;synaptic vesicle;larval locomotory behavior;membrane;synaptic vesicle endocytosis;regulation of synapse structure and activity	IPR001565;IPR000008	Synaptotagmin;C2 calcium-dependent membrane targeting	PF00653	ortholog_one2one	ortholog_one2one	Ano:Ae:Dm
25.5.12	0.41	No sex bias	0.16	No sex bias	0.29	No sex bias			-1.07	Female biased	AGAP007897	AGAP007897-RA	AGAP007897-PA	ENSF00000000743		3R:2572252..2573249	918	305	GO:0016021;GO:0016740;GO:0004659;GO:0009234	prenyltransferase activity;menaquinone biosynthetic process;integral to membrane;transferase activity	IPR000537	UbiA prenyltransferase	PF02020	ortholog_one2one	ortholog_one2one	Ano:Ae:Dm
25.5.8	-0.08	No sex bias	0.21	No sex bias	0.1	No sex bias	-0.12	No sex bias	-1.54	Female biased	AGAP000399	AGAP000399-RA	AGAP000399-PA	ENSF00000000096		X:7252741..7270283	1514	374	GO:0003676;GO:0000166	nucleotide binding;nucleic acid binding	IPR000104;IPR002952;IPR000504	Antifreeze protein, type I;Eggshell protein;RNA-binding region RNP-1 (RNA recognition motif)	PF01762		ortholog_one2many	Ano:Dm
25.6.12	-0.03	No sex bias	0.05	No sex bias	-0.01	No sex bias	-0.32	No sex bias	0.97	Male biased	AGAP007947	AGAP007947-RA	AGAP007947-PA	ENSF00000000388		3R:3255754..3263635	852	283	GO:0008270;GO:0003676;GO:0005622	nucleic acid binding;intracellular;zinc ion binding	IPR007087;IPR007086;IPR004119;IPR003656;IPR003604	Zinc finger, C2H2-type;Zinc finger, C2H2-subtype;Protein of unknown function DUF227;Zinc finger, BED-type predicted;Zinc finger, U1-type	PF02434	ortholog_one2many		Ano:Ae
25.6.5	-0.18	No sex bias	-0.07	No sex bias	-0.24	No sex bias	-0.11	No sex bias	1.68	Male biased	AGAP009729	AGAP009729-RA	AGAP009729-PA	ENSF00000000672		3R:41853237..41853793	483	160			IPR003072	Orphan nuclear receptor, NOR1 type	PF00001	ortholog_one2one	ortholog_one2one	Ano:Ae:Dm
25.6.8	0.11	No sex bias	0	No sex bias	0.21	No sex bias	0.23	No sex bias	-1.2	Female biased	AGAP007886	AGAP007886-RA	AGAP007886-PA	ENSF00000000329		3R:2472343..2474568	767	123					PF02838;PF00728	ortholog_one2one	ortholog_one2one	Ano:Ae:Dm
25.7.8	-0.29	No sex bias	0.02	No sex bias	0.39	No sex bias	0.2	No sex bias	1.27	Male biased	AGAP007922	AGAP007922-RA	AGAP007922-PA	ENSF00000000743		3R:2838172..2838815	562	130					PF00907	ortholog_one2one	ortholog_one2one	Ano:Ae:Dm
25.8.10	-0.18	No sex bias	-0.35	No sex bias	-0.36	No sex bias	-0.15	No sex bias	-1.36	Female biased	AGAP004063	AGAP004063-RA	AGAP004063-PA	ENSF00000000287		2R:49276093..49277067	880	263	GO:0006357;GO:0016455;GO:0000119;GO:0048813;GO:0007517;GO:0003713	mediator complex;transcription coactivator activity;regulation of transcription from RNA polymerase II promoter;muscle development;RNA polymerase II transcription mediator activity;dendrite morphogenesis			PF01063	ortholog_one2one	ortholog_one2one	Ano:Ae:Dm
25.8.2	0.26	No sex bias	0.06	No sex bias	0.37	No sex bias	0.3	No sex bias	-1.75	Female biased	AGAP009743	AGAP009743-RA	AGAP009743-PA	ENSF00000001947		3R:42068389..42071231	2491	797	GO:0016787;GO:0006388;GO:0016891	tRNA splicing;hydrolase activity;"endoribonuclease activity, producing 5'-phosphomonoesters"	IPR001279	Beta-lactamase-like	PF07647;PF00536;PF00017	ortholog_one2one	ortholog_one2one	Ano:Ae:Dm
25.8.5	0.25	No sex bias	0.06	No sex bias	-0.16	No sex bias	0.13	No sex bias	-1.62	Female biased	AGAP007926	AGAP007926-RA	AGAP007926-PA	ENSF00000000805		3R:2917078..2919269	2109	636			IPR008429	Cleft lip and palate transmembrane 1		ortholog_one2one	ortholog_one2one	Ano:Ae:Dm
25.8.7	0.31	No sex bias	-0.05	No sex bias	0.05	No sex bias	0.23	No sex bias	-1.36	Female biased	AGAP007966	AGAP007966-RA	AGAP007966-PA	ENSF00000000269		3R:3386506..3387935	1053	297	GO:0016020;GO:0016787;GO:0046872;GO:0006810;GO:0006811;GO:0015078;GO:0015992;GO:0016469;GO:0015986;GO:0046933;GO:0046961;GO:0006754;GO:0045261;GO:0006911;GO:0005811	lipid particle;ATP biosynthetic process;transport;ion transport;"phagocytosis, engulfment";hydrogen ion transmembrane transporter activity;ATP synthesis coupled proton transport;proton transport;membrane;proton-transporting two-sector ATPase complex;hydrolase activity;"proton-transporting ATP synthase complex, catalytic core F(1)";metal ion binding;"hydrogen ion transporting ATP synthase activity…	IPR000131	ATPase, F1 complex, gamma subunit	PF03114;PF00018;PF07653	ortholog_one2one	ortholog_one2one	Ano:Ae:Dm
26.1.12	0.37	No sex bias	0.15	No sex bias	0.41	No sex bias			-1.05	Female biased	AGAP007765	AGAP007765-RA	AGAP007765-PA	ENSF00000000326		3R:498070..500928	1791	459			IPR006571	TLDc	PF02214	ortholog_one2one	ortholog_one2one	Ano:Ae:Dm
26.1.3	-0.08	No sex bias	0	No sex bias	0.29	No sex bias	0.12	No sex bias	-1.02	Female biased	AGAP007894	AGAP007894-RA	AGAP007894-PA	ENSF00000000778		3R:2560923..2563317	2214	737	GO:0005525;GO:0000166;GO:0003924	nucleotide binding;GTPase activity;GTP binding	IPR000795;IPR004161;IPR000640	Protein synthesis factor, GTP-binding;Translation elongation factor EFTu/EF1A, domain 2;Translation elongation factor EFG/EF2, C-terminal	PF00651;PF07707;PF08005	ortholog_one2many	ortholog_one2one	Ano:Ae:Dm
26.2.11	0.06	No sex bias	-0.04	No sex bias	-0.12	No sex bias	0.45	No sex bias	0.83	Male biased	AGAP010417	AGAP010417-RA	AGAP010417-PA	ENSF00000000026		3L:2989771..3002312	2127	605			IPR001440;IPR013026	Tetratricopeptide TPR_1;Tetratricopeptide region		ortholog_one2one		Ano:Ae
26.2.3	-0.23	No sex bias	0.48	No sex bias					-4.76	Female biased	AGAP007959	AGAP007959-RA	AGAP007959-PA	ENSF00000012899		3R:3317913..3318990	1003	220					PF01435			Ano only
26.2.5	-0.23	No sex bias	0.04	No sex bias	0.3	No sex bias	-0.41	No sex bias	-1.24	Female biased	AGAP007906	AGAP007906-RA	AGAP007906-PA	ENSF00000000912		3R:2639446..2639682	237	78			IPR002350;IPR001239;IPR011497	Proteinase inhibitor I1, Kazal;Proteinase inhibitor I1, Kazal metazoa;Protease inhibitor, Kazal-type	PF00028	ortholog_one2many		Ano:Ae
26.3.8	0.42	No sex bias	-0.11	No sex bias	0.32	No sex bias			-1.67	Female biased	AGAP009624	AGAP009624-RA	AGAP009624-PA	ENSF00000000164		3R:37158851..37163330	2110	629	GO:0003824;GO:0003883;GO:0006221	catalytic activity;CTP synthase activity;pyrimidine nucleotide biosynthetic process	IPR012998;IPR004468;IPR000991	Glutamine amidotransferase, class I, active site;CTP synthase;Glutamine amidotransferase class-I	PF00036	ortholog_one2one	ortholog_one2one	Ano:Ae:Dm
26.3.9	0.05	No sex bias	-0.18	No sex bias	0.04	No sex bias	0.09	No sex bias	0.95	Male biased	AGAP010392	AGAP010392-RA	AGAP010392-PA	ENSF00000000401		3L:2596885..2599728	1126	325	GO:0005509;GO:0006325;GO:0009047;GO:0005700	calcium ion binding;polytene chromosome;establishment and/or maintenance of chromatin architecture;"dosage compensation, by hyperactivation of X chromosome"	IPR002048;IPR000533;IPR008080	Calcium-binding EF-hand;Tropomyosin;Parvalbumin		ortholog_one2one	ortholog_one2one	Ano:Ae:Dm
26.4.12	0.43	No sex bias	-0.09	No sex bias	0.13	No sex bias	0.21	No sex bias	-1.54	Female biased	AGAP010420	AGAP010420-RA	AGAP010420-PA	ENSF00000002998		3L:3012475..3016164	3255	1052	GO:0006412;GO:0005524;GO:0000166;GO:0004812;GO:0004832;GO:0006418;GO:0006438;GO:0016874	nucleotide binding;aminoacyl-tRNA ligase activity;valine-tRNA ligase activity;ATP binding;translation;tRNA aminoacylation for protein translation;valyl-tRNA aminoacylation;ligase activity	IPR001412;IPR002303;IPR002300;IPR015413;IPR013155	Aminoacyl-tRNA synthetase, class I;Valyl-tRNA synthetase, class Ia;Aminoacyl-tRNA synthetase, class Ia;tRNA synthetase class I (M);tRNA synthetase, valyl/leucyl, anticodon-binding	PF00036	ortholog_one2one	ortholog_one2one	Ano:Ae:Dm
26.4.2	-0.16	No sex bias	-0.25	No sex bias	-0.14	No sex bias	-0.3	No sex bias	0.91	Male biased	AGAP009665	AGAP009665-RA	AGAP009665-PA	ENSF00000000480		3R:37901095..37902341	933	205					PF00648;PF01067	ortholog_one2one	ortholog_one2one	Ano:Ae:Dm
26.4.7	1.06	Male biased	0.07	No sex bias							AGAP007813	AGAP007813-RA	AGAP007813-PA	ENSF00000000541		3R:1326833..1327879	981	235			IPR002110	Ankyrin	PF00307;PF00402	ortholog_one2one	ortholog_one2one	Ano:Ae:Dm
26.5.2	0.54	No sex bias	0.02	No sex bias	0.4	No sex bias	0.3	No sex bias	-1.68	Female biased	AGAP010429	AGAP010429-RA	AGAP010429-PA	ENSF00000000862		3L:3189363..3192278	2011	659	GO:0006118;GO:0006810;GO:0016491;GO:0050660;GO:0016627;GO:0006099	tricarboxylic acid cycle;electron transport;transport;oxidoreductase activity;"oxidoreductase activity, acting on the CH-CH group of donors";FAD binding	IPR003952;IPR013027;IPR001100;IPR003953;IPR004112	Fumarate reductase/succinate dehydrogenase, FAD-b;FAD-dependent pyridine nucleotide-disulphide oxido;Pyridine nucleotide-disulphide oxidoreductase, cl;Fumarate reductase/succinate dehydrogenase flavop	PF00194	ortholog_one2many	ortholog_one2one	Ano:Ae:Dm
26.5.3	-0.4	No sex bias	-0.18	No sex bias	-0.1	No sex bias	0.28	No sex bias	1.17	Male biased	AGAP009630	AGAP009630-RA	AGAP009630-PA	ENSF00000000069		3R:37327033..37329264	1233	410	GO:0005515	protein binding	IPR003993;IPR001478	Treacher Collins syndrome protein Treacle;PDZ/DHR/GLGF	PF00194			Ano only
26.5.8	-0.28	No sex bias	-0.57	No sex bias	0.04	No sex bias	-0.04	No sex bias	2.15	Male biased	AGAP010405	AGAP010405-RA	AGAP010405-PA	ENSF00000000651		3L:2785691..2786934	868	146	GO:0003677;GO:0003700;GO:0005634;GO:0006355;GO:0043565;GO:0046983;GO:0048102;GO:0035071	DNA binding;transcription factor activity;nucleus;"regulation of transcription, DNA-dependent";salivary gland cell autophagic cell death;sequence-specific DNA binding;protein dimerization activity;autophagic cell death	IPR004826;IPR004827	Maf transcription factor;Basic-leucine zipper (bZIP) transcription factor	PF00194	ortholog_one2one	ortholog_one2one	Ano:Ae:Dm
26.6.2	0.29	No sex bias	0.15	No sex bias	-0.58	No sex bias			-1.39	Female biased	AGAP000856	AGAP000856-RA	AGAP000856-PA	ENSF00000000848		X:15786439..15788452	1612	468	GO:0005622;GO:0003824;GO:0008152;GO:0016491;GO:0050660;GO:0003725;GO:0008033	double-stranded RNA binding;catalytic activity;intracellular;tRNA processing;metabolic process;oxidoreductase activity;FAD binding	IPR001269;IPR001159	Dihydrouridine synthase, DuS;Double-stranded RNA binding	PF02244;PF00246	ortholog_one2one	ortholog_one2one	Ano:Ae:Dm
26.7.3	0.11	No sex bias	0.15	No sex bias	0.05	No sex bias	-0.18	No sex bias	-1.4	Female biased	AGAP002687	AGAP002687-RA	AGAP002687-PA	ENSF00000000087		2R:25620254..25624299	3755	1203	GO:0003676;GO:0005524;GO:0004386;GO:0008026	nucleic acid binding;helicase activity;ATP binding;ATP-dependent helicase activity	IPR002464;IPR001650;IPR007502;IPR011709;IPR014021;IPR014001;IPR003593	ATP-dependent helicase, DEAH-box;Helicase, C-terminal;Helicase-associated region;Domain of unknown function DUF1605;Helicase superfamily 1 and 2 ATP-binding;DEAD-like helicases, N-terminal;AAA+ ATPase, core	PF00069	ortholog_one2one	ortholog_one2one	Ano:Ae:Dm
26.7.4	0.18	No sex bias	0.06	No sex bias	-0.08	No sex bias	0.03	No sex bias	-1.33	Female biased	AGAP009658	AGAP009658-RA	AGAP009658-PA	ENSF00000013178		3R:37654304..37658219	3765	169					PF00069			Ano only
26.7.9	0.15	No sex bias	-0.18	No sex bias	0.07	No sex bias	-0.12	No sex bias	-1.77	Female biased	AGAP002684	AGAP002684-RA	AGAP002684-PA	ENSF00000000912		2R:25611523..25614217	2286	649	GO:0006364;GO:0030688	rRNA processing;"nucleolar preribosome, small subunit precursor"	IPR010301	Nucleolar, Nop52	PF00656	ortholog_one2one	ortholog_one2one	Ano:Ae:Dm
26.8.10	-0.43	No sex bias	-0.5	No sex bias	-0.27	No sex bias	0.01	No sex bias	0.84	Male biased	AGAP000851	AGAP000851-RA	AGAP000851-PA	ENSF00000000227		X:15724065..15725189	894	110	GO:0006118;GO:0004129;GO:0005740;GO:0005811	cytochrome-c oxidase activity;mitochondrial envelope;lipid particle;electron transport	IPR001349	Cytochrome c oxidase, subunit VIa	PF00656	ortholog_one2many	ortholog_one2one	Ano:Ae:Dm
26.8.11	0.19	No sex bias	0.05	No sex bias	-0.2	No sex bias	0.23	No sex bias	-0.9	Female biased	AGAP000818	AGAP000818-RA	AGAP000818-PA	ENSF00000000388		X:15240763..15242715	1596	531	GO:0006118;GO:0016020;GO:0046872;GO:0016491;GO:0005506;GO:0020037;GO:0004497	monooxygenase activity;iron ion binding;electron transport;membrane;oxidoreductase activity;heme binding;metal ion binding	IPR001128;IPR002401;IPR002403;IPR002402;IPR002397	Cytochrome P450;Cytochrome P450, E-class, group I;Cytochrome P450, E-class, group IV;Cytochrome P450, E-class, group II;Cytochrome P450, B-class	PF00656			Ano only
26.8.4			-0.1	No sex bias	0.13	No sex bias	-0.01	No sex bias	-2.5	Female biased	AGAP007784	AGAP007784-RA	AGAP007784-PA	ENSF00000000152		3R:833195..836343	2441	771	GO:0005739;GO:0003824;GO:0008152;GO:0016491;GO:0050662;GO:0006631;GO:0006635;GO:0003857;GO:0004300;GO:0016507;GO:0005811	catalytic activity;3-hydroxyacyl-CoA dehydrogenase activity;enoyl-CoA hydratase activity;mitochondrion;lipid particle;fatty acid metabolic process;fatty acid beta-oxidation;metabolic process;oxidoreductase activity;fatty acid beta-oxidation multienzyme complex;coenzyme binding	IPR001753;IPR006176;IPR006108	Enoyl-CoA hydratase/isomerase;3-hydroxyacyl-CoA dehydrogenase, NAD-binding;3-hydroxyacyl-CoA dehydrogenase, C-terminal	PF00112	ortholog_one2many	ortholog_one2one	Ano:Ae:Dm
27.1.10	-0.46	No sex bias	-0.23	No sex bias	-0.08	No sex bias	0.21	No sex bias	2.24	Male biased	AGAP007766	AGAP007766-RA	AGAP007766-PA	ENSF00000000156		3R:503170..505041	1020	323			IPR003347	Transcription factor jumonji/aspartyl beta-hydroxy	PF00324	ortholog_one2one	ortholog_one2one	Ano:Ae:Dm
27.1.11	-0.31	No sex bias	0.04	No sex bias	0.03	No sex bias	-0.02	No sex bias	1.87	Male biased	AGAP007793	AGAP007793-RA	AGAP007793-PA	ENSF00000000269		3R:1055606..1078310	1039	335			IPR005511;IPR013658	Senescence marker protein-30 (SMP-30);SMP-30/Gluconolaconase/LRE-like region	PF00324	ortholog_one2one	ortholog_many2many	Ano:Ae:Dm
27.1.2	-0.6	No sex bias	-0.16	No sex bias	0	No sex bias	-0.11	No sex bias	1.71	Male biased	AGAP009635	AGAP009635-RA	AGAP009635-PA	ENSF00000013174		3R:37367914..37368590	572	125			IPR000817	Prion protein			ortholog_many2many	Ano:Dm
27.1.6	-0.13	No sex bias	-0.08	No sex bias					-6.03	Female biased	AGAP005194	AGAP005194-RA	AGAP005194-PA	ENSF00000002843		2L:12168087..12169243	940	272	GO:0006508;GO:0008233;GO:0004252	serine-type endopeptidase activity;proteolysis;peptidase activity	IPR001254;IPR001314	Peptidase S1 and S6, chymotrypsin/Hap;Peptidase S1A, chymotrypsin	PF00134		ortholog_many2many	Ano:Dm
27.2.10	-0.38	No sex bias	0.05	No sex bias	-0.12	No sex bias	0.11	No sex bias	1.1	Male biased	AGAP007768	AGAP007768-RA	AGAP007768-PA	ENSF00000000225		3R:508114..508911	527	78	GO:0006118;GO:0004129	cytochrome-c oxidase activity;electron transport	IPR004204	Cytochrome c oxidase subunit VIc	PF02144	ortholog_one2one	ortholog_one2one	Ano:Ae:Dm
27.2.2	-0.21	No sex bias	0.19	No sex bias					-7.14	Female biased	AGAP005195	AGAP005195-RA	AGAP005195-PA	ENSF00000000927		2L:12171394..12172468	867	250	GO:0006508;GO:0004252	serine-type endopeptidase activity;proteolysis	IPR001254;IPR001314	Peptidase S1 and S6, chymotrypsin/Hap;Peptidase S1A, chymotrypsin	PF00515		ortholog_many2many	Ano:Dm
27.2.3	0.18	No sex bias	-0.06	No sex bias	-0.1	No sex bias	-0.02	No sex bias	-1.62	Female biased	AGAP007786	AGAP007786-RA	AGAP007786-PA	ENSF00000000269		3R:838035..840304	1817	370	GO:0005739;GO:0008152;GO:0006099;GO:0016616;GO:0004449	isocitrate dehydrogenase (NAD+) activity;mitochondrion;tricarboxylic acid cycle;metabolic process;"oxidoreductase activity, acting on the CH-OH group of donors, NAD or NADP as acceptor"	IPR001804	Isocitrate/isopropylmalate dehydrogenase	PF04049;PF00515	ortholog_one2one	ortholog_one2one	Ano:Ae:Dm
27.3.6	0.12	No sex bias	-0.07	No sex bias	0.03	No sex bias	0.02	No sex bias	-1.07	Female biased	AGAP005188	AGAP005188-RA	AGAP005188-PA	ENSF00000000250		2L:12140996..12147331	2449	676	GO:0016021;GO:0006810;GO:0005215	transporter activity;transport;integral to membrane	IPR011701	Major facilitator superfamily MFS_1		ortholog_one2many	ortholog_one2one	Ano:Ae:Dm
27.3.9	0.04	No sex bias	0.02	No sex bias	-0.09	No sex bias	-0.15	No sex bias	-0.82	Female biased	AGAP000831	AGAP000831-RA	AGAP000831-PA	ENSF00000000568		X:15375455..15376480	1026	341	GO:0031072;GO:0006457	protein folding;heat shock protein binding	IPR001623	Heat shock protein DnaJ, N-terminal	PF00027;PF00069	ortholog_one2one	ortholog_one2one	Ano:Ae:Dm
27.4.3	-0.08	No sex bias	0.26	No sex bias	0.34	No sex bias	-0.19	No sex bias	1.9	Male biased	AGAP009636	AGAP009636-RA	AGAP009636-PA	ENSF00000013175		3R:37386249..37387516	1210	98					PF03142		ortholog_one2one	Ano:Dm
27.4.4	-0.13	No sex bias	-0.38	No sex bias	-0.07	No sex bias	0.07	No sex bias	1.19	Male biased	AGAP005198	AGAP005198-RA	AGAP005198-PA	ENSF00000000439		2L:12189849..12191436	1447	416						ortholog_one2many	ortholog_one2one	Ano:Ae:Dm
27.4.5	-0.06	No sex bias	0.16	No sex bias	0.1	No sex bias	0.18	No sex bias	1.2	Male biased	AGAP000837	AGAP000837-RA	AGAP000837-PA	ENSF00000011935		X:15440824..15445353	1193	362					PF00654;PF00571			Ano only
27.5.11	0.27	No sex bias	-0.04	No sex bias	0.18	No sex bias	0.45	No sex bias	-1.56	Female biased	AGAP005209	AGAP005209-RA	AGAP005209-PA	ENSF00000000969		2L:12353162..12356183	2258	564	GO:0005524;GO:0016740;GO:0000166;GO:0016301;GO:0009058;GO:0004849	nucleotide binding;uridine kinase activity;ATP binding;biosynthetic process;kinase activity;transferase activity	IPR000764;IPR006082;IPR006083	Uridine kinase;Phosphoribulokinase;Phosphoribulokinase/uridine kinase	PF05679	ortholog_one2one	ortholog_one2one	Ano:Ae:Dm
27.5.6	0.2	No sex bias	0.2	No sex bias	-0.31	No sex bias	-0.68	No sex bias	-2.09	Female biased	AGAP007781	AGAP007781-RA	AGAP007781-PA	ENSF00000000784		3R:763333..768108	677	122	GO:0008190;GO:0045947;GO:0006950;GO:0006955;GO:0001558;GO:0006641;GO:0006979;GO:0042594;GO:0019731	regulation of cell growth;triacylglycerol metabolic process;response to stress;immune response;response to oxidative stress;eukaryotic initiation factor 4E binding;antibacterial humoral response;response to starvation;negative regulation of translational initiation	IPR008606	Eukaryotic translation initiation factor 4E bindin	PF00385;PF01393	ortholog_one2one	ortholog_one2one	Ano:Ae:Dm
27.5.8	-0.04	No sex bias	-0.35	No sex bias					-4.21	Female biased	AGAP007767	AGAP007767-RA	AGAP007767-PA	ENSF00000012877		3R:505059..507187	1560	368	GO:0003677;GO:0005634;GO:0006355	DNA binding;nucleus;"regulation of transcription, DNA-dependent"	IPR004827;IPR011700	Basic-leucine zipper (bZIP) transcription factor;Basic leucine zipper	PF00385;PF00176;PF00271;PF02818;PF07533	ortholog_one2one		Ano:Ae
27.5.9	-0.35	No sex bias	-0.19	No sex bias	0.03	No sex bias	0.16	No sex bias	1.57	Male biased	AGAP000862	AGAP000862-RA	AGAP000862-PA	ENSF00000003327		X:15871050..15874446	3282	926	GO:0004553;GO:0005975	hydrolase activity, hydrolyzing O-glycosyl compounds;carbohydrate metabolic process	IPR000322	Glycoside hydrolase, family 31	PF00385;PF00176;PF00271;PF02818;PF07533	ortholog_one2many	ortholog_one2one	Ano:Ae:Dm
27.6.3	0.25	No sex bias	-0.07	No sex bias	-0.14	No sex bias	0.2	No sex bias	-2.48	Female biased	AGAP005211	AGAP005211-RA	AGAP005211-PA	ENSF00000000969		2L:12358996..12360867	1736	553	GO:0046872;GO:0003824;GO:0008152;GO:0005506;GO:0051536	catalytic activity;iron ion binding;metabolic process;metal ion binding;iron-sulfur cluster binding	IPR013848;IPR007197;IPR002792;IPR006638	Protein of unknown function UPF0004, N-terminal;Radical SAM;Deoxyribonuclease/rho motif-related TRAM;Elongator protein 3/MiaB/NifB	PF03027	ortholog_one2one	ortholog_one2one	Ano:Ae:Dm
27.6.7	0.85	Male biased	0.45	No sex bias							AGAP008091	AGAP008091-RA	AGAP008091-PA	ENSF00000000344	CLIPE1	3R:5402794..5405485	1684	542	GO:0006508;GO:0004252	serine-type endopeptidase activity;proteolysis	IPR001314;IPR004019;IPR001254;IPR000694	Peptidase S1A, chymotrypsin;YLP motif;Peptidase S1 and S6, chymotrypsin/Hap;Proline-rich region		ortholog_one2many	ortholog_one2one	Ano:Ae:Dm
27.7.10	0.05	No sex bias	-0.04	No sex bias	-0.4	No sex bias			-1.78	Female biased	AGAP008096	AGAP008096-RA	AGAP008096-PA	ENSF00000000372		3R:5636563..5638431	1743	580	GO:0016787;GO:0004767;GO:0006685	sphingomyelin phosphodiesterase activity;sphingomyelin catabolic process;hydrolase activity	IPR004843;IPR008139	Metallophosphoesterase;Saposin B	PF01394;PF09268;PF00637	ortholog_one2many	ortholog_many2many	Ano:Ae:Dm
27.7.12	-0.05	No sex bias	0.15	No sex bias	0.44	No sex bias			1.17	Male biased	AGAP005805	AGAP005805-RA	AGAP005805-PA	ENSF00000002314		2L:21358697..21360461	1566	521	GO:0005515	protein binding	IPR001611;IPR003590	Leucine-rich repeat;Leucine-rich repeat, ribonuclease inhibitor subty	PF07521	ortholog_one2one	ortholog_one2many	Ano:Ae:Dm
27.7.7	1.17	Male biased									AGAP008137	AGAP008137-RA	AGAP008137-PA	ENSF00000003533		3R:6072912..6087054	4219	1192	GO:0016021;GO:0016020;GO:0008158;GO:0030301;GO:0007591;GO:0016125	molting cycle, chitin-based cuticle;hedgehog receptor activity;membrane;integral to membrane;sterol metabolic process;cholesterol transport	IPR003392;IPR000731	Patched;Sterol-sensing 5TM box	PF00241	ortholog_one2one	ortholog_one2one	Ano:Ae:Dm
27.7.8	0.16	No sex bias	-0.28	No sex bias	0	No sex bias	-0.02	No sex bias	-2.7	Female biased	AGAP005802	AGAP005802-RA	AGAP005802-PA	ENSF00000000523		2L:21199038..21200529	1091	261	GO:0005622;GO:0003723;GO:0003735;GO:0005840;GO:0006412;GO:0019843;GO:0030529	RNA binding;structural constituent of ribosome;intracellular;ribosome;translation;rRNA binding;ribonucleoprotein complex	IPR002171	Ribosomal protein L2	PF00089	ortholog_one2one	ortholog_one2one	Ano:Ae:Dm
27.8.4	0.4	No sex bias	-0.15	No sex bias	-0.22	No sex bias			-1.12	Female biased	AGAP003540	AGAP003540-RA	AGAP003540-PA	ENSF00000000738		2R:39337699..39341343	3546	1181			IPR000533;IPR002957;IPR000354;IPR013253	Tropomyosin;Keratin, type I;Involucrin repeat;Kinetochore Spc7	PF05983			Ano only
27.8.5	0.12	No sex bias	-0.06	No sex bias	-0.02	No sex bias	0.05	No sex bias	-0.89	Female biased	AGAP005212	AGAP005212-RA	AGAP005212-PA	ENSF00000000387		2L:12361038..12363355	2245	709			IPR005113;IPR001194;IPR005112	uDENN;DENN;dDENN	PF00168		ortholog_one2one	Ano:Dm
28.1.1	-0.08	No sex bias	-0.12	No sex bias	0.04	No sex bias	0.07	No sex bias	0.82	Male biased	AGAP005202	AGAP005202-RB;AGAP005202-RA	AGAP005202-PB;AGAP005202-PA	ENSF00000000080		2L:12198718..12199834	972;1100	109	GO:0008270;GO:0046872;GO:0005515;GO:0006512;GO:0006508;GO:0008283;GO:0004842;GO:0019005;GO:0016567	ubiquitin-protein ligase activity;protein binding;proteolysis;ubiquitin cycle;zinc ion binding;cell proliferation;protein ubiquitination;SCF ubiquitin ligase complex;metal ion binding	IPR001841	Zinc finger, RING-type	PF06244	ortholog_one2one	ortholog_one2many	Ano:Ae:Dm
28.1.3	-0.46	No sex bias	-0.08	No sex bias					-2.63	Female biased	AGAP005196	AGAP005196-RA	AGAP005196-PA	ENSF00000000927		2L:12176816..12178137	1115	264	GO:0006508;GO:0008233;GO:0016787;GO:0004252	serine-type endopeptidase activity;proteolysis;peptidase activity;hydrolase activity	IPR001254;IPR001314	Peptidase S1 and S6, chymotrypsin/Hap;Peptidase S1A, chymotrypsin			ortholog_many2many	Ano:Dm
28.1.6	-0.1	No sex bias	-0.15	No sex bias	-0.36	No sex bias	-0.13	No sex bias	0.88	Male biased	AGAP005218	AGAP005218-RA	AGAP005218-PA	ENSF00000000971		2L:12430445..12431915	1223	343	GO:0008270;GO:0005622	intracellular;zinc ion binding	IPR001876	Zinc finger, RanBP2-type		ortholog_one2one	ortholog_one2one	Ano:Ae:Dm
28.1.9			0.15	No sex bias	0.04	No sex bias	-0.14	No sex bias	-2.42	Female biased	AGAP005221	AGAP005221-RA	AGAP005221-PA	ENSF00000000230		2L:12501101..12503861	2638	824			IPR001678	Bacterial Fmu (Sun)/eukaryotic nucleolar NOL1/Nop2	PF00313	ortholog_one2one	ortholog_one2one	Ano:Ae:Dm
28.2.5	0.27	No sex bias	-0.08	No sex bias	-0.08	No sex bias	-0.28	No sex bias	-2.03	Female biased	AGAP003517	AGAP003517-RA	AGAP003517-PA	ENSF00000000065		2R:39071095..39073138	1877	590	GO:0006412;GO:0005524;GO:0000166;GO:0004812;GO:0005737;GO:0016874;GO:0004826;GO:0006432	nucleotide binding;aminoacyl-tRNA ligase activity;phenylalanine-tRNA ligase activity;ATP binding;cytoplasm;translation;phenylalanyl-tRNA aminoacylation;ligase activity	IPR005146;IPR005147	B3/4;tRNA synthetase, B5	PF00595	ortholog_one2one	ortholog_one2one	Ano:Ae:Dm
28.3.6	0.19	No sex bias	-0.08	No sex bias	0.13	No sex bias	0.17	No sex bias	-1.05	Female biased	AGAP005197	AGAP005197-RA	AGAP005197-PA	ENSF00000000815		2L:12185669..12186929	1261	152	GO:0006464;GO:0006512;GO:0019787;GO:0016874;GO:0007409;GO:0007629;GO:0007412;GO:0008594;GO:0007630	protein modification process;ubiquitin cycle;axonogenesis;axon target recognition;flight behavior;jump response;photoreceptor cell morphogenesis;ligase activity;small conjugating protein ligase activity	IPR000608	Ubiquitin-conjugating enzyme, E2	PF01399	ortholog_one2many	ortholog_one2many	Ano:Ae:Dm
28.3.7	0.1	No sex bias	-0.06	No sex bias	0.18	No sex bias	-0.13	No sex bias	-1.65	Female biased	AGAP003545	AGAP003545-RA	AGAP003545-PA	ENSF00000000459		2R:39362515..39364190	1412	407	GO:0048477;GO:0007281;GO:0007616;GO:0007359;GO:0043488	germ cell development;posterior abdomen determination;long-term memory;regulation of mRNA stability;oogenesis			PF03932	ortholog_one2one	ortholog_one2one	Ano:Ae:Dm
28.4.12	-0.28	No sex bias	-0.14	No sex bias	0.05	No sex bias	0.01	No sex bias	0.94	Male biased	AGAP003553	AGAP003553-RA	AGAP003553-PA	ENSF00000000616		2R:39452027..39453046	758	218	GO:0016021;GO:0006810	transport;integral to membrane	IPR000348;IPR009038	emp24/gp25L/p24;GOLD	PF02793;PF00002	ortholog_one2one	ortholog_one2many	Ano:Ae:Dm
28.4.2	0.04	No sex bias	0.24	No sex bias	-0.05	No sex bias	0.21	No sex bias	1.59	Male biased	AGAP003542	AGAP003542-RA	AGAP003542-PA	ENSF00000000014		2R:39354969..39356653	1301	420	GO:0003824	catalytic activity	IPR000639;IPR003089;IPR002410;IPR000073	Epoxide hydrolase;Alpha/beta hydrolase;Peptidase S33, prolyl aminopeptidase;Alpha/beta hydrolase fold-1		ortholog_one2one		Ano:Ae
28.4.7	1	Male biased	0.4	No sex bias	0.16	No sex bias	0.12	No sex bias	-2.22	Female biased	AGAP003541	AGAP003541-RA	AGAP003541-PA	ENSF00000001102		2R:39348411..39350723	1389	462	GO:0005525;GO:0006412;GO:0000166;GO:0005737;GO:0003924;GO:0003746;GO:0006414	nucleotide binding;translation elongation factor activity;GTPase activity;GTP binding;cytoplasm;translation;translational elongation	IPR002086;IPR000795;IPR004161;IPR004160	Aldehyde dehydrogenase;Protein synthesis factor, GTP-binding;Translation elongation factor EFTu/EF1A, domain 2;Translation elongation factor EFTu/EF1A, C-termin	PF01147		ortholog_one2one	Ano:Dm
28.4.9			0.03	No sex bias	0.24	No sex bias	-0.53	No sex bias	-3.03	Female biased	AGAP008163	AGAP008163-RA	AGAP008163-PA	ENSF00000000791		3R:6279781..6280167	387	128	GO:0030529;GO:0042254;GO:0007399	nervous system development;ribonucleoprotein complex;ribosome biogenesis and assembly	IPR004037;IPR002415;IPR000948;IPR004038	Ribosomal protein L7AE;High mobility group-like nuclear protein;Ribosomal protein HS6;Ribosomal protein L7Ae/L30e/S12e/Gadd45	PF02845	ortholog_one2one	ortholog_one2one	Ano:Ae:Dm
28.5.3	-0.06	No sex bias	0.04	No sex bias					2.42	Male biased	AGAP008109	AGAP008109-RA	AGAP008109-PA	ENSF00000000604		3R:5819435..5820655	1063	267	GO:0005576	extracellular region	IPR002413;IPR001283;IPR014044	Ves allergen;Allergen V5/Tpx-1 related;SCP-like extracellular	PF00379	ortholog_one2many	ortholog_many2many	Ano:Ae:Dm
28.5.4	-0.14	No sex bias	0.02	No sex bias	0.12	No sex bias	0.29	No sex bias	2.12	Male biased	AGAP008116	AGAP008116-RA	AGAP008116-PA	ENSF00000012923		3R:5871547..5872482	752	190					PF00379	ortholog_one2one		Ano:Ae
28.5.8	-0.1	No sex bias	-0.02	No sex bias	0.14	No sex bias	0.08	No sex bias	1.43	Male biased	AGAP010298	AGAP010298-RA	AGAP010298-PA	ENSF00000000798		3R:52656018..52657280	1039	232	GO:0016469;GO:0015986;GO:0046933;GO:0046961	ATP synthesis coupled proton transport;proton-transporting two-sector ATPase complex;"hydrogen ion transporting ATP synthase activity, rotational mechanism";"hydrogen ion transporting ATPase activity, rotational mechanism"	IPR002699	ATPase, V1/A1 complex, subunit D	PF00379	ortholog_one2one	ortholog_one2many	Ano:Ae:Dm
28.6.3	0.28	No sex bias	0.34	No sex bias	-0.41	No sex bias			-1.24	Female biased	AGAP008118	AGAP008118-RA	AGAP008118-PA	ENSF00000001700		3R:5886695..5904286	1970	505	GO:0005524;GO:0006468;GO:0016740;GO:0000166;GO:0004672;GO:0016301;GO:0004674;GO:0016321;GO:0051299;GO:0051225;GO:0000077;GO:0007050	DNA damage checkpoint;nucleotide binding;protein kinase activity;protein serine/threonine kinase activity;ATP binding;protein amino acid phosphorylation;cell cycle arrest;kinase activity;female meiosis chromosome segregation;transferase activity;spindle assembly;centrosome separation	IPR000719;IPR008271;IPR001245;IPR002290	Protein kinase;Serine/threonine protein kinase, active site;Tyrosine protein kinase;Serine/threonine protein kinase	PF00379	ortholog_one2many	ortholog_one2one	Ano:Ae:Dm
28.6.9	0.35	No sex bias			0.37	No sex bias	-0.31	No sex bias	-1.58	Female biased	AGAP009212	AGAP009212-RA	AGAP009212-PA	ENSF00000002003	SRPN6	3R:28811997..28818217	1790	494	GO:0004867	serine-type endopeptidase inhibitor activity	IPR000215	Proteinase inhibitor I4, serpin	PF00379	ortholog_one2one	ortholog_one2many	Ano:Ae:Dm
28.8.1	0.05	No sex bias	-0.33	No sex bias	0.16	No sex bias	-0.06	No sex bias	-1.27	Female biased	AGAP009234	AGAP009234-RA	AGAP009234-PA	ENSF00000000219		3R:29061168..29063911	1044	323	GO:0005622;GO:0006412;GO:0003746;GO:0006414	translation elongation factor activity;intracellular;translation;translational elongation	IPR001816;IPR000449;IPR014039	Translation elongation factor EFTs/EF1B;Ubiquitin-associated/Translation elongation facto;Translation elongation factor EFTs/EF1B, dimerisa		ortholog_one2one	ortholog_one2one	Ano:Ae:Dm
28.8.4	0.15	No sex bias	0.09	No sex bias	0.21	No sex bias	-0.15	No sex bias	-1.35	Female biased	AGAP008122	AGAP008122-RA	AGAP008122-PA	ENSF00000000743		3R:5906155..5907157	920	126	GO:0030529;GO:0016071	mRNA metabolic process;ribonucleoprotein complex	IPR001163;IPR006649	Like-Sm ribonucleoprotein, core;Like-Sm ribonucleoprotein, eukaryotic and archaea	PF03261	ortholog_one2one	ortholog_one2one	Ano:Ae:Dm
28.8.7	0.45	No sex bias	0.3	No sex bias	0.13	No sex bias	-0.08	No sex bias	-1.46	Female biased	AGAP002622	AGAP002622-RA	AGAP002622-PA	ENSF00000000384		2R:24272836..24276024	2051	586	GO:0016021;GO:0016020;GO:0006810;GO:0006811;GO:0005215;GO:0006814	transporter activity;transport;ion transport;sodium ion transport;membrane;integral to membrane	IPR001734	Na+/solute symporter		ortholog_one2one	ortholog_one2many	Ano:Ae:Dm
29.2.1	0.31	No sex bias	0.51	No sex bias	0.29	No sex bias	0.13	No sex bias	-1.36	Female biased	AGAP002608	AGAP002608-RA	AGAP002608-PA	ENSF00000000568		2R:23841788..23843072	996	308	GO:0016740;GO:0016301;GO:0004747;GO:0006014	ribokinase activity;D-ribose metabolic process;kinase activity;transferase activity	IPR002173;IPR002139;IPR011611	Carbohydrate kinase, PfkB;Ribokinase;PfkB	PF04193	ortholog_one2one	ortholog_one2many	Ano:Ae:Dm
29.2.10	-0.03	No sex bias	-0.08	No sex bias	-0.02	No sex bias			-3.42	Female biased	AGAP002594	AGAP002594-RA	AGAP002594-PA	ENSF00000000320		2R:23681022..23682487	1050	234	GO:0006810;GO:0005488	binding;transport	IPR002345;IPR003057;IPR002972;IPR002969;IPR002449;IPR003087;IPR000566	Lipocalin;Invertebrate colouration protein;Prostaglandin D synthase;Apolipoprotein D;Retinol-binding protein;Neutrophil gelatinase-associated lipocalin;Lipocalin-related protein and Bos/Can/Equ allergen	PF04193	ortholog_one2one		Ano:Ae
29.2.11	0.03	No sex bias	0.07	No sex bias	0.34	No sex bias	0.45	No sex bias	-1.1	Female biased	AGAP002626	AGAP002626-RA	AGAP002626-PA	ENSF00000000383		2R:24327090..24328465	1157	359	GO:0016021;GO:0008053	mitochondrial fusion;integral to membrane	IPR002610	Peptidase S54, rhomboid	PF08211;PF00383	ortholog_one2one	ortholog_one2one	Ano:Ae:Dm
29.3.10	-0.27	No sex bias	-0.63	No sex bias	-0.09	No sex bias	-0.33	No sex bias	-1.1	Female biased	AGAP002625	AGAP002625-RA	AGAP002625-PA	ENSF00000000555	CTL9	2R:24306434..24307559	1038	345	GO:0005529	sugar binding	IPR001304	C-type lectin	PF00067	ortholog_one2one	ortholog_one2one	Ano:Ae:Dm
29.4.12	-0.37	No sex bias	-0.24	No sex bias	-0.22	No sex bias	-0.02	No sex bias	0.9	Male biased	AGAP009134	AGAP009134-RA	AGAP009134-PA	ENSF00000000743		3R:26473759..26474429	521	122					PF00067	ortholog_one2one	ortholog_one2one	Ano:Ae:Dm
29.4.9	0.01	No sex bias	0.04	No sex bias	0.91	Male biased			-0.03	No sex bias	AGAP009129	AGAP009129-RA	AGAP009129-PA	ENSF00000001640		3R:26436117..26438228	1674	557			IPR000533	Tropomyosin	PF00067	ortholog_one2one	ortholog_one2one	Ano:Ae:Dm
29.6.5	0.07	No sex bias	0.54	No sex bias	-0.22	No sex bias	0.22	No sex bias	-1.76	Female biased	AGAP005143	AGAP005143-RA	AGAP005143-PA	ENSF00000001947		2L:10477353..10495460	2304	767	GO:0008270;GO:0005515	protein binding;zinc ion binding	IPR001841;IPR002867;IPR000694	Zinc finger, RING-type;Zinc finger, C6HC-type;Proline-rich region	PF00041	ortholog_one2many	ortholog_one2one	Ano:Ae:Dm
29.6.7	0.27	No sex bias	-0.09	No sex bias	-0.18	No sex bias			-0.84	Female biased	AGAP005106	AGAP005106-RA;AGAP005106-RB	AGAP005106-PA;AGAP005106-PB	ENSF00000012478;ENSF00000012479		2L:10154540..10167856	1771;1666	517;482					PF05783			Ano only
29.7.3	0.11	No sex bias	0.14	No sex bias	0.16	No sex bias	-0.21	No sex bias	-1.66	Female biased	AGAP004768	AGAP004768-RB;AGAP004768-RA	AGAP004768-PB;AGAP004768-PA	ENSF00000000383		2L:3288076..3322501	1551;1582	489			IPR001680	WD-40 repeat		ortholog_one2one	ortholog_one2one	Ano:Ae:Dm
29.7.8	-0.14	No sex bias	-0.06	No sex bias	0.12	No sex bias			1.84	Male biased	AGAP004784	AGAP004784-RA	AGAP004784-PA	ENSF00000000416		2L:3519838..3522515	2290	493			IPR000423;IPR001509;IPR013120;IPR004262	Flagellar protein FlgJ type-1;NAD-dependent epimerase/dehydratase;Male sterility C-terminal;Male sterility	PF01565;PF02913	ortholog_one2many	ortholog_one2many	Ano:Ae:Dm
29.8.10	0.13	No sex bias	0.32	No sex bias	0.12	No sex bias	-0.01	No sex bias	0.83	Male biased	AGAP006019	AGAP006019-RA	AGAP006019-PA	ENSF00000000462		2L:24773211..24775285	1848	615	GO:0003824;GO:0005975;GO:0043169	catalytic activity;carbohydrate metabolic process;cation binding	IPR006046;IPR006047;IPR006589	Glycoside hydrolase family 13;Glycosyl hydrolase, family 13, catalytic region;Glycosyl hydrolase, family 13, subfamily, catalyt	PF00169	ortholog_one2one		Ano:Ae
29.8.7	0.92	Male biased	0.25	No sex bias	-0.13	No sex bias	-0.07	No sex bias	-0.59	No sex bias	AGAP004769	AGAP004769-RA	AGAP004769-PA	ENSF00000002144		2L:3297616..3317823	1508	182	GO:0005525;GO:0007264;GO:0016020;GO:0000166	nucleotide binding;GTP binding;small GTPase mediated signal transduction;membrane	IPR001806;IPR013684;IPR013753;IPR003577;IPR003579;IPR003578;IPR002041	Ras GTPase;Miro-like;Ras;Ras small GTPase, Ras type;Ras small GTPase, Rab type;Ras small GTPase, Rho type;Ran GTPase		ortholog_one2one	ortholog_one2one	Ano:Ae:Dm
3.1.10	-0.18	No sex bias	-0.14	No sex bias	-0.33	No sex bias	-0.86	Female biased	1.01	Male biased	AGAP005725	AGAP005725-RA	AGAP005725-PA	ENSF00000000287	SCRB3	2L:19653010..19661879	1587	528	GO:0016020;GO:0007155	cell adhesion;membrane	IPR002159;IPR005429;IPR005428	CD36 antigen;Lysosome membrane protein II;Adhesion molecule CD36	PF00018;PF06920	ortholog_one2one	ortholog_one2one	Ano:Ae:Dm
3.1.12	-0.41	No sex bias	0.2	No sex bias	-0.04	No sex bias	-0.67	No sex bias	0.97	Male biased	AGAP012529	AGAP012529-RA	AGAP012529-PA	ENSF00000000401	GALE8;GALE9	UNKN:11588004..11588717	572	143	GO:0005529	sugar binding	IPR001079	Galectin, galactose-binding lectin	PF06920	ortholog_many2many		Ano:Ae
3.1.7	0.05	No sex bias	-0.21	No sex bias	0.08	No sex bias	0.09	No sex bias	1	Male biased	AGAP009839	AGAP009839-RA	AGAP009839-PA	ENSF00000000333		3R:44086477..44088125	1191	329	GO:0005515	protein binding	IPR000875;IPR001611;IPR003591	Cecropin;Leucine-rich repeat;Leucine-rich repeat, typical subtype	PF00106	ortholog_one2one	ortholog_one2one	Ano:Ae:Dm
3.2.3	0.1	No sex bias	0.15	No sex bias	-0.12	No sex bias	-0.96	Female biased	0.35	No sex bias	AGAP010816	AGAP010816-RA	AGAP010816-PA	ENSF00000000626	TEP3	3L:11215178..11220064	3854	1261	GO:0004866	endopeptidase inhibitor activity	IPR002890;IPR001599;IPR011626;IPR011627	Alpha-2-macroglobulin, N-terminal;Alpha-2-macroglobulin;A-macroglobulin complement component;A-macroglobulin receptor	PF00171	ortholog_many2many		Ano:Ae
3.4.7	0.63	No sex bias	0.23	No sex bias	0.57	No sex bias	0.38	No sex bias	-1.72	Female biased	AGAP001627	AGAP001627-RA	AGAP001627-PA	ENSF00000000872		2R:7014163..7019555	2210	497	GO:0016020;GO:0006810;GO:0006865;GO:0015171	transport;amino acid transport;amino acid transmembrane transporter activity;membrane	IPR004841	Amino acid permease-associated region	PF00070;PF07992;PF01180;PF00037	ortholog_one2one	ortholog_one2one	Ano:Ae:Dm
3.4.9	-0.06	No sex bias	-0.16	No sex bias	-0.06	No sex bias	0.1	No sex bias	1.23	Male biased	AGAP001561	AGAP001561-RA;AGAP001561-RB	AGAP001561-PA;AGAP001561-PB	ENSF00000000287		2R:6265512..6268016	1380;891	459;296	GO:0007186;GO:0016021;GO:0001584;GO:0004872	rhodopsin-like receptor activity;receptor activity;G-protein coupled receptor protein signaling pathway;integral to membrane	IPR000276	Rhodopsin-like GPCR superfamily	PF00743	ortholog_one2one	ortholog_one2one	Ano:Ae:Dm
3.5.2	0.18	No sex bias	-0.58	No sex bias	-1.07	Female biased			0.41	No sex bias	AGAP010819	AGAP010819-RA	AGAP010819-PA	ENSF00000000626	TEP10	3L:11291103..11295788	3936	1311	GO:0004866	endopeptidase inhibitor activity	IPR002890;IPR011625;IPR001599;IPR011626;IPR011627	Alpha-2-macroglobulin, N-terminal;Alpha-2-macroglobulin, N-terminal 2;Alpha-2-macroglobulin;A-macroglobulin complement component;A-macroglobulin receptor	PF01244	ortholog_many2many		Ano:Ae
3.5.4	-0.53	No sex bias	-0.67	No sex bias	-1.24	Female biased					AGAP010830	AGAP010830-RA	AGAP010830-PA	ENSF00000000626	TEP9	3L:11595534..11600216	3987	1328	GO:0004866	endopeptidase inhibitor activity	IPR002890;IPR011625;IPR001599;IPR011626;IPR011627	Alpha-2-macroglobulin, N-terminal;Alpha-2-macroglobulin, N-terminal 2;Alpha-2-macroglobulin;A-macroglobulin complement component;A-macroglobulin receptor	PF00930;PF00326	ortholog_many2many		Ano:Ae
3.5.5	-0.14	No sex bias	-0.6	No sex bias	-0.44	No sex bias	-0.17	No sex bias	1.16	Male biased	AGAP010833	AGAP010833-RA	AGAP010833-PA	ENSF00000003612	CLIPB14	3L:11652509..11654062	1225	389	GO:0006508;GO:0008233;GO:0016787;GO:0004252	serine-type endopeptidase activity;proteolysis;peptidase activity;hydrolase activity	IPR001827;IPR001254;IPR001314;IPR006604	Homeobox protein, antennapedia type;Peptidase S1 and S6, chymotrypsin/Hap;Peptidase S1A, chymotrypsin;Disulphide knot CLIP	PF00930;PF00326	ortholog_one2one		Ano:Ae
3.5.9	-0.16	No sex bias	-0.31	No sex bias	-1.7	Female biased	-1.52	Female biased	-1.32	Female biased	AGAP001621	AGAP001621-RA	AGAP001621-PA	ENSF00000000966		2R:6967712..6969590	1071	268			IPR011078;IPR001608	Predicted pyridoxal 5'-phosphate-dependent enzyme;Alanine racemase, N-terminal	PF00293	ortholog_one2one	ortholog_one2one	Ano:Ae:Dm
3.6.10	-0.54	No sex bias	-0.31	No sex bias	-0.38	No sex bias	-0.44	No sex bias	1.4	Male biased	AGAP007829	AGAP007829-RA	AGAP007829-PA	ENSF00000000972		3R:1494264..1499484	1758	585			IPR001611;IPR003591	Leucine-rich repeat;Leucine-rich repeat, typical subtype	PF00590			Ano only
3.6.7	0.2	No sex bias	0.33	No sex bias			-0.36	No sex bias	1.83	Male biased	AGAP005620	AGAP005620-RA	AGAP005620-PA	ENSF00000002807	DPT	2L:17932982..17933710	649	110	GO:0005576	extracellular region	IPR005521	Attacin, C-terminal region	PF03372	ortholog_one2one		Ano:Ae
3.6.9	-0.56	No sex bias	-0.21	No sex bias	-0.34	No sex bias	-0.41	No sex bias	1.04	Male biased	AGAP007411	AGAP007411-RA	AGAP007411-PA	ENSF00000000812	CTLMA1	2L:46354140..46354810	587	167	GO:0005529	sugar binding	IPR001304	C-type lectin	PF03178			Ano only
3.7.1	0.32	No sex bias	-0.19	No sex bias	-0.06	No sex bias	0.12	No sex bias	1.84	Male biased	AGAP007410	AGAP007410-RA	AGAP007410-PA	ENSF00000000812	CTLMA5	2L:46351155..46351761	538	173	GO:0005529	sugar binding	IPR001304	C-type lectin	PF08163;PF00454	ortholog_one2many		Ano:Ae
3.7.10	-0.32	No sex bias	-0.09	No sex bias	-0.2	No sex bias	0.2	No sex bias	-3.26	Female biased	AGAP007453	AGAP007453-RA	AGAP007453-PA	ENSF00000000867		2L:46645836..46647388	1487	465			IPR000585;IPR001611;IPR000799;IPR003591	Hemopexin;Leucine-rich repeat;Steroidogenic acute regulatory protein;Leucine-rich repeat, typical subtype		ortholog_one2one		Ano:Ae
3.7.7	0.1	No sex bias	-0.01	No sex bias	0.38	No sex bias	-0.13	No sex bias	1.56	Male biased	AGAP007457	AGAP007457-RA	AGAP007457-PA	ENSF00000000867		2L:46653007..46654080	1074	357			IPR001611;IPR003591	Leucine-rich repeat;Leucine-rich repeat, typical subtype	PF04997;PF00623;PF04983;PF05000;PF04998	ortholog_one2one		Ano:Ae
3.7.9	-0.14	No sex bias	-0.1	No sex bias	0.06	No sex bias	0.24	No sex bias	-2.43	Female biased	AGAP007456	AGAP007456-RA	AGAP007456-PA	ENSF00000000867		2L:46651129..46652960	1756	542			IPR001611;IPR003591	Leucine-rich repeat;Leucine-rich repeat, typical subtype	PF04563;PF04561;PF04565;PF06883;PF04567;PF00562;PF04560	ortholog_one2one		Ano:Ae
3.8.12	0.17	No sex bias	0.25	No sex bias	-0.18	No sex bias			1.06	Male biased	AGAP000016	AGAP000016-RA	AGAP000016-PA	ENSF00000000326	SCRB10	X:205634..207112	1428	474	GO:0016020;GO:0007155	cell adhesion;membrane	IPR002159	CD36 antigen	PF04801	ortholog_one2one	ortholog_one2one	Ano:Ae:Dm
3.8.5	1.00297	Male biased	0.32	No sex bias	-0.26	No sex bias	0.16	No sex bias	-1.35	Female biased	AGAP008364	AGAP008364-RA	AGAP008364-PA	ENSF00000000326	TEP15	3R:10061489..10076170	4650	1422	GO:0004866	endopeptidase inhibitor activity	IPR001599;IPR002890;IPR011625;IPR011626;IPR011627	Alpha-2-macroglobulin;Alpha-2-macroglobulin, N-terminal;Alpha-2-macroglobulin, N-terminal 2;A-macroglobulin complement component;A-macroglobulin receptor	PF01624;PF05188;PF05192;PF05190;PF00488	ortholog_many2many	ortholog_one2many	Ano:Ae:Dm
30.1.1	0.09	No sex bias	0.3	No sex bias	0.54	No sex bias			2.91	Male biased	AGAP007949	AGAP007949-RA	AGAP007949-PA	ENSF00000001295		3R:3265665..3266549	757	85					PF04042	ortholog_one2one		Ano:Ae
30.1.6	-0.18	No sex bias					-1.13	Female biased	-0.23	No sex bias	AGAP005996	AGAP005996-RA	AGAP005996-PA	ENSF00000003326		2L:24610050..24611529	995	105	GO:0042302	structural constituent of cuticle	IPR000618	Insect cuticle protein	PF03835	ortholog_one2many	ortholog_many2many	Ano:Ae:Dm
30.3.10	0.18	No sex bias	0.08	No sex bias	-0.06	No sex bias	0.08	No sex bias	-1.25	Female biased	AGAP002731	AGAP002731-RA	AGAP002731-PA	ENSF00000000966		2R:26299388..26301702	1344	447			IPR002088	Protein prenyltransferase, alpha subunit	PF00226	ortholog_one2one	ortholog_one2one	Ano:Ae:Dm
30.3.12	0.08	No sex bias	0.29	No sex bias	-0.03	No sex bias	0.28	No sex bias	-0.95	Female biased	AGAP002711	AGAP002711-RA	AGAP002711-PA	ENSF00000000177		2R:26014674..26044178	4719	1572	GO:0005515	protein binding	IPR008144;IPR014775;IPR001478;IPR001452;IPR011511;IPR004172;IPR008145	Guanylate kinase;L27, C-terminal;PDZ/DHR/GLGF;Src homology-3;Variant SH3;L27;Guanylate kinase/L-type calcium channel region	PF00226	ortholog_one2one	ortholog_one2one	Ano:Ae:Dm
30.3.8	0.58	No sex bias	0.39	No sex bias	0.22	No sex bias	0.21	No sex bias	-2.81	Female biased	AGAP005971	AGAP005971-RA	AGAP005971-PA	ENSF00000000250		2L:24320898..24330936	3381	694	GO:0007444	imaginal disc development	IPR007000	Laminin A	PF00226	ortholog_one2one	ortholog_one2one	Ano:Ae:Dm
30.4.11	-0.11	No sex bias	-0.08	No sex bias	0.04	No sex bias	0.14	No sex bias	-0.89	Female biased	AGAP005955	AGAP005955-RA	AGAP005955-PA	ENSF00000000548		2L:24044466..24045871	1200	339	GO:0008270;GO:0046872;GO:0005515	protein binding;zinc ion binding;metal ion binding	IPR001841	Zinc finger, RING-type	PF00226;PF01556	ortholog_one2many	ortholog_one2one	Ano:Ae:Dm
30.4.2	0.42	No sex bias	-0.03	No sex bias	0.09	No sex bias	-0.17	No sex bias	-0.93	Female biased	AGAP007544	AGAP007544-RA	AGAP007544-PA	ENSF00000001947		2L:47440177..47442719	2304	741			IPR001680;IPR001632;IPR000694	WD-40 repeat;G-protein, beta subunit;Proline-rich region	PF08285	ortholog_one2one	ortholog_one2one	Ano:Ae:Dm
30.4.3	0.82	Male biased	0.07	No sex bias	0.17	No sex bias			-1.12	Female biased	AGAP004793	AGAP004793-RA	AGAP004793-PA	ENSF00000000156		2L:3585262..3590507	1642	486	GO:0003824;GO:0030170;GO:0008483	catalytic activity;transaminase activity;pyridoxal phosphate binding	IPR005814	Aminotransferase class-III	PF05817	ortholog_one2many	ortholog_one2many	Ano:Ae:Dm
30.5.8	0.05	No sex bias	0.06	No sex bias	0.18	No sex bias	0.1	No sex bias	-1.36	Female biased	AGAP005954	AGAP005954-RA	AGAP005954-PA	ENSF00000000418		2L:24042548..24043765	1020	243	GO:0006464;GO:0006512;GO:0019787	protein modification process;ubiquitin cycle;small conjugating protein ligase activity	IPR000608	Ubiquitin-conjugating enzyme, E2	PF07686;PF07679;PF00047;PF00041	ortholog_one2one	ortholog_one2one	Ano:Ae:Dm
30.6.3	0.21	No sex bias	-0.02	No sex bias	0.17	No sex bias	-0.11	No sex bias	-2.29	Female biased	AGAP004775	AGAP004775-RA;AGAP004775-RB	AGAP004775-PA;AGAP004775-PB	ENSF00000003886		2L:3401014..3447379	2022;1784	479	GO:0006508;GO:0008233;GO:0016787;GO:0008235;GO:0008239	proteolysis;peptidase activity;metalloexopeptidase activity;dipeptidyl-peptidase activity;hydrolase activity	IPR001131;IPR007865;IPR000994	Peptidase M24B, X-Pro dipeptidase, cataltyic core;Peptidase M24B, X-Pro dipeptidase/aminopeptidase ;Peptidase M24, catalytic core		ortholog_one2one	ortholog_one2one	Ano:Ae:Dm
30.6.4	-0.23	No sex bias	0.09	No sex bias	0.11	No sex bias	0.37	No sex bias	1.2	Male biased	AGAP004983	AGAP004983-RA	AGAP004983-PA	ENSF00000003677		2L:7537935..7541687	723	225					PF03098;PF00036;PF01794;PF08022;PF08030	ortholog_one2one	ortholog_one2one	Ano:Ae:Dm
30.6.6	0.25	No sex bias	1.96	Male biased	-0.65	No sex bias	-0.14	No sex bias			AGAP004993	AGAP004993-RA	AGAP004993-PA	ENSF00000000154		2L:7592420..7608179	11800	3704	GO:0005515;GO:0007155;GO:0005102;GO:0005578;GO:0031012;GO:0005604;GO:0005606;GO:0030155;GO:0030334;GO:0045995;GO:0007411;GO:0007498;GO:0007507;GO:0016321;GO:0005605	receptor binding;protein binding;proteinaceous extracellular matrix;basement membrane;basal lamina;laminin-1 complex;cell adhesion;axon guidance;mesoderm development;heart development;female meiosis chromosome segregation;regulation of cell adhesion;regulation of cell migration;extracellular matrix;regulation of embryonic development	IPR013032;IPR002049;IPR008211;IPR000034;IPR009254;IPR010307;IPR012679;IPR012680;IPR001791;IPR006210	EGF-like region;EGF-like, laminin;Laminin, N-terminal;Laminin B;Laminin I;Laminin II;Laminin G, subdomain 1;Laminin G, subdomain 2;Laminin G;EGF	PF00069	ortholog_one2one	ortholog_one2one	Ano:Ae:Dm
30.6.7	0.19	No sex bias	-0.1	No sex bias	0.35	No sex bias	0.54	No sex bias	0.92	Male biased	AGAP007618	AGAP007618-RA	AGAP007618-PA	ENSF00000000439		2L:48340253..48341468	972	271			IPR009764	Ovarian carcinoma immunoreactive antigen	PF00069	ortholog_one2one	ortholog_one2one	Ano:Ae:Dm
30.6.9			0.01	No sex bias	0.08	No sex bias	0.15	No sex bias	-2.83	Female biased	AGAP002693	AGAP002693-RA	AGAP002693-PA	ENSF00000002336		2R:25664275..25666692	1882	600	GO:0005524;GO:0000166;GO:0016887	nucleotide binding;ATP binding;ATPase activity	IPR003439;IPR003593	ABC transporter related;AAA+ ATPase, core	PF00069	ortholog_one2one	ortholog_one2one	Ano:Ae:Dm
30.7.5	-0.15	No sex bias	-0.24	No sex bias	-0.32	No sex bias			1.23	Male biased	AGAP004988	AGAP004988-RA	AGAP004988-PA	ENSF00000012461		2L:7550405..7551445	967	268			IPR000104	Antifreeze protein, type I	PF01302	ortholog_one2many		Ano:Ae
30.7.8	0.35	No sex bias	0.1	No sex bias	-0.02	No sex bias	-0.1	No sex bias	-1.84	Female biased	AGAP002686	AGAP002686-RA	AGAP002686-PA	ENSF00000003482		2R:25618234..25620016	1653	550	GO:0005524;GO:0006468;GO:0016740;GO:0000166;GO:0004672;GO:0016301;GO:0004674;GO:0005634;GO:0006911;GO:0004679	nucleotide binding;protein kinase activity;protein serine/threonine kinase activity;AMP-activated protein kinase activity;ATP binding;nucleus;protein amino acid phosphorylation;"phagocytosis, engulfment";kinase activity;transferase activity	IPR000719;IPR001245;IPR002290	Protein kinase;Tyrosine protein kinase;Serine/threonine protein kinase	PF00350;PF01031;PF00169;PF02212	ortholog_one2one	ortholog_one2one	Ano:Ae:Dm
30.8.11	-0.37	No sex bias	0.55	No sex bias	-0.18	No sex bias	-0.12	No sex bias	1.81	Male biased	AGAP006009	AGAP006009-RA	AGAP006009-PA	ENSF00000003326		2L:24639829..24641461	586	101	GO:0042302	structural constituent of cuticle	IPR000618	Insect cuticle protein	PF08385;PF08393;PF07728;PF03028	ortholog_one2one	ortholog_one2many	Ano:Ae:Dm
30.8.5	-0.03	No sex bias	0.22	No sex bias	-0.17	No sex bias	-0.15	No sex bias	-1.31	Female biased	AGAP007787	AGAP007787-RA	AGAP007787-PA	ENSF00000012880		3R:840598..841460	724	224					PF00400	ortholog_one2one	ortholog_one2one	Ano:Ae:Dm
30.8.9	-0.22	No sex bias	-0.14	No sex bias	0.04	No sex bias	-0.05	No sex bias	-0.91	Female biased	AGAP004794	AGAP004794-RA	AGAP004794-PA	ENSF00000000269		2L:3596961..3598493	1448	398	GO:0003824;GO:0006629	catalytic activity;lipid metabolic process	IPR000734;IPR002334;IPR013818	Lipase;Dol/Ves 1 allergen;Lipase, N-terminal	PF00168;PF00397;PF00632	ortholog_one2one	ortholog_many2many	Ano:Ae:Dm
31.1.9	-0.36	No sex bias	-0.01	No sex bias	-0.05	No sex bias	-0.49	No sex bias	2.94	Male biased	AGAP004799	AGAP004799-RA	AGAP004799-PA	ENSF00000003937		2L:3720848..3721878	920	171					PF05773	ortholog_one2many		Ano:Ae
31.2.6	-0.14	No sex bias	0.35	No sex bias	0.11	No sex bias			1.29	Male biased	AGAP002704	AGAP002704-RA	AGAP002704-PA	ENSF00000000392		2R:25826487..25828156	1363	430	GO:0016021;GO:0016020;GO:0006810;GO:0005488	binding;transport;membrane;integral to membrane	IPR001993	Mitochondrial substrate carrier	PF00795	ortholog_one2one	ortholog_one2many	Ano:Ae:Dm
31.2.7	0.36	No sex bias	0.11	No sex bias	0.21	No sex bias	-0.37	No sex bias	1.12	Male biased	AGAP002685	AGAP002685-RA	AGAP002685-PA	ENSF00000000676	APG8	2R:25614777..25617571	1042	131			IPR004241	Light chain 3 (LC3)	PF00795	ortholog_one2one	ortholog_one2one	Ano:Ae:Dm
31.2.8									1.09	Male biased	AGAP004778	AGAP004778-RA	AGAP004778-PA	ENSF00000001006		2L:3445900..3447091	794	105			IPR002634	BolA-like protein	PF04851;PF00176;PF00271	ortholog_one2one		Ano:Ae
31.6.10	-0.14	No sex bias	-0.13	No sex bias	2.1375	Male biased	2.16993	Male biased	3.69	Male biased	AGAP006622	AGAP006622-RA	AGAP006622-PA	ENSF00000001079		2L:34763666..34764118	453	150	GO:0005509	calcium ion binding	IPR002048;IPR008080;IPR003299;IPR001125	Calcium-binding EF-hand;Parvalbumin;Flagellar calcium-binding protein (calflagin);Recoverin	PF01151	ortholog_one2one	ortholog_one2many	Ano:Ae:Dm
31.8.3									2.1	Male biased	AGAP004046	AGAP004046-RA	AGAP004046-PA	ENSF00000000728		2R:48614997..48628379	579	192	GO:0016021	integral to membrane	IPR007248	Mpv17/PMP22	PF01733	ortholog_one2one	ortholog_one2one	Ano:Ae:Dm
31.8.4	-0.48	No sex bias	-0.2	No sex bias	0.05	No sex bias	0.18	No sex bias	-1.35	Female biased	AGAP007580	AGAP007580-RB;AGAP007580-RA	AGAP007580-PB;AGAP007580-PA	ENSF00000001019		2L:47803285..47804548	810;859	189	GO:0005622;GO:0003735;GO:0005840;GO:0006412	structural constituent of ribosome;intracellular;ribosome;translation	IPR000039	Ribosomal protein L18e	PF01733	ortholog_one2one	ortholog_one2one	Ano:Ae:Dm
32.1.10	0.12	No sex bias	0.18	No sex bias	0.07	No sex bias	0.02	No sex bias	-1.41	Female biased	AGAP003532	AGAP003532-RA	AGAP003532-PA	ENSF00000000103		2R:39213500..39214916	1046	269	GO:0005622;GO:0003735;GO:0005840;GO:0006412;GO:0030529;GO:0005811	structural constituent of ribosome;intracellular;lipid particle;ribosome;translation;ribonucleoprotein complex	IPR001593	Ribosomal protein S3Ae	PF00135	ortholog_one2many	ortholog_one2one	Ano:Ae:Dm
32.1.11	0.08	No sex bias	0.15	No sex bias	0.2	No sex bias	0.02	No sex bias	-0.81	Female biased	AGAP003549	AGAP003549-RA	AGAP003549-PA	ENSF00000001137		2R:39429822..39432105	1186	383	GO:0016020;GO:0005794	Golgi apparatus;membrane	IPR000620	Protein of unknown function DUF6, transmembrane	PF00135	ortholog_one2one	ortholog_one2one	Ano:Ae:Dm
32.1.9	-0.34	No sex bias	-0.15	No sex bias	0.36	No sex bias	0.18	No sex bias	1.78	Male biased	AGAP003547	AGAP003547-RA	AGAP003547-PA	ENSF00000000686		2R:39424837..39425806	745	157			IPR003409	MORN motif	PF00135	ortholog_one2one	ortholog_one2one	Ano:Ae:Dm
32.2.3	-0.26	No sex bias	-0.09	No sex bias	0.11	No sex bias	-0.17	No sex bias	0.98	Male biased	AGAP003558	AGAP003558-RA	AGAP003558-PA	ENSF00000012283		2R:39462357..39463266	828	108	GO:0008270;GO:0005515	protein binding;zinc ion binding	IPR001841;IPR011016	Zinc finger, RING-type;RINGv	PF00009;PF03144;PF03143	ortholog_one2one		Ano:Ae
32.3.10	0.23	No sex bias	-0.07	No sex bias	-0.35	No sex bias	-0.21	No sex bias	-2.13	Female biased	AGAP009486	AGAP009486-RA	AGAP009486-PA	ENSF00000000743		3R:34693601..34696685	1713	537	GO:0005524;GO:0015986;GO:0046933;GO:0046961;GO:0005488;GO:0000221;GO:0000300;GO:0001671	vacuolar proton-transporting V-type ATPase, V1 domain;peripheral to membrane of membrane fraction;ATPase activator activity;binding;ATP binding;ATP synthesis coupled proton transport;"hydrogen ion transporting ATP synthase activity, rotational mechanism";"hydrogen ion transporting ATPase activity, rotational mechanism"	IPR004908;IPR000225	ATPase, V1 complex, subunit H;Armadillo	PF01398	ortholog_one2one	ortholog_one2one	Ano:Ae:Dm
32.3.9	0.26	No sex bias	0.18	No sex bias	0.08	No sex bias	0.2	No sex bias	-1.1	Female biased	AGAP002959	AGAP002959-RA	AGAP002959-PA	ENSF00000001500		2R:30126973..30130209	2741	880	GO:0003676;GO:0005622;GO:0000166;GO:0006396	nucleotide binding;nucleic acid binding;intracellular;RNA processing	IPR002343;IPR000504;IPR008669;IPR003107;IPR003954	Paraneoplastic encephalomyelitis antigen;RNA-binding region RNP-1 (RNA recognition motif);Lsm interaction;RNA-processing protein, HAT helix;RNA recognition, region 1	PF05456	ortholog_one2many	ortholog_one2one	Ano:Ae:Dm
32.4.1	0.48	No sex bias	0.19	No sex bias	0.62	No sex bias	0.46	No sex bias	1.3	Male biased	AGAP007593	AGAP007593-RA;AGAP007593-RB	AGAP007593-PA;AGAP007593-PB	ENSF00000000225		2L:48086169..48094649	1561;1243	354;350	GO:0005975;GO:0016491;GO:0005737;GO:0006072;GO:0050662;GO:0016614;GO:0009331;GO:0016616;GO:0051287;GO:0004367;GO:0046168;GO:0006641;GO:0007629	glycerol-3-phosphate dehydrogenase (NAD+) activity;cytoplasm;carbohydrate metabolic process;glycerol-3-phosphate metabolic process;triacylglycerol metabolic process;flight behavior;glycerol-3-phosphate dehydrogenase complex;oxidoreductase activity;"oxidoreductase activity, acting on CH-OH group of donors";"oxidoreductase activity, acting on the CH-OH group of donors, NAD or NADP as acceptor";glyc…	IPR006168;IPR006036;IPR011128;IPR006109	NAD-dependent glycerol-3-phosphate dehydrogenase;TrkA potassium uptake protein;NAD-dependent glycerol-3-phosphate dehydrogenase,	PF01652	ortholog_one2one	ortholog_one2many	Ano:Ae:Dm
32.4.10			-0.17	No sex bias	-0.2	No sex bias	-0.22	No sex bias	-2.32	Female biased	AGAP003556	AGAP003556-RA	AGAP003556-PA	ENSF00000001035		2R:39456103..39459567	1315	417	GO:0005622;GO:0003735;GO:0005840;GO:0006412;GO:0030529	structural constituent of ribosome;intracellular;ribosome;translation;ribonucleoprotein complex	IPR000597	Ribosomal protein L3	PF00009;PF03144		ortholog_one2one	Ano:Dm
32.4.12	-0.09	No sex bias	0.07	No sex bias	-0.26	No sex bias			-0.82	Female biased	AGAP004037	AGAP004037-RA	AGAP004037-PA	ENSF00000012350		2R:48262104..48265961	886	162					PF00375			Ano only
32.4.4	0.1	No sex bias	0.01	No sex bias	0.07	No sex bias	-0.14	No sex bias	-1.51	Female biased	AGAP002935	AGAP002935-RA	AGAP002935-PA	ENSF00000000225		2R:29839388..29840621	1056	287	GO:0048102;GO:0035071	salivary gland cell autophagic cell death;autophagic cell death	IPR000555	Mov34/MPN/PAD-1		ortholog_one2one	ortholog_one2one	Ano:Ae:Dm
32.4.5	0.25	No sex bias	0.24	No sex bias	0.11	No sex bias	0	No sex bias	-1.05	Female biased	AGAP002957	AGAP002957-RA	AGAP002957-PA	ENSF00000000156		2R:30116158..30118751	2012	456	GO:0016021;GO:0007242;GO:0005938;GO:0005737;GO:0016324;GO:0016337;GO:0007010;GO:0048190	cytoplasm;cell cortex;cytoskeleton organization and biogenesis;intracellular signaling cascade;integral to membrane;apical plasma membrane;cell-cell adhesion;wing disc dorsal/ventral pattern formation	IPR001108;IPR006639	Peptidase A22A, presenilin;Peptidase A22, presenilin signal peptide	PF00929		ortholog_one2one	Ano:Dm
32.4.8	-0.23	No sex bias	-0.15	No sex bias	0	No sex bias	-0.09	No sex bias	2.1	Male biased	AGAP003533	AGAP003533-RA	AGAP003533-PA	ENSF00000000569		2R:39215067..39215863	648	118	GO:0031072	heat shock protein binding	IPR001623	Heat shock protein DnaJ, N-terminal	PF01138;PF03725	ortholog_one2one	ortholog_one2one	Ano:Ae:Dm
32.5.10			0.07	No sex bias	-0.15	No sex bias	-0.08	No sex bias	-1.56	Female biased	AGAP009497	AGAP009497-RA	AGAP009497-PA	ENSF00000000687		3R:34744428..34746143	1716	571	GO:0005488	binding	IPR001440;IPR013105;IPR013026	Tetratricopeptide TPR_1;Tetratricopeptide TPR_2;Tetratricopeptide region	PF08066;PF01612;PF00570	ortholog_one2one	ortholog_one2one	Ano:Ae:Dm
32.5.12	-0.24	No sex bias	0.07	No sex bias	-0.32	No sex bias	-0.13	No sex bias	-1.01	Female biased	AGAP008701	AGAP008701-RA	AGAP008701-PA	ENSF00000013028		3R:15605058..15605909	576	191			IPR000694	Proline-rich region	PF03810;PF08389;PF08767			Ano only
32.5.3	-0.39	No sex bias	0.01	No sex bias	-0.08	No sex bias	-0.5	No sex bias	-1.32	Female biased	AGAP003552	AGAP003552-RA	AGAP003552-PA	ENSF00000000884		2R:39449341..39450657	1244	391	GO:0005634	nucleus	IPR001214	SET	PF03810;PF08389	ortholog_one2one	ortholog_one2one	Ano:Ae:Dm
32.6.4			0.06	No sex bias	0.08	No sex bias	0.11	No sex bias	-2.78	Female biased	AGAP009505	AGAP009505-RA	AGAP009505-PA	ENSF00000004229		3R:34963390..34965774	1741	533	GO:0005524;GO:0005515;GO:0006457;GO:0051082;GO:0044267;GO:0005811	protein binding;ATP binding;lipid particle;protein folding;cellular protein metabolic process;unfolded protein binding	IPR002194;IPR002423;IPR001844	Chaperonin TCP-1;Chaperonin Cpn60/TCP-1;Chaperonin Cpn60	PF00646;PF00560	ortholog_one2one	ortholog_one2one	Ano:Ae:Dm
32.6.7	0.38	No sex bias	0.55	No sex bias	0.39	No sex bias	-0.22	No sex bias	-2.43	Female biased	AGAP002969	AGAP002969-RA	AGAP002969-PA	ENSF00000000392		2R:30258021..30259776	1674	557	GO:0003676;GO:0005524;GO:0004812;GO:0005737;GO:0006418;GO:0004815;GO:0006422;GO:0004816;GO:0006421	nucleic acid binding;aminoacyl-tRNA ligase activity;aspartate-tRNA ligase activity;asparagine-tRNA ligase activity;ATP binding;cytoplasm;tRNA aminoacylation for protein translation;asparaginyl-tRNA aminoacylation;aspartyl-tRNA aminoacylation	IPR002312;IPR004365;IPR004364;IPR006195	Aspartyl-tRNA synthetase, class IIb;Nucleic acid binding, OB-fold, tRNA/helicase-type;tRNA synthetase, class II (D, K and N);Aminoacyl-transfer RNA synthetase, class II		ortholog_one2one	ortholog_one2one	Ano:Ae:Dm
32.6.8	0.26	No sex bias	0.24	No sex bias	0.05	No sex bias	-0.19	No sex bias	0.87	Male biased	AGAP009493	AGAP009493-RA	AGAP009493-PA	ENSF00000000326		3R:34721510..34725375	1221	406	GO:0016021;GO:0004872;GO:0016020;GO:0006810;GO:0006811;GO:0005230;GO:0030594;GO:0045211	receptor activity;extracellular ligand-gated ion channel activity;transport;ion transport;membrane;integral to membrane;neurotransmitter receptor activity;postsynaptic membrane	IPR006201;IPR002394;IPR006202;IPR006029	Neurotransmitter-gated ion-channel;Nicotinic acetylcholine receptor;Neurotransmitter-gated ion-channel ligand-binding;Neurotransmitter-gated ion-channel transmembrane r	PF00646;PF00560	ortholog_one2many	ortholog_one2one	Ano:Ae:Dm
32.7.1	0.01	No sex bias	-0.22	No sex bias	-0.01	No sex bias	0	No sex bias	-0.97	Female biased	AGAP002956	AGAP002956-RA	AGAP002956-PA	ENSF00000000541		2R:30114490..30115609	930	251	GO:0008270;GO:0003676;GO:0003723;GO:0005634;GO:0000166;GO:0006397;GO:0005681;GO:0008380;GO:0000398;GO:0008187;GO:0000381	nucleotide binding;"regulation of alternative nuclear mRNA splicing, via spliceosome";"nuclear mRNA splicing, via spliceosome";nucleic acid binding;RNA binding;nucleus;spliceosome;mRNA processing;poly-pyrimidine tract binding;zinc ion binding;RNA splicing	IPR009145;IPR004051;IPR000571;IPR000504;IPR003954	U2 auxiliary factor small subunit;Kv1.4 voltage-gated K+ channel;Zinc finger, CCCH-type;RNA-binding region RNP-1 (RNA recognition motif);RNA recognition, region 1	PF03531;PF08512;PF00505	ortholog_one2one	ortholog_one2one	Ano:Ae:Dm
32.7.6	0.19	No sex bias	0.18	No sex bias	-0.06	No sex bias	-0.67	No sex bias	-0.87	Female biased	AGAP008704	AGAP008704-RA	AGAP008704-PA	ENSF00000000583		3R:15669396..15670778	1316	358			IPR004119	Protein of unknown function DUF227	PF07159	ortholog_one2one		Ano:Ae
32.8.4	-0.18	No sex bias	0.03	No sex bias	0.3	No sex bias	0.08	No sex bias	2.4	Male biased	AGAP003557	AGAP003557-RA	AGAP003557-PA	ENSF00000012282		2R:39461294..39462023	539	108	GO:0008270;GO:0046872;GO:0005515	protein binding;zinc ion binding;metal ion binding	IPR001841	Zinc finger, RING-type	PF06733			Ano only
33.1.1	-0.14	No sex bias	-0.18	No sex bias	-0.01	No sex bias	-0.23	No sex bias	1.35	Male biased	AGAP002981	AGAP002981-RA	AGAP002981-PA	ENSF00000000517		2R:30514404..30514972	499	108					PF08205	ortholog_one2one	ortholog_one2one	Ano:Ae:Dm
33.2.11	0.04	No sex bias	-0.11	No sex bias	0.13	No sex bias	0	No sex bias	-0.98	Female biased	AGAP004057	AGAP004057-RA	AGAP004057-PA	ENSF00000000384		2R:49099419..49101066	1582	492	GO:0006412;GO:0004040;GO:0005739;GO:0048477;GO:0030717	amidase activity;mitochondrion;translation;karyosome formation;oogenesis	IPR000120	Amidase	PF00168	ortholog_one2one	ortholog_one2one	Ano:Ae:Dm
33.2.12	-0.05	No sex bias	0.09	No sex bias	-0.31	No sex bias			1.11	Male biased	AGAP007096	AGAP007096-RA	AGAP007096-PA	ENSF00000000580		2L:42576837..42578610	1422	220	GO:0005525;GO:0007264;GO:0015031;GO:0016020;GO:0000166	nucleotide binding;GTP binding;small GTPase mediated signal transduction;protein transport;membrane	IPR001806;IPR001019;IPR002041;IPR013684;IPR013753;IPR006688;IPR003577;IPR003579;IPR003578	Ras GTPase;Guanine nucleotide binding protein (G-protein), a;Ran GTPase;Miro-like;Ras;ADP-ribosylation factor;Ras small GTPase, Ras type;Ras small GTPase, Rab type;Ras small GTPase, Rho type	PF00373;PF08736	ortholog_one2one	ortholog_one2one	Ano:Ae:Dm
33.2.3	-0.18	No sex bias	0.05	No sex bias	-0.06	No sex bias	0.04	No sex bias	-3.12	Female biased	AGAP004078	AGAP004078-RA	AGAP004078-PA	ENSF00000004130		2R:49503353..49510627	2983	969	GO:0003677;GO:0005694;GO:0003918;GO:0006265;GO:0003917;GO:0008283;GO:0005737;GO:0005634;GO:0007275;GO:0009790;GO:0048477;GO:0002168;GO:0007059;GO:0030261	instar larval development;DNA binding;DNA topoisomerase type I activity;DNA topoisomerase (ATP-hydrolyzing) activity;nucleus;chromosome;cytoplasm;DNA topological change;chromosome segregation;multicellular organismal development;cell proliferation;embryonic development;chromosome condensation;oogenesis	IPR001631;IPR008336;IPR013500;IPR013499	DNA topoisomerase I, C-terminal;DNA topoisomerase I, DNA binding, eukaryotic-type;DNA topoisomerase I, catalytic core, eukaryotic-t;DNA topoisomerase I, C-terminal, eukaryotic-type	PF00762	ortholog_one2one	ortholog_one2one	Ano:Ae:Dm
33.2.7	0.08	No sex bias	-0.16	No sex bias	0.19	No sex bias	0.15	No sex bias	0.91	Male biased	AGAP004079	AGAP004079-RA	AGAP004079-PA	ENSF00000000735		2R:49510972..49512400	708	201	GO:0004725;GO:0006470;GO:0004726	protein tyrosine phosphatase activity;non-membrane spanning protein tyrosine phosphatase activity;protein amino acid dephosphorylation	IPR000106;IPR002115	Low molecular weight phosphotyrosine protein phosp;Mammalian LMW phosphotyrosine protein phosphatase	PF00041;PF00069;PF07714	ortholog_one2one	ortholog_one2many	Ano:Ae:Dm
33.2.8	0.51	No sex bias	0.07	No sex bias	0.18	No sex bias	0.22	No sex bias	-1.09	Female biased	AGAP007131	AGAP007131-RA	AGAP007131-PA	ENSF00000000648		2L:43139088..43142599	2476	438	GO:0005515;GO:0006810;GO:0006461;GO:0006886;GO:0016192;GO:0030125	protein binding;protein complex assembly;transport;intracellular protein transport;vesicle-mediated transport;clathrin vesicle coat	IPR001392;IPR008968	Clathrin adaptor complex, medium chain;Mu2 adaptin subunit (AP50) of AP2	PF00028;PF00069;PF07714	ortholog_one2one	ortholog_one2one	Ano:Ae:Dm
33.3.10	-0.37	No sex bias	-0.32	No sex bias			-0.1	No sex bias	-1.03	Female biased	AGAP002921	AGAP002921-RA	AGAP002921-PA	ENSF00000000303		2R:29615119..29616266	550	115	GO:0005622;GO:0003735;GO:0005840;GO:0006412;GO:0030529	structural constituent of ribosome;intracellular;ribosome;translation;ribonucleoprotein complex	IPR000509	Ribosomal protein L36E	PF00307;PF00630	ortholog_one2many	ortholog_one2one	Ano:Ae:Dm
33.4.6	-0.26	No sex bias	-0.14	No sex bias	0.04	No sex bias	0.81	Male biased	0.63	No sex bias	AGAP004085	AGAP004085-RA	AGAP004085-PA	ENSF00000000219		2R:49526117..49527342	1027	309					PF06229	ortholog_one2one	ortholog_one2many	Ano:Ae:Dm
33.4.9	0.03	No sex bias	-0.04	No sex bias	0.19	No sex bias	0.11	No sex bias	1.51	Male biased	AGAP004068	AGAP004068-RA	AGAP004068-PA	ENSF00000001653		2R:49448536..49460589	1197	398						ortholog_one2one	ortholog_one2one	Ano:Ae:Dm
33.5.3	0.26	No sex bias	-0.16	No sex bias	0.04	No sex bias	0.34	No sex bias	-1.16	Female biased	AGAP004089	AGAP004089-RA	AGAP004089-PA	ENSF00000003475		2R:49539525..49540948	1349	413			IPR000626	Ubiquitin	PF00179	ortholog_one2one		Ano:Ae
33.6.5	0.38	No sex bias	0.15	No sex bias	0.04	No sex bias	-0.49	No sex bias	-2.21	Female biased	AGAP007112	AGAP007112-RA	AGAP007112-PA	ENSF00000000480		2L:42955322..42957554	2101	643	GO:0005622;GO:0008283;GO:0005730	intracellular;nucleolus;cell proliferation	IPR010613;IPR001357	Pescadillo, N-terminal;BRCT	PF00595	ortholog_one2one	ortholog_one2one	Ano:Ae:Dm
33.7.2	0.02	No sex bias	0.47	No sex bias	0.01	No sex bias	-0.11	No sex bias	-2.5	Female biased	AGAP004054	AGAP004054-RA	AGAP004054-PA	ENSF00000000372		2R:49038742..49048402	1920	639	GO:0016787;GO:0004767;GO:0006685	sphingomyelin phosphodiesterase activity;sphingomyelin catabolic process;hydrolase activity	IPR004843;IPR008139	Metallophosphoesterase;Saposin B	PF04130	ortholog_one2many	ortholog_many2many	Ano:Ae:Dm
33.8.9	0.06	No sex bias	-0.02	No sex bias	0.01	No sex bias	-0.66	No sex bias	-1.23	Female biased	AGAP007111	AGAP007111-RA	AGAP007111-PA	ENSF00000001019		2L:42952626..42955131	2026	228					PF01395	ortholog_one2one	ortholog_one2one	Ano:Ae:Dm
34.1.1	0.35	No sex bias	-0.2	No sex bias	0.35	No sex bias	0.26	No sex bias	-1.03	Female biased	AGAP012406	AGAP012406-RA	AGAP012406-PA	ENSF00000000580		3L:41755657..41759200	1024	277			IPR015414	SNARE associated Golgi protein	PF01395	ortholog_one2one	ortholog_one2one	Ano:Ae:Dm
34.1.8	-0.19	No sex bias	-0.16	No sex bias	0.34	No sex bias	0.46	No sex bias	2.23	Male biased	AGAP012415	AGAP012415-RA	AGAP012415-PA	ENSF00000000548		3L:41828846..41829610	687	194	GO:0016021	integral to membrane	IPR007248	Mpv17/PMP22	PF00620	ortholog_one2one	ortholog_one2many	Ano:Ae:Dm
34.2.6	0.02	No sex bias	0.75	No sex bias			0.27	No sex bias	-0.9	Female biased	AGAP004135	AGAP004135-RA	AGAP004135-PA	ENSF00000000096		2R:50616756..50618456	1491	496			IPR003534	Major royal jelly protein	PF00282	ortholog_one2one	ortholog_one2one	Ano:Ae:Dm
34.3.3	-0.32	No sex bias	-0.32	No sex bias	0.86	Male biased			1.44	Male biased	AGAP004163	AGAP004163-RA;AGAP004163-RB	AGAP004163-PA;AGAP004163-PB	ENSF00000001099		2R:50989917..50993063	843;756	215;190	GO:0005576;GO:0004364;GO:0006749;GO:0016740;	glutathione transferase activity;extracellular region;glutathione metabolic process;transferase activity;	IPR004045;IPR004046	Glutathione S-transferase, N-terminal;Glutathione S-transferase, C-terminal	PF01094;PF00060	ortholog_one2one	ortholog_one2one	Ano:Ae:Dm
34.3.5	-0.1	No sex bias	-0.17	No sex bias	-0.39	No sex bias	-0.59	No sex bias	-1.62	Female biased	AGAP007119	AGAP007119-RA	AGAP007119-PA	ENSF00000000156		2L:43040522..43043135	1529	322	GO:0016020;GO:0006812;GO:0008324	cation transport;cation transmembrane transporter activity;membrane	IPR004686	Tricarboxylate/iron carrier	PF01094;PF00060	ortholog_one2one	ortholog_one2one	Ano:Ae:Dm
34.3.8	0.1	No sex bias	-0.17	No sex bias					2.04	Male biased	AGAP004162	AGAP004162-RA	AGAP004162-PA	ENSF00000000273		2R:50986141..50987800	504	167			IPR002048	Calcium-binding EF-hand	PF03951;PF00120	ortholog_one2one	ortholog_one2one	Ano:Ae:Dm
34.4.9	-0.11	No sex bias	-0.02	No sex bias	0.26	No sex bias			1.24	Male biased	AGAP003581	AGAP003581-RA	AGAP003581-PA	ENSF00000000003		2R:40335714..40336933	1143	363	GO:0008270;GO:0046872;GO:0016491;GO:0016616;GO:0051287	zinc ion binding;oxidoreductase activity;"oxidoreductase activity, acting on the CH-OH group of donors, NAD or NADP as acceptor";metal ion binding;NAD binding	IPR002328;IPR013154;IPR013149	Alcohol dehydrogenase, zinc-containing;Alcohol dehydrogenase GroES-like;Alcohol dehydrogenase, zinc-binding	PF02798;PF00043	ortholog_many2many		Ano:Ae
34.5.2	-0.44	No sex bias	-0.11	No sex bias	0.07	No sex bias	-0.08	No sex bias	-0.95	Female biased	AGAP004145	AGAP004145-RA	AGAP004145-PA	ENSF00000000144		2R:50731715..50732841	963	210	GO:0003723	RNA binding	IPR004088;IPR004087	KH, type 1;KH	PF02798	ortholog_one2one	ortholog_one2one	Ano:Ae:Dm
34.5.7	0.28	No sex bias	0.18	No sex bias			0.3	No sex bias	-1.61	Female biased	AGAP006652	AGAP006652-RA	AGAP006652-PA	ENSF00000000287		2L:35683643..35695365	8569	2169	GO:0006511;GO:0004221	ubiquitin thiolesterase activity;ubiquitin-dependent protein catabolic process	IPR001394;IPR002952;IPR000104;IPR000694	Peptidase C19, ubiquitin carboxyl-terminal hydrol;Eggshell protein;Antifreeze protein, type I;Proline-rich region	PF02932	ortholog_one2many	ortholog_one2one	Ano:Ae:Dm
34.5.9	-0.14	No sex bias	-0.03	No sex bias	0.21	No sex bias	0.25	No sex bias	0.84	Male biased	AGAP003631	AGAP003631-RA	AGAP003631-PA	ENSF00000000344		2R:40725964..40737817	1083	360	GO:0004871;GO:0007165;GO:0007186;GO:0016021;GO:0001584;GO:0004872;GO:0016020;GO:0004930;GO:0004966;GO:0004946	rhodopsin-like receptor activity;signal transducer activity;receptor activity;G-protein coupled receptor activity;bombesin receptor activity;galanin receptor activity;signal transduction;G-protein coupled receptor protein signaling pathway;membrane;integral to membrane	IPR000276;IPR000405;IPR001556;IPR000611;IPR003912	Rhodopsin-like GPCR superfamily;Galanin receptor;Bombesin receptor;Neuropeptide Y receptor;Protease-activated receptor	PF02931;PF02932	ortholog_one2one	ortholog_one2one	Ano:Ae:Dm
34.6.3	-0.17	No sex bias	-0.34	No sex bias	3.47	Male biased	3.61	Male biased	3.43	Male biased	AGAP002033	AGAP002033-RA	AGAP002033-PA	ENSF00000000580		2R:14100662..14102100	1353	450	GO:0003824;GO:0016740;GO:0016301;GO:0016772	catalytic activity;kinase activity;transferase activity;"transferase activity, transferring phosphorus-containing groups"	IPR001589;IPR000749	Actin-binding, actinin-type;ATP:guanido phosphotransferase		ortholog_one2one		Ano:Ae
34.6.5			0.17	No sex bias	0.02	No sex bias	0	No sex bias	-1.62	Female biased	AGAP003576	AGAP003576-RA	AGAP003576-PA	ENSF00000003788		2R:40087519..40091939	3037	922	GO:0005634;GO:0005488;GO:0005737;GO:0006886;GO:0008565;GO:0005643;GO:0000059;GO:0005515;GO:0048024;GO:0035048	protein import into nucleus, docking;binding;protein binding;nucleus;nuclear pore;cytoplasm;intracellular protein transport;protein transporter activity;splicing factor protein import into nucleus;"regulation of nuclear mRNA splicing, via spliceosome"	IPR001494;IPR013598	Importin-beta, N-terminal;Exportin-1/Importin-beta-like		ortholog_one2one	ortholog_one2one	Ano:Ae:Dm
34.6.7	0.26	No sex bias	0.22	No sex bias	0.13	No sex bias	-0.06	No sex bias	0.93	Male biased	AGAP003647	AGAP003647-RA	AGAP003647-PA	ENSF00000000316		2R:40951959..40954800	2222	739					PF00903	ortholog_one2one	ortholog_one2one	Ano:Ae:Dm
34.6.9	0.23	No sex bias	-0.02	No sex bias	0.06	No sex bias	0.38	No sex bias	-0.92	Female biased	AGAP003618	AGAP003618-RA	AGAP003618-PA	ENSF00000002811		2R:40568743..40573204	2985	994	GO:0005524;GO:0006468;GO:0016740;GO:0000166;GO:0004672;GO:0016301;GO:0004674	nucleotide binding;protein kinase activity;protein serine/threonine kinase activity;ATP binding;protein amino acid phosphorylation;kinase activity;transferase activity	IPR000719;IPR008271;IPR001245;IPR000817;IPR000961;IPR000694;IPR002290	Protein kinase;Serine/threonine protein kinase, active site;Tyrosine protein kinase;Prion protein;Protein kinase, C-terminal;Proline-rich region;Serine/threonine protein kinase	PF05719	ortholog_one2one	ortholog_one2one	Ano:Ae:Dm
34.7.4	-0.04	No sex bias	-0.01	No sex bias	-0.04	No sex bias	-0.07	No sex bias	-1.3	Female biased	AGAP003603	AGAP003603-RA	AGAP003603-PA	ENSF00000000812		2R:40442570..40443928	819	272			IPR000008	C2 calcium-dependent membrane targeting		ortholog_one2one	ortholog_one2one	Ano:Ae:Dm
34.8.1	0.19	No sex bias	-0.16	No sex bias	0.41	No sex bias			-1.2	Female biased	AGAP003596	AGAP003596-RA	AGAP003596-PA	ENSF00000000316		2R:40389188..40391184	1845	614			IPR004245	Protein of unknown function DUF229	PF03901	ortholog_one2one	ortholog_one2one	Ano:Ae:Dm
34.8.3	0.02	No sex bias	-0.06	No sex bias	0.21	No sex bias	-0.13	No sex bias	-0.9	Female biased	AGAP006648	AGAP006648-RA	AGAP006648-PA	ENSF00000000028		2L:35664073..35666441	2369	769	GO:0000145;GO:0006904	exocyst;vesicle docking during exocytosis	IPR007225	Exocyst complex subunit Sec15-like		ortholog_one2one	ortholog_one2one	Ano:Ae:Dm
34.8.8	0.08	No sex bias	0.18	No sex bias			0.96	Male biased	-0.32	No sex bias	AGAP006655	AGAP006655-RA	AGAP006655-PA	ENSF00000000372		2L:35757396..35762847	3201	1066					PF01926;PF02824	ortholog_one2one	ortholog_one2one	Ano:Ae:Dm
34.8.9	0.28	No sex bias	-0.3	No sex bias	0.28	No sex bias	0.12	No sex bias	1.03	Male biased	AGAP003584	AGAP003584-RA	AGAP003584-PA	ENSF00000000003		2R:40342413..40344280	1622	360	GO:0008270;GO:0046872;GO:0016491	zinc ion binding;oxidoreductase activity;metal ion binding	IPR002328;IPR000103;IPR013154;IPR013149	Alcohol dehydrogenase, zinc-containing;Pyridine nucleotide-disulphide oxidoreductase, cl;Alcohol dehydrogenase GroES-like;Alcohol dehydrogenase, zinc-binding	PF01926;PF02824	ortholog_one2one	ortholog_one2many	Ano:Ae:Dm
35.1.12	0.04	No sex bias	-0.18	No sex bias	-0.38	No sex bias	-0.54	No sex bias	-1.27	Female biased	AGAP003612	AGAP003612-RA	AGAP003612-PA	ENSF00000001139		2R:40511482..40512446	813	270					PF08477;PF00071	ortholog_one2one	ortholog_one2one	Ano:Ae:Dm
35.1.8	-0.06	No sex bias	-0.13	No sex bias	0.38	No sex bias	0.17	No sex bias	-1.71	Female biased	AGAP011387	AGAP011387-RA	AGAP011387-PA	ENSF00000000385		3L:23253294..23254727	1353	435			IPR001680	WD-40 repeat	PF00400	ortholog_one2many	ortholog_one2one	Ano:Ae:Dm
35.2.1	0.18	No sex bias	0.14	No sex bias	0.6	No sex bias	0.09	No sex bias	1.13	Male biased	AGAP003583	AGAP003583-RA	AGAP003583-PA	ENSF00000000003		2R:40339671..40340889	1153	363	GO:0008270;GO:0046872;GO:0016491;GO:0016616;GO:0051287	zinc ion binding;oxidoreductase activity;"oxidoreductase activity, acting on the CH-OH group of donors, NAD or NADP as acceptor";metal ion binding;NAD binding	IPR002328;IPR006036;IPR013154;IPR013149	Alcohol dehydrogenase, zinc-containing;TrkA potassium uptake protein;Alcohol dehydrogenase GroES-like;Alcohol dehydrogenase, zinc-binding	PF00503	ortholog_one2one		Ano:Ae
35.2.11			0.01	No sex bias	-0.31	No sex bias	-0.25	No sex bias	-1.38	Female biased	AGAP003578	AGAP003578-RA	AGAP003578-PA	ENSF00000001788		2R:40154232..40164277	1729	489	GO:0008152;GO:0016491	metabolic process;oxidoreductase activity	IPR002086	Aldehyde dehydrogenase	PF00503	ortholog_one2one	ortholog_one2many	Ano:Ae:Dm
35.2.6	-0.06	No sex bias	-0.03	No sex bias	0.34	No sex bias	-0.09	No sex bias	0.94	Male biased	AGAP003636	AGAP003636-RA	AGAP003636-PA	ENSF00000000569		2R:40803768..40805619	927	292			IPR007828	Protein of unknown function DUF706	PF04421	ortholog_one2one	ortholog_one2one	Ano:Ae:Dm
35.2.8	0.8	Male biased	0.14	No sex bias	0.33	No sex bias	0.09	No sex bias	-0.79	No sex bias	AGAP003648	AGAP003648-RA	AGAP003648-PA	ENSF00000000635		2R:40956206..40959811	3528	1175	GO:0008270;GO:0046872;GO:0003677;GO:0005634;GO:0016740;GO:0006350;GO:0003899;GO:0016779	DNA binding;DNA-directed RNA polymerase activity;nucleus;transcription;zinc ion binding;transferase activity;nucleotidyltransferase activity;metal ion binding	IPR007121;IPR007644;IPR007642;IPR007645;IPR007646;IPR007647;IPR007120;IPR007641	RNA polymerase, beta subunit;RNA polymerase beta subunit;RNA polymerase Rpb2, domain 2;RNA polymerase Rpb2, domain 3;RNA polymerase Rpb2, domain 4;RNA polymerase Rpb2, domain 5;RNA polymerase Rpb2, domain 6;RNA polymerase Rpb2, domain 7			ortholog_one2one	Ano:Dm
35.2.9	0.37	No sex bias	0.08	No sex bias	0.05	No sex bias	0.33	No sex bias	-1.05	Female biased	AGAP011393	AGAP011393-RA	AGAP011393-PA	ENSF00000000150		3L:23469138..23472110	2973	990					PF07700;PF07701;PF00211	ortholog_one2one	ortholog_one2one	Ano:Ae:Dm
35.4.4	-0.32	No sex bias	-0.26	No sex bias	0.12	No sex bias	0.24	No sex bias	1.51	Male biased	AGAP004992	AGAP004992-RA	AGAP004992-PA	ENSF00000000392		2L:7589632..7591130	1354	391	GO:0045454;GO:0009055;GO:0015035	electron carrier activity;protein disulfide oxidoreductase activity;cell redox homeostasis	IPR011767;IPR002109	Glutaredoxin active site;Glutaredoxin	PF00498	ortholog_one2many	ortholog_one2one	Ano:Ae:Dm
35.4.6	0.28	No sex bias	-0.14	No sex bias	-0.14	No sex bias			-1.31	Female biased	AGAP004957	AGAP004957-RA	AGAP004957-PA	ENSF00000000383		2L:7187117..7189946	2678	875	GO:0005524;GO:0003677;GO:0000166;GO:0017111;GO:0005664;GO:0006270	nucleotide binding;DNA binding;ATP binding;nuclear origin of replication recognition complex;DNA replication initiation;nucleoside-triphosphatase activity	IPR001025;IPR003959;IPR015163;IPR003593	Bromo adjacent region;AAA ATPase, core;CDC6, C terminal;AAA+ ATPase, core	PF00176;PF00271	ortholog_one2one	ortholog_one2one	Ano:Ae:Dm
35.5.3	-0.59	No sex bias	-0.45	No sex bias	-0.1	No sex bias	-0.1	No sex bias	0.82	Male biased	AGAP004804	AGAP004804-RA	AGAP004804-PA	ENSF00000012438		2L:3749873..3750905	965	196						ortholog_one2one	ortholog_one2one	Ano:Ae:Dm
35.6.3	-0.55	No sex bias	-0.26	No sex bias	0.16	No sex bias			1.93	Male biased	AGAP004955	AGAP004955-RA;AGAP004955-RB	AGAP004955-PA;AGAP004955-PB	ENSF00000000156		2L:7181937..7182959	854;764	254;212			IPR004394;	Iojap-related protein;	PF00474	ortholog_one2many	ortholog_one2one	Ano:Ae:Dm
35.6.7	0.24	No sex bias	0.18	No sex bias	0.24	No sex bias	0.01	No sex bias	-1.42	Female biased	AGAP005007	AGAP005007-RA	AGAP005007-PA	ENSF00000000385		2L:7816277..7818115	1672	533			IPR006652;IPR011498	Kelch repeat;Kelch	PF00400;PF07569	ortholog_one2one	ortholog_one2one	Ano:Ae:Dm
35.7.1	-0.27	No sex bias	0.04	No sex bias	0.24	No sex bias	0.19	No sex bias	-0.95	Female biased	AGAP007575	AGAP007575-RA	AGAP007575-PA	ENSF00000000156		2L:47792248..47792863	616	153			IPR008476	Protein of unknown function DUF757	PF01853	ortholog_one2one	ortholog_one2one	Ano:Ae:Dm
35.7.11	-0.14	No sex bias	-1.4	Female biased	-0.09	No sex bias			0.15	No sex bias	AGAP004997	AGAP004997-RA	AGAP004997-PA	ENSF00000000207	FREP64	2L:7737073..7738567	1311	436	GO:0007165;GO:0005102	receptor binding;signal transduction	IPR002181	Fibrinogen, alpha/beta/gamma chain, C-terminal globular	PF01853		ortholog_one2many	Ano:Dm
35.7.2	-0.02	No sex bias	-0.24	No sex bias	0.05	No sex bias	0.21	No sex bias	-1.23	Female biased	AGAP004990	AGAP004990-RA	AGAP004990-PA	ENSF00000000755		2L:7585796..7587650	1480	147	GO:0043565;GO:0005737;GO:0005634;GO:0007424;GO:0048813;GO:0007417	nucleus;cytoplasm;central nervous system development;open tracheal system development;sequence-specific DNA binding;dendrite morphogenesis	IPR013729;IPR001387	Multiprotein bridging factor 1, N-terminal;Helix-turn-helix type 3	PF04729	ortholog_one2one	ortholog_one2one	Ano:Ae:Dm
35.7.4	0.34	No sex bias	0	No sex bias	0.16	No sex bias	-0.08	No sex bias	-0.86	Female biased	AGAP001533	AGAP001533-RA	AGAP001533-PA	ENSF00000000912		2R:5920897..5925277	3639	1212					PF00850	ortholog_one2one	ortholog_one2one	Ano:Ae:Dm
35.7.5	-0.46	No sex bias	-0.24	No sex bias	0.05	No sex bias	0.1	No sex bias	1.33	Male biased	AGAP006581	AGAP006581-RA;AGAP006581-RB	AGAP006581-PA;AGAP006581-PB	ENSF00000003471		2L:34265814..34267596	507;285	168;94			IPR013032;IPR002919	EGF-like region;Protease inhibitor I8, cysteine-rich trypsin inhi	PF00850	ortholog_many2many		Ano:Ae
35.8.5	0.4	No sex bias	0.1	No sex bias	-0.13	No sex bias	-0.01	No sex bias	-1.7	Female biased	AGAP006616	AGAP006616-RA	AGAP006616-PA	ENSF00000000344		2L:34743559..34746737	3111	1017			IPR007863;IPR013578	Peptidase M16, C-terminal;Peptidase M16C associated	PF00125	ortholog_one2many	ortholog_one2one	Ano:Ae:Dm
36.1.10	-0.2	No sex bias	-0.17	No sex bias	-0.17	No sex bias	-0.07	No sex bias	1.44	Male biased	AGAP005008	AGAP005008-RA;AGAP005008-RB	AGAP005008-PA;AGAP005008-PB	ENSF00000004865		2L:7820730..7916840	1977;1965	658;654			IPR002110	Ankyrin	PF00125	ortholog_one2many	ortholog_one2one	Ano:Ae:Dm
36.1.4	-0.26	No sex bias	0.03	No sex bias	-0.09	No sex bias	-1.02	Female biased	1.2	Male biased	AGAP006602	AGAP006602-RA	AGAP006602-PA	ENSF00000000580		2L:34669717..34670781	881	251					PF00125	ortholog_one2many	ortholog_one2one	Ano:Ae:Dm
36.2.4	-0.05	No sex bias	-0.19	No sex bias	-0.08	No sex bias	-0.11	No sex bias	1.42	Male biased	AGAP008706	AGAP008706-RA	AGAP008706-PA	ENSF00000000372		3R:15818015..15820210	1917	638	GO:0007094	mitotic cell cycle spindle assembly checkpoint			PF04438	ortholog_one2many	ortholog_one2one	Ano:Ae:Dm
36.4.12	0.14	No sex bias	-0.16	No sex bias	-0.08	No sex bias	0.23	No sex bias	-1.03	Female biased	AGAP001685	AGAP001685-RA	AGAP001685-PA	ENSF00000000329		2R:8444300..8446927	2520	839	GO:0006810;GO:0005643	nuclear pore;transport	IPR007252	Nuclear pore protein 84/107	PF00046	ortholog_one2one	ortholog_one2one	Ano:Ae:Dm
36.4.4	0.18	No sex bias	-0.18	No sex bias	0.31	No sex bias	0.14	No sex bias	-0.83	Female biased	AGAP006576	AGAP006576-RA;AGAP006576-RB;AGAP006576-RC	AGAP006576-PA;AGAP006576-PB;AGAP006576-PC	ENSF00000000150		2L:34221213..34225227	1760;1698;1275	501;364	GO:0008152;GO:0016491	metabolic process;oxidoreductase activity	IPR003767	Malate/L-lactate dehydrogenase	PF00568	ortholog_one2one	ortholog_one2many	Ano:Ae:Dm
36.4.8	0	No sex bias	-0.11	No sex bias	0.03	No sex bias	0.18	No sex bias	-1.9	Female biased	AGAP001522	AGAP001522-RA	AGAP001522-PA	ENSF00000000616		2R:5830145..5831722	1352	397	GO:0005524;GO:0000166;GO:0017111	nucleotide binding;ATP binding;nucleoside-triphosphatase activity	IPR003960;IPR001984;IPR001270;IPR003959;IPR003593	AAA ATPase, subdomain;Peptidase S16, Lon protease;Chaperonin clpA/B;AAA ATPase, core;AAA+ ATPase, core	PF04209	ortholog_one2one	ortholog_one2one	Ano:Ae:Dm
36.6.1	0.42	No sex bias	0.1	No sex bias	0.04	No sex bias	-0.07	No sex bias	-1.2	Female biased	AGAP001526	AGAP001526-RA	AGAP001526-PA	ENSF00000000686		2R:5845641..5847526	1729	552	GO:0005524;GO:0004674	protein serine/threonine kinase activity;ATP binding	IPR000687;IPR015285	RIO kinase;RIO2 kinase, winged helix, N-terminal		ortholog_one2one	ortholog_one2one	Ano:Ae:Dm
36.6.11	-0.09	No sex bias	-0.19	No sex bias	-0.22	No sex bias	0	No sex bias	-1.5	Female biased	AGAP001738	AGAP001738-RA	AGAP001738-PA	ENSF00000000616		2R:9102277..9103614	1177	363	GO:0005622;GO:0003723;GO:0003735;GO:0005840;GO:0006412;GO:0005739;GO:0015934	RNA binding;structural constituent of ribosome;intracellular;mitochondrion;ribosome;translation;large ribosomal subunit	IPR002143	Ribosomal protein L1	PF01070	ortholog_one2one	ortholog_one2one	Ano:Ae:Dm
36.6.4	-0.25	No sex bias	-0.19	No sex bias	-0.09	No sex bias	-0.59	No sex bias	1.29	Male biased	AGAP006603	AGAP006603-RA	AGAP006603-PA	ENSF00000012687		2L:34671924..34672772	779	218					PF01154;PF08540			Ano only
36.6.8	0.18	No sex bias	0.09	No sex bias	0.27	No sex bias	0.35	No sex bias	-0.94	Female biased	AGAP008053	AGAP008053-RA	AGAP008053-PA	ENSF00000000548		3R:4869662..4871563	1295	403			IPR005135	Endonuclease/exonuclease/phosphatase	PF00884	ortholog_one2one	ortholog_one2one	Ano:Ae:Dm
36.6.9	0.4	No sex bias	0.03	No sex bias	0.13	No sex bias	0.27	No sex bias	-0.84	Female biased	AGAP008046	AGAP008046-RA	AGAP008046-PA	ENSF00000000271		3R:4839343..4845414	1811	513			IPR001452;IPR000108;IPR013315;IPR001060;IPR011511	Src homology-3;Neutrophil cytosol factor 2;Spectrin alpha chain;Cdc15/Fes/CIP4;Variant SH3	PF00472	ortholog_one2one	ortholog_one2one	Ano:Ae:Dm
36.7.2	0.02	No sex bias	0.04	No sex bias	0.04	No sex bias	-0.19	No sex bias	-1.55	Female biased	AGAP012408	AGAP012408-RA	AGAP012408-PA	ENSF00000000156		3L:41769006..41771149	2010	577	GO:0008168	methyltransferase activity	IPR010280;IPR000504	(Uracil-5)-methyltransferase;RNA-binding region RNP-1 (RNA recognition motif)	PF04280	ortholog_one2one	ortholog_one2one	Ano:Ae:Dm
36.7.8	0.01	No sex bias	-0.1	No sex bias	1.38	Male biased	1.67	Male biased	1.83	Male biased	AGAP001735	AGAP001735-RA	AGAP001735-PA	ENSF00000000569		2R:9096569..9097790	1146	381			IPR008805	RIB43A	PF03810;PF02985		ortholog_one2one	Ano:Dm
36.8.2	0.17	No sex bias	-0.21	No sex bias	0.13	No sex bias			-1.43	Female biased	AGAP001720	AGAP001720-RA	AGAP001720-PA	ENSF00000000683		2R:8923446..8925053	1128	375	GO:0000154;GO:0000179;GO:0008168;GO:0008649	rRNA modification;"rRNA (adenine-N6,N6-)-dimethyltransferase activity";methyltransferase activity;rRNA methyltransferase activity			PF00876	ortholog_one2many	ortholog_one2one	Ano:Ae:Dm
36.8.8	0.35	No sex bias	0.11	No sex bias	0.15	No sex bias	-0.16	No sex bias	-1.74	Female biased	AGAP008034	AGAP008034-RA	AGAP008034-PA	ENSF00000001346		3R:4765706..4768301	1482	493	GO:0016020;GO:0030001;GO:0046873;GO:0007300	ovarian nurse cell to oocyte transport;membrane;metal ion transport;metal ion transmembrane transporter activity	IPR002328;IPR002395;IPR003689	Alcohol dehydrogenase, zinc-containing;HMW kininogen;Zinc/iron permease	PF00049	ortholog_one2one	ortholog_one2one	Ano:Ae:Dm
37.1.1	0.14	No sex bias	-0.11	No sex bias	0.56	No sex bias	-0.05	No sex bias	0.89	Male biased	AGAP012393	AGAP012393-RA	AGAP012393-PA	ENSF00000000143		3L:41707173..41708129	819	199			IPR010849	DiGeorge syndrome critical 6	PF00049	ortholog_one2one	ortholog_one2one	Ano:Ae:Dm
37.1.10	-0.14	No sex bias	-0.26	No sex bias	-0.23	No sex bias	-0.05	No sex bias	-1.52	Female biased	AGAP001484	AGAP001484-RA	AGAP001484-PA	ENSF00000003185		2R:5426952..5428719	1348	412	GO:0005515;GO:0006810;GO:0006461;GO:0006886;GO:0016192;GO:0030125;GO:0000381;GO:0006727	regulation of alternative nuclear mRNA splicing, via spliceosome;protein binding;protein complex assembly;ommochrome biosynthetic process;transport;intracellular protein transport;vesicle-mediated transport;clathrin vesicle coat	IPR001392;IPR008968	Clathrin adaptor complex, medium chain;Mu2 adaptin subunit (AP50) of AP2	PF00412;PF00046	ortholog_one2one	ortholog_one2one	Ano:Ae:Dm
37.1.3	-0.3	No sex bias	-0.13	No sex bias	-0.18	No sex bias	-0.18	No sex bias	0.99	Male biased	AGAP012398	AGAP012398-RA	AGAP012398-PA	ENSF00000000966		3L:41721913..41723295	1010	278			IPR000717	Proteasome component region PCI	PF00096	ortholog_one2one	ortholog_one2one	Ano:Ae:Dm
37.1.7	0.34	No sex bias	-0.13	No sex bias	0.21	No sex bias	-0.28	No sex bias	-1.24	Female biased	AGAP008037	AGAP008037-RA	AGAP008037-PA	ENSF00000000130		3R:4789456..4791268	1670	513			IPR000886;IPR001298;IPR008539;IPR006598	Endoplasmic reticulum targeting sequence;Filamin/ABP280 repeat;Protein of unknown function DUF821, CAP10-like;Lipopolysaccharide-modifying protein	PF01839;PF08441	ortholog_one2one	ortholog_one2one	Ano:Ae:Dm
37.1.9	-0.07	No sex bias	-0.42	No sex bias	0.04	No sex bias	0.45	No sex bias	0.89	Male biased	AGAP012422	AGAP012422-RA	AGAP012422-PA	ENSF00000000236		3L:41870678..41872969	1125	374			IPR008271;IPR000719;IPR002290;IPR001245	Serine/threonine protein kinase, active site;Protein kinase;Serine/threonine protein kinase;Tyrosine protein kinase	PF04968;PF04969	ortholog_one2one	apparent_ortholog_one2one	Ano:Ae:Dm
37.2.10	1.07	Male biased	0.33	No sex bias							AGAP001539	AGAP001539-RA	AGAP001539-PA	ENSF00000000416		2R:6045547..6046694	969	322	GO:0016568	chromatin modification	IPR002717	MOZ/SAS-like protein	PF00035	ortholog_one2one	ortholog_one2one	Ano:Ae:Dm
37.2.11	0.58	No sex bias	0.37	No sex bias	0.22	No sex bias	-0.25	No sex bias	-1.9	Female biased	AGAP008027	AGAP008027-RA	AGAP008027-PA	ENSF00000000517		3R:4512808..4515246	707	214	GO:0008345;GO:0030432	larval locomotory behavior;peristalsis	IPR000585;IPR006797	Hemopexin;MSF1	PF05004	ortholog_one2many	ortholog_one2one	Ano:Ae:Dm
37.2.8	0.05	No sex bias	-0.08	No sex bias	0.17	No sex bias	0.28	No sex bias	-1.06	Female biased	AGAP008041	AGAP008041-RA	AGAP008041-PA	ENSF00000000316		3R:4800965..4803086	1610	321	GO:0008270;GO:0046872;GO:0005515	protein binding;zinc ion binding;metal ion binding	IPR001841;IPR011016	Zinc finger, RING-type;RINGv	PF00400	ortholog_one2many	ortholog_one2one	Ano:Ae:Dm
37.2.9			0.05	No sex bias	0.39	No sex bias	0.2	No sex bias	-2.18	Female biased	AGAP008075	AGAP008075-RA	AGAP008075-PA	ENSF00000003786		3R:5093640..5101214	951	153	GO:0008270;GO:0003676	nucleic acid binding;zinc ion binding	IPR001878	Zinc finger, CCHC-type	PF01007		ortholog_one2one	Ano:Dm
37.3.10	0.24	No sex bias	-0.05	No sex bias	-0.08	No sex bias	-0.29	No sex bias	-3.31	Female biased	AGAP004175	AGAP004175-RA	AGAP004175-PA	ENSF00000001051		2R:51225139..51227118	1802	497	GO:0003824;GO:0008152;GO:0009116;GO:0006207;GO:0006221;GO:0004588;GO:0004590	catalytic activity;orotate phosphoribosyltransferase activity;orotidine-5'-phosphate decarboxylase activity;'de novo' pyrimidine base biosynthetic process;pyrimidine nucleotide biosynthetic process;metabolic process;nucleoside metabolic process	IPR002375;IPR001754;IPR000836	Purine/pyrimidine phosphoribosyl transferase;Orotidine 5'-phosphate decarboxylase, core;Phosphoribosyltransferase	PF00612;PF00004	ortholog_one2one	ortholog_one2one	Ano:Ae:Dm
37.3.12	-0.1	No sex bias	0.21	No sex bias			0.06	No sex bias	5.16	Male biased	AGAP008070	AGAP008070-RA	AGAP008070-PA	ENSF00000000385		3R:5051190..5065642	945	314	GO:0006508;GO:0004182	carboxypeptidase A activity;proteolysis	IPR000834	Peptidase M14, carboxypeptidase A	PF00664;PF00005	ortholog_one2many	ortholog_one2many	Ano:Ae:Dm
37.3.2	-0.16	No sex bias	-0.3	No sex bias	-0.17	No sex bias	-0.3	No sex bias	1.45	Male biased	AGAP008051	AGAP008051-RA	AGAP008051-PA	ENSF00000004731		3R:4866388..4867629	982	127			IPR005055	Insect pheromone-binding protein A10/OS-D	PF00857	ortholog_one2one	ortholog_one2many	Ano:Ae:Dm
37.3.3	-0.2	No sex bias	-0.02	No sex bias	0.2	No sex bias	0.22	No sex bias	2.69	Male biased	AGAP012390	AGAP012390-RA	AGAP012390-PA	ENSF00000000738		3L:41693522..41695667	978	183	GO:0016021	integral to membrane	IPR007248	Mpv17/PMP22	PF00180	ortholog_one2one	ortholog_one2one	Ano:Ae:Dm
37.3.7	0.08	No sex bias	-0.05	No sex bias	0.17	No sex bias	0.23	No sex bias	-1.36	Female biased	AGAP008086	AGAP008086-RA	AGAP008086-PA	ENSF00000000383		3R:5296005..5297789	1719	510			IPR001431;IPR001220;IPR011765;IPR007863	Peptidase M16, zinc-binding site;Legume lectin, beta domain;Peptidase M16, N-terminal;Peptidase M16, C-terminal	PF00226	ortholog_one2one	ortholog_one2one	Ano:Ae:Dm
37.3.8	0.44	No sex bias	-0.07	No sex bias	-0.08	No sex bias	0.13	No sex bias	-1.18	Female biased	AGAP012407	AGAP012407-RA	AGAP012407-PA	ENSF00000000345		3L:41763690..41768421	1604	471	GO:0016853;GO:0045454;GO:0005783	endoplasmic reticulum;isomerase activity;cell redox homeostasis	IPR006662;IPR003914;IPR001393;IPR013766	Thioredoxin-related;Rabaptin;Calsequestrin;Thioredoxin domain	PF02373	ortholog_one2one	ortholog_one2one	Ano:Ae:Dm
37.3.9	0.1	No sex bias	-0.2	No sex bias	0.03	No sex bias	0.05	No sex bias	-1.07	Female biased	AGAP008044	AGAP008044-RA	AGAP008044-PA	ENSF00000000016		3R:4806082..4808803	2246	719	GO:0006118;GO:0016491;GO:0050660	electron transport;oxidoreductase activity;FAD binding	IPR013027;IPR001100;IPR000103;IPR000104;IPR000815;IPR004051;IPR001327;IPR000694	FAD-dependent pyridine nucleotide-disulphide oxido;Pyridine nucleotide-disulphide oxidoreductase, cl;Antifreeze protein, type I;Mercuric reductase;Kv1.4 voltage-gated K+ channel;Pyridine nucleotide-disulphide oxidoreductase, NA;Proline-rich region	PF02375;PF01388;PF00628;PF02373;PF02928;PF08429	ortholog_one2one	apparent_ortholog_one2one	Ano:Ae:Dm
37.4.9	0.19	No sex bias	-0.04	No sex bias	0.2	No sex bias	0.56	No sex bias	-1.57	Female biased	AGAP012413	AGAP012413-RA	AGAP012413-PA	ENSF00000000569		3L:41822706..41824363	1421	350	GO:0005634;GO:0007049;GO:0051301;GO:0005737;GO:0007096;GO:0009987;GO:0000070;GO:0007088;GO:0016538;GO:0055059	mitotic sister chromatid segregation;nucleus;cytoplasm;cell cycle;regulation of mitosis;regulation of exit from mitosis;cellular process;cyclin-dependent protein kinase regulator activity;cell division;asymmetric neuroblast division	IPR006671;IPR004367;IPR006670	Cyclin, N-terminal;Cyclin, C-terminal;Cyclin	PF07686;PF07679;PF00047	ortholog_one2one	ortholog_one2one	Ano:Ae:Dm
37.5.2	-0.19	No sex bias	-0.15	No sex bias	0.38	No sex bias	0.32	No sex bias	1.47	Male biased	AGAP012418	AGAP012418-RA	AGAP012418-PA	ENSF00000001201		3L:41834603..41835368	447	89					PF07679;PF07686;PF00047;PF08205	ortholog_many2many	ortholog_one2many	Ano:Ae:Dm
37.5.4	0.02	No sex bias	0.01	No sex bias	-0.05	No sex bias	0.06	No sex bias	-0.82	Female biased	AGAP004547	AGAP004547-RA	AGAP004547-PA	ENSF00000000848		2R:57523966..57524986	757	240	GO:0008270;GO:0046872	zinc ion binding;metal ion binding	IPR001781	LIM, zinc-binding		ortholog_one2one	ortholog_one2one	Ano:Ae:Dm
37.6.4	0.42	No sex bias			-1	Female biased			-0.48	No sex bias	AGAP012357	AGAP012357-RA	AGAP012357-PA	ENSF00000000416		3L:41071146..41074028	1659	552	GO:0016810;GO:0006807;GO:0016811	nitrogen compound metabolic process;"hydrolase activity, acting on carbon-nitrogen (but not peptide) bonds";"hydrolase activity, acting on carbon-nitrogen (but not peptide) bonds, in linear amides"	IPR003010	Nitrilase/cyanide hydratase and apolipoprotein N-a	PF00069;PF01163	ortholog_one2many	ortholog_many2many	Ano:Ae:Dm
37.6.5			0.25	No sex bias	0.06	No sex bias	0.01	No sex bias	-1.38	Female biased	AGAP004142	AGAP004142-RA	AGAP004142-PA	ENSF00000002091		2R:50701957..50703939	1353	421	GO:0003824;GO:0004069;GO:0006520;GO:0008483;GO:0009058;GO:0016740;GO:0016769;GO:0030170	catalytic activity;aspartate transaminase activity;amino acid metabolic process;transaminase activity;biosynthetic process;transferase activity;transferase activity, transferring nitrogenous groups;pyridoxal phosphate binding	IPR004838;IPR000796;IPR004839	Aminotransferases class-I pyridoxal-phosphate-bind;Aspartate/other aminotransferase;Aminotransferase, class I and II	PF00069;PF08648	ortholog_one2one	ortholog_one2one	Ano:Ae:Dm
37.6.7	0.17	No sex bias	-0.04	No sex bias	-0.03	No sex bias	-0.02	No sex bias	1.3	Male biased	AGAP008033	AGAP008033-RA	AGAP008033-PA	ENSF00000000326		3R:4761901..4763264	1294	364	GO:0005488	binding	IPR013026	Tetratricopeptide region	PF00069	ortholog_one2one	ortholog_one2one	Ano:Ae:Dm
37.6.9	0.37	No sex bias	0.35	No sex bias	-0.07	No sex bias	0	No sex bias	-2.01	Female biased	AGAP004159	AGAP004159-RA	AGAP004159-PA	ENSF00000001167		2R:50947796..50950227	2266	598	GO:0046872;GO:0016491;GO:0016616;GO:0051287;GO:0004470;GO:0006108	malic enzyme activity;malate metabolic process;oxidoreductase activity;"oxidoreductase activity, acting on the CH-OH group of donors, NAD or NADP as acceptor";metal ion binding;NAD binding	IPR001891;IPR012301;IPR012302	Malic oxidoreductase;Malic enzyme, N-terminal;Malic enzyme, NAD-binding	PF00069;PF08648	ortholog_one2one	ortholog_one2one	Ano:Ae:Dm
37.7.1	0.53	No sex bias	-0.23	No sex bias	0.18	No sex bias			-1.05	Female biased	AGAP001525	AGAP001525-RA	AGAP001525-PA	ENSF00000001716		2R:5843438..5859432	1068	355	GO:0008270;GO:0003676;GO:0005622	nucleic acid binding;intracellular;zinc ion binding	IPR007087;IPR007086;IPR001781;IPR003656	Zinc finger, C2H2-type;Zinc finger, C2H2-subtype;LIM, zinc-binding;Zinc finger, BED-type predicted	PF00225	ortholog_one2one		Ano:Ae
37.7.6	0.48	No sex bias	0.89	Male biased	-0.37	No sex bias					AGAP004499	AGAP004499-RA	AGAP004499-PA	ENSF00000000333		2R:57085850..57091644	2082	693			IPR002110	Ankyrin	PF00225	ortholog_one2one	ortholog_one2one	Ano:Ae:Dm
37.8.9	0.11	No sex bias	-0.31	No sex bias	-0.13	No sex bias	-0.54	No sex bias	-2.54	Female biased	AGAP001502	AGAP001502-RA	AGAP001502-PA	ENSF00000000287		2R:5690860..5692322	1025	101	GO:0005524;GO:0006457	ATP binding;protein folding	IPR001476	Chaperonin Cpn10	PF07732;PF00394;PF07731	ortholog_one2many	ortholog_one2many	Ano:Ae:Dm
38.1.1	-0.06	No sex bias	-0.03	No sex bias	0.19	No sex bias	-0.01	No sex bias	1.53	Male biased	AGAP012396	AGAP012396-RA	AGAP012396-PA	ENSF00000013569		3L:41716004..41720036	756	73					PF07732;PF00394	ortholog_one2one		Ano:Ae
38.1.11	-0.28	No sex bias	-0.16	No sex bias	0.19	No sex bias	-0.08	No sex bias	0.93	Male biased	AGAP012374	AGAP012374-RA	AGAP012374-PA	ENSF00000000584		3L:41232774..41233520	586	111	GO:0006118;GO:0005739;GO:0008137;GO:0003954	NADH dehydrogenase activity;mitochondrion;electron transport;NADH dehydrogenase (ubiquinone) activity	IPR012576	NADH-ubiquinone oxidoreductase B12 subunit	PF03969	ortholog_one2one	ortholog_one2one	Ano:Ae:Dm
38.1.7	0.43	No sex bias	0.07	No sex bias	0.42	No sex bias	-0.02	No sex bias	-0.87	Female biased	AGAP001515	AGAP001515-RA	AGAP001515-PA	ENSF00000001120		2R:5746450..5748116	584	140					PF00337	ortholog_one2one	ortholog_one2many	Ano:Ae:Dm
38.1.8			0.16	No sex bias	0.29	No sex bias			-3.68	Female biased	AGAP008065	AGAP008065-RA	AGAP008065-PA	ENSF00000012915		3R:4978024..4981226	2034	539					PF00337	ortholog_one2one		Ano:Ae
38.2.1	0.58	No sex bias	0.52	No sex bias	0.23	No sex bias	0.36	No sex bias	-1.72	Female biased	AGAP001489	AGAP001489-RA	AGAP001489-PA	ENSF00000003185		2R:5553725..5554731	1005	334	GO:0005921;GO:0042048;GO:0007440	gap junction;foregut morphogenesis;olfactory behavior	IPR000990	Innexin	PF04133	ortholog_one2one	ortholog_one2one	Ano:Ae:Dm
38.2.12	-0.16	No sex bias	0.08	No sex bias	-0.13	No sex bias	0.36	No sex bias	1.14	Male biased	AGAP001530	AGAP001530-RA	AGAP001530-PA	ENSF00000012057		2R:5861230..5862376	1053	237	GO:0008270;GO:0003676;GO:0005622;GO:0046872;GO:0005515;GO:0006512	nucleic acid binding;protein binding;intracellular;ubiquitin cycle;zinc ion binding;metal ion binding	IPR001841;IPR011016	Zinc finger, RING-type;RINGv	PF04072	ortholog_one2one		Ano:Ae
38.2.3	0.12	No sex bias			0	No sex bias	0.19	No sex bias	2.76	Male biased	AGAP001474	AGAP001474-RA	AGAP001474-PA	ENSF00000000484		2R:5371879..5372425	434	104	GO:0045822	negative regulation of heart contraction			PF00560	ortholog_one2one	ortholog_one2one	Ano:Ae:Dm
38.2.8	0.17	No sex bias	0.01	No sex bias	-0.02	No sex bias	0.7	No sex bias	-0.85	Female biased	AGAP001476	AGAP001476-RA	AGAP001476-PA	ENSF00000003185		2R:5379031..5383839	1407	376	GO:0005921;GO:0007602	gap junction;phototransduction	IPR000990;IPR001411	Innexin;Tetracycline resistance protein TetB	PF00560;PF07679;PF00047	ortholog_one2one	ortholog_one2one	Ano:Ae:Dm
38.3.11	-0.14	No sex bias	-0.96	Female biased			0.37	No sex bias	-0.35	No sex bias	AGAP004134	AGAP004134-RA	AGAP004134-PA	ENSF00000002110		2R:50594200..50612588	798	265			IPR012464	Protein of unknown function DUF1676		ortholog_one2one	ortholog_one2one	Ano:Ae:Dm
38.3.2	-0.38	No sex bias	-0.15	No sex bias	-0.23	No sex bias	-0.29	No sex bias	2.66	Male biased	AGAP008022	AGAP008022-RA	AGAP008022-PA	ENSF00000000762		3R:4326802..4328809	1569	522	GO:0006118;GO:0016020;GO:0046872;GO:0016491;GO:0005506;GO:0020037;GO:0004497	monooxygenase activity;iron ion binding;electron transport;membrane;oxidoreductase activity;heme binding;metal ion binding	IPR001128;IPR002401;IPR002403;IPR002397	Cytochrome P450;Cytochrome P450, E-class, group I;Cytochrome P450, E-class, group IV;Cytochrome P450, B-class	PF00560	ortholog_many2many	ortholog_many2many	Ano:Ae:Dm
38.3.4	-0.43	No sex bias	-0.29	No sex bias	-0.95	Female biased			0.9	Male biased	AGAP012391	AGAP012391-RA	AGAP012391-PA	ENSF00000002025		3L:41699297..41701581	2002	642					PF00560;PF07679;PF00047;PF07686	ortholog_one2one		Ano:Ae
38.3.6	1.02	Male biased	0.23	No sex bias	-0.13	No sex bias	0.28	No sex bias	-1.5	Female biased	AGAP001497	AGAP001497-RA	AGAP001497-PA	ENSF00000002559		2R:5646368..5659413	2883	922	GO:0005509;GO:0003779	actin binding;calcium ion binding	IPR002048;IPR001589;IPR001715;IPR002017;IPR014837	Calcium-binding EF-hand;Actin-binding, actinin-type;Calponin-like actin-binding;Spectrin repeat;EF-hand, Ca insensitive	PF00560	ortholog_one2one	ortholog_one2one	Ano:Ae:Dm
38.4.8	-0.1	No sex bias	-0.14	No sex bias	0.2	No sex bias	0.32	No sex bias	0.83	Male biased	AGAP003577	AGAP003577-RA	AGAP003577-PA	ENSF00000000084		2R:40094415..40099215	636	211			IPR001806;IPR013684;IPR013753;IPR003577;IPR003579;IPR003578	Ras GTPase;Miro-like;Ras;Ras small GTPase, Ras type;Ras small GTPase, Rab type;Ras small GTPase, Rho type	PF00627	ortholog_one2one		Ano:Ae
38.5.12	-0.25	No sex bias	-0.13	No sex bias	2.49	Male biased	2.32193	Male biased	2.72	Male biased	AGAP010031	AGAP010031-RA	AGAP010031-PA	ENSF00000000375		3R:48057474..48059040	1365	454	GO:0005874;GO:0000226	microtubule cytoskeleton organization and biogenesis;microtubule	IPR000435	Tektin	PF04083;PF00561	ortholog_one2one	ortholog_one2one	Ano:Ae:Dm
38.5.3	0.47	No sex bias	0.24	No sex bias	0.39	No sex bias	-0.01	No sex bias	-1.61	Female biased	AGAP007996	AGAP007996-RA	AGAP007996-PA	ENSF00000000096		3R:3941700..3968468	1528	461	GO:0005524;GO:0006468;GO:0004672;GO:0005829;GO:0005794	protein kinase activity;ATP binding;Golgi apparatus;cytosol;protein amino acid phosphorylation	IPR001245;IPR000719;IPR002290	Tyrosine protein kinase;Protein kinase;Serine/threonine protein kinase	PF00151	ortholog_one2one	ortholog_one2one	Ano:Ae:Dm
38.5.4	0.57	No sex bias	0.28	No sex bias	0.34	No sex bias	-0.19	No sex bias	-1.36	Female biased	AGAP010042	AGAP010042-RA	AGAP010042-PA	ENSF00000000912		3R:48139906..48144077	2466	821	GO:0016020;GO:0006810;GO:0005215	transporter activity;transport;membrane	IPR004156;IPR011701;IPR011497	Organic anion transporter polypeptide OATP;Major facilitator superfamily MFS_1;Protease inhibitor, Kazal-type	PF00151	ortholog_one2one	ortholog_one2one	Ano:Ae:Dm
38.5.5			0.08	No sex bias	-0.2	No sex bias	-0.26	No sex bias	-2.84	Female biased	AGAP003629	AGAP003629-RA	AGAP003629-PA	ENSF00000000969		2R:40699184..40705039	1614	402	GO:0016787;GO:0046872;GO:0009166;GO:0016788;GO:0000166	nucleotide binding;nucleotide catabolic process;hydrolase activity;"hydrolase activity, acting on ester bonds";metal ion binding	IPR006146;IPR006179;IPR004843;IPR008334	5'-Nucleotidase, N-terminal;5'-Nucleotidase and apyrase;Metallophosphoesterase;5'-Nucleotidase, C-terminal	PF00151	ortholog_one2one	ortholog_one2many	Ano:Ae:Dm
38.5.8	-0.3	No sex bias	-0.52	No sex bias	-0.45	No sex bias	-0.44	No sex bias	-3.14	Female biased	AGAP003592	AGAP003592-RA	AGAP003592-PA	ENSF00000000156		2R:40369299..40370892	1028	314	GO:0005622;GO:0003735;GO:0005840;GO:0030529;GO:0042254;GO:0006414	structural constituent of ribosome;intracellular;ribosome;translational elongation;ribonucleoprotein complex;ribosome biogenesis and assembly	IPR001790;IPR001813	Ribosomal protein L10;Ribosomal protein 60S	PF00151	ortholog_one2one	ortholog_one2one	Ano:Ae:Dm
38.6.3	0.01	No sex bias	0.22	No sex bias	0.34	No sex bias	0.34	No sex bias	0.91	Male biased	AGAP003613	AGAP003613-RA	AGAP003613-PA	ENSF00000000439		2R:40513256..40515101	1024	278	GO:0008270	zinc ion binding	IPR001594	Zinc finger, DHHC-type	PF03036		ortholog_one2one	Ano:Dm
38.6.6	-0.03	No sex bias	0.24	No sex bias	-0.28	No sex bias	-0.01	No sex bias	-1.02	Female biased	AGAP003580	AGAP003580-RA	AGAP003580-PA	ENSF00000000672		2R:40286798..40287980	1076	225			IPR001858;IPR008914	Phosphatidylethanolamine-binding protein;PEBP	PF04571;PF08235	ortholog_one2one	ortholog_one2many	Ano:Ae:Dm
38.6.9	0.08	No sex bias	0.17	No sex bias	0.01	No sex bias	-0.07	No sex bias	-1.05	Female biased	AGAP009993	AGAP009993-RA	AGAP009993-PA	ENSF00000000248		3R:47337209..47339123	1778	583	GO:0005524;GO:0005694;GO:0004674;GO:0000781	chromosome, telomeric region;protein serine/threonine kinase activity;ATP binding;chromosome	IPR008266;IPR000687	Tyrosine protein kinase, active site;RIO kinase	PF00151	ortholog_one2one	ortholog_one2one	Ano:Ae:Dm
38.7.5	0.52	No sex bias	0.22	No sex bias	0.07	No sex bias	-0.35	No sex bias	-1.96	Female biased	AGAP008007	AGAP008007-RA	AGAP008007-PA	ENSF00000001663		3R:4016462..4019689	2607	736	GO:0007049	cell cycle	IPR001373	Cullin	PF00651	ortholog_one2many	ortholog_one2one	Ano:Ae:Dm
38.7.9	-0.17	No sex bias	-0.11	No sex bias	-0.14	No sex bias	-0.04	No sex bias	-1.04	Female biased	AGAP003622	AGAP003622-RA	AGAP003622-PA	ENSF00000000219		2R:40593252..40594427	1176	391	GO:0008270;GO:0016740;GO:0016757;GO:0008033;GO:0006400;GO:0008479;GO:0008616	tRNA modification;tRNA processing;zinc ion binding;queuine tRNA-ribosyltransferase activity;queuosine biosynthetic process;transferase activity;"transferase activity, transferring glycosyl groups"	IPR002616	Queuine/other tRNA-ribosyltransferase	PF00651	ortholog_one2many	ortholog_one2one	Ano:Ae:Dm
39.2.11	0.22	No sex bias	0.1	No sex bias	0.44	No sex bias			-1.62	Female biased	AGAP010028	AGAP010028-RA	AGAP010028-PA	ENSF00000000483		3R:47998780..48004322	3141	1025	GO:0003676;GO:0003677;GO:0005694;GO:0006265;GO:0003916;GO:0003917;GO:0006268;GO:0006304	nucleic acid binding;DNA binding;DNA topoisomerase activity;DNA topoisomerase type I activity;chromosome;DNA topological change;DNA unwinding during replication;DNA modification	IPR000380;IPR006171;IPR013497;IPR013498;IPR010666;IPR006154;IPR003601;IPR003602;IPR001878	DNA topoisomerase, type IA;TOPRIM;DNA topoisomerase, type IA, central;DNA topoisomerase, type IA, zn finger;Zinc finger, GRF-type;Toprim subdomain;DNA topoisomerase, type IA, domain 2;DNA topoisomerase, type IA, DNA-binding;Zinc finger, CCHC-type	PF01074;PF09261;PF07748	ortholog_one2one	ortholog_one2one	Ano:Ae:Dm
39.2.6	0.15	No sex bias	1.45	Male biased	-0.24	No sex bias			0.36	No sex bias	AGAP000705	AGAP000705-RA	AGAP000705-PA	ENSF00000000372		X:12629386..12630245	760	224					PF02792	ortholog_one2one	ortholog_one2many	Ano:Ae:Dm
39.4.11	0.37	No sex bias	0.48	No sex bias	0.48	No sex bias	0.28	No sex bias	-1.41	Female biased	AGAP010036	AGAP010036-RA	AGAP010036-PA	ENSF00000000147		3R:48079043..48083969	568	140	GO:0005524;GO:0006468;GO:0004672	protein kinase activity;ATP binding;protein amino acid phosphorylation	IPR000719	Protein kinase	PF00096	ortholog_one2one		Ano:Ae
39.4.12	-0.13	No sex bias	-0.05	No sex bias	-0.01	No sex bias			2.09	Male biased	AGAP009985	AGAP009985-RA	AGAP009985-PA	ENSF00000001120		3R:47243652..47244954	1150	321	GO:0016787;GO:0008152	metabolic process;hydrolase activity				ortholog_many2many	ortholog_many2many	Ano:Ae:Dm
39.4.2	0.17	No sex bias	0.25	No sex bias	-0.1	No sex bias	-0.11	No sex bias	-0.8	Female biased	AGAP000700	AGAP000700-RA	AGAP000700-PA	ENSF00000000383		X:12550343..12555827	790	233	GO:0016021;GO:0006810;GO:0016192	transport;integral to membrane;vesicle-mediated transport	IPR001388;IPR010908	Synaptobrevin;Longin		ortholog_one2one	ortholog_one2one	Ano:Ae:Dm
39.4.4	0.38	No sex bias	0.13	No sex bias	-0.11	No sex bias	-0.22	No sex bias	-3.78	Female biased	AGAP000719	AGAP000719-RA	AGAP000719-PA	ENSF00000000799		X:13067687..13073487	1492	432	GO:0016787;GO:0004013;GO:0006730	adenosylhomocysteinase activity;one-carbon compound metabolic process;hydrolase activity	IPR000043	S-adenosyl-L-homocysteine hydrolase		ortholog_one2one	ortholog_one2one	Ano:Ae:Dm
39.4.9	0.6	No sex bias	0.05	No sex bias	0.26	No sex bias	0.54	No sex bias	-1.07	Female biased	AGAP001110	AGAP001110-RA	AGAP001110-PA	ENSF00000000416		2R:288454..293323	2022	511	GO:0007165;GO:0005515;GO:0007154;GO:0035091	protein binding;cell communication;signal transduction;phosphoinositide binding	IPR001478;IPR001683;IPR000159	PDZ/DHR/GLGF;Phox-like;Ras-association	PF03062	ortholog_one2one	ortholog_one2one	Ano:Ae:Dm
39.5.3	-0.24	No sex bias	-0.4	No sex bias	0.19	No sex bias	0.04	No sex bias	0.82	Male biased	AGAP001132	AGAP001132-RA	AGAP001132-PA	ENSF00000000669		2R:553491..555099	1471	334	GO:0008270;GO:0003676;GO:0005622	nucleic acid binding;intracellular;zinc ion binding	IPR007087;IPR007086	Zinc finger, C2H2-type;Zinc finger, C2H2-subtype	PF00149	ortholog_one2one		Ano:Ae
39.5.4	0.42	No sex bias	-0.19	No sex bias	0.16	No sex bias	0.07	No sex bias	-2.26	Female biased	AGAP010025	AGAP010025-RA	AGAP010025-PA	ENSF00000003707		3R:47950588..47953388	1383	443	GO:0015031;GO:0043087;GO:0005093;GO:0005092	GDP-dissociation inhibitor activity;Rab GDP-dissociation inhibitor activity;protein transport;regulation of GTPase activity	IPR002005;IPR000806	Rab GTPase activator;Rab GDI protein	PF01426;PF01448;PF00249;PF00096;PF00320	ortholog_one2one	ortholog_one2one	Ano:Ae:Dm
39.5.9	0.17	No sex bias	-0.06	No sex bias	0.02	No sex bias	0.31	No sex bias	-1.07	Female biased	AGAP010007	AGAP010007-RA	AGAP010007-PA	ENSF00000000248		3R:47555567..47557471	1751	498	GO:0005737	cytoplasm	IPR012879	Protein of unknown function DUF1682	PF01429	ortholog_one2one	ortholog_one2one	Ano:Ae:Dm
39.6.1	0.4	No sex bias	0.29	No sex bias	0.16	No sex bias	-0.22	No sex bias	-0.81	Female biased	AGAP008265	AGAP008265-RA	AGAP008265-PA	ENSF00000000178		3R:8085120..8086950	1768	503	GO:0005524;GO:0000166;GO:0004812;GO:0006418;GO:0004828;GO:0006434	nucleotide binding;aminoacyl-tRNA ligase activity;serine-tRNA ligase activity;ATP binding;tRNA aminoacylation for protein translation;seryl-tRNA aminoacylation	IPR002317;IPR002314;IPR006195	Seryl-tRNA synthetase, class IIa;tRNA synthetase, class II (G, H, P and S);Aminoacyl-transfer RNA synthetase, class II	PF01039	ortholog_one2one	ortholog_one2one	Ano:Ae:Dm
39.6.4	0.5	No sex bias	0.48	No sex bias	0	No sex bias			-1.18	Female biased	AGAP001150	AGAP001150-RA	AGAP001150-PA	ENSF00000000023		2R:609107..612908	3000	999					PF05175	ortholog_one2one	ortholog_one2one	Ano:Ae:Dm
39.6.5	0.37	No sex bias	0.25	No sex bias	0.11	No sex bias	-0.07	No sex bias	-1.77	Female biased	AGAP001111	AGAP001111-RA	AGAP001111-PA	ENSF00000000416		2R:297411..306957	2717	870	GO:0004553;GO:0005975	hydrolase activity, hydrolyzing O-glycosyl compounds;carbohydrate metabolic process	IPR000322	Glycoside hydrolase, family 31		ortholog_one2one	ortholog_one2one	Ano:Ae:Dm
39.7.10	0.84	Male biased	-0.02	No sex bias	0.05	No sex bias			-0.46	No sex bias	AGAP001140	AGAP001140-RA	AGAP001140-PA	ENSF00000000316		2R:572473..578611	5592	1702	GO:0005515;GO:0005634;GO:0006697;GO:0008270	protein binding;nucleus;ecdysone biosynthetic process;zinc ion binding	IPR010507;IPR000694;IPR011017	Zinc finger, MYM-type;Proline-rich region;TRASH	PF01124	ortholog_one2one	ortholog_one2one	Ano:Ae:Dm
39.7.12	-0.08	No sex bias	-0.12	No sex bias	-0.05	No sex bias	0.11	No sex bias	-1.03	Female biased	AGAP001134	AGAP001134-RA	AGAP001134-PA	ENSF00000000392		2R:560845..562592	1687	555	GO:0003735;GO:0005515;GO:0005739;GO:0005840;GO:0006412	structural constituent of ribosome;protein binding;mitochondrion;ribosome;translation	IPR010793	Ribosomal protein S30, mitochondrial	PF01124	ortholog_one2one	ortholog_one2one	Ano:Ae:Dm
39.7.3	0.29	No sex bias	-0.09	No sex bias	0.05	No sex bias	-0.35	No sex bias	-1.18	Female biased	AGAP001135	AGAP001135-RA	AGAP001135-PA	ENSF00000000770		2R:562788..565559	2610	819	GO:0000166;GO:0003677;GO:0005515;GO:0005524;GO:0005634;GO:0006270;GO:0008094;GO:0017111	nucleotide binding;DNA binding;protein binding;ATP binding;nucleus;DNA replication initiation;DNA-dependent ATPase activity;nucleoside-triphosphatase activity	IPR001208;IPR008046;IPR008045;IPR003593	MCM;MCM protein 3;MCM protein 2;AAA+ ATPase, core		ortholog_one2one	ortholog_one2one	Ano:Ae:Dm
39.7.9	0.19	No sex bias	0.03	No sex bias	0	No sex bias	0.22	No sex bias	-1.05	Female biased	AGAP001146	AGAP001146-RA	AGAP001146-PA	ENSF00000000418		2R:596586..599507	2850	911			IPR001680;IPR007148	WD-40 repeat;Dip2/Utp12	PF00153	ortholog_one2one	ortholog_one2one	Ano:Ae:Dm
39.8.10	0.23	No sex bias	0.03	No sex bias	0.45	No sex bias	0.41	No sex bias	-2.56	Female biased	AGAP001130	AGAP001130-RA	AGAP001130-PA	ENSF00000000672		2R:545598..547886	1909	445			IPR002058	PAP/25A-associated		ortholog_one2one	ortholog_many2many	Ano:Ae:Dm
4.1.1	0.25	No sex bias	-0.05	No sex bias	-0.21	No sex bias	-0.2	No sex bias	-0.87	Female biased	AGAP011789	AGAP011789-RA	AGAP011789-PA	ENSF00000002290	CLIPA6	3L:33275117..33276599	1383	445	GO:0004252;GO:0006508	serine-type endopeptidase activity;proteolysis	IPR001314;IPR000480;IPR001254;IPR000694	Peptidase S1A, chymotrypsin;Glutelin;Peptidase S1 and S6, chymotrypsin/Hap;Proline-rich region	PF00398	ortholog_one2one	ortholog_one2many	Ano:Ae:Dm
4.1.11	-0.16	No sex bias	0.17	No sex bias	-0.37	No sex bias	-0.79	No sex bias	-2.02	Female biased	AGAP000002	AGAP000002-RA	AGAP000002-PA	ENSF00000000336		X:1218..3119	1902	633			IPR000008	C2 calcium-dependent membrane targeting	PF00153	ortholog_one2one	ortholog_one2one	Ano:Ae:Dm
4.1.12	0.04	No sex bias	0.01	No sex bias	-0.21	No sex bias	-0.04	No sex bias	-0.86	Female biased	AGAP000018	AGAP000018-RA	AGAP000018-PA	ENSF00000000061		X:246138..251810	3126	1041	GO:0004428;GO:0005942;GO:0006914;GO:0008361;GO:0016303;GO:0016773;GO:0035005;GO:0035030;GO:0042127;GO:0045572;GO:0046934	inositol or phosphatidylinositol kinase activity;phosphoinositide 3-kinase complex;autophagy;regulation of cell size;1-phosphatidylinositol-3-kinase activity;phosphotransferase activity, alcohol group as acceptor;phosphatidylinositol-4-phosphate 3-kinase activity;phosphoinositide 3-kinase complex, class IA;regulation of cell proliferation;positive regulation of imaginal disc growth;phosphatidylin…	IPR000403;IPR000341;IPR002420;IPR001263;IPR003113;IPR000008	Phosphatidylinositol 3- and 4-kinase, catalytic;Phosphoinositide 3-kinase, ras-binding;Phosphoinositide 3-kinase, C2;Phosphoinositide 3-kinase accessory region PIK;Phosphatidylinositol 3-kinase, p85-binding;C2 calcium-dependent membrane targeting	PF00036;PF00153	ortholog_one2one	ortholog_one2one	Ano:Ae:Dm
4.2.2	-0.03	No sex bias	0.1	No sex bias	0.34	No sex bias	-0.5	No sex bias	0.87	Male biased	AGAP006430	AGAP006430-RA;AGAP006430-RB	AGAP006430-PA;AGAP006430-PB	ENSF00000000620	CTLGA2	2L:31772158..31780978	908	246;218	GO:0005529	sugar binding	IPR001304	C-type lectin	PF01432	ortholog_one2many	ortholog_one2one	Ano:Ae:Dm
4.2.3	0.5	No sex bias	0.72	No sex bias	-0.22	No sex bias	-0.48	No sex bias	-1.01	Female biased	AGAP000011	AGAP000011-RA	AGAP000011-PA	ENSF00000000848		X:128098..134744	1717	443	GO:0003824;GO:0008152;GO:0004084;GO:0009081	catalytic activity;branched-chain-amino-acid transaminase activity;metabolic process;branched chain family amino acid metabolic process	IPR001544	Aminotransferase, class IV	PF00153	ortholog_one2one	ortholog_one2one	Ano:Ae:Dm
4.3.1	-0.12	No sex bias	-0.22	No sex bias	-0.25	No sex bias	-0.66	No sex bias	2.67	Male biased	AGAP005334	AGAP005334-RA	AGAP005334-PA	ENSF00000001218	CTLMA2	2L:14232533..14233424	749	174	GO:0005529	sugar binding	IPR001304	C-type lectin		ortholog_one2many		Ano:Ae
4.3.4	-0.33	No sex bias	-0.32	No sex bias	-0.2	No sex bias	-0.46	No sex bias	2.63	Male biased	AGAP005335	AGAP005335-RA	AGAP005335-PA	ENSF00000001218	CTL4	2L:14233403..14234307	774	177	GO:0005529	sugar binding	IPR001304	C-type lectin	PF00069	ortholog_one2one		Ano:Ae
4.3.6	0.03	No sex bias	-0.16	No sex bias	-0.37	No sex bias	-1.03	Female biased	-0.52	No sex bias	AGAP010812	AGAP010812-RA	AGAP010812-PA	ENSF00000000626	TEP4	3L:11002211..11007452	3170	1054	GO:0004866	endopeptidase inhibitor activity	IPR001599;IPR002890;IPR011626;IPR011625	Alpha-2-macroglobulin;Alpha-2-macroglobulin, N-terminal;A-macroglobulin complement component;Alpha-2-macroglobulin, N-terminal 2	PF07714;PF00069	ortholog_many2many		Ano:Ae
4.3.8	0.1	No sex bias	-0.65	No sex bias	-0.81	Female biased					AGAP010814	AGAP010814-RA	AGAP010814-PA	ENSF00000000626	TEP5	3L:11185704..11190462	3945	1314	GO:0004866	endopeptidase inhibitor activity	IPR002890;IPR011625;IPR001599;IPR011626;IPR011627	Alpha-2-macroglobulin, N-terminal;Alpha-2-macroglobulin, N-terminal 2;Alpha-2-macroglobulin;A-macroglobulin complement component;A-macroglobulin receptor	PF00069;PF07714;PF00780	ortholog_many2many		Ano:Ae
4.4.1	0.32	No sex bias	1.19	Male biased	0.34	No sex bias	0.65	No sex bias			AGAP009143	AGAP009143-RA	AGAP009143-PA	ENSF00000000248	SCRAC1	3R:27410675..27431763	9231	3076	GO:0016020;GO:0005529;GO:0005044	scavenger receptor activity;sugar binding;membrane	IPR001190;IPR006626;IPR001304	Speract/scavenger receptor;Parallel beta-helix repeat;C-type lectin	PF02301	ortholog_one2one	ortholog_one2one	Ano:Ae:Dm
4.6.1	0.27	No sex bias	0.31	No sex bias	0.06	No sex bias	0.26	No sex bias	1.11	Male biased	AGAP001672	AGAP001672-RA	AGAP001672-PA	ENSF00000000009		2R:7770071..7787763	13677	4558	GO:0005524;GO:0016887;GO:0007018;GO:0003777;GO:0030286	microtubule motor activity;ATP binding;microtubule-based movement;ATPase activity;dynein complex	IPR000276;IPR001623;IPR000169;IPR001680;IPR013594;IPR013602;IPR011704;IPR004273;IPR003593	Rhodopsin-like GPCR superfamily;Heat shock protein DnaJ, N-terminal;Peptidase, cysteine peptidase active site;WD-40 repeat;Dynein heavy chain, N-terminal region 1;Dynein heavy chain, N-terminal region 2;ATPase associated with various cellular activitie;Dynein heavy chain;AAA+ ATPase, core	PF00076;PF07744	ortholog_one2one	ortholog_one2many	Ano:Ae:Dm
4.6.5	0.04	No sex bias	0.18	No sex bias					1.5	Male biased	AGAP004941	AGAP004941-RA	AGAP004941-PA	ENSF00000012456		2L:6308473..6309441	969	322	GO:0005515	protein binding	IPR001611;IPR003591	Leucine-rich repeat;Leucine-rich repeat, typical subtype	PF00001			Ano only
4.6.9	-0.2	No sex bias	0.19	No sex bias					1.55	Male biased	AGAP004017	AGAP004017-RA	AGAP004017-PA	ENSF00000012347		2R:47883415..47884449	1035	344			IPR001611;IPR003591	Leucine-rich repeat;Leucine-rich repeat, typical subtype	PF05192;PF00488	ortholog_many2many		Ano:Ae
4.7.3	-0.22	No sex bias	-0.04	No sex bias	0.24	No sex bias	-0.06	No sex bias	-2.42	Female biased	AGAP012895	AGAP012895-RA	AGAP012895-PA	ENSF00000001271		UNKN:37137562..37138191	630	124	GO:0003677;GO:0005634;GO:0000786;GO:0005694;GO:0006334	nucleosome;DNA binding;nucleus;chromosome;nucleosome assembly	IPR002119;IPR007125;IPR003958	Histone H2A;Histone core;Transcription factor CBF/NF-Y/archaeal histone	PF00063		ortholog_one2one	Ano:Dm
40.1.11	0.08	No sex bias	0.18	No sex bias	0	No sex bias	0	No sex bias	-0.92	Female biased	AGAP001168	AGAP001168-RA	AGAP001168-PA	ENSF00000000583		2R:682943..685538	1626	516					PF00501	ortholog_one2one	ortholog_one2one	Ano:Ae:Dm
40.1.12	0.1	No sex bias	-0.37	No sex bias	1.21	Male biased			3.36	Male biased	AGAP001112	AGAP001112-RA	AGAP001112-PA	ENSF00000000580		2R:301617..303115	1344	447						ortholog_one2one	ortholog_one2one	Ano:Ae:Dm
40.1.2	-0.53	No sex bias	-0.34	No sex bias	0.3	No sex bias	-0.14	No sex bias	-0.8	Female biased	AGAP012710	AGAP012710-RA	AGAP012710-PA	ENSF00000000005		UNKN:24533170..24533544	375	124	GO:0003677;GO:0005634;GO:0000786;GO:0005694;GO:0006334	nucleosome;DNA binding;nucleus;chromosome;nucleosome assembly	IPR000558;IPR007125	Histone H2B;Histone core	PF01979	ortholog_many2many	ortholog_many2many	Ano:Ae:Dm
40.1.3			-0.09	No sex bias	0.3	No sex bias	-0.16	No sex bias	1.54	Male biased	AGAP011616	AGAP011616-RA	AGAP011616-PA	ENSF00000001155		3L:29873109..29873912	804	267			IPR002557	Chitin binding Peritrophin-A	PF01869			Ano only
40.2.12	-0.18	No sex bias	-0.12	No sex bias	-0.33	No sex bias	-0.48	No sex bias	-1.45	Female biased	AGAP001124	AGAP001124-RA	AGAP001124-PA	ENSF00000000329		2R:451628..452960	1253	415	GO:0005737;GO:0006546;GO:0004047	aminomethyltransferase activity;cytoplasm;glycine catabolic process	IPR006222;IPR013977	Glycine cleavage T protein (aminomethyl transferas;Glycine cleavage T-protein, C-terminal barrel	PF00884	ortholog_one2one	ortholog_one2one	Ano:Ae:Dm
40.2.4	0.01	No sex bias	0.18	No sex bias	-0.17	No sex bias	-0.01	No sex bias	1.98	Male biased	AGAP001153	AGAP001153-RA	AGAP001153-PA	ENSF00000000686		2R:626498..628360	1596	402			IPR007474;IPR011722	ApaG;Hemimethylated DNA-binding region		ortholog_one2one	ortholog_one2one	Ano:Ae:Dm
40.2.8	-0.26	No sex bias	-0.24	No sex bias	-0.03	No sex bias	-0.03	No sex bias	0.92	Male biased	AGAP008271	AGAP008271-RA	AGAP008271-PA	ENSF00000012951		3R:8123398..8124227	768	226	GO:0003676	nucleic acid binding	IPR007087;IPR006612	Zinc finger, C2H2-type;Zinc finger, C2CH-type	PF05071			Ano only
40.3.1	0.36	No sex bias	-0.05	No sex bias	-0.02	No sex bias	-0.44	No sex bias	-1.9	Female biased	AGAP001161	AGAP001161-RA	AGAP001161-PA	ENSF00000000529		2R:665956..667234	1182	393	GO:0004871;GO:0007165;GO:0007186;GO:0016021;GO:0001584;GO:0004872;GO:0016020;GO:0004930;GO:0007601;GO:0007602	rhodopsin-like receptor activity;signal transducer activity;receptor activity;G-protein coupled receptor activity;signal transduction;G-protein coupled receptor protein signaling pathway;visual perception;phototransduction;membrane;integral to membrane	IPR000276;IPR001760;IPR001391;IPR001735;IPR000856;IPR002962;IPR002232	Rhodopsin-like GPCR superfamily;Opsin;Opsin, lateral eye type;Opsin RH1/RH2;Opsin RH3/RH4;Peropsin;5-Hydroxytryptamine 6 receptor	PF05047	ortholog_many2many		Ano:Ae
40.3.8			0.31	No sex bias	0.1	No sex bias	0.28	No sex bias	-1.71	Female biased	AGAP001148	AGAP001148-RA	AGAP001148-PA	ENSF00000000418		2R:601373..603519	1736	493			IPR000108;IPR001452;IPR013315;IPR011511;IPR000694	Neutrophil cytosol factor 2;Src homology-3;Spectrin alpha chain;Variant SH3;Proline-rich region	PF01257	ortholog_one2one	ortholog_one2one	Ano:Ae:Dm
40.4.2	0.05	No sex bias	0.35	No sex bias	-0.38	No sex bias	-0.71	No sex bias	1.86	Male biased	AGAP001189	AGAP001189-RA	AGAP001189-PA	ENSF00000004320		2R:1168790..1169405	396	131	GO:0006810;GO:0005549	odorant binding;transport	IPR006170	Pheromone/general odorant binding protein, PBP/GOBP	PF05741	ortholog_one2many	ortholog_many2many	Ano:Ae:Dm
40.5.10	-0.06	No sex bias	-0.18	No sex bias	-0.19	No sex bias	-0.46	No sex bias	-1.14	Female biased	AGAP012731	AGAP012731-RA	AGAP012731-PA	ENSF00000000003		UNKN:25798127..25799580	1305	347			IPR001680;IPR001632;IPR009146	WD-40 repeat;G-protein, beta subunit;Groucho/transducin-like enhancer	PF06209	ortholog_one2many	ortholog_one2many	Ano:Ae:Dm
40.5.12	-0.6	No sex bias	0.05	No sex bias	-0.8	Female biased	-0.98	Female biased	-2.92	Female biased	AGAP001182	AGAP001182-RA	AGAP001182-PA	ENSF00000012002		2R:795276..796380	956	150			IPR001187	Tissue factor	PF07679;PF00047			Ano only
40.5.3	-0.01	No sex bias	0.09	No sex bias	0.61	No sex bias	0.3	No sex bias	0.85	Male biased	AGAP012433	AGAP012433-RA	AGAP012433-PA	ENSF00000001888		UNKN:652045..657021	2913	912	GO:0016021;GO:0016020;GO:0006810;GO:0005216;GO:0006811;GO:0005509;GO:0006816;GO:0005244;GO:0005262	ion channel activity;voltage-gated ion channel activity;calcium channel activity;calcium ion binding;transport;ion transport;calcium ion transport;membrane;integral to membrane	IPR003091;IPR001696;IPR005821;IPR014873	Voltage-dependent potassium channel;Na+ channel;Ion transport;Voltage gated calcium channel IQ domain	PF00307;PF00435;PF01271	ortholog_one2many	ortholog_one2many	Ano:Ae:Dm
40.5.7	0.34	No sex bias	0.05	No sex bias	2.39	Male biased	2.58221	Male biased	0.592087	No sex bias	AGAP001165	AGAP001165-RA	AGAP001165-PA	ENSF00000000096		2R:676035..677922	1821	606	GO:0008270;GO:0003676;GO:0005622	nucleic acid binding;intracellular;zinc ion binding	IPR007087	Zinc finger, C2H2-type	PF07679;PF00047;PF00041		ortholog_one2one	Ano:Dm
40.7.10	0.1	No sex bias	0.22	No sex bias	-0.48	No sex bias	0.1	No sex bias	-1.73	Female biased	AGAP002586	AGAP002586-RA	AGAP002586-PA	ENSF00000003102		2R:23292050..23296228	2336	692	GO:0005978;GO:0004373	glycogen (starch) synthase activity;glycogen biosynthetic process	IPR008631	Glycogen synthase	PF04734	ortholog_one2one	ortholog_one2one	Ano:Ae:Dm
40.7.4	0.04	No sex bias	-0.31	No sex bias	-0.22	No sex bias	-0.41	No sex bias	-0.82	Female biased	AGAP002557	AGAP002557-RA	AGAP002557-PA	ENSF00000001653		2R:22796771..22803239	2251	610	GO:0006118;GO:0050660;GO:0016614;GO:0006066	alcohol metabolic process;electron transport;"oxidoreductase activity, acting on CH-OH group of donors";FAD binding	IPR000172;IPR000447;IPR007867	Glucose-methanol-choline oxidoreductase, N-terminal;FAD-dependent glycerol-3-phosphate dehydrogenase;Glucose-methanol-choline oxidoreductase, C-terminal		ortholog_one2one	ortholog_one2one	Ano:Ae:Dm
40.7.9	0.15	No sex bias	0.01	No sex bias	-0.07	No sex bias	-0.16	No sex bias	-0.89	Female biased	AGAP002554	AGAP002554-RA	AGAP002554-PA	ENSF00000000344	PASHA	2R:22780763..22786110	1947	648	GO:0005622;GO:0003723;GO:0003725;GO:0031053	RNA binding;double-stranded RNA binding;intracellular;primary microRNA processing	IPR001159;IPR001202	Double-stranded RNA binding;WW/Rsp5/WWP	PF02221	ortholog_one2one	ortholog_one2one	Ano:Ae:Dm
40.8.10	0.21	No sex bias	0.11	No sex bias	-0.1	No sex bias	-0.04	No sex bias	-1.18	Female biased	AGAP001699	AGAP001699-RA	AGAP001699-PA	ENSF00000000992		2R:8782174..8790785	1786	542	GO:0004040	amidase activity	IPR000120	Amidase	PF04923	ortholog_one2one	ortholog_one2one	Ano:Ae:Dm
40.8.11	0.48	No sex bias	-0.05	No sex bias	0	No sex bias			-2.06	Female biased	AGAP010219	AGAP010219-RA	AGAP010219-PA	ENSF00000003015		3R:50911889..50914690	2567	814	GO:0008270;GO:0005524;GO:0046872;GO:0003677;GO:0005634;GO:0006355;GO:0006350;GO:0000166;GO:0006260;GO:0006270;GO:0007049;GO:0007067;GO:0008094;GO:0051301;GO:0043138	nucleotide binding;DNA binding;ATP binding;nucleus;DNA replication;DNA replication initiation;transcription;"regulation of transcription, DNA-dependent";cell cycle;mitosis;DNA-dependent ATPase activity;zinc ion binding;3'-5' DNA helicase activity;metal ion binding;cell division	IPR001208;IPR008049;IPR008047;IPR003593	MCM;MCM protein 6;MCM protein 4;AAA+ ATPase, core	PF04923	ortholog_one2one	ortholog_one2one	Ano:Ae:Dm
40.8.2	0.79	No sex bias	0	No sex bias	0.19	No sex bias	0.23	No sex bias	-1.72	Female biased	AGAP001730	AGAP001730-RA	AGAP001730-PA	ENSF00000000344		2R:9046041..9049066	987	289			IPR006671;IPR006670	Cyclin, N-terminal;Cyclin	PF00667;PF00175	ortholog_one2one	ortholog_one2one	Ano:Ae:Dm
40.8.4	0.57	No sex bias	0.21	No sex bias	0.38	No sex bias	0.28	No sex bias	-0.85	Female biased	AGAP010189	AGAP010189-RA	AGAP010189-PA	ENSF00000000248		3R:50359711..50378746	1626	517			IPR001164	Arf GTPase activating protein	PF00515;PF07719	ortholog_one2one	ortholog_one2one	Ano:Ae:Dm
40.8.5	-0.08	No sex bias	0.3	No sex bias	-0.2	No sex bias	0.11	No sex bias	0.81	Male biased	AGAP010194	AGAP010194-RA	AGAP010194-PA	ENSF00000000784		3R:50414997..50416886	1529	505	GO:0008270;GO:0003676;GO:0003723;GO:0005634;GO:0000166;GO:0005681	nucleotide binding;nucleic acid binding;RNA binding;nucleus;spliceosome;zinc ion binding	IPR009145;IPR000571;IPR000504;IPR003954	U2 auxiliary factor small subunit;Zinc finger, CCCH-type;RNA-binding region RNP-1 (RNA recognition motif);RNA recognition, region 1	PF03372	ortholog_one2many	ortholog_one2one	Ano:Ae:Dm
40.8.7	-0.04	No sex bias	-0.3	No sex bias	-0.25	No sex bias	-0.3	No sex bias	0.88	Male biased	AGAP001711	AGAP001711-RA	AGAP001711-PA	ENSF00000000333		2R:8858481..8859125	645	214	GO:0006118;GO:0046872;GO:0016491;GO:0005506;GO:0009055;GO:0051536;GO:0016651;GO:0051539	iron ion binding;electron transport;electron carrier activity;oxidoreductase activity;"oxidoreductase activity, acting on NADH or NADPH";metal ion binding;iron-sulfur cluster binding;"4 iron, 4 sulfur cluster binding"	IPR001450;IPR001080	4Fe-4S ferredoxin, iron-sulfur binding;3Fe-4S ferredoxin	PF05653		ortholog_one2one	Ano:Dm
40.8.8			0.09	No sex bias	0.11	No sex bias	-0.2	No sex bias	-3.1	Female biased	AGAP010198	AGAP010198-RA	AGAP010198-PA	ENSF00000003961		3R:50570792..50574073	2567	809	GO:0006260;GO:0004748;GO:0005971	ribonucleoside-diphosphate reductase activity;ribonucleoside-diphosphate reductase complex;DNA replication	IPR000788;IPR005144;IPR013509	Ribonucleotide reductase large subunit, C-termina;ATP-cone;Ribonucleotide reductase large subunit, N-termina	PF00076;PF08075	ortholog_one2one	ortholog_one2one	Ano:Ae:Dm
41.1.1	0.7	No sex bias	0.12	No sex bias	0.25	No sex bias	0.1	No sex bias	-2.05	Female biased	AGAP004504	AGAP004504-RA	AGAP004504-PA	ENSF00000000316		2R:57139382..57142881	1419	243			IPR001026;IPR013809	Epsin, N-terminal;Epsin-like, N-terminal		ortholog_one2one	ortholog_one2one	Ano:Ae:Dm
41.1.11	-0.05	No sex bias	0	No sex bias	0.1	No sex bias	-0.48	No sex bias	-2.43	Female biased	AGAP004556	AGAP004556-RA	AGAP004556-PA	ENSF00000000686		2R:57587625..57589186	1500	495	GO:0007444;GO:0002164	larval development;imaginal disc development	IPR007109	Brix	PF01757	ortholog_one2one	ortholog_one2one	Ano:Ae:Dm
41.1.3	0.33	No sex bias	0.2	No sex bias	-0.21	No sex bias	0.29	No sex bias	-3.35	Female biased	AGAP004557	AGAP004557-RA	AGAP004557-PA	ENSF00000000944		2R:57589244..57592098	2775	924			IPR001680;IPR007319	WD-40 repeat;Utp21 specific WD40-associated	PF08154;PF00400	ortholog_one2one	ortholog_one2one	Ano:Ae:Dm
41.1.7	-0.05	No sex bias	-0.02	No sex bias	0.03	No sex bias	0.04	No sex bias	-0.86	Female biased	AGAP004509	AGAP004509-RA	AGAP004509-PA	ENSF00000000225		2R:57179032..57180696	1498	441	GO:0008270;GO:0003676;GO:0006397;GO:0005681;GO:0008380;GO:0000381	regulation of alternative nuclear mRNA splicing, via spliceosome;nucleic acid binding;spliceosome;mRNA processing;zinc ion binding;RNA splicing	IPR000571;IPR000504	Zinc finger, CCCH-type;RNA-binding region RNP-1 (RNA recognition motif)	PF04880	ortholog_one2many	ortholog_one2one	Ano:Ae:Dm
41.1.8	0.32	No sex bias	0.23	No sex bias	0.45	No sex bias	0.35	No sex bias	-1.77	Female biased	AGAP010197	AGAP010197-RA	AGAP010197-PA	ENSF00000001193		3R:50453367..50457509	1645	373	GO:0007242;GO:0046843;GO:0007314	intracellular signaling cascade;oocyte anterior/posterior axis determination;dorsal appendage formation	IPR000804;IPR003877;IPR001496;IPR001870	Clathrin adaptor complex, small chain;SPla/RYanodine receptor SPRY;SOCS protein, C-terminal;B302, (SPRY)-like		ortholog_one2one	ortholog_one2one	Ano:Ae:Dm
41.2.1	0.63	No sex bias	0.28	No sex bias	0.09	No sex bias			-1.45	Female biased	AGAP004535	AGAP004535-RA	AGAP004535-PA	ENSF00000002131		2R:57459112..57464563	3670	1021	GO:0005634;GO:0005737;GO:0006886;GO:0008565;GO:0005643;GO:0000059	protein import into nucleus, docking;nucleus;nuclear pore;cytoplasm;intracellular protein transport;protein transporter activity				ortholog_one2one	ortholog_one2one	Ano:Ae:Dm
41.2.11	-0.45	No sex bias	-0.2	No sex bias					4.23	Male biased	AGAP001717	AGAP001717-RA	AGAP001717-PA	ENSF00000000683		2R:8908692..8909248	482	124					PF00554;PF01833;PF00023;PF00531			Ano only
41.2.12	0.4	No sex bias	0.19	No sex bias	0.06	No sex bias	0.15	No sex bias	-1.92	Female biased	AGAP004486	AGAP004486-RA	AGAP004486-PA	ENSF00000000388		2R:56840396..56842041	1392	391	GO:0016021	integral to membrane	IPR004254	Hly-III related proteins	PF00498	ortholog_one2one	ortholog_one2one	Ano:Ae:Dm
41.2.4	0.41	No sex bias	0.17	No sex bias	0.39	No sex bias			-1.08	Female biased	AGAP010204	AGAP010204-RA	AGAP010204-PA	ENSF00000000035		3R:50692921..50695624	2445	669			IPR004843	Metallophosphoesterase		ortholog_one2one		Ano:Ae
41.2.5	-0.37	No sex bias	-0.93	Female biased							AGAP004552	AGAP004552-RA	AGAP004552-PA	ENSF00000000971		2R:57542706..57543865	849	282	GO:0006508;GO:0008233;GO:0016787;GO:0004252	serine-type endopeptidase activity;proteolysis;peptidase activity;hydrolase activity	IPR001254;IPR001314;IPR008256	Peptidase S1 and S6, chymotrypsin/Hap;Peptidase S1A, chymotrypsin;Peptidase S1B, glutamyl endopeptidase I		ortholog_one2one	ortholog_many2many	Ano:Ae:Dm
41.3.1	0.3	No sex bias	0.14	No sex bias	0.11	No sex bias	0.07	No sex bias	-2.49	Female biased	AGAP004514	AGAP004514-RA	AGAP004514-PA	ENSF00000000333		2R:57249646..57251433	1728	575	GO:0005525;GO:0005622	GTP binding;intracellular	IPR006073;IPR014813;IPR002917	GTP1/OBG;GNL3L/Grn1 putative GTPase;GTP-binding protein, HSR1-related	PF00105;PF00104	ortholog_one2one	ortholog_one2one	Ano:Ae:Dm
41.4.2	0.3	No sex bias	0.06	No sex bias	0.06	No sex bias	0.15	No sex bias	-1.3	Female biased	AGAP004520	AGAP004520-RA	AGAP004520-PA	ENSF00000000672		2R:57331178..57333149	1718	489	GO:0046907	intracellular transport	IPR000156	Ran Binding Protein 1	PF08156;PF08060;PF01798	ortholog_one2one	ortholog_one2one	Ano:Ae:Dm
41.5.10	-0.17	No sex bias	-0.12	No sex bias	0.01	No sex bias	0.32	No sex bias	1.89	Male biased	AGAP010191	AGAP010191-RA	AGAP010191-PA	ENSF00000000225		3R:50383853..50385023	1074	337	GO:0005509	calcium ion binding	IPR002048;IPR001125	Calcium-binding EF-hand;Recoverin	PF00334	ortholog_one2many	ortholog_one2one	Ano:Ae:Dm
41.5.11	0.42	No sex bias	0.21	No sex bias	0	No sex bias	-0.15	No sex bias	-1.95	Female biased	AGAP009284	AGAP009284-RA	AGAP009284-PA	ENSF00000000248		3R:30659362..30667767	3121	821	GO:0016021;GO:0015105;GO:0015137;GO:0015746	arsenite transmembrane transporter activity;citrate transmembrane transporter activity;citrate transport;integral to membrane	IPR008075;IPR004680	Lipocalin-1 receptor;Divalent ion symporter	PF00293	ortholog_one2one	ortholog_one2one	Ano:Ae:Dm
41.5.6	-0.13	No sex bias	0.27	No sex bias	3.21	Male biased	2.76553	Male biased	5.03	Male biased	AGAP010199	AGAP010199-RA	AGAP010199-PA	ENSF00000001028		3R:50576439..50577207	698	231			IPR003409	MORN motif	PF00293	ortholog_one2one	ortholog_one2one	Ano:Ae:Dm
41.5.8	-0.25	No sex bias	-0.28	No sex bias	0.03	No sex bias			-2.31	Female biased	AGAP010220	AGAP010220-RA	AGAP010220-PA	ENSF00000000227		3R:50915615..50916631	860	260	GO:0003677;GO:0005634;GO:0006260;GO:0006275;GO:0030337;GO:0043626	DNA binding;nucleus;DNA replication;regulation of DNA replication;DNA polymerase processivity factor activity;PCNA complex	IPR000730	Proliferating cell nuclear antigen, PCNA	PF07575	ortholog_one2one	ortholog_one2many	Ano:Ae:Dm
41.6.1	0.11	No sex bias	0.08	No sex bias	0.02	No sex bias	-0.15	No sex bias	1.04	Male biased	AGAP001541	AGAP001541-RA	AGAP001541-PA	ENSF00000000047		2R:6049755..6051417	1305	434			IPR002083	MATH	PF00096	ortholog_one2one		Ano:Ae
41.6.10	-0.31	No sex bias	-0.08	No sex bias	0.01	No sex bias	0.23	No sex bias	2.18	Male biased	AGAP010215	AGAP010215-RA	AGAP010215-PA	ENSF00000001182		3R:50845784..50846930	999	162					PF00096	ortholog_one2one	ortholog_one2one	Ano:Ae:Dm
41.6.2	0.22	No sex bias	0	No sex bias			0.06	No sex bias	1.62	Male biased	AGAP009266	AGAP009266-RA	AGAP009266-PA	ENSF00000000728		3R:30152999..30153673	483	160	GO:0004725;GO:0006470	protein tyrosine phosphatase activity;protein amino acid dephosphorylation	IPR000106;IPR002115	Low molecular weight phosphotyrosine protein phosp;Mammalian LMW phosphotyrosine protein phosphatase	PF01395	ortholog_one2one	ortholog_one2many	Ano:Ae:Dm
42.1.3	-0.51	No sex bias	-0.41	No sex bias	-0.05	No sex bias	-0.33	No sex bias	1.55	Male biased	AGAP004543	AGAP004543-RA	AGAP004543-PA	ENSF00000001193		2R:57477669..57478785	981	245			IPR006021	Staphylococcus nuclease (SNase-like)	PF00001	ortholog_one2one	ortholog_one2one	Ano:Ae:Dm
42.1.6	0.73	No sex bias	0.34	No sex bias					-1.23	Female biased	AGAP009283	AGAP009283-RA	AGAP009283-PA	ENSF00000000248		3R:30603330..30606089	2289	663	GO:0015105;GO:0015137;GO:0015746;GO:0016021	arsenite transmembrane transporter activity;citrate transmembrane transporter activity;citrate transport;integral to membrane	IPR003439;IPR004680	ABC transporter related;Divalent ion symporter	PF00001	ortholog_one2one	ortholog_one2one	Ano:Ae:Dm
42.3.10	0.28	No sex bias	0.04	No sex bias	0.05	No sex bias	0.4	No sex bias	-1.98	Female biased	AGAP010139	AGAP010139-RA	AGAP010139-PA	ENSF00000001996		3R:49356476..49362525	2206	679	GO:0000166;GO:0003824;GO:0003922;GO:0005515;GO:0005524;GO:0006164;GO:0006177;GO:0006541;GO:0009058;GO:0016874	nucleotide binding;catalytic activity;GMP synthase (glutamine-hydrolyzing) activity;protein binding;ATP binding;purine nucleotide biosynthetic process;GMP biosynthetic process;glutamine metabolic process;biosynthetic process;ligase activity	IPR012998;IPR011702;IPR006220;IPR000991;IPR001674;IPR004479	Glutamine amidotransferase, class I, active site;Glutamine amidotransferase superfamily;Anthranilate synthase component II/delta crystalli;Glutamine amidotransferase class-I;GMP synthase, C-terminal;ExsB	PF00105;PF00104	ortholog_one2one	ortholog_one2one	Ano:Ae:Dm
42.3.3	-0.05	No sex bias	0	No sex bias	-0.09	No sex bias	-0.01	No sex bias	-1.81	Female biased	AGAP008804	AGAP008804-RA	AGAP008804-PA	ENSF00000000604		3R:18063417..18064618	972	304	GO:0005777	peroxisome	IPR006708	Pex19 protein	PF00169	ortholog_one2one	ortholog_one2one	Ano:Ae:Dm
42.3.4	-0.2	No sex bias	0.98	Male biased			-0.01	No sex bias	-0.87	Female biased	AGAP007980	AGAP007980-RA	AGAP007980-PA	ENSF00000001031		3R:3648524..3649937	1064	167					PF01593	ortholog_one2one	ortholog_one2one	Ano:Ae:Dm
42.3.5	0.93	Male biased	0.15	No sex bias	-0.09	No sex bias	0.05	No sex bias			AGAP010156	AGAP010156-RA	AGAP010156-PA	ENSF00000002332		3R:49548211..49554978	3736	1082	GO:0003824;GO:0005524;GO:0008152	catalytic activity;ATP binding;metabolic process	IPR005810;IPR005809;IPR002020;IPR013650;IPR003781;IPR005811	Succinyl-CoA ligase, alpha subunit;Succinyl-CoA synthetase, beta subunit;Citrate synthase;ATP-grasp fold, succinyl-CoA synthetase-type;CoA-binding;ATP-citrate lyase/succinyl-CoA ligase		ortholog_one2many	ortholog_one2many	Ano:Ae:Dm
42.4.2	-0.33	No sex bias	-0.29	No sex bias	-0.11	No sex bias	-0.31	No sex bias	0.86	Male biased	AGAP008798	AGAP008798-RA	AGAP008798-PA	ENSF00000000480		3R:17959091..17959786	627	128	GO:0007264;GO:0005085	guanyl-nucleotide exchange factor activity;small GTPase mediated signal transduction	IPR007515	Mss4	PF00642;PF00929;PF00443	ortholog_one2one	ortholog_one2one	Ano:Ae:Dm
42.4.9	0.57	No sex bias	0.22	No sex bias	0.84	Male biased			-0.33	No sex bias	AGAP010911	AGAP010911-RA	AGAP010911-PA	ENSF00000000479		3L:12902334..12911308	1804	591			IPR002018	Carboxylesterase, type B	PF02089	ortholog_many2many	ortholog_one2many	Ano:Ae:Dm
42.5.10	0.13	No sex bias	0.99	Male biased	0.14	No sex bias			-1.07	Female biased	AGAP008780	AGAP008780-RA	AGAP008780-PA	ENSF00000000672		3R:17751296..17752914	1210	294	GO:0016021	integral to membrane	IPR002076	GNS1/SUR4 membrane protein	PF01529	ortholog_one2one	ortholog_one2one	Ano:Ae:Dm
42.5.6	0.06	No sex bias	0.42	No sex bias	0.13	No sex bias			2.01	Male biased	AGAP008012	AGAP008012-RA	AGAP008012-PA	ENSF00000012909		3R:4173267..4174181	699	205					PF00564;PF00595	ortholog_one2one		Ano:Ae
42.5.7			0.34	No sex bias	0.38	No sex bias	0.4	No sex bias	-1.34	Female biased	AGAP010160	AGAP010160-RA	AGAP010160-PA	ENSF00000003425		3R:49671760..49684742	2695	878	GO:0003774;GO:0016459	motor activity;myosin complex	IPR001609;IPR000048;IPR010926	Myosin head, motor region;IQ calmodulin-binding region;Myosin tail 2	PF00069	ortholog_one2one	ortholog_one2one	Ano:Ae:Dm
42.5.9	0	No sex bias	-0.47	No sex bias	-0.27	No sex bias	-0.11	No sex bias	1.4	Male biased	AGAP008014	AGAP008014-RA	AGAP008014-PA	ENSF00000012910		3R:4179402..4184070	868	235					PF00412	ortholog_one2one	ortholog_one2one	Ano:Ae:Dm
42.6.1	0.44	No sex bias	0.03	No sex bias	0.31	No sex bias			-0.98	Female biased	AGAP010917	AGAP010917-RA	AGAP010917-PA	ENSF00000000480		3L:12933926..12935954	1740	579	GO:0016787	hydrolase activity	IPR002018	Carboxylesterase, type B	PF00412	ortholog_one2one	ortholog_many2many	Ano:Ae:Dm
42.6.10	0.28	No sex bias	0.11	No sex bias	0.41	No sex bias			-1.22	Female biased	AGAP010924	AGAP010924-RA	AGAP010924-PA	ENSF00000000287		3L:13184021..13190430	3112	1031	GO:0005524;GO:0005515;GO:0000166;GO:0017111;GO:0005777;GO:0007031	nucleotide binding;protein binding;ATP binding;peroxisome;peroxisome organization and biogenesis;nucleoside-triphosphatase activity	IPR003960;IPR015342;IPR003959;IPR003593	AAA ATPase, subdomain;Peroxisome biogenesis factor 1, N-terminal;AAA ATPase, core;AAA+ ATPase, core	PF00412	ortholog_one2one	ortholog_one2one	Ano:Ae:Dm
42.6.2	-0.04	No sex bias	0.11	No sex bias	-0.89	Female biased			0.81	Male biased	AGAP010178	AGAP010178-RA	AGAP010178-PA	ENSF00000000743		3R:49946776..49947904	884	262					PF00595		ortholog_one2one	Ano:Dm
42.6.5	0.23	No sex bias	0.24	No sex bias	-0.27	No sex bias			-1.14	Female biased	AGAP010150	AGAP010150-RA	AGAP010150-PA	ENSF00000000743		3R:49504052..49505708	1516	434	GO:0046872;GO:0016491;GO:0005506;GO:0020037;GO:0046914;GO:0006633;GO:0016717	iron ion binding;fatty acid biosynthetic process;oxidoreductase activity;"oxidoreductase activity, acting on paired donors, with oxidation of a pair of donors resulting in the reduction of molecular oxygen to two molecules of water";heme binding;metal ion binding;transition metal ion binding	IPR001199;IPR005804	Cytochrome b5;Fatty acid desaturase	PF00595	ortholog_one2one	ortholog_many2many	Ano:Ae:Dm
42.6.9	-0.05	No sex bias	-0.16	No sex bias	-0.69	No sex bias			-1.23	Female biased	AGAP000242	AGAP000242-RA	AGAP000242-PA	ENSF00000002110		X:4521854..4522934	912	235			IPR005606	Sec20	PF05041	ortholog_one2one	ortholog_one2one	Ano:Ae:Dm
42.7.10	-0.16	No sex bias	-0.26	No sex bias	0.21	No sex bias	-0.97	Female biased	-0.71	No sex bias	AGAP000275	AGAP000275-RA	AGAP000275-PA	ENSF00000000716		X:5009191..5011012	1443	480	GO:0008152;GO:0016491	metabolic process;oxidoreductase activity	IPR002198;IPR002347;IPR003560;IPR013968	Short-chain dehydrogenase/reductase SDR;Glucose/ribitol dehydrogenase;2,3-dihydro-2,3-dihydroxybenzoate dehydrogenase;KR	PF03462;PF00472	ortholog_one2one	ortholog_one2one	Ano:Ae:Dm
42.7.2	-0.28	No sex bias	0.03	No sex bias	0.34	No sex bias	0.02	No sex bias	-1.91	Female biased	AGAP000270	AGAP000270-RA	AGAP000270-PA	ENSF00000000716		X:4983570..4984823	1254	417					PF01510	ortholog_one2one	ortholog_one2one	Ano:Ae:Dm
42.7.7	-0.09	No sex bias	-0.44	No sex bias	0.77	No sex bias	1.11	Male biased	0.88	Male biased	AGAP010930	AGAP010930-RA	AGAP010930-PA	ENSF00000002020		3L:13331490..13337067	822	273			IPR000734	Lipase	PF00160	ortholog_one2one	ortholog_one2many	Ano:Ae:Dm
42.7.9	0.06	No sex bias	-0.52	No sex bias	-0.9	Female biased			-0.37	No sex bias	AGAP000239	AGAP000239-RA	AGAP000239-PA	ENSF00000000174		X:4504184..4505751	1437	478	GO:0016787	hydrolase activity	IPR000886;IPR001130;IPR006680;IPR013108	Endoplasmic reticulum targeting sequence;TatD-related deoxyribonuclease;Amidohydrolase 1;Amidohydrolase 3	PF00160	ortholog_one2one	ortholog_one2one	Ano:Ae:Dm
42.8.3	-0.14	No sex bias	-0.09	No sex bias	-0.13	No sex bias	-0.49	No sex bias	-1.43	Female biased	AGAP008772	AGAP008772-RA	AGAP008772-PA	ENSF00000001051		3R:17388910..17390453	1542	513			IPR000104;IPR003072;IPR001778	Antifreeze protein, type I;Orphan nuclear receptor, NOR1 type;Pollen allergen Poa pIX/Phl pVI, C-terminal	PF01607	ortholog_one2one	ortholog_one2one	Ano:Ae:Dm
43.1.11	0.37	No sex bias	-0.11	No sex bias	-0.04	No sex bias	-0.18	No sex bias	-1.39	Female biased	AGAP010974	AGAP010974-RA	AGAP010974-PA	ENSF00000000001		3L:14394595..14395253	591	139	GO:0016021	integral to membrane	IPR004837	Sodium/calcium exchanger membrane region	PF09262;PF00004	ortholog_one2one	ortholog_one2many	Ano:Ae:Dm
43.1.9	0.59	No sex bias	0.18	No sex bias	0.27	No sex bias	0.17	No sex bias	-0.84	Female biased	AGAP008769	AGAP008769-RA	AGAP008769-PA	ENSF00000003526		3R:17366324..17379560	2036	624	GO:0006118;GO:0008152;GO:0016491;GO:0050660;GO:0003995;GO:0016627	acyl-CoA dehydrogenase activity;electron transport;metabolic process;oxidoreductase activity;"oxidoreductase activity, acting on the CH-CH group of donors";FAD binding	IPR006089;IPR006092;IPR006091;IPR006090;IPR013107	Acyl-CoA dehydrogenase;Acyl-CoA dehydrogenase, N-terminal;Acyl-CoA dehydrogenase/oxidase, central region;Acyl-CoA dehydrogenase, type 1;Acyl-CoA dehydrogenase, type 2, C-terminal	PF00096;PF00628;PF00439;PF00855	ortholog_one2one	ortholog_one2one	Ano:Ae:Dm
43.2.10	0.89	Male biased	0.52	No sex bias	-0.17	No sex bias	-0.14	No sex bias	-0.45	No sex bias	AGAP010895	AGAP010895-RA	AGAP010895-PA	ENSF00000001254		3L:12732941..12745991	6968	2301	GO:0003779;GO:0005886;GO:0007274;GO:0045169;GO:0008017;GO:0050807;GO:0007026;GO:0042062	actin binding;plasma membrane;negative regulation of microtubule depolymerization;neuromuscular synaptic transmission;microtubule binding;long-term strengthening of neuromuscular junction;fusome;regulation of synapse organization and biogenesis	IPR001589;IPR001605;IPR001715;IPR002017;IPR001849	Actin-binding, actinin-type;Spectrin/pleckstrin-like;Calponin-like actin-binding;Spectrin repeat;Pleckstrin-like	PF00628			Ano only
43.3.12	-0.02	No sex bias	0.03	No sex bias	0.23	No sex bias	-0.09	No sex bias	-0.8	Female biased	AGAP000238	AGAP000238-RA	AGAP000238-PA	ENSF00000001834		X:4494614..4496105	1266	421			IPR004133;IPR006207	DAN;Cystine knot, C-terminal	PF00561	ortholog_one2one		Ano:Ae
43.3.2	0.19	No sex bias	0.06	No sex bias	-0.15	No sex bias	0.1	No sex bias	-0.9	Female biased	AGAP006052	AGAP006052-RA	AGAP006052-PA	ENSF00000000156		2L:25646621..25660433	2534	704			IPR005036	Putative phosphatase regulatory subunit	PF08766;PF00782	ortholog_one2one	ortholog_one2one	Ano:Ae:Dm
43.4.10	0.03	No sex bias	-0.11	No sex bias	0.01	No sex bias	-0.09	No sex bias	-1.24	Female biased	AGAP000250	AGAP000250-RA	AGAP000250-PA	ENSF00000000303		X:4598047..4599372	1133	303					PF02666	ortholog_one2one	ortholog_one2one	Ano:Ae:Dm
43.4.12	-0.04	No sex bias	0.19	No sex bias	-0.06	No sex bias	-0.17	No sex bias	-0.98	Female biased	AGAP000290	AGAP000290-RA	AGAP000290-PA	ENSF00000001565		X:5130426..5132668	1212	264	GO:0006508;GO:0004252	serine-type endopeptidase activity;proteolysis	IPR001254;IPR001314	Peptidase S1 and S6, chymotrypsin/Hap;Peptidase S1A, chymotrypsin	PF02878;PF00408	ortholog_one2many	ortholog_many2many	Ano:Ae:Dm
43.4.6	0.21	No sex bias	0.1	No sex bias	-0.09	No sex bias	0.12	No sex bias	-1.11	Female biased	AGAP010909	AGAP010909-RA	AGAP010909-PA	ENSF00000000327		3L:12862440..12886533	1544	401	GO:0030528;GO:0003697;GO:0005634;GO:0045449	single-stranded DNA binding;nucleus;transcription regulator activity;regulation of transcription	IPR008116;IPR013286;IPR000507;IPR000694;IPR006594	Sequence-specific single-strand DNA-binding protei;Annexin, type VII;Adrenergic receptor, beta 1;Proline-rich region;Lissencephaly type-1-like homology motif	PF00400;PF09070;PF08324	ortholog_one2one	ortholog_one2one	Ano:Ae:Dm
43.4.8	-0.02	No sex bias	-0.18	No sex bias	0.2	No sex bias	0.03	No sex bias	-2.17	Female biased	AGAP010933	AGAP010933-RA	AGAP010933-PA	ENSF00000000669		3L:13354161..13355241	701	158	GO:0005622;GO:0003735;GO:0005840;GO:0006412	structural constituent of ribosome;intracellular;ribosome;translation	IPR001266	Ribosomal protein S19e	PF05826	ortholog_one2one	ortholog_one2one	Ano:Ae:Dm
43.5.11	0.62	No sex bias			0.29	No sex bias			-0.97	Female biased	AGAP010892	AGAP010892-RA	AGAP010892-PA	ENSF00000003185		3L:12676948..12679168	2000	504	GO:0016021;GO:0016020;GO:0006810;GO:0005215	transporter activity;transport;membrane;integral to membrane	IPR005829;IPR002456;IPR005828;IPR011701;IPR007114	Sugar transporter superfamily;Metabotropic gamma-aminobutyric acid receptor, ty;General substrate transporter;Major facilitator superfamily MFS_1;Major facilitator superfamily	PF00657	ortholog_one2one	ortholog_one2one	Ano:Ae:Dm
43.5.4	3.45	Male biased	1.44	Male biased	0.22	No sex bias	0.12	No sex bias	-0.71	No sex bias	AGAP010147	AGAP010147-RA	AGAP010147-PA	ENSF00000001633		3R:49460519..49482483	6013	1959	GO:0005524;GO:0003774;GO:0016459;GO:0005859	motor activity;ATP binding;muscle myosin complex;myosin complex	IPR001609;IPR000533;IPR004009;IPR000048;IPR002928	Myosin head, motor region;Tropomyosin;Myosin, N-terminal, SH3-like;IQ calmodulin-binding region;Myosin tail		ortholog_one2many	ortholog_one2one	Ano:Ae:Dm
43.5.5	-0.14	No sex bias	-0.2	No sex bias	-0.11	No sex bias	-0.2	No sex bias	0.95	Male biased	AGAP011108	AGAP011108-RA	AGAP011108-PA	ENSF00000005283		3L:17009349..17012043	988	238	GO:0005576;GO:0005509;GO:0004623;GO:0016042	phospholipase A2 activity;calcium ion binding;extracellular region;lipid catabolic process	IPR013090;IPR010711	Phospholipase A2, active site;Group XII secretory phospholipase A2	PF00787;PF00614	ortholog_one2one	ortholog_one2one	Ano:Ae:Dm
43.5.7	0.04	No sex bias	0.08	No sex bias	0.65	No sex bias	0.35	No sex bias	-1.25	Female biased	AGAP006051	AGAP006051-RA	AGAP006051-PA	ENSF00000001019		2L:25642608..25644768	2094	676			IPR002885	Pentatricopeptide repeat	PF00255	ortholog_one2one	ortholog_one2one	Ano:Ae:Dm
43.5.8	-0.29	No sex bias	-0.22	No sex bias	0.24	No sex bias	0.11	No sex bias	-2.12	Female biased	AGAP010173	AGAP010173-RA	AGAP010173-PA	ENSF00000000480		3R:49908062..49910355	1095	312			IPR001680	WD-40 repeat	PF00255	ortholog_one2many	ortholog_one2one	Ano:Ae:Dm
43.5.9	0.12	No sex bias	-0.03	No sex bias	0.03	No sex bias	-0.17	No sex bias	-1.21	Female biased	AGAP011110	AGAP011110-RA	AGAP011110-PA	ENSF00000000349		3L:17025705..17028254	2145	634			IPR013876;IPR005607;IPR014003	TFIIH p62 subunit, N-terminal;BSD;Protein of unknown function DM16	PF03803	ortholog_one2one	ortholog_one2one	Ano:Ae:Dm
43.6.1	0.56	No sex bias	0.12	No sex bias	0.13	No sex bias	0.46	No sex bias	-2.2	Female biased	AGAP010897	AGAP010897-RA	AGAP010897-PA	ENSF00000000578		3L:12770902..12777149	4596	487			IPR003961	Fibronectin, type III	PF04127			Ano only
43.6.11	0.14	No sex bias	-0.36	No sex bias	-0.31	No sex bias	-0.04	No sex bias	-1.6	Female biased	AGAP010174	AGAP010174-RA	AGAP010174-PA	ENSF00000000966		3R:49911363..49912870	1432	459	GO:0016021;GO:0006486;GO:0005783;GO:0004579	dolichyl-diphosphooligosaccharide-protein glycotransferase activity;endoplasmic reticulum;protein amino acid glycosylation;integral to membrane	IPR007676	Ribophorin I	PF00069	ortholog_one2one	ortholog_one2one	Ano:Ae:Dm
43.6.7	0.19	No sex bias	-0.01	No sex bias	0.41	No sex bias	0.26	No sex bias	1.65	Male biased	AGAP006025	AGAP006025-RA	AGAP006025-PA	ENSF00000000156		2L:25161003..25166641	594	197	GO:0005525;GO:0007264;GO:0000166	nucleotide binding;GTP binding;small GTPase mediated signal transduction	IPR001806;IPR013684;IPR013753;IPR003577;IPR003579;IPR003578	Ras GTPase;Miro-like;Ras;Ras small GTPase, Ras type;Ras small GTPase, Rab type;Ras small GTPase, Rho type	PF00657	ortholog_one2one	ortholog_one2one	Ano:Ae:Dm
43.6.8	0.18	No sex bias	-0.12	No sex bias	0.01	No sex bias	-0.45	No sex bias	-0.84	Female biased	AGAP000249	AGAP000249-RA	AGAP000249-PA	ENSF00000000568		X:4593069..4595079	1922	609			IPR005201	Glycoside hydrolase, family 85	PF00169;PF01363	ortholog_one2many	ortholog_one2one	Ano:Ae:Dm
43.7.2	-0.28	No sex bias	-0.24	No sex bias	0.1	No sex bias	-0.01	No sex bias	-1.21	Female biased	AGAP010163	AGAP010163-RA	AGAP010163-PA	ENSF00000001295		3R:49777596..49778246	581	70	GO:0005622;GO:0003735;GO:0005840;GO:0006412;GO:0030529	structural constituent of ribosome;intracellular;ribosome;translation;ribonucleoprotein complex	IPR002675	Ribosomal L38e protein	PF00013	ortholog_one2one	ortholog_one2one	Ano:Ae:Dm
43.7.6	0.18	No sex bias	0.54	No sex bias	0.17	No sex bias			-1.06	Female biased	AGAP011122	AGAP011122-RA	AGAP011122-PA	ENSF00000002216		3L:17385395..17392239	1608	535	GO:0008152;GO:0003951	NAD+ kinase activity;metabolic process	IPR001547;IPR002504	Glycoside hydrolase, family 5;ATP-NAD/AcoX kinase	PF00097	ortholog_one2one	ortholog_one2many	Ano:Ae:Dm
43.8.12	0.18	No sex bias	0.24	No sex bias	-0.18	No sex bias			-1.03	Female biased	AGAP010969	AGAP010969-RA	AGAP010969-PA	ENSF00000002081		3L:14047820..14062527	3515	1098			IPR003962;IPR002282;IPR013098;IPR013151;IPR013106;IPR003961;IPR000694;IPR007110;IPR003599;IPR003598;IPR003596	Fibronectin, type III subdomain;Platelet-activating factor receptor;Immunoglobulin I-set;Immunoglobulin;Immunoglobulin V-set;Fibronectin, type III;Proline-rich region;Immunoglobulin-like;Immunoglobulin subtype;Immunoglobulin subtype 2;Immunoglobulin V-set, subgroup	PF00535;PF00652	ortholog_one2one	ortholog_one2many	Ano:Ae:Dm
43.8.3	-0.22	No sex bias	-0.19	No sex bias	0.03	No sex bias	-0.99	Female biased	-2.02	Female biased	AGAP010159	AGAP010159-RA	AGAP010159-PA	ENSF00000000248		3R:49670258..49670831	502	160	GO:0016787;GO:0009117;GO:0046080	nucleotide metabolic process;hydrolase activity;dUTP metabolic process	IPR008180	DeoxyUTP pyrophosphatase	PF00076	ortholog_one2many	ortholog_one2one	Ano:Ae:Dm
43.8.4	-0.13	No sex bias	0	No sex bias	0.17	No sex bias	0.19	No sex bias	1.4	Male biased	AGAP006053	AGAP006053-RA	AGAP006053-PA	ENSF00000012599		2L:25660981..25662299	744	179					PF01138;PF03725;PF03726;PF00013			Ano only
43.8.6	-0.13	No sex bias	-0.09	No sex bias	-0.52	No sex bias			1.91	Male biased	AGAP006032	AGAP006032-RA	AGAP006032-PA	ENSF00000012597		2L:25462778..25463951	1022	192						ortholog_one2one		Ano:Ae
43.8.8	0.57	No sex bias	0.24	No sex bias			0.15	No sex bias	-1.01	Female biased	AGAP006039	AGAP006039-RA	AGAP006039-PA	ENSF00000012598		2L:25526369..25528702	1691	433					PF07885	ortholog_one2one		Ano:Ae
44.1.2	-0.12	No sex bias	-0.1	No sex bias	-0.01	No sex bias	0.17	No sex bias	-2.03	Female biased	AGAP011126	AGAP011126-RA	AGAP011126-PA	ENSF00000000096		3L:17429809..17430981	977	289	GO:0003824;GO:0016740	catalytic activity;transferase activity	IPR001045;IPR002347	Spermine synthase;Glucose/ribitol dehydrogenase	PF02214;PF00520;PF07885	ortholog_one2one	ortholog_one2one	Ano:Ae:Dm
44.1.7	0.12	No sex bias			-0.33	No sex bias			-1.28	Female biased	AGAP010975	AGAP010975-RA	AGAP010975-PA	ENSF00000001817		3L:14401892..14405143	1785	563			IPR004836;IPR004837	Sodium/calcium exchanger protein;Sodium/calcium exchanger membrane region	PF00096	ortholog_one2one		Ano:Ae
44.3.10	0.2	No sex bias	0.08	No sex bias	-0.01	No sex bias	-0.1	No sex bias	-0.99	Female biased	AGAP004349	AGAP004349-RA	AGAP004349-PA	ENSF00000012392		2R:54935977..54938560	1004	190			IPR002952;IPR004088;IPR004087	Eggshell protein;KH, type 1;KH	PF00047;PF07679		ortholog_one2many	Ano:Dm
44.4.3	0.21	No sex bias	-0.24	No sex bias	-0.07	No sex bias	-0.05	No sex bias	-1.25	Female biased	AGAP011114	AGAP011114-RA	AGAP011114-PA	ENSF00000000239		3L:17223681..17224633	882	293	GO:0016787;GO:0035195	hydrolase activity;miRNA-mediated gene silencing	IPR000086;IPR007722	NUDIX hydrolase;Dcp2, box A	PF01835	ortholog_one2many	ortholog_one2one	Ano:Ae:Dm
44.4.9	-0.32	No sex bias	-0.1	No sex bias	2.15	Male biased	2.63227	Male biased	3.2	Male biased	AGAP011102	AGAP011102-RA	AGAP011102-PA	ENSF00000013368		3L:16945623..16946172	419	138					PF03722;PF00372;PF03723			Ano only
44.5.11	-0.16	No sex bias	-0.3	No sex bias	0.36	No sex bias	0.07	No sex bias	-4.33	Female biased	AGAP011026	AGAP011026-RA	AGAP011026-PA	ENSF00000003763		3L:14583860..14586128	1819	570	GO:0016787;GO:0009166;GO:0016788;GO:0008253	5'-nucleotidase activity;nucleotide catabolic process;hydrolase activity;"hydrolase activity, acting on ester bonds"	IPR006146;IPR006179;IPR004843;IPR008334	5'-Nucleotidase, N-terminal;5'-Nucleotidase and apyrase;Metallophosphoesterase;5'-Nucleotidase, C-terminal	PF03722;PF00372;PF03723	ortholog_one2one	ortholog_one2many	Ano:Ae:Dm
44.6.2	0.02	No sex bias	-0.12	No sex bias	0	No sex bias	0.19	No sex bias	-0.88	Female biased	AGAP004891	AGAP004891-RA	AGAP004891-PA	ENSF00000000392		2L:4987628..4988629	919	298	GO:0016787	hydrolase activity	IPR004843	Metallophosphoesterase	PF07686;PF00084	ortholog_one2many	ortholog_one2one	Ano:Ae:Dm
44.6.4	0.38	No sex bias	-0.04	No sex bias	-0.32	No sex bias	-0.54	No sex bias	-0.91	Female biased	AGAP000207	AGAP000207-RA	AGAP000207-PA	ENSF00000000924		X:3430195..3452324	1217	400			IPR000533	Tropomyosin	PF00053;PF00008;PF07974	ortholog_one2one	ortholog_one2one	Ano:Ae:Dm
44.8.11	0.04	No sex bias	0.2	No sex bias	-0.23	No sex bias	-0.09	No sex bias	-1.24	Female biased	AGAP002587	AGAP002587-RA	AGAP002587-PA	ENSF00000000303		2R:23306923..23309291	1639	513	GO:0016021;GO:0006810;GO:0005215	transporter activity;transport;integral to membrane	IPR011701;IPR007114	Major facilitator superfamily MFS_1;Major facilitator superfamily	PF07276	ortholog_one2one	ortholog_one2one	Ano:Ae:Dm
44.8.2			0.03	No sex bias	0.2	No sex bias	0.11	No sex bias	-1.61	Female biased	AGAP002549	AGAP002549-RA	AGAP002549-PA	ENSF00000000992		2R:22672709..22675033	1903	551					PF00028;PF00008;PF00054;PF02210;PF07974;PF01049	ortholog_one2one	ortholog_one2one	Ano:Ae:Dm
44.8.4	0.06	No sex bias	-0.16	No sex bias	-0.06	No sex bias	-0.44	No sex bias	-1.29	Female biased	AGAP000220	AGAP000220-RA	AGAP000220-PA	ENSF00000000096		X:4089729..4094219	1828	556	GO:0005975	carbohydrate metabolic process	IPR000577	Carbohydrate kinase, FGGY		ortholog_one2many	ortholog_one2many	Ano:Ae:Dm
44.8.7	0.41	No sex bias	-0.04	No sex bias	0.02	No sex bias	-0.15	No sex bias	-1.81	Female biased	AGAP000211	AGAP000211-RA	AGAP000211-PA	ENSF00000000416		X:3480557..3482702	1805	534	GO:0003824;GO:0006629;GO:0004806	catalytic activity;triacylglycerol lipase activity;lipid metabolic process	IPR008262;IPR000734;IPR002331;IPR013818	Lipase, active site;Lipase;Pancreatic lipase;Lipase, N-terminal	PF03022	ortholog_one2many	ortholog_one2many	Ano:Ae:Dm
[truncated: 873 more rows]
