# Supplementary material for: Transcription Regulation of Sex-Biased Genes during Ontogeny in the Malaria Vector Anopheles gambiae
Source: PLoS One. 2011 Jun 30;6(6):e21572. doi: 10.1371/journal.pone.0021572 (PMC3128074; doi:10.1371/journal.pone.0021572)
Supplement: Table S4 — List of genes contained in each cluster. (XLS) [file pone.0021572.s012.xls]

## Sheet: Adult Male biased clusters
Table S4
List of genes contained in the each cluster
Cluster 1 [96 genes]
Array EMBL mmc2 12k v1 Probe ID	L1 (log2)	L1 Sex bias	L2/3 (log2)	L2/3 Sex bias	L4 (log2)	L4 Sex bias	Pupae (log2)	Pupae Sex bias	Adult (log2)	Adult Sex bias	Ensembl Gene ID	Ensembl Transcript ID	Ensembl Protein ID	Ensembl Protein Family ID	ImmunoDB Name	Location (Chromosome Name:Gene Start..Gene End (bp))	CDS Length (bp)	Peptide Length (aa)	GO ID(s)	GO Description(s)	Interpro ID(s)	Interpro Description(s)	PFAM ID(s)	A. aegypti Orthology Type	D. melanogaster Orthology Type	Ano: Ae:Dm orthology
75.1.2	-0.3	No sex bias	0.63	No sex bias	-0.08	No sex bias	-0.68	No sex bias	1.47	Male biased	AGAP002857	AGAP002857-RA	AGAP002857-PA	ENSF00000000271	ML2	2R:28317617..28321531	710	166			IPR003172	MD-2-related lipid-recognition		ortholog_one2one	ortholog_one2one	Ano:Ae:Dm
70.2.9	-0.15	No sex bias	-0.2	No sex bias	0.29	No sex bias	-1.1	Female biased	2.98	Male biased	AGAP010593	AGAP010593-RA	AGAP010593-PA	ENSF00000013291		3L:6568940..6569730	717	238			IPR007087	Zinc finger, C2H2-type		ortholog_one2one		Ano:Ae
113.8.4	-0.02	No sex bias	0.64	No sex bias			-0.59	No sex bias	2.08	Male biased	AGAP010142	AGAP010142-RA	AGAP010142-PA	ENSF00000002144		3R:49370093..49372300	1005	285	GO:0008152;GO:0008080;GO:0006584	catecholamine metabolic process;N-acetyltransferase activity;metabolic process	IPR000182	GCN5-related N-acetyltransferase	PF00643	ortholog_one2one	ortholog_one2one	Ano:Ae:Dm
40.4.2	0.05	No sex bias	0.35	No sex bias	-0.38	No sex bias	-0.71	No sex bias	1.86	Male biased	AGAP001189	AGAP001189-RA	AGAP001189-PA	ENSF00000004320		2R:1168790..1169405	396	131	GO:0006810;GO:0005549	odorant binding;transport	IPR006170	Pheromone/general odorant binding protein, PBP/GOBP	PF05741	ortholog_one2many	ortholog_many2many	Ano:Ae:Dm
106.7.1	-0.39	No sex bias	0.38	No sex bias	-0.27	No sex bias	-1.1	Female biased	2.84	Male biased	AGAP008920	AGAP008920-RA	AGAP008920-PA	ENSF00000013056		3R:21023308..21033622	336	111					PF00627;PF00076			Ano only
30.8.11	-0.37	No sex bias	0.55	No sex bias	-0.18	No sex bias	-0.12	No sex bias	1.81	Male biased	AGAP006009	AGAP006009-RA	AGAP006009-PA	ENSF00000003326		2L:24639829..24641461	586	101	GO:0042302	structural constituent of cuticle	IPR000618	Insect cuticle protein	PF08385;PF08393;PF07728;PF03028	ortholog_one2one	ortholog_one2many	Ano:Ae:Dm
54.7.11	-0.57	No sex bias	-0.39	No sex bias	0.46	No sex bias	-1.11	Female biased	2.51	Male biased	AGAP005888	AGAP005888-RA	AGAP005888-PA	ENSF00000012583		2L:23177221..23177796	472	93			IPR002395	HMW kininogen	PF05527			Ano only
4.3.4	-0.33	No sex bias	-0.32	No sex bias	-0.2	No sex bias	-0.46	No sex bias	2.63	Male biased	AGAP005335	AGAP005335-RA	AGAP005335-PA	ENSF00000001218	CTL4	2L:14233403..14234307	774	177	GO:0005529	sugar binding	IPR001304	C-type lectin	PF00069	ortholog_one2one		Ano:Ae
3.6.10	-0.54	No sex bias	-0.31	No sex bias	-0.38	No sex bias	-0.44	No sex bias	1.4	Male biased	AGAP007829	AGAP007829-RA	AGAP007829-PA	ENSF00000000972		3R:1494264..1499484	1758	585			IPR001611;IPR003591	Leucine-rich repeat;Leucine-rich repeat, typical subtype	PF00590			Ano only
31.1.9	-0.36	No sex bias	-0.01	No sex bias	-0.05	No sex bias	-0.49	No sex bias	2.94	Male biased	AGAP004799	AGAP004799-RA	AGAP004799-PA	ENSF00000003937		2L:3720848..3721878	920	171					PF05773	ortholog_one2many		Ano:Ae
3.6.9	-0.56	No sex bias	-0.21	No sex bias	-0.34	No sex bias	-0.41	No sex bias	1.04	Male biased	AGAP007411	AGAP007411-RA	AGAP007411-PA	ENSF00000000812	CTLMA1	2L:46354140..46354810	587	167	GO:0005529	sugar binding	IPR001304	C-type lectin	PF03178			Ano only
47.1.12	-0.13	No sex bias	-0.39	No sex bias	-0.23	No sex bias	-0.46	No sex bias	1	Male biased	AGAP008627	AGAP008627-RA	AGAP008627-PA	ENSF00000000248		3R:13750872..13751852	909	302	GO:0008152;GO:0008080	N-acetyltransferase activity;metabolic process	IPR013653;IPR000182	FR47-like;GCN5-related N-acetyltransferase	PF01490	ortholog_one2one	ortholog_many2many	Ano:Ae:Dm
4.3.1	-0.12	No sex bias	-0.22	No sex bias	-0.25	No sex bias	-0.66	No sex bias	2.67	Male biased	AGAP005334	AGAP005334-RA	AGAP005334-PA	ENSF00000001218	CTLMA2	2L:14232533..14233424	749	174	GO:0005529	sugar binding	IPR001304	C-type lectin		ortholog_one2many		Ano:Ae
2.1.8	-0.18	No sex bias	-0.23	No sex bias	-0.41	No sex bias	-0.42	No sex bias	1.49	Male biased	AGAP004148	AGAP004148-RA	AGAP004148-PA	ENSF00000000225	CLIPB5	2R:50743017..50744780	1297	402	GO:0006508;GO:0004252	serine-type endopeptidase activity;proteolysis	IPR001254;IPR001314;IPR006604	Peptidase S1 and S6, chymotrypsin/Hap;Peptidase S1A, chymotrypsin;Disulphide knot CLIP	PF03133	ortholog_one2one	ortholog_one2many	Ano:Ae:Dm
67.5.12	-0.2	No sex bias	-0.27	No sex bias	-0.36	No sex bias	-0.16	No sex bias	1.1	Male biased	AGAP005228	AGAP005228-RA	AGAP005228-PA	ENSF00000004649		2L:12538665..12539876	758	110			IPR011425	RNA polymerase II transcription mediator		ortholog_one2one	ortholog_one2one	Ano:Ae:Dm
18.1.2	-0.15	No sex bias	-0.26	No sex bias	-0.11	No sex bias	-0.44	No sex bias	1.97	Male biased	AGAP003765	AGAP003765-RA	AGAP003765-PA	ENSF00000002707		2R:43110959..43112344	1239	412			IPR004119	Protein of unknown function DUF227	PF08826		ortholog_many2many	Ano:Dm
22.5.5	-0.15	No sex bias	-0.16	No sex bias	0.08	No sex bias	-0.51	No sex bias	0.84	Male biased	AGAP012308	AGAP012308-RA	AGAP012308-PA	ENSF00000000005		3L:40063125..40064369	1245	414	GO:0003824;GO:0006596	catalytic activity;polyamine biosynthetic process	IPR000183;IPR002433	Orn/DAP/Arg decarboxylase 2;Ornithine decarboxylase	PF00057	ortholog_one2one	ortholog_many2many	Ano:Ae:Dm
66.5.12	-0.13	No sex bias	-0.32	No sex bias	-0.05	No sex bias	-0.26	No sex bias	0.97	Male biased	AGAP012028	AGAP012028-RA	AGAP012028-PA	ENSF00000001786		3L:36687189..36688207	684	71	GO:0046872;GO:0030001	metal ion transport;metal ion binding	IPR006121	Heavy metal transport/detoxification protein		ortholog_one2one	ortholog_one2one	Ano:Ae:Dm
18.1.7	-0.17	No sex bias	-0.19	No sex bias	0.07	No sex bias	-0.26	No sex bias	1	Male biased	AGAP003800	AGAP003800-RA	AGAP003800-PA	ENSF00000002014		2R:43445472..43446319	748	210	GO:0016021;GO:0006886;GO:0006911	intracellular protein transport;"phagocytosis, engulfment";integral to membrane	IPR002343;IPR007705	Paraneoplastic encephalomyelitis antigen;Vesicle transport v-SNARE		ortholog_one2one	ortholog_one2one	Ano:Ae:Dm
3.1.10	-0.18	No sex bias	-0.14	No sex bias	-0.33	No sex bias	-0.86	Female biased	1.01	Male biased	AGAP005725	AGAP005725-RA	AGAP005725-PA	ENSF00000000287	SCRB3	2L:19653010..19661879	1587	528	GO:0016020;GO:0007155	cell adhesion;membrane	IPR002159;IPR005429;IPR005428	CD36 antigen;Lysosome membrane protein II;Adhesion molecule CD36	PF00018;PF06920	ortholog_one2one	ortholog_one2one	Ano:Ae:Dm
62.7.5	0.03	No sex bias	0.17	No sex bias	-0.3	No sex bias	-0.45	No sex bias	2	Male biased	AGAP009330	AGAP009330-RA	AGAP009330-PA	ENSF00000000225		3R:31452420..31460533	851	155	GO:0005509;GO:0001539;GO:0009288	ciliary or flagellar motility;calcium ion binding;flagellin-based flagellum	IPR002048;IPR003299	Calcium-binding EF-hand;Flagellar calcium-binding protein (calflagin)		ortholog_one2many	ortholog_one2one	Ano:Ae:Dm
28.1.6	-0.1	No sex bias	-0.15	No sex bias	-0.36	No sex bias	-0.13	No sex bias	0.88	Male biased	AGAP005218	AGAP005218-RA	AGAP005218-PA	ENSF00000000971		2L:12430445..12431915	1223	343	GO:0008270;GO:0005622	intracellular;zinc ion binding	IPR001876	Zinc finger, RanBP2-type		ortholog_one2one	ortholog_one2one	Ano:Ae:Dm
67.7.5	-0.13	No sex bias	-0.02	No sex bias	-0.44	No sex bias	-0.27	No sex bias	1.04	Male biased	AGAP007255	AGAP007255-RA	AGAP007255-PA	ENSF00000000744		2L:44703554..44704638	1016	304	GO:0016021;GO:0016020;GO:0006810;GO:0005488;GO:0005215;GO:0005743	transporter activity;binding;mitochondrial inner membrane;transport;membrane;integral to membrane	IPR002113;IPR002067;IPR001993	Adenine nucleotide translocator 1;Mitochondrial carrier protein;Mitochondrial substrate carrier		ortholog_many2many		Ano:Ae
3.1.12	-0.41	No sex bias	0.2	No sex bias	-0.04	No sex bias	-0.67	No sex bias	0.97	Male biased	AGAP012529	AGAP012529-RA	AGAP012529-PA	ENSF00000000401	GALE8;GALE9	UNKN:11588004..11588717	572	143	GO:0005529	sugar binding	IPR001079	Galectin, galactose-binding lectin	PF06920	ortholog_many2many		Ano:Ae
37.1.3	-0.3	No sex bias	-0.13	No sex bias	-0.18	No sex bias	-0.18	No sex bias	0.99	Male biased	AGAP012398	AGAP012398-RA	AGAP012398-PA	ENSF00000000966		3L:41721913..41723295	1010	278			IPR000717	Proteasome component region PCI	PF00096	ortholog_one2one	ortholog_one2one	Ano:Ae:Dm
36.6.4	-0.25	No sex bias	-0.19	No sex bias	-0.09	No sex bias	-0.59	No sex bias	1.29	Male biased	AGAP006603	AGAP006603-RA	AGAP006603-PA	ENSF00000012687		2L:34671924..34672772	779	218					PF01154;PF08540			Ano only
60.2.11	-0.56	No sex bias	-0.31	No sex bias	-0.26	No sex bias	-0.73	No sex bias	2.71	Male biased	AGAP009859	AGAP009859-RA	AGAP009859-PA	ENSF00000013204		3R:44482760..44483549	660	138								Ano only
76.6.3	-0.13	No sex bias	-0.08	No sex bias	-0.06	No sex bias	-0.45	No sex bias	1.61	Male biased	AGAP003886	AGAP003886-RA	AGAP003886-PA	ENSF00000001545		2R:45542273..45547532	1863	596			IPR005404;IPR000533;IPR000694	Kv3.3 voltage-gated K+ channel;Tropomyosin;Proline-rich region		ortholog_one2one	ortholog_one2one	Ano:Ae:Dm
36.1.4	-0.26	No sex bias	0.03	No sex bias	-0.09	No sex bias	-1.02	Female biased	1.2	Male biased	AGAP006602	AGAP006602-RA	AGAP006602-PA	ENSF00000000580		2L:34669717..34670781	881	251					PF00125	ortholog_one2many	ortholog_one2one	Ano:Ae:Dm
63.3.11	-0.24	No sex bias	-0.25	No sex bias	0.11	No sex bias	-0.47	No sex bias	1.12	Male biased	AGAP011972	AGAP011972-RA	AGAP011972-PA	ENSF00000000955		3L:35702389..35705096	1146	340	GO:0003824	catalytic activity	IPR000639;IPR003089;IPR002410;IPR000073	Epoxide hydrolase;Alpha/beta hydrolase;Peptidase S33, prolyl aminopeptidase;Alpha/beta hydrolase fold-1	PF00560	ortholog_one2one		Ano:Ae
68.7.12	-0.12	No sex bias	-0.11	No sex bias	-0.27	No sex bias			2.2	Male biased	AGAP010350	AGAP010350-RA	AGAP010350-PA	ENSF00000000286		3L:1948698..1950046	1134	377						ortholog_one2many	ortholog_one2one	Ano:Ae:Dm
74.4.6	-0.14	No sex bias	-0.07	No sex bias			-0.38	No sex bias	1.26	Male biased	AGAP010695	AGAP010695-RA	AGAP010695-PA	ENSF00000000385		3L:8684589..8689428	1019	224	GO:0016021	integral to membrane	IPR002076	GNS1/SUR4 membrane protein		ortholog_one2one	ortholog_one2many	Ano:Ae:Dm
90.6.10	-0.26	No sex bias	0.05	No sex bias			-0.63	No sex bias	0.8	Male biased	AGAP008458	AGAP008458-RA	AGAP008458-PA	ENSF00000000326		3R:10895048..10895464	417	138							ortholog_many2many	Ano:Dm
33.2.12	-0.05	No sex bias	0.09	No sex bias	-0.31	No sex bias			1.11	Male biased	AGAP007096	AGAP007096-RA	AGAP007096-PA	ENSF00000000580		2L:42576837..42578610	1422	220	GO:0005525;GO:0007264;GO:0015031;GO:0016020;GO:0000166	nucleotide binding;GTP binding;small GTPase mediated signal transduction;protein transport;membrane	IPR001806;IPR001019;IPR002041;IPR013684;IPR013753;IPR006688;IPR003577;IPR003579;IPR003578	Ras GTPase;Guanine nucleotide binding protein (G-protein), a;Ran GTPase;Miro-like;Ras;ADP-ribosylation factor;Ras small GTPase, Ras type;Ras small GTPase, Rab type;Ras small GTPase, Rho type	PF00373;PF08736	ortholog_one2one	ortholog_one2one	Ano:Ae:Dm
30.7.5	-0.15	No sex bias	-0.24	No sex bias	-0.32	No sex bias			1.23	Male biased	AGAP004988	AGAP004988-RA	AGAP004988-PA	ENSF00000012461		2L:7550405..7551445	967	268			IPR000104	Antifreeze protein, type I	PF01302	ortholog_one2many		Ano:Ae
114.5.12	-0.19	No sex bias	-0.2	No sex bias					1.99	Male biased	AGAP007056	AGAP007056-RA	AGAP007056-PA	ENSF00000002229		2L:41904985..41905713	650	75						ortholog_one2one		Ano:Ae
88.7.4	-0.61	No sex bias	0.08	No sex bias					3.06	Male biased	AGAP003841	AGAP003841-RA	AGAP003841-PA	ENSF00000004918		2R:44262546..44263316	699	195			IPR001969	Peptidase aspartic, active site		ortholog_one2one		Ano:Ae
58.1.2	-0.23	No sex bias	-0.18	No sex bias					1.89	Male biased	AGAP004553	AGAP004553-RA	AGAP004553-PA	ENSF00000012410		2R:57558104..57566509	1074	161						ortholog_one2one		Ano:Ae
13.4.11	-0.05	No sex bias	0.03	No sex bias	-0.25	No sex bias			1.89	Male biased	AGAP003920	AGAP003920-RA	AGAP003920-PA	ENSF00000012333		2R:46267053..46267772	609	202	GO:0008270;GO:0003676;GO:0005622	nucleic acid binding;intracellular;zinc ion binding	IPR007087;IPR007086	Zinc finger, C2H2-type;Zinc finger, C2H2-subtype		ortholog_one2many		Ano:Ae
2.6.12	-0.12	No sex bias			-0.37	No sex bias	-0.27	No sex bias	0.99	Male biased	AGAP003194	AGAP003194-RA	AGAP003194-PA	ENSF00000002003	SRPN8	2R:33744921..33746711	1374	434	GO:0004867	serine-type endopeptidase inhibitor activity	IPR000215	Proteinase inhibitor I4, serpin		ortholog_one2one	ortholog_one2many	Ano:Ae:Dm
114.1.5	-0.2	No sex bias	-0.12	No sex bias	-0.2	No sex bias			1.55	Male biased	AGAP004719	AGAP004719-RA	AGAP004719-PA	ENSF00000000583	CLIPC9	2L:2714552..2719933	1089	362	GO:0006508;GO:0004252	serine-type endopeptidase activity;proteolysis	IPR001254;IPR001314;IPR006604	Peptidase S1 and S6, chymotrypsin/Hap;Peptidase S1A, chymotrypsin;Disulphide knot CLIP	PF00168	ortholog_one2many	ortholog_many2many	Ano:Ae:Dm
43.8.6	-0.13	No sex bias	-0.09	No sex bias	-0.52	No sex bias			1.91	Male biased	AGAP006032	AGAP006032-RA	AGAP006032-PA	ENSF00000012597		2L:25462778..25463951	1022	192						ortholog_one2one		Ano:Ae
38.3.2	-0.38	No sex bias	-0.15	No sex bias	-0.23	No sex bias	-0.29	No sex bias	2.66	Male biased	AGAP008022	AGAP008022-RA	AGAP008022-PA	ENSF00000000762		3R:4326802..4328809	1569	522	GO:0006118;GO:0016020;GO:0046872;GO:0016491;GO:0005506;GO:0020037;GO:0004497	monooxygenase activity;iron ion binding;electron transport;membrane;oxidoreductase activity;heme binding;metal ion binding	IPR001128;IPR002401;IPR002403;IPR002397	Cytochrome P450;Cytochrome P450, E-class, group I;Cytochrome P450, E-class, group IV;Cytochrome P450, B-class	PF00560	ortholog_many2many	ortholog_many2many	Ano:Ae:Dm
37.3.2	-0.16	No sex bias	-0.3	No sex bias	-0.17	No sex bias	-0.3	No sex bias	1.45	Male biased	AGAP008051	AGAP008051-RA	AGAP008051-PA	ENSF00000004731		3R:4866388..4867629	982	127			IPR005055	Insect pheromone-binding protein A10/OS-D	PF00857	ortholog_one2one	ortholog_one2many	Ano:Ae:Dm
65.5.1	-0.03	No sex bias	0.01	No sex bias	0.03	No sex bias	-0.27	No sex bias	1.04	Male biased	AGAP005158	AGAP005158-RA	AGAP005158-PA	ENSF00000000616		2L:10768635..10770047	1043	340	GO:0009168;GO:0019239	purine ribonucleoside monophosphate biosynthetic process;deaminase activity	IPR001365	Adenosine/AMP deaminase	PF00096	ortholog_one2many	ortholog_one2one	Ano:Ae:Dm
66.3.6	-0.44	No sex bias	-0.09	No sex bias	-0.33	No sex bias			0.91	Male biased	AGAP005226	AGAP005226-RA	AGAP005226-PA	ENSF00000000416		2L:12529898..12531142	970	180			IPR006155	Machado-Joseph disease protein MJD		ortholog_one2one	ortholog_one2one	Ano:Ae:Dm
60.1.11	0.14	No sex bias	-0.21	No sex bias	-0.27	No sex bias			1.01	Male biased	AGAP003999	AGAP003999-RA	AGAP003999-PA	ENSF00000000219		2R:47721981..47723149	998	322	GO:0008152;GO:0008080	N-acetyltransferase activity;metabolic process	IPR000182	GCN5-related N-acetyltransferase		ortholog_one2many	ortholog_one2many	Ano:Ae:Dm
109.4.8	0.02	No sex bias	-0.15	No sex bias	-0.5	No sex bias			1.61	Male biased	AGAP005499	AGAP005499-RA	AGAP005499-PA	ENSF00000000269		2L:16238832..16239769	845	246	GO:0008152;GO:0016491	metabolic process;oxidoreductase activity	IPR002198;IPR002347;IPR003560;IPR002424	Short-chain dehydrogenase/reductase SDR;Glucose/ribitol dehydrogenase;2,3-dihydro-2,3-dihydroxybenzoate dehydrogenase;Insect alcohol dehydrogenase family	PF00288;PF08544	ortholog_one2many		Ano:Ae
108.6.12	-0.23	No sex bias	-0.16	No sex bias	-0.24	No sex bias			0.91	Male biased	AGAP006275	AGAP006275-RA	AGAP006275-PA	ENSF00000000867		2L:29082536..29083876	934	255					PF00013;PF07647;PF00536	ortholog_one2many		Ano:Ae
48.5.3	-0.3	No sex bias	-0.06	No sex bias			-0.18	No sex bias	1.01	Male biased	AGAP008891	AGAP008891-RA	AGAP008891-PA	ENSF00000001566		3R:20441968..20443345	1185	394	GO:0006508;GO:0004252	serine-type endopeptidase activity;proteolysis	IPR001254;IPR001314	Peptidase S1 and S6, chymotrypsin/Hap;Peptidase S1A, chymotrypsin	PF01485	ortholog_many2many		Ano:Ae
61.3.12	-0.18	No sex bias			-0.18	No sex bias	-0.12	No sex bias	1.06	Male biased	AGAP002432	AGAP002432-RA	AGAP002432-PA	ENSF00000000250		2R:21320404..21337569	828	275	GO:0006508;GO:0004252	serine-type endopeptidase activity;proteolysis	IPR001254;IPR001314	Peptidase S1 and S6, chymotrypsin/Hap;Peptidase S1A, chymotrypsin			ortholog_many2many	Ano:Dm
108.1.9	-0.67	No sex bias	-0.3	No sex bias					3.43	Male biased	AGAP004622	AGAP004622-RA	AGAP004622-PA	ENSF00000000831		2R:58623924..58625543	1620	539	GO:0016491;GO:0006520	amino acid metabolic process;oxidoreductase activity	IPR006095;IPR000103;IPR006097;IPR006096	Glu/Leu/Phe/Val dehydrogenase;Pyridine nucleotide-disulphide oxidoreductase, cl;Glu/Leu/Phe/Val dehydrogenase, dimerisation regio;Glu/Leu/Phe/Val dehydrogenase, C-terminal		ortholog_one2one	ortholog_one2one	Ano:Ae:Dm
101.7.4	-0.21	No sex bias	-0.19	No sex bias	-0.02	No sex bias	-0.46	No sex bias	1.23	Male biased	AGAP008547	AGAP008547-RA	AGAP008547-PA	ENSF00000000964		3R:12471984..12473760	696	231			IPR005195	Glycoside hydrolase family 65, central catalytic	PF05193;PF08367	ortholog_one2many	ortholog_one2many	Ano:Ae:Dm
108.8.6	-0.2	No sex bias	0.14	No sex bias	-0.13	No sex bias	-0.31	No sex bias	1.06	Male biased	AGAP005637	AGAP005637-RA	AGAP005637-PA	ENSF00000000333		2L:18079689..18084593	3819	1272			IPR006058;IPR001041;IPR002888;IPR002346;IPR005107;IPR000674;IPR008274	2Fe-2S ferredoxin, iron-sulfur binding site;Ferredoxin;[2Fe-2S]-binding;Molybdopterin dehydrogenase, FAD-binding;CO dehydrogenase flavoprotein, C-terminal;Aldehyde oxidase and xanthine dehydrogenase, a/b ;Aldehyde oxidase and xanthine dehydrogenase, moly	PF04042	ortholog_one2many	ortholog_many2many	Ano:Ae:Dm
43.5.5	-0.14	No sex bias	-0.2	No sex bias	-0.11	No sex bias	-0.2	No sex bias	0.95	Male biased	AGAP011108	AGAP011108-RA	AGAP011108-PA	ENSF00000005283		3L:17009349..17012043	988	238	GO:0005576;GO:0005509;GO:0004623;GO:0016042	phospholipase A2 activity;calcium ion binding;extracellular region;lipid catabolic process	IPR013090;IPR010711	Phospholipase A2, active site;Group XII secretory phospholipase A2	PF00787;PF00614	ortholog_one2one	ortholog_one2one	Ano:Ae:Dm
33.1.1	-0.14	No sex bias	-0.18	No sex bias	-0.01	No sex bias	-0.23	No sex bias	1.35	Male biased	AGAP002981	AGAP002981-RA	AGAP002981-PA	ENSF00000000517		2R:30514404..30514972	499	108					PF08205	ortholog_one2one	ortholog_one2one	Ano:Ae:Dm
111.3.9	-0.37	No sex bias	-0.24	No sex bias	0.19	No sex bias	-0.52	No sex bias	0.87	Male biased	AGAP002524	AGAP002524-RA	AGAP002524-PA	ENSF00000000250		2R:22353696..22354524	697	180					PF04063;PF04064	ortholog_one2one	ortholog_one2one	Ano:Ae:Dm
107.1.9	-0.39	No sex bias	-0.37	No sex bias	-0.4	No sex bias	-0.33	No sex bias	1.15	Male biased	AGAP007082	AGAP007082-RA	AGAP007082-PA	ENSF00000000669		2L:42269878..42270964	767	183	GO:0006118;GO:0016651	electron transport;"oxidoreductase activity, acting on NADH or NADPH"	IPR006885	ETC complex I subunit conserved region		ortholog_one2one	ortholog_one2one	Ano:Ae:Dm
103.3.1	-0.06	No sex bias	-0.13	No sex bias	-0.06	No sex bias	-0.31	No sex bias	1.22	Male biased	AGAP004591	AGAP004591-RA	AGAP004591-PA	ENSF00000000269		2R:58131069..58132688	1296	365	GO:0003993	acid phosphatase activity	IPR000560;IPR013078	Histidine acid phosphatase;Phosphoglycerate mutase		ortholog_one2one	ortholog_one2one	Ano:Ae:Dm
42.4.2	-0.33	No sex bias	-0.29	No sex bias	-0.11	No sex bias	-0.31	No sex bias	0.86	Male biased	AGAP008798	AGAP008798-RA	AGAP008798-PA	ENSF00000000480		3R:17959091..17959786	627	128	GO:0007264;GO:0005085	guanyl-nucleotide exchange factor activity;small GTPase mediated signal transduction	IPR007515	Mss4	PF00642;PF00929;PF00443	ortholog_one2one	ortholog_one2one	Ano:Ae:Dm
40.8.7	-0.04	No sex bias	-0.3	No sex bias	-0.25	No sex bias	-0.3	No sex bias	0.88	Male biased	AGAP001711	AGAP001711-RA	AGAP001711-PA	ENSF00000000333		2R:8858481..8859125	645	214	GO:0006118;GO:0046872;GO:0016491;GO:0005506;GO:0009055;GO:0051536;GO:0016651;GO:0051539	iron ion binding;electron transport;electron carrier activity;oxidoreductase activity;"oxidoreductase activity, acting on NADH or NADPH";metal ion binding;iron-sulfur cluster binding;"4 iron, 4 sulfur cluster binding"	IPR001450;IPR001080	4Fe-4S ferredoxin, iron-sulfur binding;3Fe-4S ferredoxin	PF05653		ortholog_one2one	Ano:Dm
69.1.12	-0.33	No sex bias	-0.28	No sex bias	-0.31	No sex bias	-0.38	No sex bias	1.01	Male biased	AGAP001042	AGAP001042-RA	AGAP001042-PA	ENSF00000000716		X:20063114..20064072	895	270	GO:0020037;GO:0046914	heme binding;transition metal ion binding	IPR001199	Cytochrome b5		ortholog_one2one	ortholog_one2one	Ano:Ae:Dm
102.8.10	-0.11	No sex bias	-0.33	No sex bias	-0.31	No sex bias	-0.28	No sex bias	0.92	Male biased	AGAP001285	AGAP001285-RA	AGAP001285-PA	ENSF00000000911		2R:2470957..2472074	1042	232	GO:0015031	protein transport	IPR005024	Snf7	PF03721;PF00984;PF03720	ortholog_one2one	ortholog_one2one	Ano:Ae:Dm
54.6.8	-0.24	No sex bias	-0.04	No sex bias	-0.13	No sex bias	-0.09	No sex bias	0.95	Male biased	AGAP005399	AGAP005399-RA	AGAP005399-PA	ENSF00000003365		2L:15035025..15038781	3167	918			IPR000694	Proline-rich region	PF03133	ortholog_one2one		Ano:Ae
102.3.8	-0.34	No sex bias	-0.2	No sex bias	-0.15	No sex bias	-0.3	No sex bias	0.91	Male biased	AGAP000425	AGAP000425-RA	AGAP000425-PA	ENSF00000000219		X:7613860..7616028	695	126			IPR013865	Protein of unknown function DUF1754, eukaryotic	PF01852	ortholog_one2one	ortholog_one2one	Ano:Ae:Dm
103.4.10	0.02	No sex bias	-0.27	No sex bias	-0.46	No sex bias	-0.27	No sex bias	1.06	Male biased	AGAP005316	AGAP005316-RA	AGAP005316-PA	ENSF00000003383		2L:14020375..14022148	1359	225	GO:0015031;GO:0048813	protein transport;dendrite morphogenesis	IPR005024	Snf7		ortholog_one2one	ortholog_one2one	Ano:Ae:Dm
106.3.4	-0.4	No sex bias	0.1	No sex bias	-0.1	No sex bias	-0.14	No sex bias	0.93	Male biased	AGAP000795	AGAP000795-RA	AGAP000795-PA	ENSF00000000784		X:14463119..14472573	1359	452			IPR011701	Major facilitator superfamily MFS_1	PF08515;PF00069;PF07714	ortholog_one2one		Ano:Ae
5.2.9	0.18	No sex bias	0.06	No sex bias	-0.08	No sex bias	-0.47	No sex bias	1.48	Male biased	AGAP012614	AGAP012614-RA	AGAP012614-PA	ENSF00000003920		UNKN:20406809..20408961	1179	392	GO:0006508;GO:0004252	serine-type endopeptidase activity;proteolysis	IPR001254;IPR001314	Peptidase S1 and S6, chymotrypsin/Hap;Peptidase S1A, chymotrypsin	PF00069;PF07714	ortholog_many2many		Ano:Ae
116.2.10	-0.6	No sex bias	0.01	No sex bias	-0.29	No sex bias	-0.27	No sex bias	1.11	Male biased	AGAP010339	AGAP010339-RA	AGAP010339-PA	ENSF00000000177		3L:1689490..1690978	1250	359	GO:0008270;GO:0003676;GO:0005634	nucleic acid binding;nucleus;zinc ion binding	IPR013085;IPR001202;IPR000690;IPR003604	Zinc finger, U1-C type;WW/Rsp5/WWP;Zinc finger, C2H2-type matrin;Zinc finger, U1-type	PF00400	ortholog_one2one	ortholog_one2one	Ano:Ae:Dm
14.3.3	-0.3	No sex bias	0.1	No sex bias	-0.2	No sex bias	-0.06	No sex bias	0.97	Male biased	AGAP011034	AGAP011034-RA	AGAP011034-PA	ENSF00000001090		3L:15299371..15318611	7740	2579	GO:0008360;GO:0005887;GO:0007155	integral to plasma membrane;cell adhesion;regulation of cell shape	IPR013032;IPR002049;IPR006209;IPR013111;IPR001258;IPR006530;IPR000742;IPR006210;IPR001881	EGF-like region;EGF-like, laminin;EGF-like;EGF, extracellular;NHL repeat;YD repeat;EGF-like, type 3;EGF;EGF-like calcium-binding		ortholog_one2one	ortholog_one2one	Ano:Ae:Dm
101.2.2	-0.01	No sex bias	-0.15	No sex bias	-0.09	No sex bias	-0.48	No sex bias	0.85	Male biased	AGAP002307	AGAP002307-RA	AGAP002307-PA	ENSF00000000418		2R:19057692..19058903	1137	350	GO:0005681;GO:0008380	spliceosome;RNA splicing	IPR014906;IPR004098;IPR003648	pre-mRNA processing factor 4 (PRP4) like;Prp18;Splicing factor motif	PF04800	ortholog_one2one	ortholog_one2one	Ano:Ae:Dm
56.1.4	0.01	No sex bias	0.01	No sex bias	-0.15	No sex bias	-0.4	No sex bias	1.05	Male biased	AGAP010230	AGAP010230-RA	AGAP010230-PA	ENSF00000001947		3R:51299821..51308410	2281	559	GO:0005515	protein binding	IPR008144;IPR001452;IPR014775;IPR001478;IPR011511;IPR004172;IPR008145	Guanylate kinase;Src homology-3;L27, C-terminal;PDZ/DHR/GLGF;Variant SH3;L27;Guanylate kinase/L-type calcium channel region		ortholog_one2one	ortholog_one2one	Ano:Ae:Dm
79.8.10	-0.2	No sex bias	0.01	No sex bias	0.04	No sex bias	-0.14	No sex bias	0.8	Male biased	AGAP004736	AGAP004736-RA	AGAP004736-PA	ENSF00000000672		2L:2968484..2969976	1340	326	GO:0005525;GO:0005622	GTP binding;intracellular	IPR006073;IPR002917	GTP1/OBG;GTP-binding protein, HSR1-related		ortholog_one2one	ortholog_one2one	Ano:Ae:Dm
114.5.7	-0.25	No sex bias	-0.3	No sex bias	0.1	No sex bias	-0.8	Female biased	1.31	Male biased	AGAP012888	AGAP012888-RA	AGAP012888-PA	ENSF00000004512		UNKN:36778357..36779228	812	138								Ano only
75.8.12	-0.07	No sex bias	-0.05	No sex bias	0.01	No sex bias	-0.1	No sex bias	0.82	Male biased	AGAP006144	AGAP006144-RA	AGAP006144-PA	ENSF00000000672		2L:27146973..27148130	861	286	GO:0006508;GO:0008237;GO:0008533;GO:0006911	proteolysis;"phagocytosis, engulfment";metallopeptidase activity;astacin activity	IPR006025;IPR001506;IPR006026	Peptidase M, neutral zinc metallopeptidases, zinc;Peptidase M12A, astacin;Peptidase, metallopeptidases		ortholog_one2many	ortholog_one2one	Ano:Ae:Dm
75.7.6	0.06	No sex bias	0.1	No sex bias	-0.07	No sex bias	-0.48	No sex bias	0.95	Male biased	AGAP006132	AGAP006132-RA	AGAP006132-PA	ENSF00000001019		2L:27044769..27045702	873	290			IPR005479;IPR004045	Carbamoyl-phosphate synthase L chain, ATP-binding;Glutathione S-transferase, N-terminal		ortholog_one2many	ortholog_one2one	Ano:Ae:Dm
84.3.12	-0.21	No sex bias	-0.22	No sex bias	-0.08	No sex bias	-0.26	No sex bias	1.48	Male biased	AGAP007378	AGAP007378-RB	AGAP007378-PB	ENSF00000000349		2L:46189118..46195042	1659	315	GO:0016491;GO:0006631	fatty acid metabolic process;oxidoreductase activity	IPR013027;IPR006176;IPR006108	FAD-dependent pyridine nucleotide-disulphide oxido;3-hydroxyacyl-CoA dehydrogenase, NAD-binding;3-hydroxyacyl-CoA dehydrogenase, C-terminal		ortholog_one2one	ortholog_one2one	Ano:Ae:Dm
117.4.7	0.2	No sex bias	-0.05	No sex bias	-0.11	No sex bias	-0.36	No sex bias	0.96	Male biased	AGAP004549	AGAP004549-RA	AGAP004549-PA	ENSF00000000096		2R:57532036..57536597	1642	438			IPR003534	Major royal jelly protein		ortholog_one2one	ortholog_one2many	Ano:Ae:Dm
116.2.5	-0.01	No sex bias	-0.07	No sex bias	0.04	No sex bias	-0.25	No sex bias	1.05	Male biased	AGAP004705	AGAP004705-RA	AGAP004705-PA	ENSF00000012428		2L:2272690..2277643	639	80								Ano only
12.1.8	-0.08	No sex bias	-0.02	No sex bias	0.03	No sex bias	-0.2	No sex bias	1.13	Male biased	AGAP010768	AGAP010768-RA	AGAP010768-PA	ENSF00000000969		3L:10101189..10102363	955	255					PF00046	ortholog_one2one	ortholog_one2one	Ano:Ae:Dm
25.6.12	-0.03	No sex bias	0.05	No sex bias	-0.01	No sex bias	-0.32	No sex bias	0.97	Male biased	AGAP007947	AGAP007947-RA	AGAP007947-PA	ENSF00000000388		3R:3255754..3263635	852	283	GO:0008270;GO:0003676;GO:0005622	nucleic acid binding;intracellular;zinc ion binding	IPR007087;IPR007086;IPR004119;IPR003656;IPR003604	Zinc finger, C2H2-type;Zinc finger, C2H2-subtype;Protein of unknown function DUF227;Zinc finger, BED-type predicted;Zinc finger, U1-type	PF02434	ortholog_one2many		Ano:Ae
25.2.5	-0.26	No sex bias	-0.33	No sex bias	-0.11	No sex bias	-0.49	No sex bias	1.45	Male biased	AGAP006504	AGAP006504-RA	AGAP006504-PA	ENSF00000001424		2L:33166023..33166853	831	173					PF05511			Ano only
119.8.4	-0.01	No sex bias	-0.22	No sex bias	-0.33	No sex bias	-0.42	No sex bias	0.98	Male biased	AGAP009951	AGAP009951-RA	AGAP009951-PA	ENSF00000013214		3R:46148454..46164104	699	60					PF00646;PF00560			Ano only
51.8.8	-0.18	No sex bias	-0.03	No sex bias	-0.14	No sex bias	-0.74	No sex bias	1.17	Male biased	AGAP010471	AGAP010471-RA	AGAP010471-PA	ENSF00000000774		3L:4056207..4058852	951	157			IPR003091	Voltage-dependent potassium channel	PF00595	ortholog_one2one	ortholog_one2one	Ano:Ae:Dm
78.6.3	-0.46	No sex bias	-0.22	No sex bias	0.15	No sex bias	-0.74	No sex bias	2.25	Male biased	AGAP001398	AGAP001398-RA	AGAP001398-PA	ENSF00000000924		2R:4183837..4184912	624	207						ortholog_one2one	ortholog_one2one	Ano:Ae:Dm
92.3.1	-0.13	No sex bias	-0.22	No sex bias	0.2	No sex bias	-0.6	No sex bias	1.63	Male biased	AGAP007161	AGAP007161-RA	AGAP007161-PA	ENSF00000000227		2L:43610629..43611658	822	206			IPR010916;IPR001436;IPR002068	TonB box, N-terminal;Alpha crystallin/Heat shock protein;Heat shock protein Hsp20		ortholog_one2one	ortholog_many2many	Ano:Ae:Dm
97.7.4	-0.43	No sex bias	-0.44	No sex bias	-0.25	No sex bias	-0.89	Female biased	1.44	Male biased	AGAP011824	AGAP011824-RA	AGAP011824-PA	ENSF00000001947	TPX4	3L:33860576..33861767	852	221	GO:0016491;GO:0004601;GO:0016209	peroxidase activity;antioxidant activity;oxidoreductase activity	IPR013740;IPR000866	Redoxin;Alkyl hydroperoxide reductase/ Thiol specific anti		ortholog_one2one	ortholog_one2many	Ano:Ae:Dm
72.3.12	-0.14	No sex bias	0.11	No sex bias	-0.22	No sex bias	-0.65	No sex bias	0.91	Male biased	AGAP009106	AGAP009106-RA	AGAP009106-PA	ENSF00000013089		3R:25648274..25649424	1030	252						ortholog_one2one		Ano:Ae
88.5.11	-0.28	No sex bias	0.13	No sex bias	-0.01	No sex bias	-0.31	No sex bias	0.86	Male biased	AGAP007162	AGAP007162-RB;AGAP007162-RA	AGAP007162-PB;AGAP007162-PA	ENSF00000000227		2L:43612360..43613412	818;876	192			IPR001436;IPR002068	Alpha crystallin/Heat shock protein;Heat shock protein Hsp20		ortholog_one2one	ortholog_one2one	Ano:Ae:Dm
90.4.11	-0.21	No sex bias	0.19	No sex bias	-0.35	No sex bias	-0.21	No sex bias	1.02	Male biased	AGAP007460	AGAP007460-RB;AGAP007460-RA	AGAP007460-PB;AGAP007460-PA	ENSF00000000385		2L:46709540..46713147	722;803	85	GO:0005488;GO:0000062	acyl-CoA binding;binding	IPR000582	Acyl-coA-binding protein, ACBP		ortholog_one2one	ortholog_one2many	Ano:Ae:Dm
71.5.2	-0.47	No sex bias	0.02	No sex bias	-0.48	No sex bias	-0.59	No sex bias	1.28	Male biased	AGAP009053	AGAP009053-RA	AGAP009053-PA	ENSF00000000971		3R:24809542..24810191	534	82			IPR006629	LPS-induced tumor necrosis factor alpha factor		ortholog_one2one	ortholog_many2many	Ano:Ae:Dm
86.1.4	-0.24	No sex bias	0.05	No sex bias	0.02	No sex bias	-0.36	No sex bias	1.36	Male biased	AGAP010716	AGAP010716-RA	AGAP010716-PA	ENSF00000000555		3L:8934066..8937311	961	90						ortholog_one2one	ortholog_one2many	Ano:Ae:Dm
120.7.10	-0.35	No sex bias	0	No sex bias	0.01	No sex bias	-0.2	No sex bias	1.28	Male biased	AGAP009462	AGAP009462-RA	AGAP009462-PA	ENSF00000013152		3R:33924053..33925310	568	101					PF08737			Ano only
121.5.3	-0.4	No sex bias	-0.23	No sex bias	0.04	No sex bias	-0.45	No sex bias	1.39	Male biased	AGAP005184	AGAP005184-RA	AGAP005184-PA	ENSF00000012488		2L:11956524..11959133	592	84								Ano only
72.1.3	-0.19	No sex bias	0.07	No sex bias	-0.16	No sex bias	-0.72	No sex bias	0.8	Male biased	AGAP009052	AGAP009052-RA	AGAP009052-PA	ENSF00000000349		3R:24806990..24807244	255	84			IPR006629	LPS-induced tumor necrosis factor alpha factor		ortholog_one2one	ortholog_many2many	Ano:Ae:Dm
26.4.2	-0.16	No sex bias	-0.25	No sex bias	-0.14	No sex bias	-0.3	No sex bias	0.91	Male biased	AGAP009665	AGAP009665-RA	AGAP009665-PA	ENSF00000000480		3R:37901095..37902341	933	205					PF00648;PF01067	ortholog_one2one	ortholog_one2one	Ano:Ae:Dm
Cluster M2 [333 genes]
Array EMBL mmc2 12k v1 Probe ID	L1 (log2)	L1 Sex bias	L2/3 (log2)	L2/3 Sex bias	L4 (log2)	L4 Sex bias	Pupae (log2)	Pupae Sex bias	Adult (log2)	Adult Sex bias	Ensembl Gene ID	Ensembl Transcript ID	Ensembl Protein ID	Ensembl Protein Family ID	ImmunoDB Name	Location (Chromosome Name:Gene Start..Gene End (bp))	CDS Length (bp)	Peptide Length (aa)	GO ID(s)	GO Description(s)	Interpro ID(s)	Interpro Description(s)	PFAM ID(s)	A. aegypti Orthology Type	D. melanogaster Orthology Type	Ano: Ae:Dm orthology
48.1.11	-0.06	No sex bias	0.31	No sex bias	-0.43	No sex bias			1.84	Male biased	AGAP004386	AGAP004386-RA	AGAP004386-PA	ENSF00000002290		2R:55546536..55547644	687	228	GO:0005634;GO:0045449;GO:0030528	nucleus;transcription regulator activity;regulation of transcription	IPR002418;IPR001092	Transcription regulator Myc;Basic helix-loop-helix dimerisation region bHLH	PF00415	ortholog_one2one	ortholog_one2one	Ano:Ae:Dm
62.4.12	-0.24	No sex bias	0.57	No sex bias	-0.45	No sex bias	-0.3	No sex bias	1.4	Male biased	AGAP009313	AGAP009313-RA	AGAP009313-PA	ENSF00000013114		3R:31186341..31187352	870	247			IPR004090	Chemotaxis methyl-accepting protein/Histidine kina		ortholog_one2one		Ano:Ae
23.7.5	-0.03	No sex bias	0.74	No sex bias	0.29	No sex bias			2	Male biased	AGAP009982	AGAP009982-RA	AGAP009982-PA	ENSF00000013218		3R:47100884..47102442	1455	345					PF00147			Ano only
122.1.6	0	No sex bias	-0.23	No sex bias	0.68	No sex bias	-0.38	No sex bias	1.23	Male biased	AGAP005591	AGAP005591-RA	AGAP005591-PA	ENSF00000012534		2L:17502197..17503018	822	273	GO:0006508;GO:0004252	serine-type endopeptidase activity;proteolysis	IPR001314;IPR001254	Peptidase S1A, chymotrypsin;Peptidase S1 and S6, chymotrypsin/Hap	PF00651			Ano only
124.3.3	-0.31	No sex bias	0.07	No sex bias	0.67	No sex bias	0.35	No sex bias	1.91	Male biased	AGAP012128	AGAP012128-RA	AGAP012128-PA	ENSF00000013516		3L:37928306..37930619	668	83					PF00069			Ano only
57.3.8	-0.15	No sex bias	-0.13	No sex bias	0.75	No sex bias	0.1	No sex bias	1.66	Male biased	AGAP009764	AGAP009764-RA	AGAP009764-PA	ENSF00000013190		3R:42476246..42477017	690	153	GO:0008270;GO:0003676;GO:0005622	nucleic acid binding;intracellular;zinc ion binding	IPR007087	Zinc finger, C2H2-type				Ano only
46.1.4	-0.18	No sex bias	-0.07	No sex bias	0.37	No sex bias	0.86	Male biased	2.01	Male biased	AGAP012518	AGAP012518-RA	AGAP012518-PA	ENSF00000000784		UNKN:10616498..10619119	983	314	GO:0008152;GO:0008080	N-acetyltransferase activity;metabolic process	IPR000182;IPR013653	GCN5-related N-acetyltransferase;FR47-like	PF05577	ortholog_one2one	ortholog_one2one	Ano:Ae:Dm
122.8.1	0.38	No sex bias	0.12	No sex bias	0.66	No sex bias	0.41	No sex bias	1.03	Male biased	AGAP006106	AGAP006106-RA	AGAP006106-PA	ENSF00000012604		2L:26694459..26699429	1026	94			IPR000104	Antifreeze protein, type I	PF02771;PF02770;PF00441;PF08028			Ano only
28.4.2	0.04	No sex bias	0.24	No sex bias	-0.05	No sex bias	0.21	No sex bias	1.59	Male biased	AGAP003542	AGAP003542-RA	AGAP003542-PA	ENSF00000000014		2R:39354969..39356653	1301	420	GO:0003824	catalytic activity	IPR000639;IPR003089;IPR002410;IPR000073	Epoxide hydrolase;Alpha/beta hydrolase;Peptidase S33, prolyl aminopeptidase;Alpha/beta hydrolase fold-1		ortholog_one2one		Ano:Ae
57.4.12	-0.16	No sex bias	-0.14	No sex bias	0.36	No sex bias	0.53	No sex bias	1.4	Male biased	AGAP010246	AGAP010246-RA	AGAP010246-PA	ENSF00000000248		3R:51638547..51649086	1123	349	GO:0016787;GO:0003824;GO:0006725	catalytic activity;aromatic compound metabolic process;hydrolase activity	IPR008262;IPR003089;IPR002410;IPR000073	Lipase, active site;Alpha/beta hydrolase;Peptidase S33, prolyl aminopeptidase;Alpha/beta hydrolase fold-1	PF07776	ortholog_one2many	ortholog_one2one	Ano:Ae:Dm
67.4.1	0.09	No sex bias	-0.26	No sex bias	0.6	No sex bias	0.17	No sex bias	2.45	Male biased	AGAP005233	AGAP005233-RA	AGAP005233-PA	ENSF00000000383		2L:12651084..12652962	735	244	GO:0016021	integral to membrane	IPR000301	CD9/CD37/CD63 antigen		ortholog_one2one	ortholog_one2one	Ano:Ae:Dm
59.4.12	-0.08	No sex bias	0.23	No sex bias	-0.06	No sex bias	0.02	No sex bias	1.08	Male biased	AGAP009849	AGAP009849-RA	AGAP009849-PA	ENSF00000000372		3R:44185219..44199631	1071	356	GO:0006508;GO:0004252	serine-type endopeptidase activity;proteolysis	IPR001254;IPR001314	Peptidase S1 and S6, chymotrypsin/Hap;Peptidase S1A, chymotrypsin	PF00021	ortholog_one2one		Ano:Ae
27.4.5	-0.06	No sex bias	0.16	No sex bias	0.1	No sex bias	0.18	No sex bias	1.2	Male biased	AGAP000837	AGAP000837-RA	AGAP000837-PA	ENSF00000011935		X:15440824..15445353	1193	362					PF00654;PF00571			Ano only
26.3.9	0.05	No sex bias	-0.18	No sex bias	0.04	No sex bias	0.09	No sex bias	0.95	Male biased	AGAP010392	AGAP010392-RA	AGAP010392-PA	ENSF00000000401		3L:2596885..2599728	1126	325	GO:0005509;GO:0006325;GO:0009047;GO:0005700	calcium ion binding;polytene chromosome;establishment and/or maintenance of chromatin architecture;"dosage compensation, by hyperactivation of X chromosome"	IPR002048;IPR000533;IPR008080	Calcium-binding EF-hand;Tropomyosin;Parvalbumin		ortholog_one2one	ortholog_one2one	Ano:Ae:Dm
57.6.9	-0.25	No sex bias	-0.11	No sex bias	0.07	No sex bias	-0.05	No sex bias	1.73	Male biased	AGAP010248	AGAP010248-RA	AGAP010248-PA	ENSF00000000728		3R:51650343..51651057	592	142	GO:0008270	zinc ion binding	IPR013085;IPR003604	Zinc finger, U1-C type;Zinc finger, U1-type		ortholog_one2many	ortholog_one2one	Ano:Ae:Dm
2.1.7	-0.04	No sex bias	-0.18	No sex bias	0.21	No sex bias	0.15	No sex bias	1.11	Male biased	AGAP001528	AGAP001528-RA	AGAP001528-PA	ENSF00000000287		2R:5856010..5856517	444	147			IPR003746	Protein of unknown function DUF167		ortholog_one2one	ortholog_one2one	Ano:Ae:Dm
28.5.8	-0.1	No sex bias	-0.02	No sex bias	0.14	No sex bias	0.08	No sex bias	1.43	Male biased	AGAP010298	AGAP010298-RA	AGAP010298-PA	ENSF00000000798		3R:52656018..52657280	1039	232	GO:0016469;GO:0015986;GO:0046933;GO:0046961	ATP synthesis coupled proton transport;proton-transporting two-sector ATPase complex;"hydrogen ion transporting ATP synthase activity, rotational mechanism";"hydrogen ion transporting ATPase activity, rotational mechanism"	IPR002699	ATPase, V1/A1 complex, subunit D	PF00379	ortholog_one2one	ortholog_one2many	Ano:Ae:Dm
25.7.8	-0.29	No sex bias	0.02	No sex bias	0.39	No sex bias	0.2	No sex bias	1.27	Male biased	AGAP007922	AGAP007922-RA	AGAP007922-PA	ENSF00000000743		3R:2838172..2838815	562	130					PF00907	ortholog_one2one	ortholog_one2one	Ano:Ae:Dm
19.2.6	-0.08	No sex bias	0.19	No sex bias	0.01	No sex bias	-0.1	No sex bias	1.24	Male biased	AGAP002179	AGAP002179-RA	AGAP002179-PA	ENSF00000000735		2R:17039187..17078759	774	257	GO:0048749;GO:0007480;GO:0007476;GO:0001752;GO:0007380;GO:0007420;GO:0035282;GO:0007383;GO:0048735	compound eye photoreceptor fate commitment;"specification of segmental identity, head";"specification of segmental identity, antennal segment";brain development;imaginal disc-derived wing morphogenesis;imaginal disc-derived leg morphogenesis;segmentation;haltere morphogenesis;compound eye development				ortholog_one2one	ortholog_one2one	Ano:Ae:Dm
25.4.12	0.18	No sex bias	-0.14	No sex bias	0.13	No sex bias	0.24	No sex bias	1.71	Male biased	AGAP007940	AGAP007940-RA	AGAP007940-PA	ENSF00000000225		3R:3223455..3224647	722	218	GO:0005783;GO:0042048	endoplasmic reticulum;olfactory behavior	IPR001425;IPR003388	Bacterial rhodopsin;Reticulon		ortholog_one2one	ortholog_one2one	Ano:Ae:Dm
28.5.4	-0.14	No sex bias	0.02	No sex bias	0.12	No sex bias	0.29	No sex bias	2.12	Male biased	AGAP008116	AGAP008116-RA	AGAP008116-PA	ENSF00000012923		3R:5871547..5872482	752	190					PF00379	ortholog_one2one		Ano:Ae
27.1.11	-0.31	No sex bias	0.04	No sex bias	0.03	No sex bias	-0.02	No sex bias	1.87	Male biased	AGAP007793	AGAP007793-RA	AGAP007793-PA	ENSF00000000269		3R:1055606..1078310	1039	335			IPR005511;IPR013658	Senescence marker protein-30 (SMP-30);SMP-30/Gluconolaconase/LRE-like region	PF00324	ortholog_one2one	ortholog_many2many	Ano:Ae:Dm
26.2.11	0.06	No sex bias	-0.04	No sex bias	-0.12	No sex bias	0.45	No sex bias	0.83	Male biased	AGAP010417	AGAP010417-RA	AGAP010417-PA	ENSF00000000026		3L:2989771..3002312	2127	605			IPR001440;IPR013026	Tetratricopeptide TPR_1;Tetratricopeptide region		ortholog_one2one		Ano:Ae
25.1.9	-0.07	No sex bias	-0.07	No sex bias	0.19	No sex bias	-0.09	No sex bias	2.73	Male biased	AGAP006506	AGAP006506-RA	AGAP006506-PA	ENSF00000002403		2L:33171936..33172280	345	114					PF00013;PF00270			Ano only
38.2.12	-0.16	No sex bias	0.08	No sex bias	-0.13	No sex bias	0.36	No sex bias	1.14	Male biased	AGAP001530	AGAP001530-RA	AGAP001530-PA	ENSF00000012057		2R:5861230..5862376	1053	237	GO:0008270;GO:0003676;GO:0005622;GO:0046872;GO:0005515;GO:0006512	nucleic acid binding;protein binding;intracellular;ubiquitin cycle;zinc ion binding;metal ion binding	IPR001841;IPR011016	Zinc finger, RING-type;RINGv	PF04072	ortholog_one2one		Ano:Ae
3.4.9	-0.06	No sex bias	-0.16	No sex bias	-0.06	No sex bias	0.1	No sex bias	1.23	Male biased	AGAP001561	AGAP001561-RA;AGAP001561-RB	AGAP001561-PA;AGAP001561-PB	ENSF00000000287		2R:6265512..6268016	1380;891	459;296	GO:0007186;GO:0016021;GO:0001584;GO:0004872	rhodopsin-like receptor activity;receptor activity;G-protein coupled receptor protein signaling pathway;integral to membrane	IPR000276	Rhodopsin-like GPCR superfamily	PF00743	ortholog_one2one	ortholog_one2one	Ano:Ae:Dm
36.2.4	-0.05	No sex bias	-0.19	No sex bias	-0.08	No sex bias	-0.11	No sex bias	1.42	Male biased	AGAP008706	AGAP008706-RA	AGAP008706-PA	ENSF00000000372		3R:15818015..15820210	1917	638	GO:0007094	mitotic cell cycle spindle assembly checkpoint			PF04438	ortholog_one2many	ortholog_one2one	Ano:Ae:Dm
38.1.1	-0.06	No sex bias	-0.03	No sex bias	0.19	No sex bias	-0.01	No sex bias	1.53	Male biased	AGAP012396	AGAP012396-RA	AGAP012396-PA	ENSF00000013569		3L:41716004..41720036	756	73					PF07732;PF00394	ortholog_one2one		Ano:Ae
30.6.4	-0.23	No sex bias	0.09	No sex bias	0.11	No sex bias	0.37	No sex bias	1.2	Male biased	AGAP004983	AGAP004983-RA	AGAP004983-PA	ENSF00000003677		2L:7537935..7541687	723	225					PF03098;PF00036;PF01794;PF08022;PF08030	ortholog_one2one	ortholog_one2one	Ano:Ae:Dm
74.8.2	0.1	No sex bias	-0.08	No sex bias	-0.05	No sex bias	0.12	No sex bias	1.41	Male biased	AGAP004418	AGAP004418-RA	AGAP004418-PA	ENSF00000000517		2R:55853386..55854994	1163	304			IPR001680	WD-40 repeat		ortholog_one2one	ortholog_one2one	Ano:Ae:Dm
3.1.7	0.05	No sex bias	-0.21	No sex bias	0.08	No sex bias	0.09	No sex bias	1	Male biased	AGAP009839	AGAP009839-RA	AGAP009839-PA	ENSF00000000333		3R:44086477..44088125	1191	329	GO:0005515	protein binding	IPR000875;IPR001611;IPR003591	Cecropin;Leucine-rich repeat;Leucine-rich repeat, typical subtype	PF00106	ortholog_one2one	ortholog_one2one	Ano:Ae:Dm
34.5.9	-0.14	No sex bias	-0.03	No sex bias	0.21	No sex bias	0.25	No sex bias	0.84	Male biased	AGAP003631	AGAP003631-RA	AGAP003631-PA	ENSF00000000344		2R:40725964..40737817	1083	360	GO:0004871;GO:0007165;GO:0007186;GO:0016021;GO:0001584;GO:0004872;GO:0016020;GO:0004930;GO:0004966;GO:0004946	rhodopsin-like receptor activity;signal transducer activity;receptor activity;G-protein coupled receptor activity;bombesin receptor activity;galanin receptor activity;signal transduction;G-protein coupled receptor protein signaling pathway;membrane;integral to membrane	IPR000276;IPR000405;IPR001556;IPR000611;IPR003912	Rhodopsin-like GPCR superfamily;Galanin receptor;Bombesin receptor;Neuropeptide Y receptor;Protease-activated receptor	PF02931;PF02932	ortholog_one2one	ortholog_one2one	Ano:Ae:Dm
4.6.1	0.27	No sex bias	0.31	No sex bias	0.06	No sex bias	0.26	No sex bias	1.11	Male biased	AGAP001672	AGAP001672-RA	AGAP001672-PA	ENSF00000000009		2R:7770071..7787763	13677	4558	GO:0005524;GO:0016887;GO:0007018;GO:0003777;GO:0030286	microtubule motor activity;ATP binding;microtubule-based movement;ATPase activity;dynein complex	IPR000276;IPR001623;IPR000169;IPR001680;IPR013594;IPR013602;IPR011704;IPR004273;IPR003593	Rhodopsin-like GPCR superfamily;Heat shock protein DnaJ, N-terminal;Peptidase, cysteine peptidase active site;WD-40 repeat;Dynein heavy chain, N-terminal region 1;Dynein heavy chain, N-terminal region 2;ATPase associated with various cellular activitie;Dynein heavy chain;AAA+ ATPase, core	PF00076;PF07744	ortholog_one2one	ortholog_one2many	Ano:Ae:Dm
27.2.10	-0.38	No sex bias	0.05	No sex bias	-0.12	No sex bias	0.11	No sex bias	1.1	Male biased	AGAP007768	AGAP007768-RA	AGAP007768-PA	ENSF00000000225		3R:508114..508911	527	78	GO:0006118;GO:0004129	cytochrome-c oxidase activity;electron transport	IPR004204	Cytochrome c oxidase subunit VIc	PF02144	ortholog_one2one	ortholog_one2one	Ano:Ae:Dm
40.8.5	-0.08	No sex bias	0.3	No sex bias	-0.2	No sex bias	0.11	No sex bias	0.81	Male biased	AGAP010194	AGAP010194-RA	AGAP010194-PA	ENSF00000000784		3R:50414997..50416886	1529	505	GO:0008270;GO:0003676;GO:0003723;GO:0005634;GO:0000166;GO:0005681	nucleotide binding;nucleic acid binding;RNA binding;nucleus;spliceosome;zinc ion binding	IPR009145;IPR000571;IPR000504;IPR003954	U2 auxiliary factor small subunit;Zinc finger, CCCH-type;RNA-binding region RNP-1 (RNA recognition motif);RNA recognition, region 1	PF03372	ortholog_one2many	ortholog_one2one	Ano:Ae:Dm
67.1.5	-0.15	No sex bias	0.07	No sex bias	0.12	No sex bias	0.34	No sex bias	1.58	Male biased	AGAP005247	AGAP005247-RA	AGAP005247-PA	ENSF00000012491		2L:13062866..13068104	1162	177								Ano only
62.5.9	-0.27	No sex bias	-0.16	No sex bias	0.18	No sex bias	-0.05	No sex bias	2.36	Male biased	AGAP004674	AGAP004674-RA	AGAP004674-PA	ENSF00000012423		2R:61303692..61306248	1139	335	GO:0005576;GO:0008200;GO:0009405	extracellular region;ion channel inhibitor activity;pathogenesis	IPR004214	Conotoxin		ortholog_one2one		Ano:Ae
40.2.4	0.01	No sex bias	0.18	No sex bias	-0.17	No sex bias	-0.01	No sex bias	1.98	Male biased	AGAP001153	AGAP001153-RA	AGAP001153-PA	ENSF00000000686		2R:626498..628360	1596	402			IPR007474;IPR011722	ApaG;Hemimethylated DNA-binding region		ortholog_one2one	ortholog_one2one	Ano:Ae:Dm
80.1.6	0.19	No sex bias	-0.04	No sex bias	0.09	No sex bias	0.11	No sex bias	1	Male biased	AGAP004744	AGAP004744-RA	AGAP004744-PA	ENSF00000000126		2L:3021774..3025711	1802	446	GO:0005524;GO:0003824;GO:0008152;GO:0016874	catalytic activity;ATP binding;metabolic process;ligase activity	IPR005809;IPR013650;IPR000115;IPR005811	Succinyl-CoA synthetase, beta subunit;ATP-grasp fold, succinyl-CoA synthetase-type;Phosphoribosylglycinamide synthetase;ATP-citrate lyase/succinyl-CoA ligase		ortholog_one2one	ortholog_one2one	Ano:Ae:Dm
80.1.10	-0.27	No sex bias	-0.02	No sex bias	0.01	No sex bias	0.27	No sex bias	0.97	Male biased	AGAP005555	AGAP005555-RA	AGAP005555-PA	ENSF00000000755		2L:17000992..17003289	2088	695	GO:0008270;GO:0003676;GO:0005622;GO:0046872;GO:0003677	nucleic acid binding;DNA binding;intracellular;zinc ion binding;metal ion binding	IPR007087;IPR007086	Zinc finger, C2H2-type;Zinc finger, C2H2-subtype		ortholog_one2one	ortholog_one2one	Ano:Ae:Dm
8.6.10	-0.06	No sex bias	-0.02	No sex bias	0.48	No sex bias	0.5	No sex bias	1.58	Male biased	AGAP012464	AGAP012464-RA	AGAP012464-PA	ENSF00000002953		UNKN:4402406..4412447	1281	426	GO:0016020;GO:0006810;GO:0005215	transporter activity;transport;membrane	IPR001046	Natural resistance-associated macrophage protein			ortholog_one2one	Ano:Dm
87.2.12	-0.17	No sex bias	-0.12	No sex bias	-0.24	No sex bias	0.25	No sex bias	1.45	Male biased	AGAP010073	AGAP010073-RA	AGAP010073-PA	ENSF00000000225		3R:48618466..48620058	1304	372						ortholog_one2one	ortholog_one2one	Ano:Ae:Dm
79.2.3	0.07	No sex bias	-0.09	No sex bias	0.05	No sex bias	-0.19	No sex bias	1.02	Male biased	AGAP000755	AGAP000755-RA	AGAP000755-PA	ENSF00000004780		X:13749550..13752334	897	178	GO:0008270;GO:0046872	zinc ion binding;metal ion binding	IPR001781	LIM, zinc-binding		ortholog_one2one	ortholog_one2many	Ano:Ae:Dm
79.5.1	-0.23	No sex bias	-0.11	No sex bias	0.18	No sex bias	0.01	No sex bias	1.36	Male biased	AGAP004435	AGAP004435-RA	AGAP004435-PA	ENSF00000000580		2R:55995076..55996181	1032	308	GO:0003824;GO:0005811	catalytic activity;lipid particle	IPR008262;IPR003089	Lipase, active site;Alpha/beta hydrolase		ortholog_one2one	ortholog_one2one	Ano:Ae:Dm
80.6.7	0.3	No sex bias	0.06	No sex bias	-0.1	No sex bias	-0.1	No sex bias	1.04	Male biased	AGAP000880	AGAP000880-RA	AGAP000880-PA	ENSF00000002241		X:16694533..16695877	975	187	GO:0007242	intracellular signaling cascade	IPR000980;IPR001496	SH2 motif;SOCS protein, C-terminal		ortholog_one2many	ortholog_one2one	Ano:Ae:Dm
86.3.2	-0.16	No sex bias	0.35	No sex bias	0.11	No sex bias	-0.01	No sex bias	1.56	Male biased	AGAP010717	AGAP010717-RA	AGAP010717-PA	ENSF00000000227		3L:8939418..8941226	1236	411						ortholog_one2one		Ano:Ae
111.8.3	-0.04	No sex bias	-0.06	No sex bias	0.11	No sex bias	0.11	No sex bias	1.69	Male biased	AGAP001068	AGAP001068-RA	AGAP001068-PA	ENSF00000000716		X:22390607..22391155	549	182	GO:0005515;GO:0006464;GO:0006512;GO:0016874;GO:0019787	protein binding;protein modification process;ubiquitin cycle;ligase activity;small conjugating protein ligase activity	IPR000608	Ubiquitin-conjugating enzyme, E2	PF00135	ortholog_one2one	ortholog_one2one	Ano:Ae:Dm
120.2.5	-0.04	No sex bias	0.33	No sex bias	0.23	No sex bias	0.4	No sex bias	1.22	Male biased	AGAP005358	AGAP005358-RA	AGAP005358-PA	ENSF00000012505		2L:14613242..14615599	691	72					PF06775			Ano only
116.3.5	-0.01	No sex bias	0.01	No sex bias	0.13	No sex bias	0.08	No sex bias	1.54	Male biased	AGAP010266	AGAP010266-RA	AGAP010266-PA	ENSF00000000418		3R:51862846..51878621	4303	1269					PF03027	ortholog_one2one	apparent_ortholog_one2one	Ano:Ae:Dm
51.4.8	-0.07	No sex bias	-0.12	No sex bias	0.14	No sex bias	0.35	No sex bias	1.33	Male biased	AGAP012773	AGAP012773-RA	AGAP012773-PA	ENSF00000000651		UNKN:28105160..28106397	1155	384	GO:0043087	regulation of GTPase activity	IPR002005	Rab GTPase activator	PF00685	ortholog_one2many	ortholog_one2many	Ano:Ae:Dm
51.1.7	-0.09	No sex bias	0.01	No sex bias	0.12	No sex bias	0.38	No sex bias	1.75	Male biased	AGAP005890	AGAP005890-RB;AGAP005890-RA	AGAP005890-PB;AGAP005890-PA	ENSF00000012586;ENSF00000012585		2L:23184934..23185692	654;683	135;145					PF00646;PF00622	ortholog_one2one		Ano:Ae
80.5.7	0	No sex bias	-0.14	No sex bias	0.3	No sex bias	0.09	No sex bias	1.06	Male biased	AGAP005577	AGAP005577-RA	AGAP005577-PA	ENSF00000002454		2L:17349144..17361462	1949	461			IPR001680;IPR003613	WD-40 repeat;U box				Ano only
115.1.9	0.14	No sex bias	0	No sex bias	0.13	No sex bias	0.14	No sex bias	0.93	Male biased	AGAP007710	AGAP007710-RA	AGAP007710-PA	ENSF00000000156		2L:49171517..49173289	1773	590	GO:0006874	cellular calcium ion homeostasis	IPR005821	Ion transport		ortholog_one2one	ortholog_one2one	Ano:Ae:Dm
51.4.9	-0.23	No sex bias	0.04	No sex bias	0.05	No sex bias	-0.07	No sex bias	0.96	Male biased	AGAP010465	AGAP010465-RA	AGAP010465-PA	ENSF00000013274		3L:3955452..3957701	680	129					PF00685			Ano only
75.1.7	0	No sex bias	-0.33	No sex bias	-0.16	No sex bias	0.39	No sex bias	2.21	Male biased	AGAP001076	AGAP001076-RA	AGAP001076-PA	ENSF00000000568		X:22937938..22947129	2092	565	GO:0006118;GO:0046872;GO:0016491;GO:0005506;GO:0020037;GO:0004497	monooxygenase activity;iron ion binding;electron transport;oxidoreductase activity;heme binding;metal ion binding	IPR001128;IPR005829;IPR002401;IPR002403;IPR002402;IPR002397	Cytochrome P450;Sugar transporter superfamily;Cytochrome P450, E-class, group I;Cytochrome P450, E-class, group IV;Cytochrome P450, E-class, group II;Cytochrome P450, B-class		ortholog_one2one	ortholog_one2one	Ano:Ae:Dm
75.3.9	-0.27	No sex bias	-0.21	No sex bias	0.21	No sex bias	0.42	No sex bias	1.4	Male biased	AGAP004469	AGAP004469-RA	AGAP004469-PA	ENSF00000000969		2R:56727504..56729183	1263	267			IPR001666	Phosphatidylinositol transfer protein		ortholog_one2one	ortholog_one2one	Ano:Ae:Dm
75.5.5	-0.12	No sex bias	-0.07	No sex bias	-0.13	No sex bias	0.08	No sex bias	1.39	Male biased	AGAP004471	AGAP004471-RA	AGAP004471-PA	ENSF00000000798		2R:56732011..56733549	1003	296			IPR010876	NICE-3		ortholog_one2one	ortholog_one2one	Ano:Ae:Dm
69.4.9	-0.09	No sex bias	0.26	No sex bias	-0.15	No sex bias	0.15	No sex bias	1.64	Male biased	AGAP012643	AGAP012643-RA	AGAP012643-PA	ENSF00000000541		UNKN:22128462..22130074	1453	384	GO:0016020;GO:0006810;GO:0006865;GO:0015171	transport;amino acid transport;amino acid transmembrane transporter activity;membrane	IPR004841	Amino acid permease-associated region		ortholog_one2one	ortholog_one2one	Ano:Ae:Dm
25.6.5	-0.18	No sex bias	-0.07	No sex bias	-0.24	No sex bias	-0.11	No sex bias	1.68	Male biased	AGAP009729	AGAP009729-RA	AGAP009729-PA	ENSF00000000672		3R:41853237..41853793	483	160			IPR003072	Orphan nuclear receptor, NOR1 type	PF00001	ortholog_one2one	ortholog_one2one	Ano:Ae:Dm
27.1.10	-0.46	No sex bias	-0.23	No sex bias	-0.08	No sex bias	0.21	No sex bias	2.24	Male biased	AGAP007766	AGAP007766-RA	AGAP007766-PA	ENSF00000000156		3R:503170..505041	1020	323			IPR003347	Transcription factor jumonji/aspartyl beta-hydroxy	PF00324	ortholog_one2one	ortholog_one2one	Ano:Ae:Dm
24.8.1	0.02	No sex bias	-0.12	No sex bias	0.16	No sex bias	0.09	No sex bias	1.18	Male biased	AGAP005123	AGAP005123-RA	AGAP005123-PA	ENSF00000000517		2L:10256621..10257383	618	153	GO:0005524;GO:0000287;GO:0004550;GO:0006183;GO:0006228;GO:0006241;GO:0009209	magnesium ion binding;nucleoside diphosphate kinase activity;ATP binding;GTP biosynthetic process;UTP biosynthetic process;CTP biosynthetic process;pyrimidine ribonucleoside triphosphate biosynthetic process	IPR001564	Nucleoside diphosphate kinase	PF00005;PF01061	ortholog_one2one	ortholog_one2one	Ano:Ae:Dm
24.4.6	-0.02	No sex bias	-0.15	No sex bias	-0.05	No sex bias	-0.16	No sex bias	2.11	Male biased	AGAP007946	AGAP007946-RA	AGAP007946-PA	ENSF00000002727		3R:3253687..3259247	2124	707	GO:0005524;GO:0016740;GO:0000166;GO:0016301;GO:0004674	nucleotide binding;protein serine/threonine kinase activity;ATP binding;kinase activity;transferase activity	IPR004119	Protein of unknown function DUF227	PF01485	ortholog_one2one	ortholog_one2many	Ano:Ae:Dm
77.8.5	-0.06	No sex bias	-0.08	No sex bias	-0.01	No sex bias	0.05	No sex bias	1.42	Male biased	AGAP000061	AGAP000061-RA	AGAP000061-PA	ENSF00000000226		X:957981..961570	1794	597	GO:0003677;GO:0005634	DNA binding;nucleus	IPR002952;IPR003350;IPR001356	Eggshell protein;Homeodomain protein CUT;Homeobox		ortholog_one2one	ortholog_one2one	Ano:Ae:Dm
78.2.7	-0.01	No sex bias	-0.16	No sex bias	0.34	No sex bias	0.37	No sex bias	2.14	Male biased	AGAP005869	AGAP005869-RA	AGAP005869-PA	ENSF00000000287		2L:22677296..22684106	3115	218						ortholog_one2one	ortholog_one2one	Ano:Ae:Dm
79.2.8	-0.06	No sex bias	-0.01	No sex bias	0.39	No sex bias	0.31	No sex bias	2.5	Male biased	AGAP004718	AGAP004718-RA	AGAP004718-PA	ENSF00000001010		2L:2687938..2714108	1176	391	GO:0016021;GO:0006810;GO:0005216;GO:0006811	ion channel activity;transport;ion transport;integral to membrane	IPR003280;IPR003092;IPR013099	K+ channel, two pore;Potassium channel TASK;Ion transport 2		ortholog_one2one	ortholog_one2one	Ano:Ae:Dm
80.2.2	0	No sex bias	0.03	No sex bias	-0.01	No sex bias	-0.09	No sex bias	0.92	Male biased	AGAP005605	AGAP005605-RA	AGAP005605-PA	ENSF00000005283		2L:17804323..17805414	1011	297						ortholog_one2one	ortholog_one2one	Ano:Ae:Dm
75.6.9	0.29	No sex bias	-0.13	No sex bias	0.45	No sex bias	0.64	No sex bias	2.09	Male biased	AGAP010327	AGAP010327-RA	AGAP010327-PA	ENSF00000000349		3L:869948..875290	1971	588	GO:0005524;GO:0006468;GO:0016740;GO:0000166;GO:0004672;GO:0016301;GO:0004674	nucleotide binding;protein kinase activity;protein serine/threonine kinase activity;ATP binding;protein amino acid phosphorylation;kinase activity;transferase activity	IPR000719;IPR008271;IPR001245;IPR002290	Protein kinase;Serine/threonine protein kinase, active site;Tyrosine protein kinase;Serine/threonine protein kinase		ortholog_one2one	ortholog_one2one	Ano:Ae:Dm
86.4.1	0.12	No sex bias	-0.1	No sex bias	0.08	No sex bias	0.02	No sex bias	1.03	Male biased	AGAP000955	AGAP000955-RA	AGAP000955-PA	ENSF00000000738		X:18354071..18360707	1026	304			IPR008435	Corticotropin-releasing factor binding		ortholog_one2many	ortholog_one2one	Ano:Ae:Dm
76.8.1	-0.06	No sex bias	0.21	No sex bias	0.18	No sex bias	0.27	No sex bias	1.41	Male biased	AGAP008993	AGAP008993-RA	AGAP008993-PA	ENSF00000000383		3R:22799937..22817114	1431	217						ortholog_one2many	ortholog_one2one	Ano:Ae:Dm
75.2.7	0.15	No sex bias	-0.16	No sex bias	0.25	No sex bias	0.37	No sex bias	2.45	Male biased	AGAP010573	AGAP010573-RA	AGAP010573-PA	ENSF00000000227		3L:6450254..6450502	249	82						ortholog_one2one	ortholog_one2one	Ano:Ae:Dm
67.7.9	-0.28	No sex bias	-0.21	No sex bias	0.13	No sex bias			1.85	Male biased	AGAP003773	AGAP003773-RA	AGAP003773-PA	ENSF00000012313		2R:43149729..43150574	677	206						ortholog_one2one		Ano:Ae
68.2.11	-0.09	No sex bias	0.25	No sex bias	0.2	No sex bias			1.61	Male biased	AGAP010334	AGAP010334-RA	AGAP010334-PA	ENSF00000002116		3L:1619302..1621133	1703	532	GO:0008152;GO:0016740;GO:0016757;GO:0016758	metabolic process;transferase activity;"transferase activity, transferring glycosyl groups";"transferase activity, transferring hexosyl groups"	IPR002213	UDP-glucuronosyl/UDP-glucosyltransferase		ortholog_one2one	ortholog_one2many	Ano:Ae:Dm
39.4.12	-0.13	No sex bias	-0.05	No sex bias	-0.01	No sex bias			2.09	Male biased	AGAP009985	AGAP009985-RA	AGAP009985-PA	ENSF00000001120		3R:47243652..47244954	1150	321	GO:0016787;GO:0008152	metabolic process;hydrolase activity				ortholog_many2many	ortholog_many2many	Ano:Ae:Dm
18.2.9	-0.49	No sex bias	-0.02	No sex bias			-0.11	No sex bias	3.46	Male biased	AGAP006709	AGAP006709-RA	AGAP006709-PA	ENSF00000002403		2L:37118475..37119488	882	259	GO:0006508;GO:0007586;GO:0008233;GO:0016787;GO:0004252;GO:0004263	serine-type endopeptidase activity;chymotrypsin activity;proteolysis;digestion;peptidase activity;hydrolase activity	IPR001254;IPR001314	Peptidase S1 and S6, chymotrypsin/Hap;Peptidase S1A, chymotrypsin	PF00023	ortholog_one2many	ortholog_many2many	Ano:Ae:Dm
72.7.2	0.03	No sex bias	-0.09	No sex bias	-0.24	No sex bias			3.48	Male biased	AGAP009190	AGAP009190-RA	AGAP009190-PA	ENSF00000002216		3R:28591663..28592451	654	217	GO:0016740	transferase activity	IPR004045;IPR004046	Glutathione S-transferase, N-terminal;Glutathione S-transferase, C-terminal		ortholog_one2one	ortholog_one2one	Ano:Ae:Dm
15.2.6	0.07	No sex bias	0.27	No sex bias	0.26	No sex bias			2.8	Male biased	AGAP005289	AGAP005289-RA	AGAP005289-PA	ENSF00000000491		2L:13719396..13720030	635	121	GO:0005576;GO:0008083	extracellular region;growth factor activity	IPR001839;IPR002405	Transforming growth factor beta;Inhibin, alpha subunit		ortholog_one2one	ortholog_one2one	Ano:Ae:Dm
95.1.7	-0.01	No sex bias	0.07	No sex bias	0.07	No sex bias			1.05	Male biased	AGAP007497	AGAP007497-RA	AGAP007497-PA	ENSF00000000686	CuSOD1	2L:46920389..46921978	675	224	GO:0046872;GO:0004785;GO:0006801	copper, zinc superoxide dismutase activity;superoxide metabolic process;metal ion binding	IPR001424	Superoxide dismutase, copper/zinc binding		ortholog_one2one	ortholog_one2one	Ano:Ae:Dm
71.4.10	0.06	No sex bias			-0.12	No sex bias	0.22	No sex bias	1.07	Male biased	AGAP012236	AGAP012236-RA	AGAP012236-PA	ENSF00000000755		3L:39193964..39202720	6198	2065			IPR004838;IPR001214;IPR000694	Aminotransferases class-I pyridoxal-phosphate-bind;SET;Proline-rich region		ortholog_one2one	ortholog_one2one	Ano:Ae:Dm
38.2.3	0.12	No sex bias			0	No sex bias	0.19	No sex bias	2.76	Male biased	AGAP001474	AGAP001474-RA	AGAP001474-PA	ENSF00000000484		2R:5371879..5372425	434	104	GO:0045822	negative regulation of heart contraction			PF00560	ortholog_one2one	ortholog_one2one	Ano:Ae:Dm
31.2.6	-0.14	No sex bias	0.35	No sex bias	0.11	No sex bias			1.29	Male biased	AGAP002704	AGAP002704-RA	AGAP002704-PA	ENSF00000000392		2R:25826487..25828156	1363	430	GO:0016021;GO:0016020;GO:0006810;GO:0005488	binding;transport;membrane;integral to membrane	IPR001993	Mitochondrial substrate carrier	PF00795	ortholog_one2one	ortholog_one2many	Ano:Ae:Dm
103.3.7	-0.13	No sex bias	0.19	No sex bias	0.35	No sex bias			2.32	Male biased	AGAP001327	AGAP001327-RA	AGAP001327-PA	ENSF00000012022		2R:3010904..3012945	547	96					PF00379			Ano only
110.1.10	-0.17	No sex bias	0.25	No sex bias	0.18	No sex bias			2.57	Male biased	AGAP008219	AGAP008219-RA	AGAP008219-PA	ENSF00000000927		3R:6976539..6978081	1485	494	GO:0006118;GO:0016020;GO:0046872;GO:0016491;GO:0005506;GO:0020037;GO:0004497	monooxygenase activity;iron ion binding;electron transport;membrane;oxidoreductase activity;heme binding;metal ion binding	IPR001128;IPR002401;IPR002402;IPR002403;IPR008072	Cytochrome P450;Cytochrome P450, E-class, group I;Cytochrome P450, E-class, group II;Cytochrome P450, E-class, group IV;Cytochrome P450, E-class, CYP3A		ortholog_many2many	ortholog_many2many	Ano:Ae:Dm
22.4.9	-0.07	No sex bias	0.17	No sex bias			0.29	No sex bias	1.97	Male biased	AGAP012400	AGAP012400-RA	AGAP012400-PA	ENSF00000000462		3L:41725960..41728088	1893	599	GO:0003824;GO:0005975;GO:0043169	catalytic activity;carbohydrate metabolic process;cation binding	IPR006047;IPR006589	Glycosyl hydrolase, family 13, catalytic region;Glycosyl hydrolase, family 13, subfamily, catalyt	PF03105;PF03124	ortholog_one2many	ortholog_many2many	Ano:Ae:Dm
29.7.8	-0.14	No sex bias	-0.06	No sex bias	0.12	No sex bias			1.84	Male biased	AGAP004784	AGAP004784-RA	AGAP004784-PA	ENSF00000000416		2L:3519838..3522515	2290	493			IPR000423;IPR001509;IPR013120;IPR004262	Flagellar protein FlgJ type-1;NAD-dependent epimerase/dehydratase;Male sterility C-terminal;Male sterility	PF01565;PF02913	ortholog_one2many	ortholog_one2many	Ano:Ae:Dm
3.8.12	0.17	No sex bias	0.25	No sex bias	-0.18	No sex bias			1.06	Male biased	AGAP000016	AGAP000016-RA	AGAP000016-PA	ENSF00000000326	SCRB10	X:205634..207112	1428	474	GO:0016020;GO:0007155	cell adhesion;membrane	IPR002159	CD36 antigen	PF04801	ortholog_one2one	ortholog_one2one	Ano:Ae:Dm
37.3.12	-0.1	No sex bias	0.21	No sex bias			0.06	No sex bias	5.16	Male biased	AGAP008070	AGAP008070-RA	AGAP008070-PA	ENSF00000000385		3R:5051190..5065642	945	314	GO:0006508;GO:0004182	carboxypeptidase A activity;proteolysis	IPR000834	Peptidase M14, carboxypeptidase A	PF00664;PF00005	ortholog_one2many	ortholog_one2many	Ano:Ae:Dm
4.6.9	-0.2	No sex bias	0.19	No sex bias					1.55	Male biased	AGAP004017	AGAP004017-RA	AGAP004017-PA	ENSF00000012347		2R:47883415..47884449	1035	344			IPR001611;IPR003591	Leucine-rich repeat;Leucine-rich repeat, typical subtype	PF05192;PF00488	ortholog_many2many		Ano:Ae
87.2.3	-0.24	No sex bias	-0.03	No sex bias	0.01	No sex bias	0.05	No sex bias	7	Male biased	AGAP009429	AGAP009429-RA	AGAP009429-PA	ENSF00000013148		3R:33439610..33440066	369	75								Ano only
118.2.8	-0.15	No sex bias	0.09	No sex bias					2.67	Male biased	AGAP006076	AGAP006076-RA	AGAP006076-PA	ENSF00000000691		2L:26104148..26104931	501	166						ortholog_many2many		Ano:Ae
63.4.5	-0.16	No sex bias	-0.07	No sex bias	0.01	No sex bias	-0.05	No sex bias	8.37	Male biased	AGAP009372	AGAP009372-RA	AGAP009372-PA	ENSF00000013141		3R:31825768..31826272	429	69					PF03189			Ano only
58.2.9	-0.08	No sex bias	-0.04	No sex bias					1.34	Male biased	AGAP004095	AGAP004095-RA	AGAP004095-PA	ENSF00000001023		2R:49723466..49725286	1036	307	GO:0016020;GO:0006810;GO:0005488	binding;transport;membrane	IPR002067;IPR001993	Mitochondrial carrier protein;Mitochondrial substrate carrier		ortholog_one2many	ortholog_one2one	Ano:Ae:Dm
107.2.6	-0.09	No sex bias	0.07	No sex bias					1.28	Male biased	AGAP007078	AGAP007078-RA	AGAP007078-PA	ENSF00000000333		2L:42215604..42219172	2551	710						ortholog_one2many	ortholog_many2many	Ano:Ae:Dm
41.2.11	-0.45	No sex bias	-0.2	No sex bias					4.23	Male biased	AGAP001717	AGAP001717-RA	AGAP001717-PA	ENSF00000000683		2R:8908692..8909248	482	124					PF00554;PF01833;PF00023;PF00531			Ano only
112.3.6	0.23	No sex bias			0.34	No sex bias	0.47	No sex bias	1.97	Male biased	AGAP002789	AGAP002789-RA	AGAP002789-PA	ENSF00000012193		2R:27239278..27241380	1997	89					PF02178;PF00856;PF00439;PF00628;PF01426			Ano only
28.5.3	-0.06	No sex bias	0.04	No sex bias					2.42	Male biased	AGAP008109	AGAP008109-RA	AGAP008109-PA	ENSF00000000604		3R:5819435..5820655	1063	267	GO:0005576	extracellular region	IPR002413;IPR001283;IPR014044	Ves allergen;Allergen V5/Tpx-1 related;SCP-like extracellular	PF00379	ortholog_one2many	ortholog_many2many	Ano:Ae:Dm
12.8.5	-0.23	No sex bias	0.31	No sex bias	-0.08	No sex bias			1.05	Male biased	AGAP004905	AGAP004905-RA	AGAP004905-PA	ENSF00000000287		2L:5788257..5790233	1419	472	GO:0008270;GO:0003677;GO:0005634;GO:0003702;GO:0005700;GO:0009792	DNA binding;RNA polymerase II transcription factor activity;nucleus;polytene chromosome;zinc ion binding;embryonic development ending in birth or egg hatching	IPR002893;IPR000770	Zinc finger, MYND-type;SAND	PF00089	ortholog_one2one	ortholog_one2one	Ano:Ae:Dm
75.6.11	-0.08	No sex bias	0.25	No sex bias	-0.1	No sex bias			1.26	Male biased	AGAP010326	AGAP010326-RA	AGAP010326-PA	ENSF00000000974		3L:850534..859465	1327	267	GO:0016021;GO:0016020;GO:0006810;GO:0005215	transporter activity;transport;membrane;integral to membrane	IPR000425;IPR002962	Major intrinsic protein;Peropsin		ortholog_one2one	ortholog_one2one	Ano:Ae:Dm
99.6.6	-0.13	No sex bias	0.38	No sex bias	-0.42	No sex bias	0.01	No sex bias	6.93	Male biased	AGAP006418	AGAP006418-RA	AGAP006418-PA	ENSF00000002557		2L:31685927..31687042	955	266	GO:0005576	extracellular region	IPR001283;IPR002413;IPR014044	Allergen V5/Tpx-1 related;Ves allergen;SCP-like extracellular		ortholog_many2many	ortholog_many2many	Ano:Ae:Dm
13.8.4	-0.1	No sex bias	0.05	No sex bias					3.46	Male biased	AGAP010281	AGAP010281-RA	AGAP010281-PA	ENSF00000000160		3R:52001575..52014760	2295	764	GO:0016020;GO:0008067;GO:0004965	GABA-B receptor activity;"metabotropic glutamate, GABA-B-like receptor activity";membrane	IPR002455;IPR002456;IPR000337;IPR001828	Metabotropic gamma-aminobutyric acid receptor, ty;GPCR, family 3, metabotropic glutamate receptor-l;Extracellular ligand-binding receptor	PF01553	ortholog_one2one	ortholog_one2one	Ano:Ae:Dm
59.3.1	-0.07	No sex bias	-0.04	No sex bias	0.09	No sex bias	0.18	No sex bias	0.86	Male biased	AGAP003236	AGAP003236-RA	AGAP003236-PA	ENSF00000000219		2R:34315777..34317349	1504	441			IPR004119	Protein of unknown function DUF227		ortholog_one2many	ortholog_one2many	Ano:Ae:Dm
57.8.7	0	No sex bias	-0.06	No sex bias	0.23	No sex bias	0.18	No sex bias	1.08	Male biased	AGAP003324	AGAP003324-RA	AGAP003324-PA	ENSF00000000583		2R:35978884..35979721	771	247			IPR004443	YjeF-related protein, N-terminal		ortholog_one2one	ortholog_one2one	Ano:Ae:Dm
57.3.2	-0.17	No sex bias	-0.38	No sex bias	0.02	No sex bias	0.08	No sex bias	2.45	Male biased	AGAP010280	AGAP010280-RA	AGAP010280-PA	ENSF00000000541		3R:51982000..51984520	1428	442			IPR003534	Major royal jelly protein		ortholog_one2one	ortholog_one2one	Ano:Ae:Dm
67.7.12	-0.24	No sex bias	0.13	No sex bias	0	No sex bias	-0.05	No sex bias	1.18	Male biased	AGAP003733	AGAP003733-RA	AGAP003733-PA	ENSF00000000867		2R:42644059..42645309	1093	282	GO:0005622;GO:0006810;GO:0005215	transporter activity;intracellular;transport	IPR001071;IPR001251	Cellular retinaldehyde binding/alpha-tocopherol tr;Cellular retinaldehyde-binding/triple function, C		ortholog_one2one		Ano:Ae
37.3.3	-0.2	No sex bias	-0.02	No sex bias	0.2	No sex bias	0.22	No sex bias	2.69	Male biased	AGAP012390	AGAP012390-RA	AGAP012390-PA	ENSF00000000738		3L:41693522..41695667	978	183	GO:0016021	integral to membrane	IPR007248	Mpv17/PMP22	PF00180	ortholog_one2one	ortholog_one2one	Ano:Ae:Dm
22.4.5	-0.29	No sex bias	0.11	No sex bias	-0.06	No sex bias	0.24	No sex bias	2.5	Male biased	AGAP012427	AGAP012427-RA	AGAP012427-PA	ENSF00000000416		3L:41953475..41961503	735	244	GO:0007186;GO:0016021;GO:0001584	rhodopsin-like receptor activity;G-protein coupled receptor protein signaling pathway;integral to membrane	IPR000276	Rhodopsin-like GPCR superfamily		ortholog_one2one	ortholog_one2one	Ano:Ae:Dm
65.2.10	-0.12	No sex bias	0.19	No sex bias	0.03	No sex bias	0.03	No sex bias	1.05	Male biased	AGAP000332	AGAP000332-RA	AGAP000332-PA	ENSF00000000349		X:5847055..5854349	5367	1788	GO:0007539	primary sex determination, soma			PF00096;PF01469	ortholog_one2one	ortholog_one2one	Ano:Ae:Dm
37.6.7	0.17	No sex bias	-0.04	No sex bias	-0.03	No sex bias	-0.02	No sex bias	1.3	Male biased	AGAP008033	AGAP008033-RA	AGAP008033-PA	ENSF00000000326		3R:4761901..4763264	1294	364	GO:0005488	binding	IPR013026	Tetratricopeptide region	PF00069	ortholog_one2one	ortholog_one2one	Ano:Ae:Dm
66.8.4	-0.22	No sex bias	0.09	No sex bias	-0.27	No sex bias	0.21	No sex bias	0.93	Male biased	AGAP009787	AGAP009787-RA	AGAP009787-PA	ENSF00000000541		3R:43287963..43289420	1240	363	GO:0031072	heat shock protein binding	IPR003095;IPR001623	Heat shock protein DnaJ;Heat shock protein DnaJ, N-terminal		ortholog_one2one	ortholog_one2one	Ano:Ae:Dm
47.2.6	0	No sex bias	0.16	No sex bias	-0.39	No sex bias	0.17	No sex bias	1.62	Male biased	AGAP006361	AGAP006361-RA	AGAP006361-PA	ENSF00000002234		2L:30493805..30494338	534	177	GO:0005509	calcium ion binding	IPR002048	Calcium-binding EF-hand	PF03807	ortholog_one2many	ortholog_one2many	Ano:Ae:Dm
47.2.12	0.23	No sex bias	0.11	No sex bias	0.19	No sex bias	0.28	No sex bias	1.84	Male biased	AGAP004864	AGAP004864-RA	AGAP004864-PA	ENSF00000002000		2L:4586760..4591451	1809	602			IPR007087;IPR002952;IPR005405;IPR003604	Zinc finger, C2H2-type;Eggshell protein;Kv3.4 voltage-gated K+ channel;Zinc finger, U1-type		ortholog_one2many	ortholog_one2one	Ano:Ae:Dm
47.3.8	-0.17	No sex bias	-0.12	No sex bias	-0.11	No sex bias	0.14	No sex bias	0.89	Male biased	AGAP004400	AGAP004400-RB;AGAP004400-RA	AGAP004400-PB;AGAP004400-PA	ENSF00000012395		2R:55672776..55673505	451;476	69					PF01363	ortholog_one2one		Ano:Ae
66.5.2	-0.07	No sex bias	-0.1	No sex bias	0.04	No sex bias	0.02	No sex bias	1.23	Male biased	AGAP008729	AGAP008729-RA	AGAP008729-PA	ENSF00000000329		3R:16165367..16166763	890	268	GO:0016021;GO:0005789;GO:0016811;GO:0000139;GO:0006672;GO:0007420	Golgi membrane;endoplasmic reticulum membrane;ceramide metabolic process;brain development;integral to membrane;"hydrolase activity, acting on carbon-nitrogen (but not peptide) bonds, in linear amides"	IPR008901	Alkaline phytoceramidase		ortholog_one2one	ortholog_one2one	Ano:Ae:Dm
23.6.12	0.04	No sex bias	-0.17	No sex bias	0.41	No sex bias	0.07	No sex bias	1.66	Male biased	AGAP001229	AGAP001229-RA	AGAP001229-PA	ENSF00000000418		2R:1653403..1657695	778	111			IPR005334	Tctex-1	PF00888;PF08672	ortholog_one2one	ortholog_one2one	Ano:Ae:Dm
23.7.7	0.15	No sex bias	0.02	No sex bias	0.11	No sex bias	0.17	No sex bias	1.17	Male biased	AGAP005091	AGAP005091-RB;AGAP005091-RC;AGAP005091-RA;AGAP005091-RD;AGAP005091-RE	AGAP005091-PB;AGAP005091-PC;AGAP005091-PA;AGAP005091-PD;AGAP005091-PE	ENSF00000001031		2L:9898848..9941997	2767;2709;2944;1928;1736	582;268;218			IPR002589;IPR001251	Appr-1-p processing;Cellular retinaldehyde-binding/triple function, C	PF00147	ortholog_one2many	ortholog_one2one	Ano:Ae:Dm
63.2.7	0.29	No sex bias	0.27	No sex bias	0.13	No sex bias	0.06	No sex bias	1.7	Male biased	AGAP011984	AGAP011984-RA	AGAP011984-PA	ENSF00000001904		3L:35870323..35872329	1758	585			IPR001173;IPR000772	Glycosyl transferase, family 2;Ricin B lectin		ortholog_one2many	ortholog_many2many	Ano:Ae:Dm
66.7.6	-0.14	No sex bias	-0.04	No sex bias			0.08	No sex bias	1.71	Male biased	AGAP009828	AGAP009828-RA	AGAP009828-PA	ENSF00000002971		3R:43935598..43936724	1063	232	GO:0006508;GO:0004252	serine-type endopeptidase activity;proteolysis	IPR001314;IPR001254	Peptidase S1A, chymotrypsin;Peptidase S1 and S6, chymotrypsin/Hap		ortholog_one2one		Ano:Ae
47.5.11	0.07	No sex bias	-0.3	No sex bias	0	No sex bias			3.13	Male biased	AGAP008628	AGAP008628-RA	AGAP008628-PA	ENSF00000013014		3R:13756845..13757144	240	40					PF08477;PF00071			Ano only
57.3.12	-0.12	No sex bias	0.08	No sex bias			0.68	No sex bias	3.02	Male biased	AGAP010240	AGAP010240-RA	AGAP010240-PA	ENSF00000003642		3R:51410285..51411157	828	275	GO:0006508;GO:0004252	serine-type endopeptidase activity;proteolysis	IPR001254;IPR001314	Peptidase S1 and S6, chymotrypsin/Hap;Peptidase S1A, chymotrypsin	PF07776	ortholog_one2one	ortholog_one2many	Ano:Ae:Dm
107.6.2	-0.19	No sex bias	0.14	No sex bias	0.16	No sex bias			1.24	Male biased	AGAP007711	AGAP007711-RA	AGAP007711-PA	ENSF00000012867		2L:49177957..49179255	1073	189						ortholog_one2one		Ano:Ae
34.4.9	-0.11	No sex bias	-0.02	No sex bias	0.26	No sex bias			1.24	Male biased	AGAP003581	AGAP003581-RA	AGAP003581-PA	ENSF00000000003		2R:40335714..40336933	1143	363	GO:0008270;GO:0046872;GO:0016491;GO:0016616;GO:0051287	zinc ion binding;oxidoreductase activity;"oxidoreductase activity, acting on the CH-OH group of donors, NAD or NADP as acceptor";metal ion binding;NAD binding	IPR002328;IPR013154;IPR013149	Alcohol dehydrogenase, zinc-containing;Alcohol dehydrogenase GroES-like;Alcohol dehydrogenase, zinc-binding	PF02798;PF00043	ortholog_many2many		Ano:Ae
59.6.9	-0.06	No sex bias	0	No sex bias	0.22	No sex bias			1.18	Male biased	AGAP002421	AGAP002421-RA	AGAP002421-PA	ENSF00000000250		2R:21072745..21077555	1326	315						ortholog_one2one	ortholog_one2one	Ano:Ae:Dm
106.8.4	-0.03	No sex bias	-0.09	No sex bias	0.19	No sex bias			0.93	Male biased	AGAP001058	AGAP001058-RA	AGAP001058-PA	ENSF00000000716		X:21772459..21773940	1180	299	GO:0006464;GO:0008474;GO:0008340;GO:0002084	protein depalmitoylation;protein modification process;determination of adult life span;palmitoyl-(protein) hydrolase activity	IPR002472	Palmitoyl protein thioesterase		ortholog_one2many	ortholog_one2one	Ano:Ae:Dm
37.5.2	-0.19	No sex bias	-0.15	No sex bias	0.38	No sex bias	0.32	No sex bias	1.47	Male biased	AGAP012418	AGAP012418-RA	AGAP012418-PA	ENSF00000001201		3L:41834603..41835368	447	89					PF07679;PF07686;PF00047;PF08205	ortholog_many2many	ortholog_one2many	Ano:Ae:Dm
80.8.10	-0.15	No sex bias			0.05	No sex bias	0.16	No sex bias	2.36	Male biased	AGAP005611	AGAP005611-RA	AGAP005611-PA	ENSF00000012543		2L:17843368..17844428	960	133								Ano only
22.5.4	0.11	No sex bias	0.24	No sex bias	0.03	No sex bias	0.1	No sex bias	2.38	Male biased	AGAP012315	AGAP012315-RA	AGAP012315-PA	ENSF00000002403		3L:40149969..40150790	822	273	GO:0006508;GO:0004252	serine-type endopeptidase activity;proteolysis	IPR001254;IPR001314	Peptidase S1 and S6, chymotrypsin/Hap;Peptidase S1A, chymotrypsin	PF00097	ortholog_one2many	ortholog_one2one	Ano:Ae:Dm
2.6.9	-0.2	No sex bias	0.11	No sex bias	0.04	No sex bias	0.16	No sex bias	1.34	Male biased	AGAP006993	AGAP006993-RA	AGAP006993-PA	ENSF00000000584		2L:40509763..40513184	2170	626	GO:0005515	protein binding	IPR001611;IPR000767;IPR003591;IPR003590	Leucine-rich repeat;Disease resistance protein;Leucine-rich repeat, typical subtype;Leucine-rich repeat, ribonuclease inhibitor subty		ortholog_one2one	ortholog_one2many	Ano:Ae:Dm
42.5.6	0.06	No sex bias	0.42	No sex bias	0.13	No sex bias			2.01	Male biased	AGAP008012	AGAP008012-RA	AGAP008012-PA	ENSF00000012909		3R:4173267..4174181	699	205					PF00564;PF00595	ortholog_one2one		Ano:Ae
57.1.10	-0.09	No sex bias	0.31	No sex bias			0.17	No sex bias	1.03	Male biased	AGAP010239	AGAP010239-RA	AGAP010239-PA	ENSF00000000219		3R:51394010..51406811	1325	345	GO:0031072;GO:0006457;GO:0051082	protein folding;heat shock protein binding;unfolded protein binding	IPR001623;IPR003095;IPR002939	Heat shock protein DnaJ, N-terminal;Heat shock protein DnaJ;Chaperone DnaJ, C-terminal		ortholog_one2one	ortholog_one2one	Ano:Ae:Dm
65.5.4	-0.27	No sex bias	-0.18	No sex bias	0.11	No sex bias			3	Male biased	AGAP012032	AGAP012032-RA	AGAP012032-PA	ENSF00000013496		3L:36749825..36750886	885	294	GO:0007155;GO:0031012	cell adhesion;extracellular matrix	IPR013032;IPR013151;IPR000034;IPR007110;IPR003598	EGF-like region;Immunoglobulin;Laminin B;Immunoglobulin-like;Immunoglobulin subtype 2		ortholog_one2one		Ano:Ae
63.4.8	0.15	No sex bias	0.27	No sex bias	0.07	No sex bias			9.14	Male biased	AGAP009362	AGAP009362-RA	AGAP009362-PA	ENSF00000003003		3R:31782196..31783022	727	224			IPR006017	Caldesmon	PF01612			Ano only
34.1.8	-0.19	No sex bias	-0.16	No sex bias	0.34	No sex bias	0.46	No sex bias	2.23	Male biased	AGAP012415	AGAP012415-RA	AGAP012415-PA	ENSF00000000548		3L:41828846..41829610	687	194	GO:0016021	integral to membrane	IPR007248	Mpv17/PMP22	PF00620	ortholog_one2one	ortholog_one2many	Ano:Ae:Dm
33.4.9	0.03	No sex bias	-0.04	No sex bias	0.19	No sex bias	0.11	No sex bias	1.51	Male biased	AGAP004068	AGAP004068-RA	AGAP004068-PA	ENSF00000001653		2R:49448536..49460589	1197	398						ortholog_one2one	ortholog_one2one	Ano:Ae:Dm
108.1.4	-0.11	No sex bias	-0.19	No sex bias	0.11	No sex bias	0.13	No sex bias	1.3	Male biased	AGAP004626	AGAP004626-RA	AGAP004626-PA	ENSF00000000439		2R:58634598..58635466	780	235	GO:0030246	carbohydrate binding			PF00128	ortholog_one2one	ortholog_one2one	Ano:Ae:Dm
108.1.11	0.01	No sex bias	-0.22	No sex bias	0.18	No sex bias	0.51	No sex bias	1.62	Male biased	AGAP004627	AGAP004627-RA	AGAP004627-PA	ENSF00000000568		2R:58635652..58636149	498	123					PF04045	ortholog_one2one	ortholog_one2one	Ano:Ae:Dm
32.4.8	-0.23	No sex bias	-0.15	No sex bias	0	No sex bias	-0.09	No sex bias	2.1	Male biased	AGAP003533	AGAP003533-RA	AGAP003533-PA	ENSF00000000569		2R:39215067..39215863	648	118	GO:0031072	heat shock protein binding	IPR001623	Heat shock protein DnaJ, N-terminal	PF01138;PF03725	ortholog_one2one	ortholog_one2one	Ano:Ae:Dm
48.7.9	0.09	No sex bias	-0.04	No sex bias	0.08	No sex bias	-0.09	No sex bias	1.15	Male biased	AGAP004255	AGAP004255-RA	AGAP004255-PA	ENSF00000000303		2R:53327559..53329130	1357	352					PF02229	ortholog_one2one	ortholog_one2one	Ano:Ae:Dm
107.8.5	-0.15	No sex bias	0.31	No sex bias	-0.03	No sex bias	-0.14	No sex bias	1.91	Male biased	AGAP004607	AGAP004607-RA	AGAP004607-PA	ENSF00000012415		2R:58339775..58340857	697	223						ortholog_one2one		Ano:Ae
107.4.10	-0.15	No sex bias	0.17	No sex bias	-0.19	No sex bias	0.16	No sex bias	1.3	Male biased	AGAP007700	AGAP007700-RA	AGAP007700-PA	ENSF00000000019		2L:49135467..49137603	1985	282	GO:0003824;GO:0008152;GO:0016829	catalytic activity;metabolic process;lyase activity	IPR002220	Dihydrodipicolinate synthetase	PF02602	ortholog_one2one		Ano:Ae
48.8.2	-0.09	No sex bias	0.07	No sex bias	0.16	No sex bias	0.37	No sex bias	2.29	Male biased	AGAP001753	AGAP001753-RA	AGAP001753-PA	ENSF00000001305		2R:9444595..9445690	849	252	GO:0008152;GO:0016491	metabolic process;oxidoreductase activity	IPR002347;IPR002424;IPR002198	Glucose/ribitol dehydrogenase;Insect alcohol dehydrogenase family;Short-chain dehydrogenase/reductase SDR	PF07679;PF00047;PF07686;PF00041			Ano only
123.5.1	-0.19	No sex bias	0.05	No sex bias	0.16	No sex bias	0.21	No sex bias	1.19	Male biased	AGAP001599	AGAP001599-RA	AGAP001599-PA	ENSF00000000990		2R:6621960..6630139	627	208					PF00084;PF00008;PF07645			Ano only
13.2.8	0.05	No sex bias	0.08	No sex bias	0.26	No sex bias	0.07	No sex bias	2.04	Male biased	AGAP012460	AGAP012460-RA	AGAP012460-PA	ENSF00000002216		UNKN:4103349..4106447	910	258			IPR001810;IPR003877;IPR001870	Cyclin-like F-box;SPla/RYanodine receptor SPRY;B302, (SPRY)-like		ortholog_one2one	ortholog_one2one	Ano:Ae:Dm
5.7.12	0.18	No sex bias	0.04	No sex bias	0.08	No sex bias	0.23	No sex bias	1.16	Male biased	AGAP004661	AGAP004661-RA;AGAP004661-RB	AGAP004661-PA;AGAP004661-PB	ENSF00000001099		2R:60116706..60166422	1363;1103	327;310	GO:0003677;GO:0003700;GO:0005634;GO:0006355;GO:0043565;GO:0045449;GO:0006350;GO:0005515;GO:0007507;GO:0007424;GO:0007480;GO:0045570;GO:0007501;GO:0007482;GO:0010092	DNA binding;transcription factor activity;protein binding;nucleus;transcription;"regulation of transcription, DNA-dependent";open tracheal system development;imaginal disc-derived leg morphogenesis;haltere development;mesodermal cell fate specification;heart development;specification of organ identity;sequence-specific DNA binding;regulation of transcription;regulation of imaginal disc growth	IPR001356;IPR001827;IPR000047;IPR004051	Homeobox;Homeobox protein, antennapedia type;Helix-turn-helix motif, lambda-like repressor;Kv1.4 voltage-gated K+ channel	PF00023;PF08344;PF00520		ortholog_one2one	Ano:Dm
33.2.7	0.08	No sex bias	-0.16	No sex bias	0.19	No sex bias	0.15	No sex bias	0.91	Male biased	AGAP004079	AGAP004079-RA	AGAP004079-PA	ENSF00000000735		2R:49510972..49512400	708	201	GO:0004725;GO:0006470;GO:0004726	protein tyrosine phosphatase activity;non-membrane spanning protein tyrosine phosphatase activity;protein amino acid dephosphorylation	IPR000106;IPR002115	Low molecular weight phosphotyrosine protein phosp;Mammalian LMW phosphotyrosine protein phosphatase	PF00041;PF00069;PF07714	ortholog_one2one	ortholog_one2many	Ano:Ae:Dm
48.2.6	-0.05	No sex bias	0.14	No sex bias	-0.05	No sex bias	0.39	No sex bias	1.84	Male biased	AGAP009945	AGAP009945-RA	AGAP009945-PA	ENSF00000000248		3R:45808083..45809514	1198	339	GO:0006118;GO:0008152;GO:0016491	electron transport;metabolic process;oxidoreductase activity	IPR000683;IPR004104	Oxidoreductase, N-terminal;Oxidoreductase, C-terminal	PF00018;PF00620	ortholog_one2one	ortholog_many2many	Ano:Ae:Dm
115.8.3	0.11	No sex bias	-0.11	No sex bias	0.02	No sex bias	0.29	No sex bias	1.72	Male biased	AGAP001335	AGAP001335-RA	AGAP001335-PA	ENSF00000000601		2R:3262657..3283462	2111	89	GO:0007017;GO:0003777;GO:0005875	microtubule motor activity;microtubule associated complex;microtubule-based process	IPR001372	Dynein light chain, type 1		ortholog_one2one	ortholog_one2one	Ano:Ae:Dm
123.4.9	-0.06	No sex bias	0.12	No sex bias	-0.15	No sex bias	-0.39	No sex bias	3.4	Male biased	AGAP010400	AGAP010400-RA	AGAP010400-PA	ENSF00000000344		3L:2713758..2714511	688	170	GO:0006118;GO:0016491;GO:0004497;GO:0050660	monooxygenase activity;electron transport;oxidoreductase activity;FAD binding	IPR000960	Flavin-containing monooxygenase FMO	PF00324	ortholog_one2many		Ano:Ae
111.8.2	0.02	No sex bias	-0.2	No sex bias	0.23	No sex bias	0.23	No sex bias	1.47	Male biased	AGAP001064	AGAP001064-RA	AGAP001064-PA	ENSF00000000484		X:22293102..22319294	837	204	GO:0007311	maternal determination of dorsal/ventral axis, oocyte, germ-line encoded	IPR009038	GOLD		ortholog_one2one	ortholog_one2one	Ano:Ae:Dm
43.6.7	0.19	No sex bias	-0.01	No sex bias	0.41	No sex bias	0.26	No sex bias	1.65	Male biased	AGAP006025	AGAP006025-RA	AGAP006025-PA	ENSF00000000156		2L:25161003..25166641	594	197	GO:0005525;GO:0007264;GO:0000166	nucleotide binding;GTP binding;small GTPase mediated signal transduction	IPR001806;IPR013684;IPR013753;IPR003577;IPR003579;IPR003578	Ras GTPase;Miro-like;Ras;Ras small GTPase, Ras type;Ras small GTPase, Rab type;Ras small GTPase, Rho type	PF00657	ortholog_one2one	ortholog_one2one	Ano:Ae:Dm
34.8.9	0.28	No sex bias	-0.3	No sex bias	0.28	No sex bias	0.12	No sex bias	1.03	Male biased	AGAP003584	AGAP003584-RA	AGAP003584-PA	ENSF00000000003		2R:40342413..40344280	1622	360	GO:0008270;GO:0046872;GO:0016491	zinc ion binding;oxidoreductase activity;metal ion binding	IPR002328;IPR000103;IPR013154;IPR013149	Alcohol dehydrogenase, zinc-containing;Pyridine nucleotide-disulphide oxidoreductase, cl;Alcohol dehydrogenase GroES-like;Alcohol dehydrogenase, zinc-binding	PF01926;PF02824	ortholog_one2one	ortholog_one2many	Ano:Ae:Dm
45.8.6	0	No sex bias	0.4	No sex bias	-0.18	No sex bias	0.37	No sex bias	1.82	Male biased	AGAP004195	AGAP004195-RA	AGAP004195-PA	ENSF00000000050		2R:51670640..51674443	1638	545	GO:0006118	electron transport	IPR006094;IPR004113	FAD linked oxidase, N-terminal;FAD linked oxidase, C-terminal	PF01835;PF07703;PF00207;PF07678;PF07677	ortholog_one2many	ortholog_one2many	Ano:Ae:Dm
111.4.4	0.23	No sex bias	0.06	No sex bias	-0.32	No sex bias	0.16	No sex bias	0.87	Male biased	AGAP000378	AGAP000378-RA	AGAP000378-PA	ENSF00000000584		X:6881392..6891897	1708	422			IPR003891	Initiation factor eIF-4 gamma, MA3	PF00651	ortholog_one2one	ortholog_one2one	Ano:Ae:Dm
41.5.10	-0.17	No sex bias	-0.12	No sex bias	0.01	No sex bias	0.32	No sex bias	1.89	Male biased	AGAP010191	AGAP010191-RA	AGAP010191-PA	ENSF00000000225		3R:50383853..50385023	1074	337	GO:0005509	calcium ion binding	IPR002048;IPR001125	Calcium-binding EF-hand;Recoverin	PF00334	ortholog_one2many	ortholog_one2one	Ano:Ae:Dm
46.3.3	0.15	No sex bias	-0.19	No sex bias	-0.16	No sex bias	0.12	No sex bias	1.39	Male biased	AGAP003238	AGAP003238-RA	AGAP003238-PA	ENSF00000000096		2R:34321224..34331029	1461	329	GO:0030154	cell differentiation	IPR004142	Ndr	PF00750;PF05746	ortholog_one2one	ortholog_one2one	Ano:Ae:Dm
102.6.2	-0.14	No sex bias	0.03	No sex bias	0.11	No sex bias	0.49	No sex bias	3.34	Male biased	AGAP004642	AGAP004642-RA	AGAP004642-PA	ENSF00000000215		2R:58869335..58892717	833	89	GO:0005184;GO:0005576;GO:0007218;GO:0032095;GO:0007586;GO:0005179;GO:0035176;GO:0035177	hormone activity;neuropeptide hormone activity;extracellular region;neuropeptide signaling pathway;digestion;regulation of response to food;social behavior;larval foraging behavior				ortholog_one2one		Ano:Ae
48.5.9	-0.03	No sex bias	-0.2	No sex bias	-0.02	No sex bias	-0.02	No sex bias	1.06	Male biased	AGAP004258	AGAP004258-RA	AGAP004258-PA	ENSF00000001120		2R:53377088..53410054	624	207	GO:0005509	calcium ion binding	IPR002048;IPR001125	Calcium-binding EF-hand;Recoverin	PF01137;PF05189	ortholog_one2one	ortholog_one2many	Ano:Ae:Dm
108.8.3	0.16	No sex bias	0.15	No sex bias	-0.04	No sex bias	-0.03	No sex bias	1.14	Male biased	AGAP006934	AGAP006934-RA	AGAP006934-PA	ENSF00000000287		2L:40127227..40128852	1353	450			IPR004051;IPR000533	Kv1.4 voltage-gated K+ channel;Tropomyosin	PF04511	ortholog_one2one	ortholog_one2one	Ano:Ae:Dm
48.6.3	-0.11	No sex bias	0.03	No sex bias	-0.01	No sex bias	0.02	No sex bias	1.65	Male biased	AGAP008653	AGAP008653-RA	AGAP008653-PA	ENSF00000000329		3R:14061842..14063076	685	143	GO:0006118;GO:0016020;GO:0008137;GO:0009055	electron transport;NADH dehydrogenase (ubiquinone) activity;electron carrier activity;membrane	IPR007763	NADH:ubiquinone oxidoreductase 17.2 kD subunit	PF00076;PF01585	ortholog_one2one	ortholog_one2one	Ano:Ae:Dm
3.7.1	0.32	No sex bias	-0.19	No sex bias	-0.06	No sex bias	0.12	No sex bias	1.84	Male biased	AGAP007410	AGAP007410-RA	AGAP007410-PA	ENSF00000000812	CTLMA5	2L:46351155..46351761	538	173	GO:0005529	sugar binding	IPR001304	C-type lectin	PF08163;PF00454	ortholog_one2many		Ano:Ae
47.6.5	-0.29	No sex bias	0.12	No sex bias	-0.05	No sex bias	0.42	No sex bias	2.03	Male biased	AGAP004377	AGAP004377-RA	AGAP004377-PA	ENSF00000000548		2R:55499648..55500951	1230	409	GO:0003676	nucleic acid binding	IPR006612	Zinc finger, C2CH-type	PF08477;PF00071	ortholog_one2one	ortholog_one2one	Ano:Ae:Dm
32.8.4	-0.18	No sex bias	0.03	No sex bias	0.3	No sex bias	0.08	No sex bias	2.4	Male biased	AGAP003557	AGAP003557-RA	AGAP003557-PA	ENSF00000012282		2R:39461294..39462023	539	108	GO:0008270;GO:0046872;GO:0005515	protein binding;zinc ion binding;metal ion binding	IPR001841	Zinc finger, RING-type	PF06733			Ano only
32.1.9	-0.34	No sex bias	-0.15	No sex bias	0.36	No sex bias	0.18	No sex bias	1.78	Male biased	AGAP003547	AGAP003547-RA	AGAP003547-PA	ENSF00000000686		2R:39424837..39425806	745	157			IPR003409	MORN motif	PF00135	ortholog_one2one	ortholog_one2one	Ano:Ae:Dm
48.6.7	0.06	No sex bias	0.06	No sex bias	0.25	No sex bias	0.17	No sex bias	0.87	Male biased	AGAP008642	AGAP008642-RA	AGAP008642-PA	ENSF00000000462		3R:13843280..13844026	661	151					PF08772	ortholog_one2one	ortholog_one2one	Ano:Ae:Dm
49.7.2	-0.04	No sex bias	-0.04	No sex bias	0.02	No sex bias	0.12	No sex bias	2.89	Male biased	AGAP009946	AGAP009946-RA	AGAP009946-PA	ENSF00000000529		3R:45853445..45854470	612	147	GO:0016740	transferase activity	IPR001129	Membrane-associated proteins in eicosanoid and glu	PF00089	ortholog_one2one	ortholog_many2many	Ano:Ae:Dm
56.7.2	-0.24	No sex bias	-0.29	No sex bias	0.32	No sex bias	0.31	No sex bias	1.84	Male biased	AGAP004030	AGAP004030-RA	AGAP004030-PA	ENSF00000000884		2R:47972446..47973328	762	253						ortholog_one2one	ortholog_one2one	Ano:Ae:Dm
125.4.3	-0.12	No sex bias	0.14	No sex bias	0.28	No sex bias	0.2	No sex bias	1.32	Male biased	AGAP009401	AGAP009401-RA	AGAP009401-PA	ENSF00000013145		3R:32222434..32223586	689	96					PF00485			Ano only
105.2.9	0.03	No sex bias	0.15	No sex bias	-0.17	No sex bias	0.04	No sex bias	0.82	Male biased	AGAP001082	AGAP001082-RA	AGAP001082-PA	ENSF00000000372		X:23467573..23493677	3123	956	GO:0006629	lipid metabolic process	IPR007087;IPR008373;IPR003119;IPR007856;IPR008138;IPR008139	Zinc finger, C2H2-type;Saposin;Saposin type A;Saposin-like type B, 1;Saposin-like type B, 2;Saposin B	PF00595	ortholog_one2one	ortholog_one2one	Ano:Ae:Dm
53.6.10	-0.06	No sex bias	-0.04	No sex bias	0.13	No sex bias	-0.05	No sex bias	0.85	Male biased	AGAP004247	AGAP004247-RA;AGAP004247-RB	AGAP004247-PA;AGAP004247-PB	ENSF00000000548	GPXH1	2R:53207213..53209347	813;655	167;168	GO:0006979;GO:0016491;GO:0004601;GO:0004602	peroxidase activity;glutathione peroxidase activity;response to oxidative stress;oxidoreductase activity	IPR000889	Glutathione peroxidase		ortholog_one2one	ortholog_one2many	Ano:Ae:Dm
54.1.6	-0.1	No sex bias	0.1	No sex bias	0.08	No sex bias	0.49	No sex bias	1.55	Male biased	AGAP012180	AGAP012180-RA	AGAP012180-PA	ENSF00000001528		3L:38406756..38407477	556	140					PF00145	ortholog_one2one	ortholog_one2one	Ano:Ae:Dm
10.2.10	-0.16	No sex bias	0.01	No sex bias	-0.2	No sex bias	0.34	No sex bias	1.86	Male biased	AGAP004603	AGAP004603-RA	AGAP004603-PA	ENSF00000000088		2R:58318633..58323306	4278	1372	GO:0016021;GO:0005524;GO:0006810;GO:0000166;GO:0016887;GO:0017111;GO:0042626	nucleotide binding;ATP binding;transport;integral to membrane;ATPase activity;nucleoside-triphosphatase activity;"ATPase activity, coupled to transmembrane movement of substances"	IPR003439;IPR009147;IPR001140;IPR011527;IPR003593	ABC transporter related;Cystic fibrosis transmembrane conductance regulato;ABC transporter, transmembrane region;ABC transporter, transmembrane region, type 1;AAA+ ATPase, core		ortholog_one2many	ortholog_one2many	Ano:Ae:Dm
54.6.10	-0.06	No sex bias	0.08	No sex bias	-0.06	No sex bias	0.04	No sex bias	0.98	Male biased	AGAP005461	AGAP005461-RA	AGAP005461-PA	ENSF00000004501		2L:15810013..15810956	793	239	GO:0008270;GO:0046872;GO:0005515;GO:0006281;GO:0007242;GO:0006310;GO:0006974	protein binding;DNA repair;DNA recombination;response to DNA damage stimulus;intracellular signaling cascade;zinc ion binding;metal ion binding	IPR011513;IPR014857;IPR002219;IPR001841	Nse1 non-SMC component of SMC5-6 complex;RING-like domain;Protein kinase C, phorbol ester/diacylglycerol bi;Zinc finger, RING-type	PF00091;PF03953	ortholog_one2many	ortholog_one2one	Ano:Ae:Dm
55.1.1	-0.36	No sex bias	0.18	No sex bias	0	No sex bias	-0.17	No sex bias	1.77	Male biased	AGAP011477	AGAP011477-RA	AGAP011477-PA	ENSF00000000005		3L:25031021..25035747	937	276	GO:0006508;GO:0004252	serine-type endopeptidase activity;proteolysis	IPR001254;IPR001314	Peptidase S1 and S6, chymotrypsin/Hap;Peptidase S1A, chymotrypsin		ortholog_one2one	ortholog_one2many	Ano:Ae:Dm
55.2.7	0.01	No sex bias	0.07	No sex bias	0.07	No sex bias	-0.13	No sex bias	3.32	Male biased	AGAP005889	AGAP005889-RA	AGAP005889-PA	ENSF00000012584		2L:23180993..23181795	482	114			IPR002395;IPR002952	HMW kininogen;Eggshell protein	PF08648		ortholog_one2one	Ano:Dm
103.5.4	0.04	No sex bias	0.15	No sex bias	0.15	No sex bias	0.05	No sex bias	1.83	Male biased	AGAP009595	AGAP009595-RA	AGAP009595-PA	ENSF00000000474		3R:36755388..36771781	1644	313	GO:0016020;GO:0006814;GO:0006813;GO:0005391	sodium:potassium-exchanging ATPase activity;potassium ion transport;sodium ion transport;membrane	IPR000402	ATPase, P-type cation exchange, beta subunit	PF01607	ortholog_one2one	ortholog_one2one	Ano:Ae:Dm
55.4.4	-0.06	No sex bias	0.05	No sex bias	-0.1	No sex bias	-0.05	No sex bias	0.9	Male biased	AGAP003974	AGAP003974-RA	AGAP003974-PA	ENSF00000000105		2R:47401922..47403108	1041	304			IPR002877	Ribosomal RNA methyltransferase RrmJ/FtsJ	PF00036;PF00443	ortholog_one2one	ortholog_one2many	Ano:Ae:Dm
103.4.2	0.06	No sex bias	-0.19	No sex bias	-0.1	No sex bias	0.45	No sex bias	0.84	Male biased	AGAP009614	AGAP009614-RA	AGAP009614-PA	ENSF00000002216		3R:37008569..37009490	851	233					PF07690	ortholog_one2many	ortholog_one2one	Ano:Ae:Dm
56.7.8	-0.19	No sex bias	-0.07	No sex bias	-0.01	No sex bias	0.02	No sex bias	1.08	Male biased	AGAP010273	AGAP010273-RA	AGAP010273-PA	ENSF00000000802		3R:51921336..51943526	2802	933	GO:0016773;GO:0004428;GO:0005942;GO:0016303	inositol or phosphatidylinositol kinase activity;phosphoinositide 3-kinase complex;1-phosphatidylinositol-3-kinase activity;"phosphotransferase activity, alcohol group as acceptor"	IPR000403;IPR002420;IPR001263	Phosphatidylinositol 3- and 4-kinase, catalytic;Phosphoinositide 3-kinase, C2;Phosphoinositide 3-kinase accessory region PIK		ortholog_one2one	ortholog_one2one	Ano:Ae:Dm
49.4.8	0.08	No sex bias	-0.07	No sex bias	0	No sex bias	0.24	No sex bias	0.81	Male biased	AGAP004300	AGAP004300-RA	AGAP004300-PA	ENSF00000000969		2R:54202856..54204464	1449	422					PF04144	ortholog_one2one	ortholog_one2one	Ano:Ae:Dm
116.2.2	-0.21	No sex bias	-0.05	No sex bias	0.11	No sex bias	0.25	No sex bias	1.26	Male biased	AGAP010337	AGAP010337-RA	AGAP010337-PA	ENSF00000000250		3L:1664258..1664967	491	87	GO:0006118;GO:0008121;GO:0005811	lipid particle;electron transport;ubiquinol-cytochrome-c reductase activity	IPR004205	UcrQ	PF00147	ortholog_one2one	ortholog_one2one	Ano:Ae:Dm
14.6.8	-0.17	No sex bias	0.06	No sex bias	0.2	No sex bias	0.44	No sex bias	1.66	Male biased	AGAP005049	AGAP005049-RA	AGAP005049-PA	ENSF00000000248		2L:8821111..8821771	601	162					PF00464;PF00155	ortholog_one2one	ortholog_one2one	Ano:Ae:Dm
15.8.8	0.04	No sex bias	0.07	No sex bias	0.24	No sex bias	0.49	No sex bias	1.88	Male biased	AGAP004080	AGAP004080-RA	AGAP004080-PA	ENSF00000003768		2R:49512534..49514702	2022	673			IPR008378;IPR004012	Ubiquitous surface protein;RUN	PF05221;PF00670	ortholog_one2one	ortholog_one2one	Ano:Ae:Dm
106.1.2	-0.39	No sex bias	-0.13	No sex bias	0.26	No sex bias	-0.32	No sex bias	2.08	Male biased	AGAP004895	AGAP004895-RA	AGAP004895-PA	ENSF00000000804		2L:5489591..5498330	1058	309	GO:0004089;GO:0008270;GO:0006730	carbonate dehydratase activity;one-carbon compound metabolic process;zinc ion binding	IPR001148	Carbonic anhydrase, eukaryotic	PF02671;PF08295	ortholog_one2one	ortholog_one2many	Ano:Ae:Dm
14.1.3	-0.27	No sex bias	0.06	No sex bias	0.14	No sex bias	0.13	No sex bias	0.82	Male biased	AGAP002580	AGAP002580-RA	AGAP002580-PA	ENSF00000001884		2R:23272473..23275129	2505	834	GO:0005524;GO:0003677;GO:0000166;GO:0017111;GO:0006270;GO:0008094;GO:0007131	nucleotide binding;DNA binding;ATP binding;DNA replication initiation;meiotic recombination;DNA-dependent ATPase activity;nucleoside-triphosphatase activity	IPR001208;IPR008047;IPR008048;IPR000523;IPR011704;IPR003593	MCM;MCM protein 4;MCM protein 5;Magnesium chelatase, ChlI subunit;ATPase associated with various cellular activitie;AAA+ ATPase, core	PF00004	ortholog_one2one	ortholog_one2one	Ano:Ae:Dm
123.3.12	-0.17	No sex bias	0.19	No sex bias	-0.1	No sex bias	0.39	No sex bias	1.87	Male biased	AGAP004231	AGAP004231-RA	AGAP004231-PA	ENSF00000012374		2R:52665421..52667516	637	60					PF02931;PF02932			Ano only
106.6.2	-0.22	No sex bias	-0.11	No sex bias	0.05	No sex bias	0.13	No sex bias	1.44	Male biased	AGAP004906	AGAP004906-RA	AGAP004906-PA	ENSF00000000616		2L:5793347..5794156	609	118			IPR005336	Protein of unknown function UPF0041	PF04821	apparent_ortholog_one2one	ortholog_one2many	Ano:Ae:Dm
103.4.9	-0.18	No sex bias	-0.14	No sex bias	0.02	No sex bias	0.06	No sex bias	1.52	Male biased	AGAP004612	AGAP004612-RA	AGAP004612-PA	ENSF00000000219		2R:58392105..58394164	1455	408			IPR002575	Aminoglycoside phosphotransferase	PF05154;PF00226	ortholog_one2many	ortholog_one2one	Ano:Ae:Dm
105.8.1	-0.19	No sex bias	-0.22	No sex bias	0.3	No sex bias	0.12	No sex bias	1.17	Male biased	AGAP003706	AGAP003706-RA	AGAP003706-PA	ENSF00000000539		2R:42207147..42207638	408	135			IPR002634	BolA-like protein	PF00675;PF05193	ortholog_one2one	ortholog_one2one	Ano:Ae:Dm
100.6.2	-0.32	No sex bias	-0.13	No sex bias	-0.23	No sex bias	0.24	No sex bias	1.95	Male biased	AGAP010515	AGAP010515-RA	AGAP010515-PA	ENSF00000000846		3L:5567453..5568160	708	235			IPR013260	mRNA splicing factor SYF2		ortholog_one2one	ortholog_one2one	Ano:Ae:Dm
15.1.4	-0.14	No sex bias	0.02	No sex bias	0.16	No sex bias	0.09	No sex bias	1.23	Male biased	AGAP004714	AGAP004714-RA	AGAP004714-PA	ENSF00000002792		2L:2573498..2574460	732	243	GO:0008270;GO:0003676;GO:0005622	nucleic acid binding;intracellular;zinc ion binding	IPR007087;IPR007086;IPR003656	Zinc finger, C2H2-type;Zinc finger, C2H2-subtype;Zinc finger, BED-type predicted	PF00238	ortholog_one2one		Ano:Ae
16.1.9	-0.51	No sex bias	-0.03	No sex bias	0.11	No sex bias	0.29	No sex bias	2.64	Male biased	AGAP001147	AGAP001147-RA	AGAP001147-PA	ENSF00000000686		2R:599852..600169	318	105					PF00406	ortholog_one2one	ortholog_one2one	Ano:Ae:Dm
16.2.7	0.15	No sex bias	0.14	No sex bias	0.01	No sex bias	-0.04	No sex bias	2.66	Male biased	AGAP006425	AGAP006425-RA	AGAP006425-PA	ENSF00000000030		2L:31719119..31720924	1518	505	GO:0003824;GO:0004553;GO:0005975;GO:0043169	catalytic activity;"hydrolase activity, hydrolyzing O-glycosyl compounds";carbohydrate metabolic process;cation binding	IPR001360	Glycoside hydrolase, family 1	PF00025;PF08477;PF00071			Ano only
99.3.12	-0.26	No sex bias	-0.14	No sex bias	-0.21	No sex bias	-0.07	No sex bias	2.06	Male biased	AGAP003099	AGAP003099-RA	AGAP003099-PA	ENSF00000000669		2R:32428675..32430131	1001	272			IPR012307	Xylose isomerase-like TIM barrel		ortholog_one2one	ortholog_one2one	Ano:Ae:Dm
99.6.8	0.27	No sex bias	-0.06	No sex bias	0.3	No sex bias	0.5	No sex bias	1.49	Male biased	AGAP001103	AGAP001103-RA	AGAP001103-PA	ENSF00000002045		2R:74260..75620	1221	406	GO:0005524;GO:0006468;GO:0016740;GO:0000166;GO:0004672;GO:0016301;GO:0004674;GO:0007165	nucleotide binding;protein kinase activity;protein serine/threonine kinase activity;ATP binding;protein amino acid phosphorylation;signal transduction;kinase activity;transferase activity	IPR000719;IPR008271;IPR001245;IPR002290	Protein kinase;Serine/threonine protein kinase, active site;Tyrosine protein kinase;Serine/threonine protein kinase		ortholog_one2one	ortholog_one2one	Ano:Ae:Dm
88.2.10	0.17	No sex bias	-0.15	No sex bias	0.19	No sex bias	-0.39	No sex bias	2.48	Male biased	AGAP010311	AGAP010311-RA	AGAP010311-PA	ENSF00000000269		3L:119535..125410	804	267	GO:0008152;GO:0016491	metabolic process;oxidoreductase activity	IPR002347;IPR002198;IPR003560;IPR001509	Glucose/ribitol dehydrogenase;Short-chain dehydrogenase/reductase SDR;2,3-dihydro-2,3-dihydroxybenzoate dehydrogenase;NAD-dependent epimerase/dehydratase		ortholog_one2one		Ano:Ae
91.4.9	0.21	No sex bias	-0.02	No sex bias	0.35	No sex bias	0.3	No sex bias	1.64	Male biased	AGAP008503	AGAP008503-RA	AGAP008503-PA	ENSF00000002290		3R:11349038..11351122	1052	139			IPR007014	FUN14		ortholog_one2many	ortholog_one2one	Ano:Ae:Dm
94.6.2	-0.16	No sex bias	0.05	No sex bias	0.17	No sex bias	0.3	No sex bias	0.91	Male biased	AGAP003486	AGAP003486-RA	AGAP003486-PA	ENSF00000012275		2R:38588740..38594738	888	172								Ano only
72.8.9	0.18	No sex bias	0.33	No sex bias	0.34	No sex bias	0.28	No sex bias	1.77	Male biased	AGAP007314	AGAP007314-RA	AGAP007314-PA	ENSF00000012817		2L:45313991..45315475	1200	169						ortholog_one2one		Ano:Ae
88.4.2	-0.04	No sex bias	-0.03	No sex bias	0.13	No sex bias	-0.02	No sex bias	1.78	Male biased	AGAP003848	AGAP003848-RA	AGAP003848-PA	ENSF00000000344		2R:44354661..44356549	1427	419						ortholog_one2one	ortholog_one2many	Ano:Ae:Dm
88.2.7	0.49	No sex bias	0.11	No sex bias	0.25	No sex bias	0.49	No sex bias	1.23	Male biased	AGAP008808	AGAP008808-RA	AGAP008808-PA	ENSF00000000867		3R:18110639..18112488	1722	573	GO:0006508;GO:0004252	serine-type endopeptidase activity;proteolysis	IPR001254;IPR001314	Peptidase S1 and S6, chymotrypsin/Hap;Peptidase S1A, chymotrypsin		ortholog_many2many		Ano:Ae
69.6.2	-0.16	No sex bias	-0.19	No sex bias	0.35	No sex bias	0.06	No sex bias	1.48	Male biased	AGAP012717	AGAP012717-RA	AGAP012717-PA	ENSF00000002589		UNKN:24915268..24916463	710	211	GO:0016021;GO:0006810;GO:0016192;GO:0006911	transport;"phagocytosis, engulfment";integral to membrane;vesicle-mediated transport	IPR001388;IPR010908	Synaptobrevin;Longin		ortholog_one2one	ortholog_one2one	Ano:Ae:Dm
74.2.4	-0.25	No sex bias	-0.11	No sex bias	0.12	No sex bias	0.37	No sex bias	1.07	Male biased	AGAP009165	AGAP009165-RA	AGAP009165-PA	ENSF00000001109		3R:28044277..28045088	647	165			IPR009792	Protein of unknown function DUF1358		ortholog_one2many	ortholog_one2one	Ano:Ae:Dm
68.2.2	0.03	No sex bias	-0.04	No sex bias	0.25	No sex bias	0.36	No sex bias	1.2	Male biased	AGAP007288	AGAP007288-RA	AGAP007288-PA	ENSF00000000416		2L:45012188..45013925	1280	236						ortholog_one2one	ortholog_one2one	Ano:Ae:Dm
91.4.6	-0.2	No sex bias	0.36	No sex bias	-0.13	No sex bias	0.31	No sex bias	1.3	Male biased	AGAP004677	AGAP004677-RA	AGAP004677-PA	ENSF00000000353		2L:157348..186936	1467	408	GO:0003824;GO:0009396	catalytic activity;folic acid and derivative biosynthetic process	IPR000672	Tetrahydrofolate dehydrogenase/cyclohydrolase		ortholog_one2many	ortholog_one2one	Ano:Ae:Dm
90.2.2	-0.07	No sex bias	0.1	No sex bias	0.21	No sex bias	0.25	No sex bias	1.06	Male biased	AGAP007848	AGAP007848-RA	AGAP007848-PA	ENSF00000012889		3R:2031813..2033203	384	57								Ano only
81.8.1	-0.05	No sex bias	0	No sex bias	0.07	No sex bias	0	No sex bias	1.44	Male biased	AGAP003864	AGAP003864-RA	AGAP003864-PA	ENSF00000003998		2R:44693516..44693980	385	76						ortholog_one2one	ortholog_one2one	Ano:Ae:Dm
68.3.11	-0.05	No sex bias	0.02	No sex bias	0.16	No sex bias	0.11	No sex bias	2.97	Male biased	AGAP010740	AGAP010740-RA	AGAP010740-PA	ENSF00000000846		3L:9160379..9174725	1190	144			IPR013106;IPR013151;IPR007110;IPR003599;IPR003598;IPR003596	Immunoglobulin V-set;Immunoglobulin;Immunoglobulin-like;Immunoglobulin subtype;Immunoglobulin subtype 2;Immunoglobulin V-set, subgroup		ortholog_one2one		Ano:Ae
86.1.8	-0.27	No sex bias	-0.08	No sex bias	0.16	No sex bias	0.1	No sex bias	0.92	Male biased	AGAP011323	AGAP011323-RA	AGAP011323-PA	ENSF00000003456		3L:21075085..21075773	615	100						ortholog_one2one	ortholog_one2one	Ano:Ae:Dm
85.1.12	-0.11	No sex bias	0.32	No sex bias	-0.2	No sex bias	0.18	No sex bias	0.82	Male biased	AGAP007339	AGAP007339-RA	AGAP007339-PA	ENSF00000000227		2L:45704675..45710109	1285	150	GO:0005509;GO:0001539;GO:0009288	ciliary or flagellar motility;calcium ion binding;flagellin-based flagellum	IPR002048;IPR003299;IPR000261	Calcium-binding EF-hand;Flagellar calcium-binding protein (calflagin);EPS15 homology (EH)		ortholog_one2one	ortholog_one2many	Ano:Ae:Dm
120.1.3	-0.14	No sex bias	-0.02	No sex bias	0.28	No sex bias	0.29	No sex bias	1.11	Male biased	AGAP003113	AGAP003113-RA;AGAP003113-RB	AGAP003113-PA;AGAP003113-PB	ENSF00000012230		2R:32510088..32512252	659;632	63					PF08477;PF00071			Ano only
118.8.7	0.19	No sex bias	0.04	No sex bias	-0.01	No sex bias	0.21	No sex bias	1.33	Male biased	AGAP010352	AGAP010352-RA	AGAP010352-PA	ENSF00000001653		3L:1954589..1955761	1173	390	GO:0008270;GO:0003676;GO:0005622	nucleic acid binding;intracellular;zinc ion binding	IPR007087;IPR003604	Zinc finger, C2H2-type;Zinc finger, U1-type	PF05746	ortholog_one2many	ortholog_one2one	Ano:Ae:Dm
119.3.2	0.02	No sex bias	0.03	No sex bias	-0.08	No sex bias	0.09	No sex bias	1.79	Male biased	AGAP008471	AGAP008471-RA	AGAP008471-PA	ENSF00000001411		3R:10977436..10982241	4806	1601			IPR002110	Ankyrin	PF02949	ortholog_one2one		Ano:Ae
116.4.7	-0.09	No sex bias	0.08	No sex bias	0.13	No sex bias	-0.1	No sex bias	3.48	Male biased	AGAP001768	AGAP001768-RA	AGAP001768-PA	ENSF00000000388		2R:9687416..9695369	794	227			IPR004911	Gamma interferon inducible lysosomal thiol reducta	PF00106;PF08659	ortholog_one2one	ortholog_one2many	Ano:Ae:Dm
12.8.10	0.24	No sex bias	0.43	No sex bias	0.24	No sex bias	0.34	No sex bias	2.36	Male biased	AGAP007776	AGAP007776-RA	AGAP007776-PA	ENSF00000000248		3R:620123..621199	1077	358	GO:0003677;GO:0005634;GO:0048666	DNA binding;nucleus;neuron development	IPR003380;IPR014890	Transforming protein Ski;c-SKI Smad4 binding	PF00089	ortholog_one2one	ortholog_one2one	Ano:Ae:Dm
121.6.2	-0.04	No sex bias	0.09	No sex bias	0.16	No sex bias	0.01	No sex bias	1.46	Male biased	AGAP000716	AGAP000716-RA	AGAP000716-PA	ENSF00000011911		X:12916891..12924341	404	82								Ano only
92.8.11	0.21	No sex bias	0.05	No sex bias	-0.1	No sex bias	0.16	No sex bias	0.91	Male biased	AGAP008387	AGAP008387-RA	AGAP008387-PA	ENSF00000000517		3R:10242076..10243285	1060	352			IPR001734	Na+/solute symporter		ortholog_one2many		Ano:Ae
93.4.6	-0.2	No sex bias	0.1	No sex bias	0.08	No sex bias	0.27	No sex bias	1.98	Male biased	AGAP005302	AGAP005302-RA	AGAP005302-PA	ENSF00000000849		2L:13875283..13877433	1436	286	GO:0005525;GO:0005622;GO:0007264;GO:0016020;GO:0000166	nucleotide binding;GTP binding;intracellular;small GTPase mediated signal transduction;membrane	IPR001806;IPR013684;IPR013753	Ras GTPase;Miro-like;Ras		ortholog_one2one	ortholog_one2one	Ano:Ae:Dm
84.1.5	-0.32	No sex bias	-0.26	No sex bias	0.06	No sex bias	-0.13	No sex bias	3.33	Male biased	AGAP003024	AGAP003024-RB;AGAP003024-RC;AGAP003024-RD;AGAP003024-RA	AGAP003024-PB;AGAP003024-PC;AGAP003024-PD;AGAP003024-PA	ENSF00000000924		2R:31230560..31232558	1528;1519;802;1545	263;166	GO:0003723	RNA binding				ortholog_one2one	ortholog_one2one	Ano:Ae:Dm
82.4.10	0.15	No sex bias	0.07	No sex bias	0.23	No sex bias	0.14	No sex bias	1.25	Male biased	AGAP010317	AGAP010317-RA	AGAP010317-PA	ENSF00000000096		3L:413312..415064	1429	444						ortholog_one2one	ortholog_one2one	Ano:Ae:Dm
9.6.10	0.02	No sex bias	0.37	No sex bias	-0.08	No sex bias	0.24	No sex bias	1.57	Male biased	AGAP002360	AGAP002360-RA	AGAP002360-PA	ENSF00000000569		2R:20614905..20618411	843	280	GO:0004089;GO:0008270;GO:0006730	carbonate dehydratase activity;one-carbon compound metabolic process;zinc ion binding	IPR001148	Carbonic anhydrase, eukaryotic		ortholog_one2one		Ano:Ae
93.6.11	-0.02	No sex bias	-0.16	No sex bias	0.03	No sex bias	0.57	No sex bias	1.9	Male biased	AGAP009040	AGAP009040-RA	AGAP009040-PA	ENSF00000013077		3R:24529826..24532358	792	90								Ano only
89.4.9	0.01	No sex bias	-0.19	No sex bias	-0.12	No sex bias	0.04	No sex bias	1.23	Male biased	AGAP000660	AGAP000660-RA	AGAP000660-PA	ENSF00000000568		X:11750947..11754425	3180	1059						ortholog_one2one	ortholog_one2one	Ano:Ae:Dm
82.8.11	-0.02	No sex bias	0	No sex bias	-0.32	No sex bias	0.01	No sex bias	1.59	Male biased	AGAP001569	AGAP001569-RA	AGAP001569-PA	ENSF00000001023		2R:6333503..6336016	1021	160	GO:0005509;GO:0007498;GO:0005859	calcium ion binding;muscle myosin complex;mesoderm development	IPR002048	Calcium-binding EF-hand		ortholog_one2one	ortholog_one2one	Ano:Ae:Dm
73.7.3	-0.31	No sex bias	-0.08	No sex bias	-0.34	No sex bias	0.15	No sex bias	2.52	Male biased	AGAP007303	AGAP007303-RA	AGAP007303-PA	ENSF00000000867		2L:45109893..45111045	944	233								Ano only
73.2.7	0.14	No sex bias	0.17	No sex bias	0.21	No sex bias	0.38	No sex bias	1.27	Male biased	AGAP003116	AGAP003116-RA	AGAP003116-PA	ENSF00000012231		2R:32760536..32761250	633	149			IPR000116;IPR000637	High mobility group proteins HMG-I and HMG-Y;HMG-I and HMG-Y, DNA-binding				Ano only
112.2.1	0.14	No sex bias	0.02	No sex bias	0.13	No sex bias	-0.2	No sex bias	2.19	Male biased	AGAP001652	AGAP001652-RA	AGAP001652-PA	ENSF00000000329		2R:7311194..7317189	1440	479	GO:0006629	lipid metabolic process	IPR008262;IPR006693;IPR000073	Lipase, active site;AB-hydrolase associated lipase region;Alpha/beta hydrolase fold-1	PF01094;PF00060	ortholog_one2one		Ano:Ae
81.6.5	-0.21	No sex bias	0.06	No sex bias	-0.03	No sex bias	0.4	No sex bias	1.24	Male biased	AGAP003856	AGAP003856-RA	AGAP003856-PA	ENSF00000000418		2R:44643127..44644460	964	169						ortholog_one2one	ortholog_one2one	Ano:Ae:Dm
80.8.2	0	No sex bias	-0.09	No sex bias	0.26	No sex bias	0.27	No sex bias	1.12	Male biased	AGAP004711	AGAP004711-RA	AGAP004711-PA	ENSF00000000225		2L:2487770..2489611	1842	613	GO:0003676;GO:0005524;GO:0016787;GO:0004386;GO:0008026	nucleic acid binding;helicase activity;ATP binding;ATP-dependent helicase activity;hydrolase activity	IPR011545;IPR001650;IPR001878;IPR014021;IPR014014;IPR014001	DEAD/DEAH box helicase, N-terminal;Helicase, C-terminal;Zinc finger, CCHC-type;Helicase superfamily 1 and 2 ATP-binding;DEAD-box RNA helicase Q motif;DEAD-like helicases, N-terminal		ortholog_one2one	ortholog_one2one	Ano:Ae:Dm
73.1.1	0.11	No sex bias	0.04	No sex bias	0.18	No sex bias	0.31	No sex bias	0.81	Male biased	AGAP009178	AGAP009178-RA	AGAP009178-PA	ENSF00000000219		3R:28154525..28156130	1351	359	GO:0008270;GO:0016491;GO:0016319	zinc ion binding;mushroom body development;oxidoreductase activity	IPR002347;IPR013154;IPR013149	Glucose/ribitol dehydrogenase;Alcohol dehydrogenase GroES-like;Alcohol dehydrogenase, zinc-binding		ortholog_one2one	ortholog_one2one	Ano:Ae:Dm
81.2.10	0.08	No sex bias	-0.01	No sex bias	0.2	No sex bias	0.22	No sex bias	0.81	Male biased	AGAP003853	AGAP003853-RA	AGAP003853-PA	ENSF00000000388		2R:44559300..44562030	2392	716	GO:0008270;GO:0005622	intracellular;zinc ion binding	IPR001876;IPR003323	Zinc finger, RanBP2-type;Ovarian tumour, otubain		ortholog_one2one	ortholog_one2one	Ano:Ae:Dm
68.4.2	0.03	No sex bias	0.01	No sex bias	-0.02	No sex bias	-0.01	No sex bias	1.04	Male biased	AGAP007266	AGAP007266-RA	AGAP007266-PA	ENSF00000000744		2L:44778010..44778989	909	302	GO:0016021;GO:0016020;GO:0006810;GO:0005488	binding;transport;membrane;integral to membrane	IPR002113;IPR002067;IPR001993	Adenine nucleotide translocator 1;Mitochondrial carrier protein;Mitochondrial substrate carrier		ortholog_many2many		Ano:Ae
107.6.1	0.07	No sex bias	-0.04	No sex bias	0.2	No sex bias	0.35	No sex bias	1.26	Male biased	AGAP007689	AGAP007689-RA	AGAP007689-PA	ENSF00000000287		2L:49075892..49077449	1474	429	GO:0004812;GO:0005515;GO:0005524;GO:0006412	aminoacyl-tRNA ligase activity;protein binding;ATP binding;translation	IPR000504;IPR004154;IPR003954	RNA-binding region RNP-1 (RNA recognition motif);Anticodon-binding;RNA recognition, region 1		ortholog_one2many	ortholog_one2one	Ano:Ae:Dm
43.8.4	-0.13	No sex bias	0	No sex bias	0.17	No sex bias	0.19	No sex bias	1.4	Male biased	AGAP006053	AGAP006053-RA	AGAP006053-PA	ENSF00000012599		2L:25660981..25662299	744	179					PF01138;PF03725;PF03726;PF00013			Ano only
107.7.2	-0.03	No sex bias	0.16	No sex bias	0.09	No sex bias	-0.11	No sex bias	1.22	Male biased	AGAP007666	AGAP007666-RA	AGAP007666-PA	ENSF00000000966		2L:48866908..48871239	1208	215	GO:0005509	calcium ion binding	IPR002048;IPR003299	Calcium-binding EF-hand;Flagellar calcium-binding protein (calflagin)		ortholog_one2one	ortholog_one2many	Ano:Ae:Dm
107.7.10	-0.22	No sex bias	-0.07	No sex bias	-0.18	No sex bias	0.19	No sex bias	2.24	Male biased	AGAP007708	AGAP007708-RA	AGAP007708-PA	ENSF00000012866		2L:49151409..49152896	1242	273						ortholog_one2one		Ano:Ae
41.6.10	-0.31	No sex bias	-0.08	No sex bias	0.01	No sex bias	0.23	No sex bias	2.18	Male biased	AGAP010215	AGAP010215-RA	AGAP010215-PA	ENSF00000001182		3R:50845784..50846930	999	162					PF00096	ortholog_one2one	ortholog_one2one	Ano:Ae:Dm
111.1.6	-0.19	No sex bias	0.2	No sex bias	0.09	No sex bias	-0.04	No sex bias	2.39	Male biased	AGAP008922	AGAP008922-RA	AGAP008922-PA	ENSF00000013058		3R:21037448..21038103	576	82					PF05444	ortholog_one2many		Ano:Ae
41.6.1	0.11	No sex bias	0.08	No sex bias	0.02	No sex bias	-0.15	No sex bias	1.04	Male biased	AGAP001541	AGAP001541-RA	AGAP001541-PA	ENSF00000000047		2R:6049755..6051417	1305	434			IPR002083	MATH	PF00096	ortholog_one2one		Ano:Ae
54.5.1	-0.35	No sex bias	-0.02	No sex bias	0.33	No sex bias	0.36	No sex bias	0.99	Male biased	AGAP012145	AGAP012145-RA	AGAP012145-PA	ENSF00000000143		3L:38047035..38047629	507	81					PF00089	ortholog_one2one	ortholog_one2one	Ano:Ae:Dm
70.6.4	0.05	No sex bias	-0.27	No sex bias	-0.02	No sex bias	-0.06	No sex bias	2.25	Male biased	AGAP011033	AGAP011033-RA	AGAP011033-PA	ENSF00000000215		3L:14874867..14877711	2367	788	GO:0016787;GO:0003824;GO:0004553;GO:0005975;GO:0043169;GO:0008152;GO:0004568;GO:0006032;GO:0016798	catalytic activity;"hydrolase activity, hydrolyzing O-glycosyl compounds";chitinase activity;carbohydrate metabolic process;chitin catabolic process;metabolic process;hydrolase activity;"hydrolase activity, acting on glycosyl bonds";cation binding	IPR001579;IPR001223;IPR011583	Glycoside hydrolase, chitinase active site;Glycoside hydrolase, family 18, catalytic domain;Chitinase II		ortholog_one2one		Ano:Ae
69.4.8	-0.15	No sex bias	-0.2	No sex bias	0.36	No sex bias	0.2	No sex bias	1.4	Male biased	AGAP010347	AGAP010347-RB	AGAP010347-PB	ENSF00000000095	CuSOD3-A;CuSOD3-B	3L:1918577..1920511	659	164	GO:0046872;GO:0004785;GO:0006801	copper, zinc superoxide dismutase activity;superoxide metabolic process;metal ion binding	IPR001424	Superoxide dismutase, copper/zinc binding		ortholog_one2one	ortholog_one2one	Ano:Ae:Dm
81.4.11	-0.09	No sex bias	0.22	No sex bias	0.2	No sex bias	0.38	No sex bias	1.1	Male biased	AGAP011659	AGAP011659-RA	AGAP011659-PA	ENSF00000013438		3L:31031602..31035940	1050	349			IPR003993	Treacher Collins syndrome protein Treacle		ortholog_one2one		Ano:Ae
81.4.9	-0.06	No sex bias	0.05	No sex bias	0.19	No sex bias	0.32	No sex bias	1.06	Male biased	AGAP007388	AGAP007388-RA	AGAP007388-PA	ENSF00000004563		2L:46254049..46272207	17400	5799			IPR001984;IPR001270;IPR011704;IPR011703;IPR002035;IPR003593	Peptidase S16, Lon protease;Chaperonin clpA/B;ATPase associated with various cellular activitie;von Willebrand factor, type A;AAA+ ATPase, core		ortholog_one2one	ortholog_one2one	Ano:Ae:Dm
82.1.12	-0.04	No sex bias	0.33	No sex bias	-0.22	No sex bias	-0.01	No sex bias	0.82	Male biased	AGAP010600	AGAP010600-RA	AGAP010600-PA	ENSF00000000001		3L:7093689..7094422	630	134	GO:0005576;GO:0005179	hormone activity;extracellular region	IPR004825	Insulin/IGF/relaxin		ortholog_one2one		Ano:Ae
68.7.2	-0.25	No sex bias	-0.17	No sex bias	0.31	No sex bias	0.15	No sex bias	1.21	Male biased	AGAP004654	AGAP004654-RA	AGAP004654-PA	ENSF00000000096		2R:59555339..59556471	1061	308	GO:0004437	inositol or phosphatidylinositol phosphatase activity	IPR000760	Inositol monophosphatase		ortholog_one2one	ortholog_one2one	Ano:Ae:Dm
86.3.1	0.12	No sex bias	0.1	No sex bias	0.09	No sex bias	0.21	No sex bias	1.06	Male biased	AGAP005758	AGAP005758-RA	AGAP005758-PA	ENSF00000000273		2L:20296079..20300041	3380	592			IPR002018;IPR000997	Carboxylesterase, type B;Cholinesterase		ortholog_many2many	ortholog_one2many	Ano:Ae:Dm
86.4.8	-0.1	No sex bias	0.04	No sex bias	0.28	No sex bias	0.29	No sex bias	1.22	Male biased	AGAP010058	AGAP010058-RA	AGAP010058-PA	ENSF00000000036		3R:48491563..48493235	1191	396	GO:0004871;GO:0007165;GO:0003700;GO:0005634;GO:0006355;GO:0045449;GO:0030528	transcription factor activity;signal transducer activity;nucleus;"regulation of transcription, DNA-dependent";signal transduction;transcription regulator activity;regulation of transcription	IPR001067;IPR001092;IPR013767;IPR013655;IPR000014;IPR001610	Nuclear translocator;Basic helix-loop-helix dimerisation region bHLH;PAS fold;PAS fold-3;PAS;PAC motif				Ano only
74.4.10	0.05	No sex bias	0.02	No sex bias	-0.05	No sex bias	0.23	No sex bias	2.93	Male biased	AGAP010655	AGAP010655-RA	AGAP010655-PA	ENSF00000000735		3L:8053874..8083316	9129	3042						ortholog_one2one	ortholog_one2one	Ano:Ae:Dm
72.6.2	-0.12	No sex bias	-0.08	No sex bias	0.22	No sex bias	0.3	No sex bias	1.88	Male biased	AGAP007249	AGAP007249-RB;AGAP007249-RA	AGAP007249-PB;AGAP007249-PA	ENSF00000002727		2L:44638197..44642288	664;890	136;141	GO:0005863;GO:0030241;GO:0030016	striated muscle thick filament;myofibril;muscle thick filament assembly;				ortholog_one2one	ortholog_one2one	Ano:Ae:Dm
68.7.10	-0.05	No sex bias	0.11	No sex bias	-0.16	No sex bias	0.3	No sex bias	1.07	Male biased	AGAP001038	AGAP001038-RA	AGAP001038-PA	ENSF00000000336		X:19963919..19965286	1170	389	GO:0006118;GO:0016491	electron transport;oxidoreductase activity	IPR005806	Rieske [2Fe-2S] region		ortholog_one2one	ortholog_one2one	Ano:Ae:Dm
83.3.7	-0.23	No sex bias	0.01	No sex bias	0.05	No sex bias	0.14	No sex bias	0.82	Male biased	AGAP003017	AGAP003017-RA	AGAP003017-PA	ENSF00000000003		2R:31188993..31201234	1109	315	GO:0016787;GO:0005506	iron ion binding;hydrolase activity	IPR006186;IPR004843	Serine/threonine-specific protein phosphatase and ;Metallophosphoesterase		ortholog_one2one	ortholog_one2one	Ano:Ae:Dm
71.8.8	0.01	No sex bias	0.21	No sex bias	0.06	No sex bias	0.15	No sex bias	0.96	Male biased	AGAP009690	AGAP009690-RA	AGAP009690-PA	ENSF00000000439		3R:38814029..38815826	1590	529			IPR013120;IPR004262	Male sterility C-terminal;Male sterility		ortholog_one2one	ortholog_one2one	Ano:Ae:Dm
69.2.3	-0.02	No sex bias	0.3	No sex bias	-0.07	No sex bias	0.23	No sex bias	1.09	Male biased	AGAP010344	AGAP010344-RA	AGAP010344-PA	ENSF00000000286		3L:1896831..1899455	1977	658	GO:0016021;GO:0006810;GO:0005215	transporter activity;transport;integral to membrane	IPR003020;IPR011547;IPR002645	HCO3- transporter, eukaryote;Sulphate transporter;Sulfate transporter/antisigma-factor antagonist ST				Ano only
84.2.2	0.16	No sex bias	-0.14	No sex bias	-0.02	No sex bias	0.17	No sex bias	2.03	Male biased	AGAP008311	AGAP008311-RA	AGAP008311-PA	ENSF00000000225		3R:8856984..8860953	984	103	GO:0003998	acylphosphatase activity	IPR001792	Acylphosphatase		ortholog_one2one	ortholog_one2one	Ano:Ae:Dm
80.8.7	-0.03	No sex bias	0.12	No sex bias	0.18	No sex bias	0.12	No sex bias	1.33	Male biased	AGAP006140	AGAP006140-RA	AGAP006140-PA	ENSF00000000439		2L:27091223..27091722	420	134						ortholog_one2one	ortholog_one2many	Ano:Ae:Dm
101.8.2	0.01	No sex bias	0.09	No sex bias					1.37	Male biased	AGAP007707	AGAP007707-RA	AGAP007707-PA	ENSF00000012865		2L:49147256..49148967	1005	334			IPR006201;IPR006028;IPR006029;IPR006202	Neurotransmitter-gated ion-channel;Gamma-aminobutyric acid A receptor;Neurotransmitter-gated ion-channel transmembrane r;Neurotransmitter-gated ion-channel ligand-binding	PF02779;PF02780	ortholog_one2one		Ano:Ae
110.6.4	-0.07	No sex bias	0.02	No sex bias	0.37	No sex bias			1.16	Male biased	AGAP002240	AGAP002240-RA	AGAP002240-PA	ENSF00000012135		2R:18061032..18061748	579	177					PF02958	ortholog_one2one		Ano:Ae
61.6.7	0.26	No sex bias	0.32	No sex bias			0.26	No sex bias	1	Male biased	AGAP003396	AGAP003396-RA	AGAP003396-PA	ENSF00000005505		2R:37294509..37296112	1329	442	GO:0016021;GO:0006506;GO:0017176	GPI anchor biosynthetic process;integral to membrane;phosphatidylinositol N-acetylglucosaminyltransferase activity	IPR007720	N-acetylglucosaminyl transferase component	PF00583	ortholog_one2one	ortholog_one2one	Ano:Ae:Dm
52.3.12	0.03	No sex bias	0.29	No sex bias	0.48	No sex bias			1.26	Male biased	AGAP012220	AGAP012220-RA	AGAP012220-PA	ENSF00000013533		3L:38993185..38999808	537	178					PF03031	ortholog_one2one		Ano:Ae
11.3.4	-0.21	No sex bias	0.05	No sex bias	0.66	No sex bias			1.67	Male biased	AGAP012515	AGAP012515-RA	AGAP012515-PA	ENSF00000000439		UNKN:10361377..10362153	681	107					PF00899	ortholog_one2many	ortholog_one2one	Ano:Ae:Dm
27.7.12	-0.05	No sex bias	0.15	No sex bias	0.44	No sex bias			1.17	Male biased	AGAP005805	AGAP005805-RA	AGAP005805-PA	ENSF00000002314		2L:21358697..21360461	1566	521	GO:0005515	protein binding	IPR001611;IPR003590	Leucine-rich repeat;Leucine-rich repeat, ribonuclease inhibitor subty	PF07521	ortholog_one2one	ortholog_one2many	Ano:Ae:Dm
24.1.8	0.2	No sex bias	0.42	No sex bias			-0.1	No sex bias	1.78	Male biased	AGAP005103	AGAP005103-RA	AGAP005103-PA	ENSF00000000568		2L:10139697..10142653	1433	377	GO:0003824;GO:0006629	catalytic activity;lipid metabolic process	IPR008262;IPR000734;IPR013818	Lipase, active site;Lipase;Lipase, N-terminal		ortholog_one2many	ortholog_one2many	Ano:Ae:Dm
47.1.9	0.15	No sex bias	0.18	No sex bias	0.17	No sex bias	-0.11	No sex bias	0.96	Male biased	AGAP008575	AGAP008575-RA	AGAP008575-PA	ENSF00000000541		3R:13155480..13158547	1315	317	GO:0006464;GO:0006512;GO:0019787	protein modification process;ubiquitin cycle;small conjugating protein ligase activity	IPR000608	Ubiquitin-conjugating enzyme, E2	PF02207	ortholog_one2many	ortholog_one2one	Ano:Ae:Dm
4.2.2	-0.03	No sex bias	0.1	No sex bias	0.34	No sex bias	-0.5	No sex bias	0.87	Male biased	AGAP006430	AGAP006430-RA;AGAP006430-RB	AGAP006430-PA;AGAP006430-PB	ENSF00000000620	CTLGA2	2L:31772158..31780978	908	246;218	GO:0005529	sugar binding	IPR001304	C-type lectin	PF01432	ortholog_one2many	ortholog_one2one	Ano:Ae:Dm
60.5.7	-0.13	No sex bias	-0.04	No sex bias	0.38	No sex bias	-0.23	No sex bias	2.03	Male biased	AGAP011460	AGAP011460-RA	AGAP011460-PA	ENSF00000004879		3L:24943973..24944974	485	109						ortholog_one2one	ortholog_one2one	Ano:Ae:Dm
31.2.7	0.36	No sex bias	0.11	No sex bias	0.21	No sex bias	-0.37	No sex bias	1.12	Male biased	AGAP002685	AGAP002685-RA	AGAP002685-PA	ENSF00000000676	APG8	2R:25614777..25617571	1042	131			IPR004241	Light chain 3 (LC3)	PF00795	ortholog_one2one	ortholog_one2one	Ano:Ae:Dm
66.6.1	0.08	No sex bias	0.01	No sex bias	0.38	No sex bias	0.14	No sex bias	0.95	Male biased	AGAP005236	AGAP005236-RA	AGAP005236-PA	ENSF00000000865		2L:12692890..12697320	1161	229			IPR004316	MtN3 and saliva related transmembrane protein		ortholog_one2one	ortholog_one2one	Ano:Ae:Dm
2.6.8	0.1	No sex bias	0.01	No sex bias	0.17	No sex bias	-0.06	No sex bias	0.93	Male biased	AGAP009773	AGAP009773-RA	AGAP009773-PA	ENSF00000013192		3R:42786477..42787646	673	122								Ano only
41.6.2	0.22	No sex bias	0	No sex bias			0.06	No sex bias	1.62	Male biased	AGAP009266	AGAP009266-RA	AGAP009266-PA	ENSF00000000728		3R:30152999..30153673	483	160	GO:0004725;GO:0006470	protein tyrosine phosphatase activity;protein amino acid dephosphorylation	IPR000106;IPR002115	Low molecular weight phosphotyrosine protein phosp;Mammalian LMW phosphotyrosine protein phosphatase	PF01395	ortholog_one2one	ortholog_one2many	Ano:Ae:Dm
20.2.3	-0.1	No sex bias	0.37	No sex bias	0.57	No sex bias	-0.23	No sex bias	1.16	Male biased	AGAP007981	AGAP007981-RA	AGAP007981-PA	ENSF00000000672		3R:3652335..3655443	708	235	GO:0008152;GO:0016491	metabolic process;oxidoreductase activity	IPR002347;IPR002198;IPR003560;IPR002424;IPR013968	Glucose/ribitol dehydrogenase;Short-chain dehydrogenase/reductase SDR;2,3-dihydro-2,3-dihydroxybenzoate dehydrogenase;Insect alcohol dehydrogenase family;KR	PF06469;PF02138;PF00400	ortholog_one2many	ortholog_many2many	Ano:Ae:Dm
16.6.3	0.06	No sex bias	0.09	No sex bias	0.23	No sex bias	-0.25	No sex bias	1.01	Male biased	AGAP005814	AGAP005814-RA	AGAP005814-PA	ENSF00000000812		2L:21634351..21636655	2161	699	GO:0007390;GO:0008258;GO:0048542;GO:0002168;GO:0007458;GO:0008362;GO:0007030;GO:0009608;GO:0007591	instar larval development;Golgi organization and biogenesis;germ-band shortening;progression of morphogenetic furrow during compound eye morphogenesis;"molting cycle, chitin-based cuticle";head involution;chitin-based embryonic cuticle biosynthetic process;response to symbiont;lymph gland development	IPR010770	SGT1	PF00128	ortholog_one2one	ortholog_one2one	Ano:Ae:Dm
62.4.11	-0.05	No sex bias			0.48	No sex bias	0.18	No sex bias	1.47	Male biased	AGAP011941	AGAP011941-RA	AGAP011941-PA	ENSF00000000439		3L:35426545..35427012	468	155	GO:0007186;GO:0016021;GO:0001584	rhodopsin-like receptor activity;G-protein coupled receptor protein signaling pathway;integral to membrane	IPR000276	Rhodopsin-like GPCR superfamily		ortholog_one2one	ortholog_one2many	Ano:Ae:Dm
56.3.1	0.14	No sex bias	0.23	No sex bias					3.6	Male biased	AGAP011462	AGAP011462-RA	AGAP011462-PA	ENSF00000000971		3L:24957611..24958920	1031	288	GO:0005488	binding	IPR001440;IPR013105;IPR013026	Tetratricopeptide TPR_1;Tetratricopeptide TPR_2;Tetratricopeptide region		ortholog_one2one	ortholog_one2one	Ano:Ae:Dm
65.2.8			0.35	No sex bias			-0.01	No sex bias	2.09	Male biased	AGAP010489	AGAP010489-RA	AGAP010489-PA	ENSF00000000156		3L:4997901..4998953	732	150	GO:0006810;GO:0005549	odorant binding;transport	IPR006170	Pheromone/general odorant binding protein, PBP/GOBP	PF00096	ortholog_one2many	ortholog_one2many	Ano:Ae:Dm
84.6.6	0.25	No sex bias	0.41	No sex bias					0.94	Male biased	AGAP008307	AGAP008307-RA	AGAP008307-PA	ENSF00000002557		3R:8811598..8812122	458	90								Ano only
67.1.12	0.14	No sex bias	0.35	No sex bias					1.82	Male biased	AGAP003775	AGAP003775-RA	AGAP003775-PA	ENSF00000012315		2R:43152189..43153402	951	192						ortholog_one2one		Ano:Ae
16.5.8	0.14	No sex bias			0.36	No sex bias			1.24	Male biased	AGAP005773	AGAP005773-RB;AGAP005773-RA	AGAP005773-PB;AGAP005773-PA	ENSF00000000846		2L:20436943..20492981	1068;1713	355	GO:0004871;GO:0007165;GO:0007186;GO:0019001;GO:0005525;GO:0019991;GO:0016055;GO:0008356;GO:0001737;GO:0007419;GO:0030866;GO:0014045	establishment of imaginal disc-derived wing hair orientation;signal transducer activity;GTP binding;signal transduction;G-protein coupled receptor protein signaling pathway;ventral cord development;asymmetric cell division;establishment of blood-brain barrier;Wnt receptor signaling pathway;guanyl nucleotide binding;septate junction assembly;cortical actin cytoskeleton organization and biogenesis	IPR001019;IPR001408;IPR001806;IPR002975;IPR006688	Guanine nucleotide binding protein (G-protein), a;G-protein alpha subunit, group I;Ras GTPase;Fungal G-protein, alpha subunit;ADP-ribosylation factor	PF03575	ortholog_one2one	ortholog_one2one	Ano:Ae:Dm
109.2.8	-0.07	No sex bias					-0.04	No sex bias	2.72	Male biased	AGAP005066	AGAP005066-RA	AGAP005066-PA	ENSF00000000303		2L:9253606..9254543	857	257	GO:0004089;GO:0008270;GO:0006730	carbonate dehydratase activity;one-carbon compound metabolic process;zinc ion binding	IPR001148	Carbonic anhydrase, eukaryotic	PF00868	ortholog_one2many	ortholog_one2many	Ano:Ae:Dm
4.6.5	0.04	No sex bias	0.18	No sex bias					1.5	Male biased	AGAP004941	AGAP004941-RA	AGAP004941-PA	ENSF00000012456		2L:6308473..6309441	969	322	GO:0005515	protein binding	IPR001611;IPR003591	Leucine-rich repeat;Leucine-rich repeat, typical subtype	PF00001			Ano only
40.1.3			-0.09	No sex bias	0.3	No sex bias	-0.16	No sex bias	1.54	Male biased	AGAP011616	AGAP011616-RA	AGAP011616-PA	ENSF00000001155		3L:29873109..29873912	804	267			IPR002557	Chitin binding Peritrophin-A	PF01869			Ano only
73.1.2	0.02	No sex bias	0.1	No sex bias	0.4	No sex bias			1.1	Male biased	AGAP007318	AGAP007318-RA	AGAP007318-PA	ENSF00000012820		2L:45333309..45334372	894	165								Ano only
3.6.7	0.2	No sex bias	0.33	No sex bias			-0.36	No sex bias	1.83	Male biased	AGAP005620	AGAP005620-RA	AGAP005620-PA	ENSF00000002807	DPT	2L:17932982..17933710	649	110	GO:0005576	extracellular region	IPR005521	Attacin, C-terminal region	PF03372	ortholog_one2one		Ano:Ae
30.1.1	0.09	No sex bias	0.3	No sex bias	0.54	No sex bias			2.91	Male biased	AGAP007949	AGAP007949-RA	AGAP007949-PA	ENSF00000001295		3R:3265665..3266549	757	85					PF04042	ortholog_one2one		Ano:Ae
15.6.12	-0.02	No sex bias	-0.21	No sex bias	0.56	No sex bias			1.98	Male biased	AGAP004527	AGAP004527-RA	AGAP004527-PA	ENSF00000000774		2R:57391500..57392081	582	193	GO:0009103	lipopolysaccharide biosynthetic process	IPR003329	Acylneuraminate cytidylyltransferase	PF00241	ortholog_one2one	ortholog_one2one	Ano:Ae:Dm
14.8.10	0.36	No sex bias	0.32	No sex bias			0.22	No sex bias	1.19	Male biased	AGAP004333	AGAP004333-RA	AGAP004333-PA	ENSF00000000687		2R:54688389..54699228	4686	1561	GO:0004867	serine-type endopeptidase inhibitor activity	IPR013032;IPR008197;IPR000716;IPR004094;IPR002223;IPR003645;IPR006150	EGF-like region;Whey acidic protein, core region;Thyroglobulin type-1;Proteinase inhibitor I15, antistasin;Proteinase inhibitor I2, Kunitz metazoa;Follistatin-like, N-terminal;Cysteine-rich repeat	PF00393	ortholog_one2one	ortholog_one2one	Ano:Ae:Dm
13.8.7	0.31	No sex bias	0.24	No sex bias	0.52	No sex bias			3.01	Male biased	AGAP010290	AGAP010290-RA	AGAP010290-PA	ENSF00000002241		3R:52237896..52248062	2523	840	GO:0004871;GO:0005576;GO:0007275;GO:0007223;GO:0016055	signal transducer activity;extracellular region;"Wnt receptor signaling pathway, calcium modulating pathway";multicellular organismal development;Wnt receptor signaling pathway	IPR005816;IPR013304;IPR005817	Secreted growth factor Wnt protein;Wnt-16 protein;Wnt superfamily	PF00752;PF00867	ortholog_one2one	ortholog_one2one	Ano:Ae:Dm
32.6.8	0.26	No sex bias	0.24	No sex bias	0.05	No sex bias	-0.19	No sex bias	0.87	Male biased	AGAP009493	AGAP009493-RA	AGAP009493-PA	ENSF00000000326		3R:34721510..34725375	1221	406	GO:0016021;GO:0004872;GO:0016020;GO:0006810;GO:0006811;GO:0005230;GO:0030594;GO:0045211	receptor activity;extracellular ligand-gated ion channel activity;transport;ion transport;membrane;integral to membrane;neurotransmitter receptor activity;postsynaptic membrane	IPR006201;IPR002394;IPR006202;IPR006029	Neurotransmitter-gated ion-channel;Nicotinic acetylcholine receptor;Neurotransmitter-gated ion-channel ligand-binding;Neurotransmitter-gated ion-channel transmembrane r	PF00646;PF00560	ortholog_one2many	ortholog_one2one	Ano:Ae:Dm
35.2.6	-0.06	No sex bias	-0.03	No sex bias	0.34	No sex bias	-0.09	No sex bias	0.94	Male biased	AGAP003636	AGAP003636-RA	AGAP003636-PA	ENSF00000000569		2R:40803768..40805619	927	292			IPR007828	Protein of unknown function DUF706	PF04421	ortholog_one2one	ortholog_one2one	Ano:Ae:Dm
3.7.7	0.1	No sex bias	-0.01	No sex bias	0.38	No sex bias	-0.13	No sex bias	1.56	Male biased	AGAP007457	AGAP007457-RA	AGAP007457-PA	ENSF00000000867		2L:46653007..46654080	1074	357			IPR001611;IPR003591	Leucine-rich repeat;Leucine-rich repeat, typical subtype	PF04997;PF00623;PF04983;PF05000;PF04998	ortholog_one2one		Ano:Ae
34.6.7	0.26	No sex bias	0.22	No sex bias	0.13	No sex bias	-0.06	No sex bias	0.93	Male biased	AGAP003647	AGAP003647-RA	AGAP003647-PA	ENSF00000000316		2R:40951959..40954800	2222	739					PF00903	ortholog_one2one	ortholog_one2one	Ano:Ae:Dm
35.2.1	0.18	No sex bias	0.14	No sex bias	0.6	No sex bias	0.09	No sex bias	1.13	Male biased	AGAP003583	AGAP003583-RA	AGAP003583-PA	ENSF00000000003		2R:40339671..40340889	1153	363	GO:0008270;GO:0046872;GO:0016491;GO:0016616;GO:0051287	zinc ion binding;oxidoreductase activity;"oxidoreductase activity, acting on the CH-OH group of donors, NAD or NADP as acceptor";metal ion binding;NAD binding	IPR002328;IPR006036;IPR013154;IPR013149	Alcohol dehydrogenase, zinc-containing;TrkA potassium uptake protein;Alcohol dehydrogenase GroES-like;Alcohol dehydrogenase, zinc-binding	PF00503	ortholog_one2one		Ano:Ae
100.3.1	-0.02	No sex bias	0.04	No sex bias	0.4	No sex bias	0.11	No sex bias	0.99	Male biased	AGAP011368	AGAP011368-RA	AGAP011368-PA	ENSF00000002519		3L:22028532..22029250	642	204	GO:0006810;GO:0005549	odorant binding;transport			PF00069;PF07714	ortholog_one2many		Ano:Ae
109.7.3	0.23	No sex bias	-0.01	No sex bias	0.09	No sex bias	-0.15	No sex bias	1.43	Male biased	AGAP008213	AGAP008213-RA	AGAP008213-PA	ENSF00000000765		3R:6932164..6933564	1329	441	GO:0006118;GO:0046872;GO:0016491;GO:0005506;GO:0020037;GO:0004497	monooxygenase activity;iron ion binding;electron transport;oxidoreductase activity;heme binding;metal ion binding	IPR001128;IPR002402;IPR002401;IPR002403;IPR008072	Cytochrome P450;Cytochrome P450, E-class, group II;Cytochrome P450, E-class, group I;Cytochrome P450, E-class, group IV;Cytochrome P450, E-class, CYP3A	PF00089	ortholog_many2many	ortholog_many2many	Ano:Ae:Dm
105.4.8	0.21	No sex bias	-0.02	No sex bias	0.31	No sex bias	0.03	No sex bias	1.19	Male biased	AGAP003695	AGAP003695-RA	AGAP003695-PA	ENSF00000001133		2R:42053498..42101938	5238	1745	GO:0008270;GO:0006508;GO:0008237;GO:0004179	membrane alanyl aminopeptidase activity;proteolysis;metallopeptidase activity;zinc ion binding	IPR006025;IPR014782	Peptidase M, neutral zinc metallopeptidases, zinc;Peptidase M1, membrane alanine aminopeptidase, N-	PF02101	ortholog_one2many	ortholog_one2one	Ano:Ae:Dm
112.3.5	-0.16	No sex bias	-0.21	No sex bias	0.41	No sex bias	-0.21	No sex bias	1.32	Male biased	AGAP002777	AGAP002777-RA	AGAP002777-PA	ENSF00000000333		2R:27043420..27043755	336	111						ortholog_one2one	ortholog_one2one	Ano:Ae:Dm
123.1.7	-0.12	No sex bias	-0.01	No sex bias	0.23	No sex bias	-0.17	No sex bias	1.01	Male biased	AGAP000247	AGAP000247-RA	AGAP000247-PA	ENSF00000000784		X:4570338..4577495	1665	551					PF08399;PF00092;PF02743	ortholog_one2many	ortholog_one2one	Ano:Ae:Dm
101.1.7	-0.14	No sex bias	0.2	No sex bias	0.28	No sex bias	0.13	No sex bias	0.94	Male biased	AGAP006247	AGAP006247-RA	AGAP006247-PA	ENSF00000000384		2L:28607828..28609169	1182	239	GO:0003676;GO:0003723;GO:0005634;GO:0005737;GO:0000245;GO:0006397	spliceosome assembly;nucleic acid binding;RNA binding;nucleus;cytoplasm;mRNA processing	IPR010304;IPR002999	Survival motor neuron;Tudor	PF00319	ortholog_one2one		Ano:Ae
49.6.2	0.17	No sex bias	0.13	No sex bias	0.27	No sex bias	0.11	No sex bias	1.33	Male biased	AGAP009927	AGAP009927-RA	AGAP009927-PA	ENSF00000000462		3R:45397827..45399017	1074	357	GO:0016787	hydrolase activity	IPR000086	NUDIX hydrolase	PF00464	ortholog_one2many	ortholog_many2many	Ano:Ae:Dm
1.5.8	0.17	No sex bias	-0.13	No sex bias	0.46	No sex bias	0.1	No sex bias	1.69	Male biased	AGAP012387	AGAP012387-RA	AGAP012387-PA	ENSF00000000143	TOLL6	3L:41486836..41491215	4380	1459	GO:0016020;GO:0005515;GO:0004888	transmembrane receptor activity;protein binding;membrane	IPR008197;IPR004075;IPR001611;IPR000157;IPR003591;IPR000483;IPR000372	Whey acidic protein, core region;Interleukin-1 receptor, type I/Toll precursor;Leucine-rich repeat;Toll-Interleukin receptor;Leucine-rich repeat, typical subtype;Cysteine-rich flanking region, C-terminal;Leucine-rich repeat, cysteine-rich flanking regio	PF00646;PF00560	ortholog_one2one	ortholog_one2one	Ano:Ae:Dm
15.7.1	0.18	No sex bias	-0.07	No sex bias	0.49	No sex bias	-0.08	No sex bias	1.05	Male biased	AGAP004532	AGAP004532-RA	AGAP004532-PA	ENSF00000000716		2R:57446542..57451489	1203	318	GO:0008152;GO:0016491	metabolic process;oxidoreductase activity	IPR002347;IPR002198;IPR002424;IPR003560	Glucose/ribitol dehydrogenase;Short-chain dehydrogenase/reductase SDR;Insect alcohol dehydrogenase family;2,3-dihydro-2,3-dihydroxybenzoate dehydrogenase	PF00487	ortholog_one2one	ortholog_one2one	Ano:Ae:Dm
49.5.7	-0.11	No sex bias	0.07	No sex bias	0.37	No sex bias	0.1	No sex bias	1.14	Male biased	AGAP004314	AGAP004314-RA	AGAP004314-PA	ENSF00000000479		2R:54386539..54387809	1130	368					PF05482	ortholog_one2one	ortholog_one2one	Ano:Ae:Dm
16.4.5	-0.04	No sex bias	0.17	No sex bias	0.3	No sex bias	-0.04	No sex bias	1.38	Male biased	AGAP006528	AGAP006528-RA	AGAP006528-PA	ENSF00000000156		2L:33910602..33921559	8178	2479	GO:0005515;GO:0042051;GO:0017124;GO:0042169	protein binding;SH3 domain binding;compound eye photoreceptor development;SH2 domain binding	IPR006020	Phosphotyrosine interaction region	PF00245	ortholog_one2many	ortholog_one2one	Ano:Ae:Dm
49.1.9	0.22	No sex bias	-0.04	No sex bias	0.6	No sex bias	-0.13	No sex bias	1.51	Male biased	AGAP009940	AGAP009940-RA	AGAP009940-PA	ENSF00000000225		3R:45725223..45750578	1020	299	GO:0007242;GO:0007399;GO:0008354	intracellular signaling cascade;nervous system development;germ cell migration	IPR000956	Stathmin	PF00896	ortholog_one2one	ortholog_one2one	Ano:Ae:Dm
122.2.8	0.01	No sex bias	-0.07	No sex bias	0.42	No sex bias	-0.01	No sex bias	0.96	Male biased	AGAP007944	AGAP007944-RA	AGAP007944-PA	ENSF00000000156		3R:3248131..3249703	1486	92	GO:0005634;GO:0045449;GO:0030528	nucleus;transcription regulator activity;regulation of transcription	IPR001092	Basic helix-loop-helix dimerisation region bHLH	PF01607	ortholog_one2many	ortholog_one2many	Ano:Ae:Dm
112.4.1	0.13	No sex bias	0.1	No sex bias	0.41	No sex bias	-0.06	No sex bias	1.03	Male biased	AGAP002488	AGAP002488-RA	AGAP002488-PA	ENSF00000002000		2R:21962023..21965934	1293	430	GO:0003677;GO:0005634;GO:0005515;GO:0003682;GO:0003714	DNA binding;chromatin binding;transcription corepressor activity;protein binding;nucleus	IPR000949;IPR014778;IPR001005	ELM2;Myb, DNA-binding;SANT, DNA-binding	PF00046	ortholog_one2one	ortholog_one2one	Ano:Ae:Dm
113.6.10	0.17	No sex bias	0.23	No sex bias	0.28	No sex bias	0.01	No sex bias	1.11	Male biased	AGAP012056	AGAP012056-RA	AGAP012056-PA	ENSF00000001010		3L:37151982..37162785	1030	148	GO:0005622;GO:0003779	actin binding;intracellular	IPR002108	Actin-binding, cofilin/tropomyosin type	PF00474	ortholog_one2one	ortholog_one2one	Ano:Ae:Dm
114.6.7	0.23	No sex bias	0.47	No sex bias	0.45	No sex bias	0.35	No sex bias	1.34	Male biased	AGAP008240	AGAP008240-RA	AGAP008240-PA	ENSF00000012946		3R:7573080..7574733	672	135					PF00047;PF08205;PF07679			Ano only
27.4.3	-0.08	No sex bias	0.26	No sex bias	0.34	No sex bias	-0.19	No sex bias	1.9	Male biased	AGAP009636	AGAP009636-RA	AGAP009636-PA	ENSF00000013175		3R:37386249..37387516	1210	98					PF03142		ortholog_one2one	Ano:Dm
37.1.1	0.14	No sex bias	-0.11	No sex bias	0.56	No sex bias	-0.05	No sex bias	0.89	Male biased	AGAP012393	AGAP012393-RA	AGAP012393-PA	ENSF00000000143		3L:41707173..41708129	819	199			IPR010849	DiGeorge syndrome critical 6	PF00049	ortholog_one2one	ortholog_one2one	Ano:Ae:Dm
29.8.10	0.13	No sex bias	0.32	No sex bias	0.12	No sex bias	-0.01	No sex bias	0.83	Male biased	AGAP006019	AGAP006019-RA	AGAP006019-PA	ENSF00000000462		2L:24773211..24775285	1848	615	GO:0003824;GO:0005975;GO:0043169	catalytic activity;carbohydrate metabolic process;cation binding	IPR006046;IPR006047;IPR006589	Glycoside hydrolase family 13;Glycosyl hydrolase, family 13, catalytic region;Glycosyl hydrolase, family 13, subfamily, catalyt	PF00169	ortholog_one2one		Ano:Ae
59.5.4	0.06	No sex bias	-0.01	No sex bias	0.24	No sex bias	-0.06	No sex bias	0.82	Male biased	AGAP003222	AGAP003222-RA	AGAP003222-PA	ENSF00000003597		2R:34028454..34032017	2676	891	GO:0008152	metabolic process	IPR008068;IPR007070	Cytochrome P450, E-class, group I, CYP2B-like;Phosphatidylinositolglycan class N (PIG-N)		ortholog_one2one	ortholog_one2many	Ano:Ae:Dm
69.7.3	0.03	No sex bias	-0.07	No sex bias	0.17	No sex bias	-0.25	No sex bias	1.53	Male biased	AGAP002870	AGAP002870-RA	AGAP002870-PA	ENSF00000000626		2R:28504283..28505178	830	275	GO:0006118;GO:0046872;GO:0016491;GO:0005506;GO:0020037;GO:0004497	monooxygenase activity;iron ion binding;electron transport;oxidoreductase activity;heme binding;metal ion binding	IPR001128;IPR002403;IPR002401;IPR002397	Cytochrome P450;Cytochrome P450, E-class, group IV;Cytochrome P450, E-class, group I;Cytochrome P450, B-class			ortholog_many2many	Ano:Dm
87.6.1	0.1	No sex bias	0.08	No sex bias	0.16	No sex bias	-0.32	No sex bias	1.43	Male biased	AGAP000964	AGAP000964-RA	AGAP000964-PA	ENSF00000000583		X:18531802..18534195	758	129						ortholog_one2one	ortholog_one2one	Ano:Ae:Dm
83.5.10	-0.15	No sex bias	0.1	No sex bias	0.18	No sex bias	-0.16	No sex bias	0.81	Male biased	AGAP010878	AGAP010878-RA	AGAP010878-PA	ENSF00000002216		3L:12382939..12385663	1004	269	GO:0016020;GO:0006810;GO:0005215	transporter activity;transport;membrane	IPR000425	Major intrinsic protein		ortholog_one2many	ortholog_one2one	Ano:Ae:Dm
70.3.10	-0.2	No sex bias	0.14	No sex bias	0.17	No sex bias	-0.23	No sex bias	1.25	Male biased	AGAP010545	AGAP010545-RA	AGAP010545-PA	ENSF00000000944		3L:6057814..6061056	2696	876	GO:0006508;GO:0008233;GO:0016787;GO:0004252	serine-type endopeptidase activity;proteolysis;peptidase activity;hydrolase activity	IPR001254;IPR001314	Peptidase S1 and S6, chymotrypsin/Hap;Peptidase S1A, chymotrypsin		ortholog_one2many		Ano:Ae
88.6.1	0.27	No sex bias	0.04	No sex bias	0.17	No sex bias	0.17	No sex bias	0.84	Male biased	AGAP007166	AGAP007166-RA	AGAP007166-PA	ENSF00000000227		2L:43752791..43755383	2358	785			IPR001680	WD-40 repeat		ortholog_one2one	ortholog_one2one	Ano:Ae:Dm
121.6.7	0.2	No sex bias	0.21	No sex bias	0.25	No sex bias	0.23	No sex bias	1.24	Male biased	AGAP001131	AGAP001131-RA	AGAP001131-PA	ENSF00000011993		2R:550956..552364	1104	92								Ano only
51.2.7	0.28	No sex bias	0.02	No sex bias	0.3	No sex bias	-0.19	No sex bias	1.04	Male biased	AGAP003482	AGAP003482-RA	AGAP003482-PA	ENSF00000000285		2R:38510411..38514588	1667	548	GO:0003824;GO:0008152	catalytic activity;metabolic process	IPR000873	AMP-dependent synthetase and ligase		ortholog_one2one		Ano:Ae
12.8.7	0.09	No sex bias	0.23	No sex bias	0.36	No sex bias	0	No sex bias	1.34	Male biased	AGAP004907	AGAP004907-RA	AGAP004907-PA	ENSF00000000303		2L:5801332..5801760	429	142	GO:0005634;GO:0045449;GO:0030528	nucleus;transcription regulator activity;regulation of transcription	IPR001092	Basic helix-loop-helix dimerisation region bHLH	PF00089	ortholog_one2one	ortholog_one2one	Ano:Ae:Dm
119.3.1	0.27	No sex bias	0	No sex bias	0.3	No sex bias	-0.11	No sex bias	1.7	Male biased	AGAP005232	AGAP005232-RA	AGAP005232-PA	ENSF00000012490		2L:12632021..12641784	725	74					PF00100			Ano only
67.2.10	0.36	No sex bias	-0.2	No sex bias					1.98	Male biased	AGAP003778	AGAP003778-RA	AGAP003778-PA	ENSF00000012318		2R:43157376..43158301	698	197						ortholog_one2one		Ano:Ae
124.3.10	0.07	No sex bias	0.01	No sex bias					2.56	Male biased	AGAP004220	AGAP004220-RA	AGAP004220-PA	ENSF00000012373		2R:52041008..52041913	550	99					PF00069;PF02985			Ano only
31.6.10	-0.14	No sex bias	-0.13	No sex bias					3.69	Male biased	AGAP006622	AGAP006622-RA	AGAP006622-PA	ENSF00000001079		2L:34763666..34764118	453	150	GO:0005509	calcium ion binding	IPR002048;IPR008080;IPR003299;IPR001125	Calcium-binding EF-hand;Parvalbumin;Flagellar calcium-binding protein (calflagin);Recoverin	PF01151	ortholog_one2one	ortholog_one2many	Ano:Ae:Dm
2.8.11	0	No sex bias			0.59	No sex bias	0.64	No sex bias	1.18	Male biased	AGAP000346	AGAP000346-RA	AGAP000346-PA	ENSF00000011832	SPZ1	X:6123699..6129955	696	184					PF00400			Ano only
38.6.3	0.01	No sex bias	0.22	No sex bias	0.34	No sex bias	0.34	No sex bias	0.91	Male biased	AGAP003613	AGAP003613-RA	AGAP003613-PA	ENSF00000000439		2R:40513256..40515101	1024	278	GO:0008270	zinc ion binding	IPR001594	Zinc finger, DHHC-type	PF03036		ortholog_one2one	Ano:Dm
126.5.10	0.03	No sex bias	0.3	No sex bias	0.59	No sex bias	0.52	No sex bias	0.87	Male biased	AGAP009582	AGAP009582-RA	AGAP009582-PA	ENSF00000013167		3R:36568519..36577702	719	129					PF02167			Ano only
63.1.1	-0.11	No sex bias	-0.01	No sex bias	0.33	No sex bias	0.31	No sex bias	0.95	Male biased	AGAP005019	AGAP005019-RA	AGAP005019-PA	ENSF00000012463		2L:8328944..8329672	666	160					PF01757			Ano only
125.6.8	0.17	No sex bias	-0.08	No sex bias					2.13	Male biased	AGAP010786	AGAP010786-RA	AGAP010786-PA	ENSF00000000137		3L:10348474..10349793	1095	364	GO:0005488	binding	IPR001440;IPR013105;IPR013026	Tetratricopeptide TPR_1;Tetratricopeptide TPR_2;Tetratricopeptide region		ortholog_one2one	ortholog_one2one	Ano:Ae:Dm
112.3.7	-0.02	No sex bias	-0.09	No sex bias					1.07	Male biased	AGAP002479	AGAP002479-RA	AGAP002479-PA	ENSF00000012153		2R:21868222..21869625	677	65					PF00046			Ano only
126.4.8	0.09	No sex bias	-0.01	No sex bias					1.19	Male biased	AGAP010434	AGAP010434-RA	AGAP010434-PA	ENSF00000003620		3L:3306134..3307474	1341	446			IPR007704	Mannosyltransferase, DXD	PF00379	ortholog_one2one	ortholog_one2one	Ano:Ae:Dm
62.6.9	0.15	No sex bias	0.1	No sex bias					3.16	Male biased	AGAP003736	AGAP003736-RA	AGAP003736-PA	ENSF00000000227		2R:42764133..42765228	1026	341					PF00858		ortholog_one2one	Ano:Dm
66.1.1	0.09	No sex bias	-0.07	No sex bias					2.11	Male biased	AGAP005256	AGAP005256-RA	AGAP005256-PA	ENSF00000000219		2L:13245724..13246982	1098	284			IPR013216;IPR013217	Methyltransferase type 11;Methyltransferase type 12		ortholog_one2one	ortholog_one2one	Ano:Ae:Dm
54.4.4	0.22	No sex bias	-0.03	No sex bias					1.77	Male biased	AGAP005420	AGAP005420-RA	AGAP005420-PA	ENSF00000000227		2L:15365542..15369063	957	318					PF00089	ortholog_one2many	ortholog_one2many	Ano:Ae:Dm
101.4.8	0.07	No sex bias	0.03	No sex bias					2.44	Male biased	AGAP004700	AGAP004700-RA;AGAP004700-RB	AGAP004700-PA;AGAP004700-PB	ENSF00000012425;ENSF00000012426		2L:2013634..2015127	1225;986	308;251	GO:0006508;GO:0004252;	serine-type endopeptidase activity;proteolysis;	IPR001314;IPR001254	Peptidase S1A, chymotrypsin;Peptidase S1 and S6, chymotrypsin/Hap	PF00481	ortholog_one2one		Ano:Ae
34.3.8	0.1	No sex bias	-0.17	No sex bias					2.04	Male biased	AGAP004162	AGAP004162-RA	AGAP004162-PA	ENSF00000000273		2R:50986141..50987800	504	167			IPR002048	Calcium-binding EF-hand	PF03951;PF00120	ortholog_one2one	ortholog_one2one	Ano:Ae:Dm
Cluster M3 [91 genes]
Array EMBL mmc2 12k v1 Probe ID	L1 (log2)	L1 Sex bias	L2/3 (log2)	L2/3 Sex bias	L4 (log2)	L4 Sex bias	Pupae (log2)	Pupae Sex bias	Adult (log2)	Adult Sex bias	Ensembl Gene ID	Ensembl Transcript ID	Ensembl Protein ID	Ensembl Protein Family ID	ImmunoDB Name	Location (Chromosome Name:Gene Start..Gene End (bp))	CDS Length (bp)	Peptide Length (aa)	GO ID(s)	GO Description(s)	Interpro ID(s)	Interpro Description(s)	PFAM ID(s)	A. aegypti Orthology Type	D. melanogaster Orthology Type	Ano: Ae:Dm orthology
66.4.6	-0.09	No sex bias	-0.07	No sex bias	0.54	No sex bias	1.66	Male biased	4.14	Male biased	AGAP001416	AGAP001416-RA	AGAP001416-PA	ENSF00000001380		2R:4586620..4587258	639	212	GO:0005509	calcium ion binding	IPR002048;IPR001125	Calcium-binding EF-hand;Recoverin		ortholog_one2many	ortholog_one2many	Ano:Ae:Dm
20.1.2	0.01	No sex bias	-0.31	No sex bias	1.95	Male biased			1.52	Male biased	AGAP005412	AGAP005412-RA	AGAP005412-PA	ENSF00000000129		2L:15334739..15336948	1998	646	GO:0016021	integral to membrane	IPR012858	DC-STAMP-like	PF07200	ortholog_one2one	ortholog_one2many	Ano:Ae:Dm
41.5.6	-0.13	No sex bias	0.27	No sex bias	3.21	Male biased	2.77	Male biased	5.03	Male biased	AGAP010199	AGAP010199-RA	AGAP010199-PA	ENSF00000001028		3R:50576439..50577207	698	231			IPR003409	MORN motif	PF00293	ortholog_one2one	ortholog_one2one	Ano:Ae:Dm
19.4.3	-0.28	No sex bias	0.04	No sex bias	2.69	Male biased	2.58	Male biased	1.59	Male biased	AGAP008976	AGAP008976-RA	AGAP008976-PA	ENSF00000003606		3R:22409942..22411507	1470	489			IPR000595;IPR002373	Cyclic nucleotide-binding;cAMP/cGMP-dependent protein kinase		ortholog_one2many		Ano:Ae
55.3.7	0.05	No sex bias	-0.31	No sex bias	0.6	No sex bias			0.82	Male biased	AGAP011753	AGAP011753-RA	AGAP011753-PA	ENSF00000000584		3L:32927854..32928735	660	169			IPR007087	Zinc finger, C2H2-type	PF00443	ortholog_one2one	ortholog_one2many	Ano:Ae:Dm
16.6.7	0.04	No sex bias	-0.25	No sex bias	0.88	Male biased	1.3	Male biased	1.67	Male biased	AGAP005850	AGAP005850-RA	AGAP005850-PA	ENSF00000000303		2L:22596794..22598098	1305	434						ortholog_one2one	ortholog_one2one	Ano:Ae:Dm
17.4.5	-0.07	No sex bias	-0.29	No sex bias	1.59	Male biased			1.81	Male biased	AGAP008689	AGAP008689-RA	AGAP008689-PA	ENSF00000000040		3R:14876773..14890778	2184	727			IPR001680	WD-40 repeat	PF00650	ortholog_one2one	ortholog_one2one	Ano:Ae:Dm
80.5.6	-0.1	No sex bias	0.43	No sex bias	1.09	Male biased			1.4	Male biased	AGAP006177	AGAP006177-RA	AGAP006177-PA	ENSF00000012621		2L:27762337..27763185	700	171						ortholog_one2many		Ano:Ae
59.4.2	0.08	No sex bias	0.12	No sex bias	1.47	Male biased			2.31	Male biased	AGAP003227	AGAP003227-RA	AGAP003227-PA	ENSF00000000019		2R:34048328..34049753	1119	372	GO:0005524;GO:0004550;GO:0006183;GO:0006228;GO:0006241	nucleoside diphosphate kinase activity;ATP binding;GTP biosynthetic process;UTP biosynthetic process;CTP biosynthetic process	IPR001564;IPR006602	Nucleoside diphosphate kinase;Region of unknown function DM10		ortholog_one2one	ortholog_one2one	Ano:Ae:Dm
44.4.9	-0.32	No sex bias	-0.1	No sex bias	2.15	Male biased	2.63	Male biased	3.2	Male biased	AGAP011102	AGAP011102-RA	AGAP011102-PA	ENSF00000013368		3L:16945623..16946172	419	138					PF03722;PF00372;PF03723			Ano only
124.6.7	0	No sex bias	0.16	No sex bias	1.1	Male biased			1.68	Male biased	AGAP004219	AGAP004219-RA	AGAP004219-PA	ENSF00000000269		2R:52001832..52004983	429	142					PF08612	ortholog_many2many	ortholog_one2many	Ano:Ae:Dm
40.1.12	0.1	No sex bias	-0.37	No sex bias	1.21	Male biased			3.36	Male biased	AGAP001112	AGAP001112-RA	AGAP001112-PA	ENSF00000000580		2R:301617..303115	1344	447						ortholog_one2one	ortholog_one2one	Ano:Ae:Dm
83.2.8	0.29	No sex bias	0.1	No sex bias	2.55	Male biased	3.09	Male biased	4.03	Male biased	AGAP003022	AGAP003022-RA	AGAP003022-PA	ENSF00000000375		2R:31221810..31223249	1026	341						ortholog_one2one	ortholog_one2many	Ano:Ae:Dm
73.3.1	-0.09	No sex bias	-0.05	No sex bias	2.78	Male biased	3.58	Male biased	4.13	Male biased	AGAP012224	AGAP012224-RA	AGAP012224-PA	ENSF00000000375		3L:39121332..39122480	1149	382			IPR007701	Interferon-related developmental regulator		ortholog_one2many	ortholog_one2many	Ano:Ae:Dm
36.7.8	0.01	No sex bias	-0.1	No sex bias	1.38	Male biased	1.67	Male biased	1.83	Male biased	AGAP001735	AGAP001735-RA	AGAP001735-PA	ENSF00000000569		2R:9096569..9097790	1146	381			IPR008805	RIB43A	PF03810;PF02985		ortholog_one2one	Ano:Dm
93.5.9	-0.48	No sex bias	-0.39	No sex bias	1.28	Male biased	1.22	Male biased	2.9	Male biased	AGAP008338	AGAP008338-RA	AGAP008338-PA	ENSF00000000992		3R:9413519..9414374	711	236			IPR007914	Protein of unknown function UPF0193		ortholog_one2one	ortholog_one2one	Ano:Ae:Dm
109.2.3	0.04	No sex bias	-0.01	No sex bias	2.15	Male biased	1.9	Male biased	3.87	Male biased	AGAP006887	AGAP006887-RA	AGAP006887-PA	ENSF00000001720		2L:39364952..39365620	318	105	GO:0007017;GO:0003777;GO:0005875	microtubule motor activity;microtubule associated complex;microtubule-based process	IPR001372	Dynein light chain, type 1	PF00316	ortholog_one2one	ortholog_one2one	Ano:Ae:Dm
46.4.1	0.16	No sex bias	-0.19	No sex bias	2.5	Male biased	2.25	Male biased	3.26	Male biased	AGAP008765	AGAP008765-RA	AGAP008765-PA	ENSF00000000613		3R:17214848..17215765	918	305	GO:0005524;GO:0006468;GO:0016740;GO:0000166;GO:0004672;GO:0016301;GO:0004674	nucleotide binding;protein kinase activity;protein serine/threonine kinase activity;ATP binding;protein amino acid phosphorylation;kinase activity;transferase activity	IPR000719;IPR008271;IPR001245;IPR002290	Protein kinase;Serine/threonine protein kinase, active site;Tyrosine protein kinase;Serine/threonine protein kinase		ortholog_one2one		Ano:Ae
34.3.3	-0.32	No sex bias	-0.32	No sex bias	0.86	Male biased			1.44	Male biased	AGAP004163	AGAP004163-RA;AGAP004163-RB	AGAP004163-PA;AGAP004163-PB	ENSF00000001099		2R:50989917..50993063	843;756	215;190	GO:0005576;GO:0004364;GO:0006749;GO:0016740;	glutathione transferase activity;extracellular region;glutathione metabolic process;transferase activity;	IPR004045;IPR004046	Glutathione S-transferase, N-terminal;Glutathione S-transferase, C-terminal	PF01094;PF00060	ortholog_one2one	ortholog_one2one	Ano:Ae:Dm
93.8.8	0.11	No sex bias	0.53	No sex bias	1.04	Male biased	1.7	Male biased	2.55	Male biased	AGAP008341	AGAP008341-RA	AGAP008341-PA	ENSF00000000329		3R:9419325..9420896	1371	456	GO:0005524;GO:0006468;GO:0016740;GO:0000166;GO:0004672;GO:0016301;GO:0004674	nucleotide binding;protein kinase activity;protein serine/threonine kinase activity;ATP binding;protein amino acid phosphorylation;kinase activity;transferase activity	IPR000719;IPR008271;IPR001245;IPR000253;IPR002290	Protein kinase;Serine/threonine protein kinase, active site;Tyrosine protein kinase;Forkhead-associated;Serine/threonine protein kinase				Ano only
54.6.7	0.17	No sex bias	0.33	No sex bias			0.94	Male biased	2.08	Male biased	AGAP006449	AGAP006449-RA	AGAP006449-PA	ENSF00000000669		2L:32254672..32255304	633	210					PF03133	ortholog_one2many	ortholog_one2many	Ano:Ae:Dm
73.6.1	0.3	No sex bias			2.11	Male biased	0.25	No sex bias	1.43	Male biased	AGAP002850	AGAP002850-RA	AGAP002850-PA	ENSF00000000388		2R:28304699..28305246	483	160			IPR003172	MD-2-related lipid-recognition		ortholog_one2many	ortholog_many2many	Ano:Ae:Dm
73.6.3	0.28	No sex bias	0.23	No sex bias	1.95	Male biased	1.43	Male biased	2.12	Male biased	AGAP001388	AGAP001388-RA	AGAP001388-PA	ENSF00000003498		2R:4120810..4122586	861	286	GO:0003677;GO:0003700;GO:0005634;GO:0006355;GO:0007548	DNA binding;transcription factor activity;nucleus;"regulation of transcription, DNA-dependent";sex differentiation	IPR001275;IPR005173	DM DNA-binding;DMRTA motif		ortholog_one2one	ortholog_one2one	Ano:Ae:Dm
52.7.6			0.88	Male biased	1.1	Male biased	1.31	Male biased	1.61	Male biased	AGAP005748	AGAP005748-RA	AGAP005748-PA	ENSF00000000177		2L:20191213..20196458	4625	1265			IPR007087;IPR013069;IPR000694;IPR000210	Zinc finger, C2H2-type;BTB/POZ;Proline-rich region;BTB	PF00397;PF01846	ortholog_one2many	ortholog_one2many	Ano:Ae:Dm
24.3.2	-0.11	No sex bias	-0.21	No sex bias	0.34	No sex bias			1.02	Male biased	AGAP007899	AGAP007899-RA	AGAP007899-PA	ENSF00000000248		3R:2576132..2585091	720	215					PF01217;PF00928	ortholog_one2one	ortholog_one2one	Ano:Ae:Dm
12.7.7	0.56	No sex bias	0.1	No sex bias	1.41	Male biased			1.23	Male biased	AGAP007815	AGAP007815-RA	AGAP007815-PA	ENSF00000002057		3R:1357150..1362578	3102	1033	GO:0005524;GO:0000166;GO:0005874;GO:0007018;GO:0003774;GO:0003777;GO:0005875	nucleotide binding;motor activity;microtubule motor activity;ATP binding;microtubule;microtubule associated complex;microtubule-based movement	IPR001752	Kinesin, motor region	PF07679;PF00047	ortholog_one2one	ortholog_one2one	Ano:Ae:Dm
38.5.12	-0.25	No sex bias	-0.13	No sex bias	2.49	Male biased	2.32	Male biased	2.72	Male biased	AGAP010031	AGAP010031-RA	AGAP010031-PA	ENSF00000000375		3R:48057474..48059040	1365	454	GO:0005874;GO:0000226	microtubule cytoskeleton organization and biogenesis;microtubule	IPR000435	Tektin	PF04083;PF00561	ortholog_one2one	ortholog_one2one	Ano:Ae:Dm
19.3.4	-0.59	No sex bias	-0.46	No sex bias	2.72	Male biased	1.04	Male biased	4.03	Male biased	AGAP008850	AGAP008850-RA	AGAP008850-PA	ENSF00000000227		3R:19418951..19419211	261	86	GO:0006118;GO:0004129;GO:0005740	cytochrome-c oxidase activity;mitochondrial envelope;electron transport	IPR001349	Cytochrome c oxidase, subunit VIa	PF02944		ortholog_one2many	Ano:Dm
17.6.3	-0.48	No sex bias	-0.03	No sex bias	0.73	No sex bias	0.59	No sex bias	1.43	Male biased	AGAP009084	AGAP009084-RA	AGAP009084-PA	ENSF00000001485		3R:25465559..25466264	591	196					PF05071	ortholog_one2one	ortholog_one2one	Ano:Ae:Dm
80.7.5	-0.21	No sex bias	0.11	No sex bias	0.57	No sex bias	0.54	No sex bias	0.89	Male biased	AGAP000891	AGAP000891-RA	AGAP000891-PA	ENSF00000000812		X:16768804..16772157	1944	590	GO:0046329;GO:0046664	negative regulation of JNK cascade;"dorsal closure, amnioserosa morphology change"	IPR002013	Synaptojanin, N-terminal		ortholog_one2one	ortholog_one2one	Ano:Ae:Dm
71.6.1	0.26	No sex bias	-0.11	No sex bias	0.13	No sex bias	0.43	No sex bias	0.82	Male biased	AGAP003152	AGAP003152-RA	AGAP003152-PA	ENSF00000000039		2R:33382296..33383831	1470	489			IPR002110	Ankyrin		ortholog_one2one		Ano:Ae
82.5.1	0.03	No sex bias	-0.09	No sex bias	0.29	No sex bias	0.69	No sex bias	0.86	Male biased	AGAP010488	AGAP010488-RA	AGAP010488-PA	ENSF00000000303		3L:4938735..4940035	1105	298	GO:0008168	methyltransferase activity	IPR004033;IPR013216	UbiE/COQ5 methyltransferase;Methyltransferase type 11		ortholog_one2one	ortholog_one2one	Ano:Ae:Dm
109.1.9	0.12	No sex bias	-0.19	No sex bias	0.55	No sex bias	0.29	No sex bias	0.9	Male biased	AGAP005040	AGAP005040-RA	AGAP005040-PA	ENSF00000000669		2L:8710708..8712165	1280	396						ortholog_one2one	ortholog_one2one	Ano:Ae:Dm
109.7.1	-0.05	No sex bias	0.02	No sex bias	0.34	No sex bias	0.31	No sex bias	0.89	Male biased	AGAP005058	AGAP005058-RA;AGAP005058-RB	AGAP005058-PA;AGAP005058-PB	ENSF00000000812		2L:8990758..9030148	1377;954	458;317	GO:0016021;GO:0005509	calcium ion binding;integral to membrane	IPR002610;IPR002048	Peptidase S54, rhomboid;Calcium-binding EF-hand	PF00027	ortholog_one2one	ortholog_one2one	Ano:Ae:Dm
102.7.1	-0.01	No sex bias	-0.13	No sex bias	0.22	No sex bias	0.38	No sex bias	1.04	Male biased	AGAP004610	AGAP004610-RA	AGAP004610-PA	ENSF00000002934		2R:58360124..58361793	1515	504	GO:0005525;GO:0003723;GO:0016020;GO:0000166;GO:0017111;GO:0006605;GO:0005786;GO:0006614	nucleotide binding;RNA binding;GTP binding;"signal recognition particle, endoplasmic reticulum targeting";protein targeting;SRP-dependent cotranslational protein targeting to membrane;membrane;nucleoside-triphosphatase activity	IPR000897;IPR001270;IPR013822;IPR004125;IPR014001;IPR003593	GTP-binding signal recognition particle SRP54, GT;Chaperonin clpA/B;GTP-binding signal recognition particle SRP54, he;GTP-binding signal recognition particle SRP54, M-;DEAD-like helicases, N-terminal;AAA+ ATPase, core	PF00089	ortholog_one2many	ortholog_one2one	Ano:Ae:Dm
71.5.4	0.03	No sex bias	-0.13	No sex bias	0.17	No sex bias	0.38	No sex bias	0.9	Male biased	AGAP009104	AGAP009104-RA	AGAP009104-PA	ENSF00000000480		3R:25631305..25635443	1465	319	GO:0003824;GO:0006629	catalytic activity;lipid metabolic process	IPR008262;IPR000734;IPR013818	Lipase, active site;Lipase;Lipase, N-terminal		ortholog_one2one	ortholog_one2one	Ano:Ae:Dm
25.4.4	0.47	No sex bias	0.03	No sex bias	0.14	No sex bias	0.67	No sex bias	1.39	Male biased	AGAP007942	AGAP007942-RA	AGAP007942-PA	ENSF00000000329		3R:3231283..3241010	1535	448	GO:0016020;GO:0006810;GO:0005215;GO:0008021;GO:0005515;GO:0048488;GO:0050803;GO:0008345;GO:0007317	transporter activity;protein binding;transport;regulation of pole plasm oskar mRNA localization;synaptic vesicle;larval locomotory behavior;membrane;synaptic vesicle endocytosis;regulation of synapse structure and activity	IPR001565;IPR000008	Synaptotagmin;C2 calcium-dependent membrane targeting	PF00653	ortholog_one2one	ortholog_one2one	Ano:Ae:Dm
67.7.6	-0.39	No sex bias	0.14	No sex bias	3.65	Male biased	2.76	Male biased	5.6	Male biased	AGAP003747	AGAP003747-RA	AGAP003747-PA	ENSF00000012308		2R:42875544..42876413	695	182								Ano only
76.2.5	0.18	No sex bias	-0.24	No sex bias	2.35	Male biased	2.4	Male biased	5.04	Male biased	AGAP010330	AGAP010330-RA	AGAP010330-PA	ENSF00000013259		3L:1016366..1017211	705	200						ortholog_one2one		Ano:Ae
120.2.7	0.29	No sex bias	0.12	No sex bias	0.42	No sex bias	0.48	No sex bias	1.15	Male biased	AGAP006473	AGAP006473-RA	AGAP006473-PA	ENSF00000000798		2L:32629209..32636262	3872	770	GO:0006464;GO:0050829	protein modification process;defense response to Gram-negative bacterium	IPR001012;IPR000626;IPR006577	UBX;Ubiquitin;UAS	PF00149	ortholog_one2many	ortholog_one2one	Ano:Ae:Dm
8.1.10	0	No sex bias	-0.06	No sex bias	0.51	No sex bias	0.61	No sex bias	0.87	Male biased	AGAP010307	AGAP010307-RA	AGAP010307-PA	ENSF00000000669		3R:53083640..53086934	762	210	GO:0008270	zinc ion binding	IPR001849;IPR000306	Pleckstrin-like;Zinc finger, FYVE-type		ortholog_one2many	ortholog_one2one	Ano:Ae:Dm
25.2.12	0.11	No sex bias	0.22	No sex bias	0.36	No sex bias	0.6	No sex bias	1.01	Male biased	AGAP007950	AGAP007950-RA	AGAP007950-PA	ENSF00000002707		3R:3274310..3275122	698	109					PF00271;PF04408;PF07717	ortholog_one2one	ortholog_one2one	Ano:Ae:Dm
10.2.7	0.18	No sex bias	0.33	No sex bias	0.75	No sex bias	1.65	Male biased	3.48	Male biased	AGAP004621	AGAP004621-RA	AGAP004621-PA	ENSF00000000333		2R:58622178..58623688	1431	476					PF00085	ortholog_one2one	ortholog_one2one	Ano:Ae:Dm
101.4.12	0.46	No sex bias	0.15	No sex bias	0.38	No sex bias	0.52	No sex bias	0.82	Male biased	AGAP004692	AGAP004692-RA;AGAP004692-RB;AGAP004692-RC;AGAP004692-RD	AGAP004692-PA;AGAP004692-PB;AGAP004692-PC;AGAP004692-PD	ENSF00000000011		2L:1411011..1441380	5846;5514;5235;4624	1777;1739;1601;1426			IPR001936;IPR000008;IPR001849	Ras GTPase-activating protein;C2 calcium-dependent membrane targeting;Pleckstrin-like	PF00160	ortholog_one2one	ortholog_one2one	Ano:Ae:Dm
1.6.8	-0.03	No sex bias	0.33	No sex bias	0.37	No sex bias	0.56	No sex bias	1.37	Male biased	AGAP004806	AGAP004806-RA	AGAP004806-PA	ENSF00000000401	GALE6	2L:3779245..3780367	979	145	GO:0005529	sugar binding	IPR001079	Galectin, galactose-binding lectin		ortholog_one2many		Ano:Ae
15.1.8	-0.03	No sex bias	-0.14	No sex bias	0.49	No sex bias	0.57	No sex bias	1	Male biased	AGAP004704	AGAP004704-RA	AGAP004704-PA	ENSF00000000568		2L:2253748..2255495	1526	481	GO:0008270;GO:0003677;GO:0005515	DNA binding;protein binding;zinc ion binding	IPR001965;IPR002857	Zinc finger, PHD-type;Zinc finger, CXXC-type	PF01198	ortholog_one2many	ortholog_one2many	Ano:Ae:Dm
13.2.12	-0.06	No sex bias	0.02	No sex bias	0.6	No sex bias	0.55	No sex bias	1.13	Male biased	AGAP011032	AGAP011032-RA	AGAP011032-PA	ENSF00000000248		3L:14761655..14762470	816	271					PF07776	ortholog_one2one	ortholog_one2one	Ano:Ae:Dm
40.5.3	-0.01	No sex bias	0.09	No sex bias	0.61	No sex bias	0.3	No sex bias	0.85	Male biased	AGAP012433	AGAP012433-RA	AGAP012433-PA	ENSF00000001888		UNKN:652045..657021	2913	912	GO:0016021;GO:0016020;GO:0006810;GO:0005216;GO:0006811;GO:0005509;GO:0006816;GO:0005244;GO:0005262	ion channel activity;voltage-gated ion channel activity;calcium channel activity;calcium ion binding;transport;ion transport;calcium ion transport;membrane;integral to membrane	IPR003091;IPR001696;IPR005821;IPR014873	Voltage-dependent potassium channel;Na+ channel;Ion transport;Voltage gated calcium channel IQ domain	PF00307;PF00435;PF01271	ortholog_one2many	ortholog_one2many	Ano:Ae:Dm
24.8.7	0.19	No sex bias	-0.07	No sex bias	2.38	Male biased	2.9	Male biased	2.57	Male biased	AGAP007904	AGAP007904-RA	AGAP007904-PA	ENSF00000000250		3R:2605246..2606918	1518	505	GO:0005622;GO:0006508;GO:0005737;GO:0004177;GO:0019538;GO:0004178;GO:0030145	aminopeptidase activity;leucyl aminopeptidase activity;intracellular;cytoplasm;proteolysis;protein metabolic process;manganese ion binding	IPR000819;IPR008283	Peptidase M17, leucyl aminopeptidase, C-terminal;Peptidase M17, leucyl aminopeptidase, N-terminal	PF00270;PF00271	ortholog_one2one	ortholog_one2many	Ano:Ae:Dm
47.5.2	0.02	No sex bias	-0.13	No sex bias	0.39	No sex bias	0.45	No sex bias	0.95	Male biased	AGAP004833	AGAP004833-RA	AGAP004833-PA	ENSF00000000580		2L:4233342..4239866	3851	953	GO:0005524;GO:0006468;GO:0016740;GO:0000166;GO:0004672;GO:0016301;GO:0004674	nucleotide binding;protein kinase activity;protein serine/threonine kinase activity;ATP binding;protein amino acid phosphorylation;kinase activity;transferase activity	IPR008271;IPR000719;IPR001245;IPR002290	Serine/threonine protein kinase, active site;Protein kinase;Tyrosine protein kinase;Serine/threonine protein kinase	PF08477;PF00071	ortholog_one2many	ortholog_one2many	Ano:Ae:Dm
101.4.6	-0.08	No sex bias	-0.12	No sex bias	-0.09	No sex bias	0.96	Male biased	1.2	Male biased	AGAP004689	AGAP004689-RA;AGAP004689-RB;AGAP004689-RC	AGAP004689-PA;AGAP004689-PB;AGAP004689-PC	ENSF00000000669		2L:1052036..1057434	2660;2537;2519	611;570;564	GO:0004872;GO:0016020;GO:0007275	receptor activity;multicellular organismal development;membrane;	IPR002165;IPR003659	Plexin;Plexin/semaphorin/integrin	PF06732;PF00533	ortholog_one2one	ortholog_one2one	Ano:Ae:Dm
78.7.2	-0.03	No sex bias	-0.16	No sex bias	0.5	No sex bias	3.15	Male biased	1.97	Male biased	AGAP002127	AGAP002127-RA	AGAP002127-PA	ENSF00000000944		2R:16088787..16091558	1871	376	GO:0005524;GO:0005515;GO:0000166	nucleotide binding;protein binding;ATP binding	IPR004000	Actin/actin-like		ortholog_one2many	ortholog_one2one	Ano:Ae:Dm
30.6.7	0.19	No sex bias	-0.1	No sex bias	0.35	No sex bias	0.54	No sex bias	0.92	Male biased	AGAP007618	AGAP007618-RA	AGAP007618-PA	ENSF00000000439		2L:48340253..48341468	972	271			IPR009764	Ovarian carcinoma immunoreactive antigen	PF00069	ortholog_one2one	ortholog_one2one	Ano:Ae:Dm
65.6.2	-0.06	No sex bias	-0.12	No sex bias	2.49	Male biased	2.91	Male biased	4.3	Male biased	AGAP005179	AGAP005179-RA	AGAP005179-PA	ENSF00000001031		2L:11414718..11415633	474	157			IPR005334	Tctex-1	PF01363	ortholog_one2one	ortholog_one2many	Ano:Ae:Dm
108.4.10	0.14	No sex bias	0.09	No sex bias	2.28	Male biased	1.45	Male biased	2.29	Male biased	AGAP006706	AGAP006706-RA	AGAP006706-PA	ENSF00000012698		2L:37112415..37113213	733	115								Ano only
58.1.1	-0.12	No sex bias	-0.06	No sex bias	0.4	No sex bias	0.42	No sex bias	1.03	Male biased	AGAP004683	AGAP004683-RA	AGAP004683-PA	ENSF00000000687		2L:485698..488369	2247	735			IPR001723;IPR001810;IPR001611	Steroid hormone receptor;Cyclin-like F-box;Leucine-rich repeat	PF00560	ortholog_one2one	ortholog_one2one	Ano:Ae:Dm
38.4.8	-0.1	No sex bias	-0.14	No sex bias	0.2	No sex bias	0.32	No sex bias	0.83	Male biased	AGAP003577	AGAP003577-RA	AGAP003577-PA	ENSF00000000084		2R:40094415..40099215	636	211			IPR001806;IPR013684;IPR013753;IPR003577;IPR003579;IPR003578	Ras GTPase;Miro-like;Ras;Ras small GTPase, Ras type;Ras small GTPase, Rab type;Ras small GTPase, Rho type	PF00627	ortholog_one2one		Ano:Ae
34.6.3	-0.17	No sex bias	-0.34	No sex bias	3.47	Male biased	3.61	Male biased	3.43	Male biased	AGAP002033	AGAP002033-RA	AGAP002033-PA	ENSF00000000580		2R:14100662..14102100	1353	450	GO:0003824;GO:0016740;GO:0016301;GO:0016772	catalytic activity;kinase activity;transferase activity;"transferase activity, transferring phosphorus-containing groups"	IPR001589;IPR000749	Actin-binding, actinin-type;ATP:guanido phosphotransferase		ortholog_one2one		Ano:Ae
48.3.7	0.12	No sex bias	0	No sex bias	2.95	Male biased	2.45	Male biased	2.68	Male biased	AGAP004862	AGAP004862-RA	AGAP004862-PA	ENSF00000000392		2L:4554530..4565883	4356	1451			IPR001565;IPR000008	Synaptotagmin;C2 calcium-dependent membrane targeting	PF01868		ortholog_one2one	Ano:Dm
9.6.8	0.14	No sex bias	0.22	No sex bias	2.89	Male biased	3.31	Male biased	1.89	Male biased	AGAP002365	AGAP002365-RA	AGAP002365-PA	ENSF00000000096		2R:20650893..20653120	2151	716						ortholog_one2one	ortholog_one2one	Ano:Ae:Dm
77.7.1	-0.14	No sex bias	-0.18	No sex bias	3.51	Male biased	4.3	Male biased	5.11	Male biased	AGAP001620	AGAP001620-RA	AGAP001620-PA	ENSF00000002727		2R:6966595..6967350	693	230						ortholog_one2one	ortholog_one2one	Ano:Ae:Dm
32.4.1	0.48	No sex bias	0.19	No sex bias	0.62	No sex bias	0.46	No sex bias	1.3	Male biased	AGAP007593	AGAP007593-RA;AGAP007593-RB	AGAP007593-PA;AGAP007593-PB	ENSF00000000225		2L:48086169..48094649	1561;1243	354;350	GO:0005975;GO:0016491;GO:0005737;GO:0006072;GO:0050662;GO:0016614;GO:0009331;GO:0016616;GO:0051287;GO:0004367;GO:0046168;GO:0006641;GO:0007629	glycerol-3-phosphate dehydrogenase (NAD+) activity;cytoplasm;carbohydrate metabolic process;glycerol-3-phosphate metabolic process;triacylglycerol metabolic process;flight behavior;glycerol-3-phosphate dehydrogenase complex;oxidoreductase activity;"oxidoreductase activity, acting on CH-OH group of donors";"oxidoreductase activity, acting on the CH-OH group of donors, NAD or NADP as acceptor";glyc…	IPR006168;IPR006036;IPR011128;IPR006109	NAD-dependent glycerol-3-phosphate dehydrogenase;TrkA potassium uptake protein;NAD-dependent glycerol-3-phosphate dehydrogenase,	PF01652	ortholog_one2one	ortholog_one2many	Ano:Ae:Dm
12.2.3	-0.21	No sex bias	0.1	No sex bias	0.89	Male biased	1.01	Male biased	1.71	Male biased	AGAP012739	AGAP012739-RA	AGAP012739-PA	ENSF00000000269		UNKN:26294438..26294797	360	119					PF00013	ortholog_many2many	ortholog_one2many	Ano:Ae:Dm
12.8.9	0.15	No sex bias	-0.09	No sex bias	2.93	Male biased	3.55	Male biased	4.63	Male biased	AGAP004914	AGAP004914-RA	AGAP004914-PA	ENSF00000001421		2L:5862276..5863688	1413	441	GO:0005525;GO:0043234;GO:0000166;GO:0005198;GO:0003924;GO:0005874;GO:0007017;GO:0007018;GO:0051258	nucleotide binding;GTPase activity;structural molecule activity;GTP binding;microtubule;microtubule-based process;microtubule-based movement;protein complex;protein polymerization	IPR000719;IPR000217;IPR013838;IPR002453;IPR004057;IPR002967;IPR002452;IPR002454;IPR000158;IPR003008;IPR008280	Protein kinase;Tubulin;Beta tubulin, autoregulation binding site;Beta tubulin;Epsilon tubulin;Delta tubulin;Alpha tubulin;Gamma tubulin;Cell division protein FtsZ;Tubulin/FtsZ, GTPase;Tubulin/FtsZ, C-terminal	PF04389;PF01546	ortholog_one2one		Ano:Ae
12.1.6	-0.09	No sex bias	0.29	No sex bias	0.11	No sex bias	1.17	Male biased	1.26	Male biased	AGAP003295	AGAP003295-RA	AGAP003295-PA	ENSF00000000418		2R:35197873..35198889	1017	338	GO:0006259;GO:0004531	deoxyribonuclease II activity;DNA metabolic process	IPR004947	Deoxyribonuclease II	PF00400	ortholog_one2one	ortholog_one2one	Ano:Ae:Dm
111.5.11	-0.07	No sex bias	-0.03	No sex bias	1.02	Male biased	1.01	Male biased	3.42	Male biased	AGAP002515	AGAP002515-RA	AGAP002515-PA	ENSF00000000663		2R:22177304..22178361	885	294	GO:0005524;GO:0006468;GO:0016740;GO:0000166;GO:0004672;GO:0016301;GO:0004674	nucleotide binding;protein kinase activity;protein serine/threonine kinase activity;ATP binding;protein amino acid phosphorylation;kinase activity;transferase activity	IPR000719;IPR008271;IPR001245;IPR002290	Protein kinase;Serine/threonine protein kinase, active site;Tyrosine protein kinase;Serine/threonine protein kinase	PF00089	ortholog_one2one		Ano:Ae
1.6.9	-0.15	No sex bias	0.06	No sex bias	0.48	No sex bias	0.8	Male biased	1.87	Male biased	AGAP004754	AGAP004754-RA	AGAP004754-PA	ENSF00000000250	CASPL2	2L:3063116..3064911	1563	430	GO:0006508;GO:0030693;GO:0007423;GO:0048102;GO:0035071;GO:0008258;GO:0048749;GO:0008632;GO:0007417;GO:0007291;GO:0008340;GO:0007516	proteolysis;sperm individualization;central nervous system development;sensory organ development;hemocyte development;head involution;determination of adult life span;apoptotic program;caspase activity;salivary gland cell autophagic cell death;autophagic cell death;compound eye development	IPR001309;IPR002398;IPR011600;IPR002138	Caspase, p20 subunit;Peptidase C14, caspase precursor p45;Peptidase C14, caspase catalytic;Peptidase C14, caspase non-catalytic subunit p10	PF00059	ortholog_one2one	ortholog_one2one	Ano:Ae:Dm
42.7.7	-0.09	No sex bias	-0.44	No sex bias	0.77	No sex bias	1.11	Male biased	0.88	Male biased	AGAP010930	AGAP010930-RA	AGAP010930-PA	ENSF00000002020		3L:13331490..13337067	822	273			IPR000734	Lipase	PF00160	ortholog_one2one	ortholog_one2many	Ano:Ae:Dm
106.8.7	0.55	No sex bias	0.39	No sex bias	0.19	No sex bias	1.16	Male biased	0.8	Male biased	AGAP007069	AGAP007069-RA	AGAP007069-PA	ENSF00000000333		2L:42165842..42176356	2293	690					PF00017	ortholog_one2many	ortholog_many2many	Ano:Ae:Dm
107.8.3	-0.04	No sex bias	0.13	No sex bias	0.3	No sex bias	0.82	Male biased	1.31	Male biased	AGAP004640	AGAP004640-RA	AGAP004640-PA	ENSF00000000484		2R:58818255..58839360	1764	587			IPR001841;IPR011016	Zinc finger, RING-type;RINGv		ortholog_one2many	ortholog_one2one	Ano:Ae:Dm
111.5.1	-0.05	No sex bias	-0.03	No sex bias	1.15	Male biased	1.31	Male biased	2.5	Male biased	AGAP008186	AGAP008186-RA	AGAP008186-PA	ENSF00000000248		3R:6465358..6467391	1896	631			IPR000533	Tropomyosin	PF03027	ortholog_one2many	ortholog_one2many	Ano:Ae:Dm
29.4.9	0.01	No sex bias	0.04	No sex bias	0.91	Male biased			-0.03	No sex bias	AGAP009129	AGAP009129-RA	AGAP009129-PA	ENSF00000001640		3R:26436117..26438228	1674	557			IPR000533	Tropomyosin	PF00067	ortholog_one2one	ortholog_one2one	Ano:Ae:Dm
78.3.10	-0.43	No sex bias	0.06	No sex bias	1.34	Male biased			0.07	No sex bias	AGAP005829	AGAP005829-RA	AGAP005829-PA	ENSF00000000344		2L:22088475..22089755	1124	265			IPR001715	Calponin-like actin-binding		ortholog_one2one	ortholog_one2one	Ano:Ae:Dm
33.4.6	-0.26	No sex bias	-0.14	No sex bias	0.04	No sex bias	0.81	Male biased	0.63	No sex bias	AGAP004085	AGAP004085-RA	AGAP004085-PA	ENSF00000000219		2R:49526117..49527342	1027	309					PF06229	ortholog_one2one	ortholog_one2many	Ano:Ae:Dm
23.5.2	0.1	No sex bias	-0.17	No sex bias	0.09	No sex bias	0.98	Male biased	0.26	No sex bias	AGAP001445	AGAP001445-RA	AGAP001445-PA	ENSF00000000620		2R:5136587..5137507	687	228			IPR001507	Endoglin/CD105 antigen	PF01433	ortholog_one2one	ortholog_one2one	Ano:Ae:Dm
83.6.10	-0.18	No sex bias	0.17	No sex bias	1.24	Male biased	1.25	Male biased	0.14	No sex bias	AGAP008275	AGAP008275-RA	AGAP008275-PA	ENSF00000000349		3R:8464644..8466095	1290	429	GO:0005874;GO:0000226	microtubule cytoskeleton organization and biogenesis;microtubule	IPR000435	Tektin		ortholog_one2one	ortholog_one2one	Ano:Ae:Dm
103.7.7	-0.15	No sex bias	0.11	No sex bias	1.11	Male biased	0.2	No sex bias			AGAP006690	AGAP006690-RA	AGAP006690-PA	ENSF00000001120		2L:36715651..36717132	1419	390	GO:0005515	protein binding	IPR013069;IPR011705;IPR000421;IPR000210	BTB/POZ;BTB/Kelch-associated;Coagulation factor 5/8 type, C-terminal;BTB	PF00400		ortholog_one2many	Ano:Dm
85.3.1	0.7	No sex bias	0.43	No sex bias	0.55	No sex bias	0.85	Male biased			AGAP007849	AGAP007849-RA	AGAP007849-PA	ENSF00000000375		3R:2034888..2054231	6878	2276	GO:0007155;GO:0031012;GO:0005604	basement membrane;cell adhesion;extracellular matrix	IPR013032;IPR002049;IPR010307;IPR012679;IPR012680;IPR000034;IPR001791;IPR006210;IPR001881	EGF-like region;EGF-like, laminin;Laminin II;Laminin G, subdomain 1;Laminin G, subdomain 2;Laminin B;Laminin G;EGF;EGF-like calcium-binding		ortholog_one2one	ortholog_one2one	Ano:Ae:Dm
60.6.6	0	No sex bias	1.32	Male biased	0.47	No sex bias					AGAP011270	AGAP011270-RA	AGAP011270-PA	ENSF00000000846		3L:20397984..20399009	1026	341	GO:0008270	zinc ion binding	IPR002893	Zinc finger, MYND-type		ortholog_one2many	ortholog_one2many	Ano:Ae:Dm
56.4.4	-0.1	No sex bias	0.29	No sex bias	0.18	No sex bias	0.86	Male biased			AGAP003420	AGAP003420-RA	AGAP003420-PA	ENSF00000000944		2R:37510453..37511640	1101	366					PF01598	ortholog_one2one	ortholog_one2one	Ano:Ae:Dm
15.1.9	0.64	No sex bias	-0.01	No sex bias	0.53	No sex bias	0.93	Male biased			AGAP004701	AGAP004701-RA	AGAP004701-PA	ENSF00000000669		2L:2074972..2120041	4104	1367	GO:0005622;GO:0005089;GO:0035023	Rho guanyl-nucleotide exchange factor activity;intracellular;regulation of Rho protein signal transduction	IPR000008;IPR001478;IPR000219	C2 calcium-dependent membrane targeting;PDZ/DHR/GLGF;DH	PF01655	ortholog_one2many	ortholog_one2one	Ano:Ae:Dm
84.3.8	-0.19	No sex bias	0.03	No sex bias	1.38	Male biased	1.53	Male biased			AGAP007334	AGAP007334-RA	AGAP007334-PA	ENSF00000001019		2L:45638589..45640040	1305	413	GO:0005874;GO:0000226	microtubule cytoskeleton organization and biogenesis;microtubule	IPR000435	Tektin			ortholog_one2one	Ano:Dm
76.2.11	-0.08	No sex bias	-0.13	No sex bias	1.4	Male biased	1.41	Male biased	1.95	Male biased	AGAP003895	AGAP003895-RA	AGAP003895-PA	ENSF00000001565		2R:45678718..45682522	1973	615	GO:0005515	protein binding	IPR006651;IPR013069;IPR011705;IPR006652;IPR011498;IPR000210	Kelch motif;BTB/POZ;BTB/Kelch-associated;Kelch repeat;Kelch;BTB		ortholog_one2one	ortholog_one2many	Ano:Ae:Dm
101.6.5	-0.08	No sex bias	-0.25	No sex bias	2.14	Male biased					AGAP007678	AGAP007678-RA	AGAP007678-PA	ENSF00000000285		2L:48957583..48959148	1213	356					PF00560	ortholog_one2one	ortholog_one2one	Ano:Ae:Dm
74.6.7	0.23	No sex bias	0.74	No sex bias	3.57	Male biased	0.52	No sex bias	0.65	No sex bias	AGAP002804	AGAP002804-RA	AGAP002804-PA	ENSF00000000388	ML4	2R:27809427..27810152	651	156			IPR003172	MD-2-related lipid-recognition		ortholog_one2many	ortholog_many2many	Ano:Ae:Dm
40.5.7	0.34	No sex bias	0.05	No sex bias	2.39	Male biased	2.58	Male biased	0.59	No sex bias	AGAP001165	AGAP001165-RA	AGAP001165-PA	ENSF00000000096		2R:676035..677922	1821	606	GO:0008270;GO:0003676;GO:0005622	nucleic acid binding;intracellular;zinc ion binding	IPR007087	Zinc finger, C2H2-type	PF07679;PF00047;PF00041		ortholog_one2one	Ano:Dm
63.7.8	0.07	No sex bias	-0.13	No sex bias	2.27	Male biased					AGAP011539	AGAP011539-RA	AGAP011539-PA	ENSF00000000610		3L:26944334..26946100	1611	536			IPR001680	WD-40 repeat		ortholog_one2one	ortholog_one2one	Ano:Ae:Dm
9.5.7	0.28	No sex bias	-0.05	No sex bias	0.3	No sex bias	0.96	Male biased			AGAP004873	AGAP004873-RA	AGAP004873-PA	ENSF00000000765		2L:4769290..4800313	4475	1463	GO:0003779;GO:0030036;GO:0016043	actin binding;cellular component organization and biogenesis;actin cytoskeleton organization and biogenesis	IPR006162;IPR015425;IPR000694	Phosphopantetheine attachment site;Actin-binding FH2;Proline-rich region		ortholog_one2one	ortholog_one2one	Ano:Ae:Dm
88.6.8	0.09	No sex bias			3.13	Male biased	2.94	Male biased			AGAP003805	AGAP003805-RA	AGAP003805-PA	ENSF00000001072		2R:43478130..43480109	1695	564			IPR010554;IPR006602	Protein of unknown function DUF1126;Region of unknown function DM10		ortholog_one2one		Ano:Ae
93.2.5	1.13	Male biased	-0.05	No sex bias	2.56	Male biased	1.89	Male biased	2.75	Male biased	AGAP009026	AGAP009026-RA;AGAP009026-RB	AGAP009026-PA;AGAP009026-PB	ENSF00000000944;ENSF00000003943		3R:24092995..24094057	787;678	235;225			IPR003590;IPR006553	Leucine-rich repeat, ribonuclease inhibitor subty;Leucine-rich repeat, cysteine-containing subtype			ortholog_one2one	Ano:Dm
19.3.7	0.25	No sex bias	-0.06	No sex bias	0.86	Male biased					AGAP008870	AGAP008870-RA	AGAP008870-PA	ENSF00000000025		3R:20126358..20129552	1929	642						ortholog_one2one	ortholog_one2one	Ano:Ae:Dm
Cluster M4 [92 genes]
Array EMBL mmc2 12k v1 Probe ID	L1 (log2)	L1 Sex bias	L2/3 (log2)	L2/3 Sex bias	L4 (log2)	L4 Sex bias	Pupae (log2)	Pupae Sex bias	Adult (log2)	Adult Sex bias	Ensembl Gene ID	Ensembl Transcript ID	Ensembl Protein ID	Ensembl Protein Family ID	ImmunoDB Name	Location (Chromosome Name:Gene Start..Gene End (bp))	CDS Length (bp)	Peptide Length (aa)	GO ID(s)	GO Description(s)	Interpro ID(s)	Interpro Description(s)	PFAM ID(s)	A. aegypti Orthology Type	D. melanogaster Orthology Type	Ano: Ae:Dm orthology
27.1.2	-0.6	No sex bias	-0.16	No sex bias	0	No sex bias	-0.11	No sex bias	1.71	Male biased	AGAP009635	AGAP009635-RA	AGAP009635-PA	ENSF00000013174		3R:37367914..37368590	572	125			IPR000817	Prion protein			ortholog_many2many	Ano:Dm
60.1.4	-0.6	No sex bias	-0.32	No sex bias	-0.13	No sex bias	-0.06	No sex bias	1.21	Male biased	AGAP009865	AGAP009865-RA	AGAP009865-PA	ENSF00000000912		3R:44586296..44587160	641	146			IPR008011	Complex 1 LYR protein	PF00023;PF00018;PF07653	ortholog_one2one	ortholog_one2one	Ano:Ae:Dm
28.4.12	-0.28	No sex bias	-0.14	No sex bias	0.05	No sex bias	0.01	No sex bias	0.94	Male biased	AGAP003553	AGAP003553-RA	AGAP003553-PA	ENSF00000000616		2R:39452027..39453046	758	218	GO:0016021;GO:0006810	transport;integral to membrane	IPR000348;IPR009038	emp24/gp25L/p24;GOLD	PF02793;PF00002	ortholog_one2one	ortholog_one2many	Ano:Ae:Dm
26.5.8	-0.28	No sex bias	-0.57	No sex bias	0.04	No sex bias	-0.04	No sex bias	2.15	Male biased	AGAP010405	AGAP010405-RA	AGAP010405-PA	ENSF00000000651		3L:2785691..2786934	868	146	GO:0003677;GO:0003700;GO:0005634;GO:0006355;GO:0043565;GO:0046983;GO:0048102;GO:0035071	DNA binding;transcription factor activity;nucleus;"regulation of transcription, DNA-dependent";salivary gland cell autophagic cell death;sequence-specific DNA binding;protein dimerization activity;autophagic cell death	IPR004826;IPR004827	Maf transcription factor;Basic-leucine zipper (bZIP) transcription factor	PF00194	ortholog_one2one	ortholog_one2one	Ano:Ae:Dm
59.7.4	-0.42	No sex bias	-0.37	No sex bias	0.07	No sex bias	-0.35	No sex bias	0.8	Male biased	AGAP009866	AGAP009866-RA	AGAP009866-PA	ENSF00000000034		3R:44587157..44588197	861	240			IPR001173	Glycosyl transferase, family 2		ortholog_one2one	ortholog_one2one	Ano:Ae:Dm
26.5.3	-0.4	No sex bias	-0.18	No sex bias	-0.1	No sex bias	0.28	No sex bias	1.17	Male biased	AGAP009630	AGAP009630-RA	AGAP009630-PA	ENSF00000000069		3R:37327033..37329264	1233	410	GO:0005515	protein binding	IPR003993;IPR001478	Treacher Collins syndrome protein Treacle;PDZ/DHR/GLGF	PF00194			Ano only
28.1.1	-0.08	No sex bias	-0.12	No sex bias	0.04	No sex bias	0.07	No sex bias	0.82	Male biased	AGAP005202	AGAP005202-RB;AGAP005202-RA	AGAP005202-PB;AGAP005202-PA	ENSF00000000080		2L:12198718..12199834	972;1100	109	GO:0008270;GO:0046872;GO:0005515;GO:0006512;GO:0006508;GO:0008283;GO:0004842;GO:0019005;GO:0016567	ubiquitin-protein ligase activity;protein binding;proteolysis;ubiquitin cycle;zinc ion binding;cell proliferation;protein ubiquitination;SCF ubiquitin ligase complex;metal ion binding	IPR001841	Zinc finger, RING-type	PF06244	ortholog_one2one	ortholog_one2many	Ano:Ae:Dm
27.5.9	-0.35	No sex bias	-0.19	No sex bias	0.03	No sex bias	0.16	No sex bias	1.57	Male biased	AGAP000862	AGAP000862-RA	AGAP000862-PA	ENSF00000003327		X:15871050..15874446	3282	926	GO:0004553;GO:0005975	hydrolase activity, hydrolyzing O-glycosyl compounds;carbohydrate metabolic process	IPR000322	Glycoside hydrolase, family 31	PF00385;PF00176;PF00271;PF02818;PF07533	ortholog_one2many	ortholog_one2one	Ano:Ae:Dm
66.6.9	-0.32	No sex bias	-0.44	No sex bias	0.05	No sex bias	0.08	No sex bias	1.25	Male biased	AGAP009824	AGAP009824-RA	AGAP009824-PA	ENSF00000000326		3R:43818331..43819234	495	101						ortholog_one2one	ortholog_one2one	Ano:Ae:Dm
40.2.8	-0.26	No sex bias	-0.24	No sex bias	-0.03	No sex bias	-0.03	No sex bias	0.92	Male biased	AGAP008271	AGAP008271-RA	AGAP008271-PA	ENSF00000012951		3R:8123398..8124227	768	226	GO:0003676	nucleic acid binding	IPR007087;IPR006612	Zinc finger, C2H2-type;Zinc finger, C2CH-type	PF05071			Ano only
29.4.12	-0.37	No sex bias	-0.24	No sex bias	-0.22	No sex bias	-0.02	No sex bias	0.9	Male biased	AGAP009134	AGAP009134-RA	AGAP009134-PA	ENSF00000000743		3R:26473759..26474429	521	122					PF00067	ortholog_one2one	ortholog_one2one	Ano:Ae:Dm
59.4.9	-0.36	No sex bias	-0.29	No sex bias	-0.03	No sex bias	-0.09	No sex bias	1.65	Male biased	AGAP011740	AGAP011740-RA	AGAP011740-PA	ENSF00000003800		3L:32817632..32817949	318	105						ortholog_one2one	ortholog_one2one	Ano:Ae:Dm
27.4.4	-0.13	No sex bias	-0.38	No sex bias	-0.07	No sex bias	0.07	No sex bias	1.19	Male biased	AGAP005198	AGAP005198-RA	AGAP005198-PA	ENSF00000000439		2L:12189849..12191436	1447	416						ortholog_one2many	ortholog_one2one	Ano:Ae:Dm
38.1.11	-0.28	No sex bias	-0.16	No sex bias	0.19	No sex bias	-0.08	No sex bias	0.93	Male biased	AGAP012374	AGAP012374-RA	AGAP012374-PA	ENSF00000000584		3L:41232774..41233520	586	111	GO:0006118;GO:0005739;GO:0008137;GO:0003954	NADH dehydrogenase activity;mitochondrion;electron transport;NADH dehydrogenase (ubiquinone) activity	IPR012576	NADH-ubiquinone oxidoreductase B12 subunit	PF03969	ortholog_one2one	ortholog_one2one	Ano:Ae:Dm
12.2.1	-0.23	No sex bias	-0.24	No sex bias	-0.05	No sex bias	-0.18	No sex bias	1	Male biased	AGAP003313	AGAP003313-RA	AGAP003313-PA	ENSF00000000203		2R:35824878..35825578	630	161			IPR014878	Domain of unknown function DUF1794				Ano only
85.5.10	-0.46	No sex bias	-0.35	No sex bias	0.04	No sex bias	-0.13	No sex bias	1.23	Male biased	AGAP007363	AGAP007363-RA	AGAP007363-PA	ENSF00000000651		2L:46079709..46080585	776	180			IPR002744	Protein of unknown function DUF59		ortholog_one2one	ortholog_one2one	Ano:Ae:Dm
85.4.12	-0.13	No sex bias	-0.11	No sex bias	-0.45	No sex bias	0.13	No sex bias	0.96	Male biased	AGAP010729	AGAP010729-RA	AGAP010729-PA	ENSF00000001308		3L:9011771..9012886	857	255						ortholog_one2one	ortholog_one2one	Ano:Ae:Dm
122.2.7	-0.14	No sex bias	-0.18	No sex bias	-0.02	No sex bias	-0.14	No sex bias	0.96	Male biased	AGAP006175	AGAP006175-RA	AGAP006175-PA	ENSF00000000344		2L:27655590..27656705	1044	332			IPR007529	Zinc finger, HIT-type		ortholog_one2one	ortholog_one2one	Ano:Ae:Dm
118.7.12	-0.52	No sex bias	-0.18	No sex bias	-0.39	No sex bias	0.01	No sex bias	1.43	Male biased	AGAP002631	AGAP002631-RA	AGAP002631-PA	ENSF00000001971		2R:24621988..24622170	183	60	GO:0005576;GO:0006030;GO:0008061	extracellular region;chitin metabolic process;chitin binding				ortholog_one2one	ortholog_one2one	Ano:Ae:Dm
85.1.3	-0.41	No sex bias	-0.39	No sex bias	0.08	No sex bias	-0.1	No sex bias	0.83	Male biased	AGAP007862	AGAP007862-RA	AGAP007862-PA	ENSF00000000219		3R:2335265..2336857	853	207						ortholog_one2one	ortholog_one2one	Ano:Ae:Dm
116.4.11	-0.21	No sex bias	0.03	No sex bias	-0.24	No sex bias	0.02	No sex bias	0.8	Male biased	AGAP003057	AGAP003057-RA	AGAP003057-PA	ENSF00000000966	CLIPB8;CLIPC1	2R:31600361..31603686	1323	405	GO:0006508;GO:0008233;GO:0016787;GO:0004252;GO:0006911	serine-type endopeptidase activity;proteolysis;"phagocytosis, engulfment";peptidase activity;hydrolase activity	IPR001827;IPR001254;IPR001314;IPR006604	Homeobox protein, antennapedia type;Peptidase S1 and S6, chymotrypsin/Hap;Peptidase S1A, chymotrypsin;Disulphide knot CLIP	PF05207	ortholog_one2one	ortholog_one2one	Ano:Ae:Dm
75.7.5	-0.26	No sex bias	-0.13	No sex bias	-0.22	No sex bias	0.02	No sex bias	1.11	Male biased	AGAP004431	AGAP004431-RA	AGAP004431-PA	ENSF00000000537		2R:55941884..55943736	1353	407						ortholog_one2one		Ano:Ae
87.1.5	-0.34	No sex bias	-0.19	No sex bias	0.03	No sex bias	0.1	No sex bias	0.99	Male biased	AGAP002901	AGAP002901-RA	AGAP002901-PA	ENSF00000000884		2R:29112787..29113935	947	270			IPR007881	UNC-50		ortholog_one2one	ortholog_one2one	Ano:Ae:Dm
80.1.7	-0.34	No sex bias	0	No sex bias	-0.05	No sex bias	0.25	No sex bias	0.94	Male biased	AGAP006126	AGAP006126-RA;AGAP006126-RB	AGAP006126-PA;AGAP006126-PB	ENSF00000003498		2L:27014424..27019793	1695;1548	379	GO:0004871;GO:0007165;GO:0007186;GO:0016021;GO:0001584;GO:0004872;GO:0016020;GO:0004930;GO:0007601;GO:0007602	rhodopsin-like receptor activity;signal transducer activity;receptor activity;G-protein coupled receptor activity;signal transduction;G-protein coupled receptor protein signaling pathway;visual perception;phototransduction;membrane;integral to membrane	IPR000276;IPR000856;IPR001760	Rhodopsin-like GPCR superfamily;Opsin RH3/RH4;Opsin		ortholog_one2one	ortholog_one2many	Ano:Ae:Dm
79.7.6	-0.48	No sex bias	-0.35	No sex bias	-0.17	No sex bias	0.09	No sex bias	0.99	Male biased	AGAP004478	AGAP004478-RA	AGAP004478-PA	ENSF00000000735		2R:56789219..56790018	736	198			IPR006553	Leucine-rich repeat, cysteine-containing subtype		ortholog_one2one	ortholog_one2one	Ano:Ae:Dm
79.5.11	-0.53	No sex bias	-0.25	No sex bias	-0.03	No sex bias	-0.08	No sex bias	1.97	Male biased	AGAP005618	AGAP005618-RA	AGAP005618-PA	ENSF00000001565		2L:17920080..17921140	846	183	GO:0046872;GO:0016491;GO:0016151;GO:0016702;GO:0008652;GO:0009086	amino acid biosynthetic process;methionine biosynthetic process;nickel ion binding;oxidoreductase activity;"oxidoreductase activity, acting on single donors with incorporation of molecular oxygen, incorporation of two atoms of oxygen";metal ion binding	IPR004313	Acireductone dioxygenase, ARD		ortholog_one2one	ortholog_one2one	Ano:Ae:Dm
26.8.10	-0.43	No sex bias	-0.5	No sex bias	-0.27	No sex bias	0.01	No sex bias	0.84	Male biased	AGAP000851	AGAP000851-RA	AGAP000851-PA	ENSF00000000227		X:15724065..15725189	894	110	GO:0006118;GO:0004129;GO:0005740;GO:0005811	cytochrome-c oxidase activity;mitochondrial envelope;lipid particle;electron transport	IPR001349	Cytochrome c oxidase, subunit VIa	PF00656	ortholog_one2many	ortholog_one2one	Ano:Ae:Dm
79.2.4	-0.23	No sex bias	-0.36	No sex bias	-0.02	No sex bias			1.37	Male biased	AGAP004721	AGAP004721-RA	AGAP004721-PA	ENSF00000002391		2L:2749855..2752163	1828	494	GO:0008152;GO:0008484;GO:0008449;GO:0030203	metabolic process;N-acetylglucosamine-6-sulfatase activity;sulfuric ester hydrolase activity;glycosaminoglycan metabolic process	IPR000917	Sulfatase		ortholog_one2one	ortholog_one2many	Ano:Ae:Dm
69.5.11	-0.29	No sex bias	-0.62	No sex bias			0.02	No sex bias	2.02	Male biased	AGAP002810	AGAP002810-RA	AGAP002810-PA	ENSF00000000418		2R:27881083..27882342	1095	335	GO:0005509	calcium ion binding	IPR002048	Calcium-binding EF-hand		ortholog_one2one	ortholog_one2one	Ano:Ae:Dm
88.1.3	-0.09	No sex bias	-0.3	No sex bias	0.33	No sex bias			0.91	Male biased	AGAP008806	AGAP008806-RA	AGAP008806-PA	ENSF00000000480		3R:18082929..18084080	885	294	GO:0016020;GO:0015018;GO:0046987;GO:0046988;GO:0046989	galactosylgalactosylxylosylprotein 3-beta-glucuronosyltransferase activity;membrane;"N-acetyllactosamine beta-1,3-glucuronosyltransferase activity";"asioloorosomucoid beta-1,3-glucuronosyltransferase activity";"galactosyl beta-1,3 N-acetylgalactosamine beta-1,3-glucuronosyltransferase activity"	IPR005027	Glycosyl transferase, family 43		ortholog_one2one	ortholog_one2one	Ano:Ae:Dm
35.6.3	-0.55	No sex bias	-0.26	No sex bias	0.16	No sex bias			1.93	Male biased	AGAP004955	AGAP004955-RA;AGAP004955-RB	AGAP004955-PA;AGAP004955-PB	ENSF00000000156		2L:7181937..7182959	854;764	254;212			IPR004394;	Iojap-related protein;	PF00474	ortholog_one2many	ortholog_one2one	Ano:Ae:Dm
80.2.12	-0.18	No sex bias	-0.46	No sex bias	-0.23	No sex bias			1.01	Male biased	AGAP004743	AGAP004743-RA	AGAP004743-PA	ENSF00000000416		2L:3020238..3021140	677	205	GO:0016021;GO:0006810	transport;integral to membrane	IPR000348;IPR009038	emp24/gp25L/p24;GOLD		ortholog_one2one		Ano:Ae
79.8.3	-0.22	No sex bias	-0.13	No sex bias	-0.02	No sex bias			1.09	Male biased	AGAP004452	AGAP004452-RA	AGAP004452-PA	ENSF00000012399		2R:56391403..56398221	695	175						ortholog_one2one		Ano:Ae
105.3.10	-0.31	No sex bias	-0.38	No sex bias					2.27	Male biased	AGAP010781	AGAP010781-RA	AGAP010781-PA	ENSF00000000971		3L:10277400..10283541	1803	600			IPR008472	Protein of unknown function DUF753	PF04563;PF04561;PF04565;PF04566;PF00562;PF04560;PF04567	ortholog_one2one	ortholog_one2many	Ano:Ae:Dm
94.2.3	-0.06	No sex bias	-0.34	No sex bias			0.1	No sex bias	1.02	Male biased	AGAP008340	AGAP008340-RA	AGAP008340-PA	ENSF00000000480		3R:9416378..9418615	1113	370	GO:0008270;GO:0003676;GO:0005622;GO:0048666	nucleic acid binding;intracellular;zinc ion binding;neuron development	IPR007087;IPR007086	Zinc finger, C2H2-type;Zinc finger, C2H2-subtype		apparent_ortholog_one2one	ortholog_one2one	Ano:Ae:Dm
63.3.5	-0.17	No sex bias	-0.2	No sex bias					0.8	Male biased	AGAP003777	AGAP003777-RA	AGAP003777-PA	ENSF00000012317		2R:43154610..43155748	922	164						ortholog_one2one		Ano:Ae
15.5.5			-0.26	No sex bias	0.11	No sex bias	0.14	No sex bias	0.8	Male biased	AGAP004468	AGAP004468-RA	AGAP004468-PA	ENSF00000000143		2R:56725238..56726119	882	293			IPR001200	Phosducin	PF00022	ortholog_one2one	ortholog_one2one	Ano:Ae:Dm
113.6.5	-0.11	No sex bias	-0.29	No sex bias	0.1	No sex bias			1.19	Male biased	AGAP010752	AGAP010752-RA	AGAP010752-PA	ENSF00000002700		3L:9824278..9824703	426	141					PF02815	ortholog_one2one	ortholog_one2one	Ano:Ae:Dm
35.7.5	-0.46	No sex bias	-0.24	No sex bias	0.05	No sex bias	0.1	No sex bias	1.33	Male biased	AGAP006581	AGAP006581-RA;AGAP006581-RB	AGAP006581-PA;AGAP006581-PB	ENSF00000003471		2L:34265814..34267596	507;285	168;94			IPR013032;IPR002919	EGF-like region;Protease inhibitor I8, cysteine-rich trypsin inhi	PF00850	ortholog_many2many		Ano:Ae
47.6.3	-0.34	No sex bias	-0.31	No sex bias	-0.06	No sex bias	-0.03	No sex bias	1.26	Male biased	AGAP004370	AGAP004370-RA	AGAP004370-PA	ENSF00000000484		2R:55365334..55366118	623	112	GO:0003702;GO:0006367;GO:0005672	RNA polymerase II transcription factor activity;transcription factor TFIIA complex;transcription initiation from RNA polymerase II promoter	IPR003194	Transcription initiation factor IIA, gamma subunit	PF08477;PF00071	ortholog_one2many	ortholog_one2one	Ano:Ae:Dm
39.5.3	-0.24	No sex bias	-0.4	No sex bias	0.19	No sex bias	0.04	No sex bias	0.82	Male biased	AGAP001132	AGAP001132-RA	AGAP001132-PA	ENSF00000000669		2R:553491..555099	1471	334	GO:0008270;GO:0003676;GO:0005622	nucleic acid binding;intracellular;zinc ion binding	IPR007087;IPR007086	Zinc finger, C2H2-type;Zinc finger, C2H2-subtype	PF00149	ortholog_one2one		Ano:Ae
22.7.11	-0.27	No sex bias	-0.12	No sex bias	0.1	No sex bias	0.06	No sex bias	1.15	Male biased	AGAP007721	AGAP007721-RA;AGAP007721-RC;AGAP007721-RB	AGAP007721-PA;AGAP007721-PC;AGAP007721-PB	ENSF00000002676		2L:49271616..49274240	1178;1103;1132	112;123	GO:0016021;GO:0016192;	integral to membrane;vesicle-mediated transport;	IPR001388	Synaptobrevin		ortholog_one2one	ortholog_one2one	Ano:Ae:Dm
37.1.9	-0.07	No sex bias	-0.42	No sex bias	0.04	No sex bias	0.45	No sex bias	0.89	Male biased	AGAP012422	AGAP012422-RA	AGAP012422-PA	ENSF00000000236		3L:41870678..41872969	1125	374			IPR008271;IPR000719;IPR002290;IPR001245	Serine/threonine protein kinase, active site;Protein kinase;Serine/threonine protein kinase;Tyrosine protein kinase	PF04968;PF04969	ortholog_one2one	apparent_ortholog_one2one	Ano:Ae:Dm
46.7.3	-0.11	No sex bias	-0.32	No sex bias	0.35	No sex bias	-0.05	No sex bias	0.82	Male biased	AGAP004376	AGAP004376-RA	AGAP004376-PA	ENSF00000000250		2R:55498037..55499513	1342	441	GO:0005975;GO:0016853	carbohydrate metabolic process;isomerase activity	IPR008183	Aldose 1-epimerase	PF00089	ortholog_one2one	ortholog_one2many	Ano:Ae:Dm
17.1.12	-0.42	No sex bias	-0.11	No sex bias	0.29	No sex bias	0	No sex bias	0.9	Male biased	AGAP011456	AGAP011456-RA	AGAP011456-PA	ENSF00000000604		3L:24932240..24933361	947	200					PF00702	ortholog_one2many	ortholog_one2one	Ano:Ae:Dm
51.5.2	-0.41	No sex bias	-0.1	No sex bias	0.2	No sex bias			1.11	Male biased	AGAP010458	AGAP010458-RA	AGAP010458-PA	ENSF00000000738		3L:3922549..3923253	565	153	GO:0016021;GO:0007155;GO:0042246	cell adhesion;integral to membrane;tissue regeneration	IPR007007	Ninjurin	PF00685	ortholog_one2many		Ano:Ae
36.1.10	-0.2	No sex bias	-0.17	No sex bias	-0.17	No sex bias	-0.07	No sex bias	1.44	Male biased	AGAP005008	AGAP005008-RA;AGAP005008-RB	AGAP005008-PA;AGAP005008-PB	ENSF00000004865		2L:7820730..7916840	1977;1965	658;654			IPR002110	Ankyrin	PF00125	ortholog_one2many	ortholog_one2one	Ano:Ae:Dm
65.5.2	-0.17	No sex bias	-0.41	No sex bias	0.31	No sex bias	0.19	No sex bias	1.43	Male biased	AGAP005178	AGAP005178-RA	AGAP005178-PA	ENSF00000000555		2L:11410730..11414253	1331	352						ortholog_one2one	ortholog_one2one	Ano:Ae:Dm
22.3.2	-0.28	No sex bias	-0.23	No sex bias	0	No sex bias	-0.05	No sex bias	1.04	Male biased	AGAP011816	AGAP011816-RA	AGAP011816-PA	ENSF00000003326		3L:33739943..33740551	541	101			IPR008011	Complex 1 LYR protein	PF08395	ortholog_one2many	ortholog_one2one	Ano:Ae:Dm
100.3.12	-0.32	No sex bias	-0.07	No sex bias	-0.07	No sex bias	0.13	No sex bias	0.86	Male biased	AGAP010537	AGAP010537-RA	AGAP010537-PA	ENSF00000000336		3L:5821545..5822621	1013	286	GO:0008152;GO:0008168;GO:0006744;GO:0008425	ubiquinone biosynthetic process;metabolic process;methyltransferase activity;"2-polyprenyl-6-methoxy-1,4-benzoquinone methyltransferase activity"	IPR008715;IPR013216;IPR013217;IPR001737	NodS;Methyltransferase type 11;Methyltransferase type 12;Ribosomal RNA adenine methylase transferase	PF00254;PF00515;PF07719	ortholog_one2one	ortholog_one2one	Ano:Ae:Dm
102.7.10	-0.66	No sex bias	-0.34	No sex bias	0.13	No sex bias	-0.28	No sex bias	0.81	Male biased	AGAP004589	AGAP004589-RA	AGAP004589-PA	ENSF00000000616		2R:58125605..58127612	820	171	GO:0008152;GO:0008080	N-acetyltransferase activity;metabolic process	IPR000182	GCN5-related N-acetyltransferase	PF00400	ortholog_one2one	ortholog_one2many	Ano:Ae:Dm
105.4.12	-0.49	No sex bias	-0.21	No sex bias	-0.2	No sex bias	0.27	No sex bias	0.91	Male biased	AGAP006248	AGAP006248-RA	AGAP006248-PA	ENSF00000000755		2L:28609342..28610052	711	130	GO:0016455;GO:0000119	mediator complex;RNA polymerase II transcription mediator activity			PF07264	ortholog_one2one	ortholog_one2one	Ano:Ae:Dm
105.1.5	-0.31	No sex bias	-0.23	No sex bias	0.04	No sex bias	-0.15	No sex bias	0.98	Male biased	AGAP005543	AGAP005543-RA	AGAP005543-PA	ENSF00000000580		2L:16875156..16877327	1392	283	GO:0016020;GO:0008285;GO:0005769;GO:0035088;GO:0045807	early endosome;negative regulation of cell proliferation;membrane;establishment and/or maintenance of apical/basal cell polarity;positive regulation of endocytosis	IPR006011;IPR000727	Syntaxin, N-terminal;Target SNARE coiled-coil region	PF00067	ortholog_one2one	ortholog_one2one	Ano:Ae:Dm
52.5.12	-0.26	No sex bias	-0.1	No sex bias	0.24	No sex bias	0.2	No sex bias	0.9	Male biased	AGAP012594	AGAP012594-RA	AGAP012594-PA	ENSF00000000023		UNKN:18734566..18735132	567	188			IPR007087;IPR007086;IPR003656;IPR000679	Zinc finger, C2H2-type;Zinc finger, C2H2-subtype;Zinc finger, BED-type predicted;Zinc finger, GATA-type	PF00581	ortholog_one2many		Ano:Ae
100.5.8	-0.24	No sex bias	-0.3	No sex bias	-0.02	No sex bias	0.15	No sex bias	1.05	Male biased	AGAP010517	AGAP010517-RA	AGAP010517-PA	ENSF00000000760	MnSOD1	3L:5581705..5583078	958	228	GO:0046872;GO:0016491;GO:0006801;GO:0004784;GO:0008340	superoxide dismutase activity;superoxide metabolic process;determination of adult life span;oxidoreductase activity;metal ion binding	IPR001189	Manganese and iron superoxide dismutase	PF07690	ortholog_one2one	ortholog_one2one	Ano:Ae:Dm
104.6.11	-0.36	No sex bias	-0.15	No sex bias	-0.33	No sex bias	0.12	No sex bias	1.58	Male biased	AGAP002632	AGAP002632-RA	AGAP002632-PA	ENSF00000001971		2R:24622468..24622880	330	60	GO:0005576;GO:0006030;GO:0008061	extracellular region;chitin metabolic process;chitin binding					ortholog_one2one	Ano:Dm
51.8.10	-0.17	No sex bias	-0.22	No sex bias	0	No sex bias	0.22	No sex bias	0.88	Male biased	AGAP010464	AGAP010464-RA	AGAP010464-PA	ENSF00000000803		3L:3944637..3946050	878	156	GO:0006633;GO:0048037;GO:0000036	acyl carrier activity;fatty acid biosynthetic process;cofactor binding	IPR006163	Phosphopantetheine-binding	PF00168	ortholog_one2many	ortholog_one2one	Ano:Ae:Dm
52.1.7	-0.15	No sex bias	-0.53	No sex bias	0.35	No sex bias	0.17	No sex bias	1.04	Male biased	AGAP001611	AGAP001611-RA	AGAP001611-PA	ENSF00000000924		2R:6810856..6812376	1149	382	GO:0005524;GO:0016740;GO:0000166;GO:0016301;GO:0008299;GO:0016310;GO:0004163	nucleotide binding;diphosphomevalonate decarboxylase activity;ATP binding;isoprenoid biosynthetic process;kinase activity;phosphorylation;transferase activity	IPR006204;IPR013750	GHMP kinase;GHMP kinase, C-terminal	PF00118	ortholog_one2one	ortholog_one2one	Ano:Ae:Dm
51.7.9	-0.17	No sex bias	-0.21	No sex bias	-0.02	No sex bias	-0.13	No sex bias	0.96	Male biased	AGAP003161	AGAP003161-RA	AGAP003161-PA	ENSF00000012240		2R:33439911..33441818	1193	300			IPR000694	Proline-rich region	PF00957	ortholog_one2one	ortholog_one2one	Ano:Ae:Dm
52.2.4	-0.22	No sex bias	-0.27	No sex bias	0.06	No sex bias	0.02	No sex bias	0.81	Male biased	AGAP010460	AGAP010460-RA	AGAP010460-PA	ENSF00000000774		3L:3928816..3930102	1059	178						ortholog_one2one	ortholog_one2one	Ano:Ae:Dm
51.6.6	-0.11	No sex bias	-0.14	No sex bias	-0.07	No sex bias	0	No sex bias	0.85	Male biased	AGAP010459	AGAP010459-RA	AGAP010459-PA	ENSF00000001120		3L:3926280..3928128	1579	500	GO:0005700	polytene chromosome			PF04117	ortholog_one2one	ortholog_one2one	Ano:Ae:Dm
50.3.4	-0.53	No sex bias	-0.19	No sex bias	-0.08	No sex bias	0.02	No sex bias	1.47	Male biased	AGAP012191	AGAP012191-RA	AGAP012191-PA	ENSF00000000462		3L:38557663..38568880	571	145			IPR005631	Protein of unknown function DUF339	PF01384	ortholog_one2one	ortholog_one2many	Ano:Ae:Dm
106.2.3	-0.33	No sex bias	-0.14	No sex bias	0.08	No sex bias	0.35	No sex bias	0.82	Male biased	AGAP011907	AGAP011907-RA	AGAP011907-PA	ENSF00000000616		3L:34829904..34830161	258	85			IPR009846	Splicing factor 3B subunit 10	PF03392	ortholog_one2one	ortholog_one2one	Ano:Ae:Dm
106.1.7	-0.07	No sex bias	-0.4	No sex bias	-0.1	No sex bias	0.05	No sex bias	2.02	Male biased	AGAP003714	AGAP003714-RA	AGAP003714-PA	ENSF00000001545	HPX3	2R:42368709..42372890	3489	1162			IPR002007;IPR000694	Haem peroxidase, animal;Proline-rich region	PF00535;PF00652	ortholog_one2one	ortholog_one2one	Ano:Ae:Dm
104.7.7	-0.38	No sex bias	-0.26	No sex bias	0.27	No sex bias	0.05	No sex bias	1.59	Male biased	AGAP005379	AGAP005379-RA	AGAP005379-PA	ENSF00000000867		2L:14829847..14830528	615	204					PF00231	ortholog_one2one	ortholog_one2one	Ano:Ae:Dm
104.5.8	-0.2	No sex bias	-0.34	No sex bias	0.23	No sex bias	-0.16	No sex bias	1.58	Male biased	AGAP005353	AGAP005353-RA	AGAP005353-PA	ENSF00000000287		2L:14480406..14481200	706	140						ortholog_one2many	ortholog_one2one	Ano:Ae:Dm
111.6.4	-0.26	No sex bias	-0.28	No sex bias	-0.1	No sex bias	0.24	No sex bias	1.52	Male biased	AGAP002528	AGAP002528-RA	AGAP002528-PA	ENSF00000000645		2R:22372972..22373483	423	140	GO:0005622;GO:0006810;GO:0006888	intracellular;transport;ER to Golgi vesicle-mediated transport	IPR006722	Sedlin, N-terminal		ortholog_one2one	ortholog_one2one	Ano:Ae:Dm
111.5.10	-0.33	No sex bias	-0.2	No sex bias	-0.09	No sex bias	0.14	No sex bias	1.32	Male biased	AGAP002753	AGAP002753-RA	AGAP002753-PA	ENSF00000012185		2R:26673293..26674091	646	159			IPR006578	MADF	PF05602			Ano only
81.3.1	-0.22	No sex bias	-0.31	No sex bias	0.17	No sex bias	0.19	No sex bias	0.93	Male biased	AGAP005621	AGAP005621-RA	AGAP005621-PA	ENSF00000001155		2L:17933699..17934601	612	123	GO:0006118;GO:0005743;GO:0016651	mitochondrial inner membrane;electron transport;"oxidoreductase activity, acting on NADH or NADPH"	IPR006806	ETC complex I subunit		ortholog_one2one	ortholog_one2one	Ano:Ae:Dm
107.6.4	-0.18	No sex bias	-0.44	No sex bias	-0.02	No sex bias	-0.19	No sex bias	1.16	Male biased	AGAP007663	AGAP007663-RA	AGAP007663-PA	ENSF00000000303		2L:48860158..48861615	1174	255			IPR009832	Protein of unknown function DUF1397		ortholog_one2one	ortholog_many2many	Ano:Ae:Dm
109.3.4	-0.43	No sex bias	-0.22	No sex bias	-0.17	No sex bias	-0.09	No sex bias	0.99	Male biased	AGAP010803	AGAP010803-RA	AGAP010803-PA	ENSF00000013320		3L:10603176..10603922	590	185					PF00412;PF00046			Ano only
35.5.3	-0.59	No sex bias	-0.45	No sex bias	-0.1	No sex bias	-0.1	No sex bias	0.82	Male biased	AGAP004804	AGAP004804-RA	AGAP004804-PA	ENSF00000012438		2L:3749873..3750905	965	196						ortholog_one2one	ortholog_one2one	Ano:Ae:Dm
68.3.9	-0.46	No sex bias	-0.18	No sex bias	-0.16	No sex bias	-0.19	No sex bias	1.84	Male biased	AGAP003941	AGAP003941-RA	AGAP003941-PA	ENSF00000002727		2R:46608152..46608567	318	83			IPR008011	Complex 1 LYR protein		ortholog_one2one	ortholog_one2one	Ano:Ae:Dm
82.1.2	-0.4	No sex bias	-0.34	No sex bias	-0.02	No sex bias	0.08	No sex bias	0.8	Male biased	AGAP010606	AGAP010606-RA	AGAP010606-PA	ENSF00000001109		3L:7139265..7139925	593	90	GO:0006626;GO:0042719;GO:0045039	protein targeting to mitochondrion;mitochondrial intermembrane space protein transporter complex;protein import into mitochondrial inner membrane	IPR004217	Zinc finger, Tim10/DDP-type		ortholog_one2one	ortholog_one2one	Ano:Ae:Dm
72.3.10	-0.52	No sex bias	-0.38	No sex bias	-0.22	No sex bias	-0.16	No sex bias	1.48	Male biased	AGAP009072	AGAP009072-RA	AGAP009072-PA	ENSF00000000225		3R:25418797..25419600	590	125						ortholog_one2one	ortholog_one2one	Ano:Ae:Dm
83.5.3	-0.34	No sex bias	-0.23	No sex bias	0.05	No sex bias	-0.09	No sex bias	1.17	Male biased	AGAP008298	AGAP008298-RA	AGAP008298-PA	ENSF00000000943		3R:8640494..8641029	429	142	GO:0007049;GO:0007067;GO:0051301;GO:0006397;GO:0005681;GO:0008380	spliceosome;mRNA processing;cell cycle;mitosis;RNA splicing;cell division	IPR004123	mRNA splicing factor, thioredoxin-like U5 snRNP		ortholog_one2one	ortholog_one2one	Ano:Ae:Dm
88.5.4	-0.47	No sex bias	-0.26	No sex bias	0.25	No sex bias	0.3	No sex bias	1.63	Male biased	AGAP003819	AGAP003819-RA	AGAP003819-PA	ENSF00000002020		2R:43755530..43756407	799	190			IPR007523	Protein of unknown function DUF498		ortholog_one2one	ortholog_one2one	Ano:Ae:Dm
87.7.8	-0.19	No sex bias	-0.44	No sex bias	0.13	No sex bias	-0.01	No sex bias	0.88	Male biased	AGAP000977	AGAP000977-RA	AGAP000977-PA	ENSF00000000375		X:18794064..18794552	489	162	GO:0003676;GO:0000166	nucleotide binding;nucleic acid binding	IPR002343;IPR000504	Paraneoplastic encephalomyelitis antigen;RNA-binding region RNP-1 (RNA recognition motif)		ortholog_one2one	ortholog_one2one	Ano:Ae:Dm
92.7.1	-0.09	No sex bias	-0.53	No sex bias	0.1	No sex bias	-0.15	No sex bias	1.98	Male biased	AGAP001048	AGAP001048-RA	AGAP001048-PA	ENSF00000004927		X:20747798..20748196	294	97			IPR013098;IPR013151;IPR007110;IPR003599;IPR003598;IPR003596	Immunoglobulin I-set;Immunoglobulin;Immunoglobulin-like;Immunoglobulin subtype;Immunoglobulin subtype 2;Immunoglobulin V-set, subgroup		ortholog_one2one	ortholog_one2one	Ano:Ae:Dm
90.4.8	-0.23	No sex bias	-0.28	No sex bias	0.24	No sex bias	0.05	No sex bias	1.13	Male biased	AGAP007534	AGAP007534-RB;AGAP007534-RA;AGAP007534-RC	AGAP007534-PB;AGAP007534-PA;AGAP007534-PC	ENSF00000002727		2L:47267064..47270247	898;913;688	198;155			IPR001763	Rhodanese-like		ortholog_one2many	ortholog_one2one	Ano:Ae:Dm
108.1.2	-0.27	No sex bias	-0.46	No sex bias	0.26	No sex bias	-0.07	No sex bias	0.96	Male biased	AGAP004629	AGAP004629-RA	AGAP004629-PA	ENSF00000000271		2R:58639324..58640275	664	149	GO:0005509	calcium ion binding			PF00128	ortholog_one2one	ortholog_one2one	Ano:Ae:Dm
32.2.3	-0.26	No sex bias	-0.09	No sex bias	0.11	No sex bias	-0.17	No sex bias	0.98	Male biased	AGAP003558	AGAP003558-RA	AGAP003558-PA	ENSF00000012283		2R:39462357..39463266	828	108	GO:0008270;GO:0005515	protein binding;zinc ion binding	IPR001841;IPR011016	Zinc finger, RING-type;RINGv	PF00009;PF03144;PF03143	ortholog_one2one		Ano:Ae
42.1.3	-0.51	No sex bias	-0.41	No sex bias	-0.05	No sex bias	-0.33	No sex bias	1.55	Male biased	AGAP004543	AGAP004543-RA	AGAP004543-PA	ENSF00000001193		2R:57477669..57478785	981	245			IPR006021	Staphylococcus nuclease (SNase-like)	PF00001	ortholog_one2one	ortholog_one2one	Ano:Ae:Dm
15.3.4	-0.29	No sex bias	-0.2	No sex bias	-0.02	No sex bias	0.21	No sex bias	1.39	Male biased	AGAP004397	AGAP004397-RA	AGAP004397-PA	ENSF00000000372		2R:55604243..55616813	2008	609	GO:0016021;GO:0016740;GO:0005795;GO:0008455;GO:0009312;GO:0008375	Golgi stack;acetylglucosaminyltransferase activity;"alpha-1,6-mannosylglycoprotein 2-beta-N-acetylglucosaminyltransferase activity";oligosaccharide biosynthetic process;integral to membrane;transferase activity	IPR007754	N-acetylglucosaminyltransferase II	PF00307;PF00612	ortholog_one2one	ortholog_one2one	Ano:Ae:Dm
49.1.2	-0.39	No sex bias	-0.25	No sex bias	-0.04	No sex bias	0.29	No sex bias	0.95	Male biased	AGAP006879	AGAP006879-RA	AGAP006879-PA	ENSF00000000966		2L:39319780..39320739	662	82	GO:0016469;GO:0015986;GO:0046933;GO:0046961	ATP synthesis coupled proton transport;proton-transporting two-sector ATPase complex;"hydrogen ion transporting ATP synthase activity, rotational mechanism";"hydrogen ion transporting ATPase activity, rotational mechanism"	IPR008386	ATPase, F0 complex, subunit E, mitochondrial	PF06068	ortholog_one2one	ortholog_one2one	Ano:Ae:Dm
108.5.4	-0.43	No sex bias	-0.36	No sex bias	-0.09	No sex bias	-0.03	No sex bias	0.97	Male biased	AGAP006915	AGAP006915-RA	AGAP006915-PA	ENSF00000000580		2L:39991721..39993168	1132	279					PF00339;PF02752	ortholog_one2one	ortholog_one2one	Ano:Ae:Dm
35.4.4	-0.32	No sex bias	-0.26	No sex bias	0.12	No sex bias	0.24	No sex bias	1.51	Male biased	AGAP004992	AGAP004992-RA	AGAP004992-PA	ENSF00000000392		2L:7589632..7591130	1354	391	GO:0045454;GO:0009055;GO:0015035	electron carrier activity;protein disulfide oxidoreductase activity;cell redox homeostasis	IPR011767;IPR002109	Glutaredoxin active site;Glutaredoxin	PF00498	ortholog_one2many	ortholog_one2one	Ano:Ae:Dm
42.5.9	0	No sex bias	-0.47	No sex bias	-0.27	No sex bias	-0.11	No sex bias	1.4	Male biased	AGAP008014	AGAP008014-RA	AGAP008014-PA	ENSF00000012910		3R:4179402..4184070	868	235					PF00412	ortholog_one2one	ortholog_one2one	Ano:Ae:Dm
110.6.2	-0.08	No sex bias	-0.2	No sex bias	0.14	No sex bias	0.04	No sex bias	0.91	Male biased	AGAP002455	AGAP002455-RA	AGAP002455-PA	ENSF00000000790		2R:21562869..21563906	965	192						ortholog_one2many	ortholog_one2one	Ano:Ae:Dm
107.8.11	-0.44	No sex bias	-0.04	No sex bias	-0.22	No sex bias	0	No sex bias	1.09	Male biased	AGAP004616	AGAP004616-RA	AGAP004616-PA	ENSF00000000672		2R:58514976..58515705	493	107	GO:0016469;GO:0015986;GO:0046933;GO:0046961	ATP synthesis coupled proton transport;proton-transporting two-sector ATPase complex;"hydrogen ion transporting ATP synthase activity, rotational mechanism";"hydrogen ion transporting ATPase activity, rotational mechanism"	IPR008387	ATPase, F0 complex, subunit F6, mitochondrial		ortholog_one2one	ortholog_one2many	Ano:Ae:Dm
47.7.3	-0.5	No sex bias	-0.2	No sex bias	-0.2	No sex bias	-0.09	No sex bias	1.73	Male biased	AGAP008600	AGAP008600-RA	AGAP008600-PA	ENSF00000000924		3R:13501656..13502581	764	193					PF03134	ortholog_one2one	ortholog_one2one	Ano:Ae:Dm
110.3.10	-0.39	No sex bias	-0.26	No sex bias	-0.03	No sex bias	-0.03	No sex bias	0.82	Male biased	AGAP002245	AGAP002245-RA	AGAP002245-PA	ENSF00000001904		2R:18083013..18083977	737	90	GO:0008121;GO:0006122	mitochondrial electron transport, ubiquinol to cytochrome c;ubiquinol-cytochrome-c reductase activity	IPR003422	Ubiquinol-cytochrome C reductase hinge protein		ortholog_one2one	ortholog_one2many	Ano:Ae:Dm

## Sheet: Adult Female biased clusters
Cluster F1 [156 genes]
Array EMBL mmc2 12k v1 Probe ID	L1 (log2)	L1 Sex bias	L2/3 (log2)	L2/3 Sex bias	L4 (log2)	L4 Sex bias	Pupae (log2)	Pupae Sex bias	Adult (log2)	Adult Sex bias	Ensembl Gene ID	Ensembl Transcript ID	Ensembl Protein ID	Ensembl Protein Family ID	ImmunoDB Name	Location (Chromosome Name:Gene Start..Gene End (bp))	CDS Length (bp)	Peptide Length (aa)	GO ID(s)	GO Description(s)	Interpro ID(s)	Interpro Description(s)	PFAM ID(s)	A. aegypti Orthology Type	D. melanogaster Orthology Type	Ano: Ae:Dm orthology
40.5.12	-0.6	No sex bias	0.05	No sex bias	-0.8	Female biased	-0.98	Female biased	-2.92	Female biased	AGAP001182	AGAP001182-RA	AGAP001182-PA	ENSF00000012002		2R:795276..796380	956	150			IPR001187	Tissue factor	PF07679;PF00047			Ano only
80.2.6	0.01	No sex bias	-0.23	No sex bias	-0.68	No sex bias	-1.01	Female biased	-2.25	Female biased	AGAP005581	AGAP005581-RA	AGAP005581-PA	ENSF00000000349		2L:17369416..17371537	1154	330	GO:0016491;GO:0006573;GO:0004616;GO:0006098;GO:0050662;GO:0051287;GO:0008442;GO:0005811	phosphogluconate dehydrogenase (decarboxylating) activity;lipid particle;pentose-phosphate shunt;valine metabolic process;3-hydroxyisobutyrate dehydrogenase activity;oxidoreductase activity;coenzyme binding;NAD binding	IPR002204;IPR006183;IPR006115	Hydroxyacid dehydrogenase/reductase;6-phosphogluconate dehydrogenase;6-phosphogluconate dehydrogenase, NAD-binding		ortholog_one2one	ortholog_one2one	Ano:Ae:Dm
108.8.12	0.15	No sex bias	-0.25	No sex bias	-0.23	No sex bias	-0.13	No sex bias	-1.25	Female biased	AGAP006936	AGAP006936-RA;AGAP006936-RB	AGAP006936-PA;AGAP006936-PB	ENSF00000000250		2L:40157852..40161112	2183;2016	306;297	GO:0006118;GO:0005506;GO:0020037;GO:0009055;	iron ion binding;electron transport;electron carrier activity;heme binding;	IPR006162;IPR002326;IPR009056	Phosphopantetheine attachment site;Cytochrome c1;Cytochrome c, monohaem	PF00389;PF02826	ortholog_one2one	ortholog_one2many	Ano:Ae:Dm
105.6.11	-0.38	No sex bias	-0.06	No sex bias	-0.46	No sex bias	-0.32	No sex bias	-1.31	Female biased	AGAP011896	AGAP011896-RA	AGAP011896-PA	ENSF00000003987		3L:34674684..34676121	996	124	GO:0005622;GO:0003735;GO:0005840;GO:0006412	structural constituent of ribosome;intracellular;ribosome;translation	IPR000054	Ribosomal protein L31e	PF00069	ortholog_one2one	ortholog_one2one	Ano:Ae:Dm
35.1.12	0.04	No sex bias	-0.18	No sex bias	-0.38	No sex bias	-0.54	No sex bias	-1.27	Female biased	AGAP003612	AGAP003612-RA	AGAP003612-PA	ENSF00000001139		2R:40511482..40512446	813	270					PF08477;PF00071	ortholog_one2one	ortholog_one2one	Ano:Ae:Dm
11.5.5	-0.01	No sex bias	-0.23	No sex bias	-0.15	No sex bias	-0.25	No sex bias	-0.88	Female biased	AGAP000877	AGAP000877-RA	AGAP000877-PA	ENSF00000000607		X:16619141..16621043	1701	566	GO:0006118;GO:0046872;GO:0016491;GO:0005506;GO:0020037;GO:0004497	monooxygenase activity;iron ion binding;electron transport;oxidoreductase activity;heme binding;metal ion binding	IPR001128;IPR000923;IPR002401;IPR002403;IPR002402;IPR002397	Cytochrome P450;Blue (type 1) copper domain;Cytochrome P450, E-class, group I;Cytochrome P450, E-class, group IV;Cytochrome P450, E-class, group II;Cytochrome P450, B-class		ortholog_one2many	ortholog_one2one	Ano:Ae:Dm
108.6.5	-0.22	No sex bias	-0.06	No sex bias	-0.26	No sex bias	-0.33	No sex bias	-1.15	Female biased	AGAP005524	AGAP005524-RB;AGAP005524-RA	AGAP005524-PB;AGAP005524-PA	ENSF00000003987		2L:16610937..16613808	1355;1380	398;257			IPR001680	WD-40 repeat	PF03567	ortholog_one2many	ortholog_one2one	Ano:Ae:Dm
32.5.3	-0.39	No sex bias	0.01	No sex bias	-0.08	No sex bias	-0.5	No sex bias	-1.32	Female biased	AGAP003552	AGAP003552-RA	AGAP003552-PA	ENSF00000000884		2R:39449341..39450657	1244	391	GO:0005634	nucleus	IPR001214	SET	PF03810;PF08389	ortholog_one2one	ortholog_one2one	Ano:Ae:Dm
32.5.12	-0.24	No sex bias	0.07	No sex bias	-0.32	No sex bias	-0.13	No sex bias	-1.01	Female biased	AGAP008701	AGAP008701-RA	AGAP008701-PA	ENSF00000013028		3R:15605058..15605909	576	191			IPR000694	Proline-rich region	PF03810;PF08389;PF08767			Ano only
37.8.9	0.11	No sex bias	-0.31	No sex bias	-0.13	No sex bias	-0.54	No sex bias	-2.54	Female biased	AGAP001502	AGAP001502-RA	AGAP001502-PA	ENSF00000000287		2R:5690860..5692322	1025	101	GO:0005524;GO:0006457	ATP binding;protein folding	IPR001476	Chaperonin Cpn10	PF07732;PF00394;PF07731	ortholog_one2many	ortholog_one2many	Ano:Ae:Dm
109.6.9	-0.01	No sex bias	-0.38	No sex bias	-0.2	No sex bias	-0.16	No sex bias	-1.35	Female biased	AGAP005535	AGAP005535-RA	AGAP005535-PA	ENSF00000000096		2L:16692761..16694754	1846	463	GO:0006508;GO:0004175;GO:0005838	endopeptidase activity;proteasome regulatory particle (sensu Eukaryota);proteolysis	IPR000717	Proteasome component region PCI	PF02170;PF02171	ortholog_one2one	ortholog_one2one	Ano:Ae:Dm
34.3.5	-0.1	No sex bias	-0.17	No sex bias	-0.39	No sex bias	-0.59	No sex bias	-1.62	Female biased	AGAP007119	AGAP007119-RA	AGAP007119-PA	ENSF00000000156		2L:43040522..43043135	1529	322	GO:0016020;GO:0006812;GO:0008324	cation transport;cation transmembrane transporter activity;membrane	IPR004686	Tricarboxylate/iron carrier	PF01094;PF00060	ortholog_one2one	ortholog_one2one	Ano:Ae:Dm
61.1.11	-0.13	No sex bias	-0.04	No sex bias	-0.04	No sex bias	-0.42	No sex bias	-1.83	Female biased	AGAP007027	AGAP007027-RA	AGAP007027-PA	ENSF00000000846		2L:41033097..41036691	1756	511			IPR002110;IPR001660	Ankyrin;Sterile alpha motif SAM	PF01395	ortholog_one2one	ortholog_one2one	Ano:Ae:Dm
61.3.9	-0.41	No sex bias	-0.36	No sex bias	-0.1	No sex bias	-0.51	No sex bias	-1.52	Female biased	AGAP002375	AGAP002375-RA	AGAP002375-PA	ENSF00000000269		2R:20794114..20794866	595	114	GO:0008270;GO:0003677;GO:0006355;GO:0045449;GO:0006350;GO:0030528;GO:0003899;GO:0003702;GO:0006354	DNA binding;RNA polymerase II transcription factor activity;DNA-directed RNA polymerase activity;transcription;RNA elongation;"regulation of transcription, DNA-dependent";zinc ion binding;transcription regulator activity;regulation of transcription	IPR001529;IPR001222;IPR013138	DNA-directed RNA polymerase, M/15 kDa subunit;Transcription factor TFIIS;Zinc finger TFIIS-type 2		ortholog_one2one	ortholog_one2one	Ano:Ae:Dm
67.2.5	-0.09	No sex bias	-0.09	No sex bias	-0.4	No sex bias	-0.03	No sex bias	-0.87	Female biased	AGAP003960	AGAP003960-RA	AGAP003960-PA	ENSF00000000867		2R:47008690..47014426	2174	660	GO:0006508;GO:0004252	serine-type endopeptidase activity;proteolysis	IPR001254;IPR001314;IPR002967	Peptidase S1 and S6, chymotrypsin/Hap;Peptidase S1A, chymotrypsin;Delta tubulin		ortholog_many2many		Ano:Ae
60.7.10	-0.17	No sex bias	-0.17	No sex bias	-0.32	No sex bias	-0.39	No sex bias	-1.26	Female biased	AGAP002437	AGAP002437-RA	AGAP002437-PA	ENSF00000001610		2R:21381919..21382954	701	135	GO:0005622;GO:0005811	intracellular;lipid particle	IPR001047	Ribosomal protein S8E	PF01753;PF00856	ortholog_one2one	ortholog_one2one	Ano:Ae:Dm
60.6.5	-0.13	No sex bias	0.16	No sex bias	-0.23	No sex bias	-0.32	No sex bias	-0.94	Female biased	AGAP011478	AGAP011478-RA	AGAP011478-PA	ENSF00000000529		3L:25038434..25049152	1032	278			IPR002345;IPR002969;IPR003057;IPR002449	Lipocalin;Apolipoprotein D;Invertebrate colouration protein;Retinol-binding protein		ortholog_one2one		Ano:Ae
107.6.3	-0.2	No sex bias	-0.13	No sex bias	-0.37	No sex bias	-0.49	No sex bias	-2.97	Female biased	AGAP007635	AGAP007635-RA	AGAP007635-PA	ENSF00000000462		2L:48514447..48515417	971	256						ortholog_one2one	ortholog_one2one	Ano:Ae:Dm
111.4.12	-0.08	No sex bias	-0.3	No sex bias	-0.5	No sex bias	-0.3	No sex bias	-1.46	Female biased	AGAP011173	AGAP011173-RA	AGAP011173-PA	ENSF00000000038		3L:18232192..18233841	867	190	GO:0005622;GO:0003735;GO:0005840;GO:0006412;GO:0030529;GO:0005515	structural constituent of ribosome;protein binding;intracellular;ribosome;translation;ribonucleoprotein complex	IPR002132	Ribosomal protein L5	PF00036	ortholog_one2one	ortholog_one2one	Ano:Ae:Dm
33.8.9	0.06	No sex bias	-0.02	No sex bias	0.01	No sex bias	-0.66	No sex bias	-1.23	Female biased	AGAP007111	AGAP007111-RA	AGAP007111-PA	ENSF00000001019		2L:42952626..42955131	2026	228					PF01395	ortholog_one2one	ortholog_one2one	Ano:Ae:Dm
59.7.10	-0.22	No sex bias	-0.37	No sex bias	0.01	No sex bias	-0.57	No sex bias	-1.58	Female biased	AGAP002394	AGAP002394-RA	AGAP002394-PA	ENSF00000000388		2R:20902807..20904455	1571	506	GO:0003677;GO:0006350;GO:0003899	DNA binding;DNA-directed RNA polymerase activity;transcription	IPR013197;IPR008806	RNA polymerase III subunit RPC82-related, helix-t;RNA polymerase III Rpc82, C -terminal		ortholog_one2one	ortholog_one2one	Ano:Ae:Dm
101.6.2	-0.1	No sex bias	-0.03	No sex bias	-0.69	No sex bias	-0.35	No sex bias	-1.04	Female biased	AGAP000416	AGAP000416-RA	AGAP000416-PA	ENSF00000000966		X:7437022..7438341	1038	265	GO:0016787	hydrolase activity	IPR001279	Beta-lactamase-like	PF00089	ortholog_one2one	ortholog_one2one	Ano:Ae:Dm
104.3.4	0.17	No sex bias	-0.22	No sex bias	-0.03	No sex bias	-0.41	No sex bias	-1.42	Female biased	AGAP002652	AGAP002652-RA	AGAP002652-PA	ENSF00000000096		2R:25165162..25166904	1486	430			IPR005097	Saccharopine dehydrogenase		ortholog_one2many	ortholog_many2many	Ano:Ae:Dm
104.3.3	-0.16	No sex bias	-0.28	No sex bias	-0.1	No sex bias	-0.2	No sex bias	-1.09	Female biased	AGAP005381	AGAP005381-RC;AGAP005381-RB;AGAP005381-RA	AGAP005381-PC;AGAP005381-PB;AGAP005381-PA	ENSF00000000687		2L:14832803..14835786	2139;2146;2183	612	GO:0003824;GO:0005975;GO:0043169;GO:0004563;GO:0005886;GO:0016231	catalytic activity;beta-N-acetylhexosaminidase activity;plasma membrane;carbohydrate metabolic process;beta-N-acetylglucosaminidase activity;cation binding	IPR001540	Glycoside hydrolase, family 20	PF01084	ortholog_one2one	ortholog_one2one	Ano:Ae:Dm
1.7.10	0.09	No sex bias	-0.03	No sex bias	-0.18	No sex bias	-0.34	No sex bias	-0.86	Female biased	AGAP006647	AGAP006647-RA;AGAP006647-RB	AGAP006647-PA;AGAP006647-PB	ENSF00000000349		2L:35660795..35663682	1538;1427	384;347			IPR001611;IPR003591	Leucine-rich repeat;Leucine-rich repeat, typical subtype		ortholog_one2one	ortholog_one2one	Ano:Ae:Dm
1.1.2	-0.2	No sex bias	0.01	No sex bias	-0.1	No sex bias	-0.5	No sex bias	-0.81	Female biased	AGAP010715	AGAP010715-RA	AGAP010715-PA	ENSF00000001031		3L:8923263..8931171	4053	1350	GO:0005737;GO:0005634;GO:0003779;GO:0008017;GO:0005826;GO:0007009;GO:0031106	actin binding;nucleus;cytoplasm;contractile ring;plasma membrane organization and biogenesis;microtubule binding;septin ring organization	IPR001849	Pleckstrin-like		ortholog_one2one	ortholog_one2one	Ano:Ae:Dm
104.4.10	-0.46	No sex bias	-0.4	No sex bias	-0.24	No sex bias	-0.37	No sex bias	-0.98	Female biased	AGAP009572	AGAP009572-RA	AGAP009572-PA	ENSF00000000293		3R:36371923..36372669	747	130	GO:0005622;GO:0003735;GO:0005840;GO:0006412;GO:0030529	structural constituent of ribosome;intracellular;ribosome;translation;ribonucleoprotein complex	IPR000630	Ribosomal protein S8	PF02770;PF00441;PF01756	ortholog_one2many	ortholog_many2many	Ano:Ae:Dm
26.2.5	-0.23	No sex bias	0.04	No sex bias	0.3	No sex bias	-0.41	No sex bias	-1.24	Female biased	AGAP007906	AGAP007906-RA	AGAP007906-PA	ENSF00000000912		3R:2639446..2639682	237	78			IPR002350;IPR001239;IPR011497	Proteinase inhibitor I1, Kazal;Proteinase inhibitor I1, Kazal metazoa;Protease inhibitor, Kazal-type	PF00028	ortholog_one2many		Ano:Ae
109.4.10	-0.1	No sex bias	-0.33	No sex bias	-0.03	No sex bias	-0.37	No sex bias	-1.43	Female biased	AGAP005056	AGAP005056-RA	AGAP005056-PA	ENSF00000001545		2L:8888002..8889485	1005	258			IPR006671;IPR006670	Cyclin, N-terminal;Cyclin	PF00337	ortholog_one2many	ortholog_one2many	Ano:Ae:Dm
100.5.10	-0.16	No sex bias	-0.28	No sex bias	-0.16	No sex bias	-0.13	No sex bias	-1.1	Female biased	AGAP010499	AGAP010499-RA	AGAP010499-PA	ENSF00000000745		3L:5054465..5055589	1056	351	GO:0008270;GO:0046872;GO:0016491;GO:0004327	formaldehyde dehydrogenase (glutathione) activity;zinc ion binding;oxidoreductase activity;metal ion binding	IPR002328;IPR001557;IPR013154;IPR013149	Alcohol dehydrogenase, zinc-containing;L-lactate/malate dehydrogenase;Alcohol dehydrogenase GroES-like;Alcohol dehydrogenase, zinc-binding	PF00503	ortholog_one2many	ortholog_one2one	Ano:Ae:Dm
103.1.9	0.03	No sex bias	-0.2	No sex bias	0.01	No sex bias	-0.22	No sex bias	-1.04	Female biased	AGAP006682	AGAP006682-RA	AGAP006682-PA	ENSF00000003402		2L:36677216..36679764	2186	709	GO:0000145;GO:0006887	exocyst;exocytosis	IPR004140	Exo70 exocyst complex subunit		ortholog_one2one	ortholog_one2one	Ano:Ae:Dm
19.6.2	-0.24	No sex bias	-0.42	No sex bias	-0.32	No sex bias	-0.35	No sex bias	-1.13	Female biased	AGAP008325	AGAP008325-RA	AGAP008325-PA	ENSF00000000219		3R:9141536..9142537	912	265	GO:0006911	phagocytosis, engulfment	IPR006984	Protein of unknown function DUF652		ortholog_one2one	ortholog_one2one	Ano:Ae:Dm
16.7.5	-0.37	No sex bias	-0.27	No sex bias	-0.21	No sex bias	-0.5	No sex bias	-1.26	Female biased	AGAP009633	AGAP009633-RA	AGAP009633-PA	ENSF00000003108		3R:37348557..37349608	883	245	GO:0008152;GO:0016491	metabolic process;oxidoreductase activity	IPR002347;IPR003560;IPR002198;IPR002424;IPR001509;IPR013968	Glucose/ribitol dehydrogenase;2,3-dihydro-2,3-dihydroxybenzoate dehydrogenase;Short-chain dehydrogenase/reductase SDR;Insect alcohol dehydrogenase family;NAD-dependent epimerase/dehydratase;KR	PF07914;PF02958	ortholog_one2one	ortholog_one2one	Ano:Ae:Dm
107.6.5	-0.39	No sex bias	-0.27	No sex bias	-0.2	No sex bias	-0.14	No sex bias	-1.45	Female biased	AGAP007641	AGAP007641-RA	AGAP007641-PA	ENSF00000012859		2L:48592041..48592785	672	181						ortholog_one2one		Ano:Ae
32.7.6	0.19	No sex bias	0.18	No sex bias	-0.06	No sex bias	-0.67	No sex bias	-0.87	Female biased	AGAP008704	AGAP008704-RA	AGAP008704-PA	ENSF00000000583		3R:15669396..15670778	1316	358			IPR004119	Protein of unknown function DUF227	PF07159	ortholog_one2one		Ano:Ae
15.3.3	-0.46	No sex bias	-0.42	No sex bias	-0.52	No sex bias	-0.59	No sex bias	-3	Female biased	AGAP004395	AGAP004395-RA	AGAP004395-PA	ENSF00000000372		2R:55593914..55595803	618	175	GO:0003676;GO:0005634	nucleic acid binding;nucleus	IPR004301	Nucleoplasmin	PF07815;PF00018;PF07653	ortholog_one2one	ortholog_one2many	Ano:Ae:Dm
102.2.10	-0.42	No sex bias	-0.31	No sex bias	-0.05	No sex bias	-0.17	No sex bias	-1.37	Female biased	AGAP001911	AGAP001911-RA	AGAP001911-PA	ENSF00000000344		2R:12011785..12012561	720	239	GO:0005622;GO:0003735;GO:0005840;GO:0006412;GO:0030529	structural constituent of ribosome;intracellular;ribosome;translation;ribonucleoprotein complex	IPR000915	Ribosomal protein L6E	PF02185;PF00069;PF00433	ortholog_one2many	ortholog_one2many	Ano:Ae:Dm
104.4.11	-0.07	No sex bias	-0.16	No sex bias	-0.13	No sex bias	-0.51	No sex bias	-1.02	Female biased	AGAP006438	AGAP006438-RA	AGAP006438-PA	ENSF00000000287		2L:31884412..31886399	1840	558			IPR007174	Las1-like	PF00982;PF02358	ortholog_one2one	ortholog_one2one	Ano:Ae:Dm
103.6.12	-0.04	No sex bias	-0.08	No sex bias	-0.5	No sex bias	-0.66	No sex bias	-1.19	Female biased	AGAP006398	AGAP006398-RA	AGAP006398-PA	ENSF00000002216		2L:31084065..31086356	1681	290			IPR006616	Protein of unknown function DM9	PF01757	ortholog_one2one		Ano:Ae
17.1.1	-0.13	No sex bias	-0.14	No sex bias	0.14	No sex bias	-0.36	No sex bias	-0.82	Female biased	AGAP011492	AGAP011492-RA	AGAP011492-PA	ENSF00000000076		3L:25424026..25426147	1815	559			IPR011701	Major facilitator superfamily MFS_1		ortholog_one2one		Ano:Ae
13.5.3	-0.29	No sex bias	0.19	No sex bias	0.07	No sex bias	-0.77	No sex bias	-1.65	Female biased	AGAP003934	AGAP003934-RA	AGAP003934-PA	ENSF00000000250		2R:46532070..46537667	1350	449	GO:0016020	membrane	IPR003492;IPR006142;IPR011701	Batten's disease protein Cln3;Intein;Major facilitator superfamily MFS_1	PF00476	ortholog_one2one	ortholog_one2one	Ano:Ae:Dm
94.1.12	-0.11	No sex bias	-0.15	No sex bias	-0.75	No sex bias			-1.03	Female biased	AGAP008369	AGAP008369-RA	AGAP008369-PA	ENSF00000001158		3R:10088721..10093543	4457	1458	GO:0005319;GO:0006869	lipid transporter activity;lipid transport	IPR001747	Lipid transport protein, N-terminal		ortholog_one2one		Ano:Ae
93.5.4	-0.08	No sex bias	-0.18	No sex bias	-0.2	No sex bias			-1.48	Female biased	AGAP009048	AGAP009048-RA	AGAP009048-PA	ENSF00000000017		3R:24682748..24684637	1890	629	GO:0008168;GO:0005737;GO:0007315	cytoplasm;pole plasm assembly;methyltransferase activity	IPR007857	Skb1 methyltransferase		ortholog_one2one	ortholog_one2one	Ano:Ae:Dm
90.7.10	0.03	No sex bias	-0.04	No sex bias	-0.53	No sex bias			-1.05	Female biased	AGAP010075	AGAP010075-RA	AGAP010075-PA	ENSF00000001051		3R:48622609..48624110	733	152	GO:0042386	hemocyte differentiation	IPR013957	Protein of unknown function DUF1777		ortholog_one2one	ortholog_one2one	Ano:Ae:Dm
100.1.12	-0.25	No sex bias	-0.14	No sex bias	-0.38	No sex bias			-1.25	Female biased	AGAP010498	AGAP010498-RA	AGAP010498-PA	ENSF00000000568		3L:5052440..5053759	1238	389	GO:0003963	RNA-3'-phosphate cyclase activity	IPR000228;IPR013796	RNA 3'-terminal phosphate cyclase;RNA 3'-terminal phosphate cyclase, insert region		ortholog_one2one	ortholog_one2one	Ano:Ae:Dm
101.2.4			0.1	No sex bias	-0.05	No sex bias	-0.76	No sex bias	-1.08	Female biased	AGAP002300	AGAP002300-RA	AGAP002300-PA	ENSF00000000738		2R:19027548..19040514	2910	969	GO:0003676;GO:0005622;GO:0006396;GO:0008408;GO:0000176	nuclear exosome (RNase complex);nucleic acid binding;intracellular;RNA processing;3'-5' exonuclease activity	IPR012588;IPR002562;IPR002121	PMC2NT;3'-5' exonuclease;HRDC	PF00076	ortholog_one2one	ortholog_one2one	Ano:Ae:Dm
125.6.11	0.09	No sex bias	-0.12	No sex bias	-0.12	No sex bias			-0.84	Female biased	AGAP009815	AGAP009815-RA	AGAP009815-PA	ENSF00000013198		3R:43774877..43775670	730	204			IPR002110	Ankyrin		ortholog_one2many		Ano:Ae
55.1.8			0.07	No sex bias	-0.17	No sex bias	-0.57	No sex bias	-1.46	Female biased	AGAP005406	AGAP005406-RA	AGAP005406-PA	ENSF00000000156		2L:15181644..15184076	2352	783	GO:0005622;GO:0004527	exonuclease activity;intracellular	IPR013520	Exonuclease, RNase T and DNA polymerase III	PF04427	ortholog_one2one	ortholog_one2one	Ano:Ae:Dm
53.8.5	0.13	No sex bias	-0.21	No sex bias	-0.38	No sex bias			-1.72	Female biased	AGAP001224	AGAP001224-RA	AGAP001224-PA	ENSF00000004646		2R:1639816..1649618	1764	587	GO:0016787	hydrolase activity	IPR001279;IPR011108	Beta-lactamase-like;RNA-metabolising metallo-beta-lactamase	PF01204	ortholog_one2one	ortholog_one2one	Ano:Ae:Dm
92.3.8	-0.12	No sex bias	0.02	No sex bias	-0.31	No sex bias			-1.02	Female biased	AGAP008961	AGAP008961-RA	AGAP008961-PA	ENSF00000000420		3R:22226590..22227801	1149	382	GO:0003824;GO:0005975;GO:0043169	catalytic activity;carbohydrate metabolic process;cation binding	IPR006047;IPR006589	Glycosyl hydrolase, family 13, catalytic region;Glycosyl hydrolase, family 13, subfamily, catalyt		ortholog_one2one		Ano:Ae
50.6.6	-0.14	No sex bias	-0.43	No sex bias	-0.05	No sex bias			-0.87	Female biased	AGAP003290	AGAP003290-RA	AGAP003290-PA	ENSF00000003768		2R:35094341..35100697	6087	2028	GO:0005737;GO:0007362;GO:0007304;GO:0007305;GO:0045172;GO:0009897	cytoplasm;chorion-containing eggshell formation;vitelline membrane formation in chorion-containing eggshell;terminal region determination;external side of plasma membrane;germline ring canal			PF00083;PF07690	ortholog_one2one	ortholog_one2one	Ano:Ae:Dm
119.5.9	-0.43	No sex bias	-0.49	No sex bias					-4.64	Female biased	AGAP012842	AGAP012842-RA	AGAP012842-PA	ENSF00000013683		UNKN:33365624..33365956	333	110	GO:0006508;GO:0004252	serine-type endopeptidase activity;proteolysis	IPR001254	Peptidase S1 and S6, chymotrypsin/Hap	PF00379			Ano only
66.7.9	-0.58	No sex bias	-0.47	No sex bias					-1.17	Female biased	AGAP008731	AGAP008731-RA	AGAP008731-PA	ENSF00000000344		3R:16180189..16183344	2113	673	GO:0016491;GO:0005507	copper ion binding;oxidoreductase activity	IPR002355;IPR011707;IPR001117;IPR011706	Multicopper oxidase, copper-binding site;Multicopper oxidase, type 3;Multicopper oxidase, type 1;Multicopper oxidase, type 2		ortholog_one2one		Ano:Ae
115.4.9	-0.34	No sex bias	-0.05	No sex bias	-0.17	No sex bias			-1.27	Female biased	AGAP005822	AGAP005822-RA	AGAP005822-PA	ENSF00000003937		2L:21865434..21867120	1687	513						ortholog_one2one		Ano:Ae
47.3.11			-0.44	No sex bias	-0.32	No sex bias	-0.41	No sex bias	-0.98	Female biased	AGAP000879	AGAP000879-RA	AGAP000879-PA	ENSF00000000304		X:16665872..16671544	1797	549			IPR003534	Major royal jelly protein	PF00224;PF02887	ortholog_one2many		Ano:Ae
83.7.7	-0.22	No sex bias	-0.13	No sex bias	-0.05	No sex bias			-1.07	Female biased	AGAP002989	AGAP002989-RA	AGAP002989-PA	ENSF00000000686		2R:30631592..30633486	880	194			IPR004911	Gamma interferon inducible lysosomal thiol reducta			ortholog_one2one	Ano:Dm
91.3.4	-0.01	No sex bias	-0.65	No sex bias	-0.38	No sex bias			-1.3	Female biased	AGAP008490	AGAP008490-RA	AGAP008490-PA	ENSF00000000480		3R:11308044..11309706	1524	507			IPR013057	Amino acid transporter, transmembrane		ortholog_one2one	ortholog_one2one	Ano:Ae:Dm
106.1.8	0.08	No sex bias	-0.09	No sex bias					-1.06	Female biased	AGAP011894	AGAP011894-RA	AGAP011894-PA	ENSF00000013475		3L:34666466..34671043	714	146			IPR001901	Protein secE/sec61-gamma protein	PF02214;PF00520;PF07885			Ano only
2.7.3	0.08	No sex bias	-0.26	No sex bias	-0.01	No sex bias			-0.84	Female biased	AGAP011472	AGAP011472-RA	AGAP011472-PA	ENSF00000000629		3L:24992821..24994668	1771	566	GO:0005515	protein binding	IPR001611;IPR003591	Leucine-rich repeat;Leucine-rich repeat, typical subtype		ortholog_one2many		Ano:Ae
57.2.3	-0.04	No sex bias	-0.11	No sex bias	-0.08	No sex bias	-0.11	No sex bias	-0.84	Female biased	AGAP010257	AGAP010257-RA	AGAP010257-PA	ENSF00000000867		3R:51714128..51715739	1055	190	GO:0005622;GO:0003735;GO:0005840;GO:0006412;GO:0030529;GO:0015934;GO:0008407;GO:0007219	structural constituent of ribosome;intracellular;ribosome;translation;Notch signaling pathway;bristle morphogenesis;large ribosomal subunit;ribonucleoprotein complex	IPR005822	Ribosomal protein L13		ortholog_one2one	ortholog_one2one	Ano:Ae:Dm
43.8.3	-0.22	No sex bias	-0.19	No sex bias	0.03	No sex bias	-0.99	Female biased	-2.02	Female biased	AGAP010159	AGAP010159-RA	AGAP010159-PA	ENSF00000000248		3R:49670258..49670831	502	160	GO:0016787;GO:0009117;GO:0046080	nucleotide metabolic process;hydrolase activity;dUTP metabolic process	IPR008180	DeoxyUTP pyrophosphatase	PF00076	ortholog_one2many	ortholog_one2one	Ano:Ae:Dm
68.5.3	-0.11	No sex bias	-0.15	No sex bias	-0.27	No sex bias	-0.27	No sex bias	-1.18	Female biased	AGAP001041	AGAP001041-RA	AGAP001041-PA	ENSF00000000225		X:20052281..20062796	1095	364	GO:0008270;GO:0046872;GO:0005515	protein binding;zinc ion binding;metal ion binding	IPR001841;IPR011016	Zinc finger, RING-type;RINGv		ortholog_one2many	ortholog_one2many	Ano:Ae:Dm
68.4.8	0.02	No sex bias	-0.18	No sex bias	-0.15	No sex bias	-0.22	No sex bias	-1.42	Female biased	AGAP007242	AGAP007242-RA	AGAP007242-PA	ENSF00000003140		2L:44511854..44515421	1440	231	GO:0016787	hydrolase activity	IPR000086	NUDIX hydrolase		ortholog_one2many	ortholog_one2one	Ano:Ae:Dm
59.3.5	-0.18	No sex bias	-0.11	No sex bias	-0.22	No sex bias	-0.29	No sex bias	-0.81	Female biased	AGAP003242	AGAP003242-RA	AGAP003242-PA	ENSF00000002110		2R:34392261..34394141	1839	612			IPR007149	Leo1-like protein	PF07679;PF07686;PF00047	ortholog_one2one	ortholog_one2one	Ano:Ae:Dm
57.2.12	-0.34	No sex bias	-0.19	No sex bias	-0.22	No sex bias	-0.15	No sex bias	-1.13	Female biased	AGAP010252	AGAP010252-RA	AGAP010252-PA	ENSF00000000971		3R:51662576..51663611	659	140	GO:0005622;GO:0003735;GO:0005840;GO:0006412;GO:0030529	structural constituent of ribosome;intracellular;ribosome;translation;ribonucleoprotein complex	IPR000218	Ribosomal protein L14b/L23e	PF00917	ortholog_one2many	ortholog_one2one	Ano:Ae:Dm
60.6.1	0.17	No sex bias	-0.11	No sex bias	0.14	No sex bias	-0.41	No sex bias	-0.88	Female biased	AGAP011448	AGAP011448-RA	AGAP011448-PA	ENSF00000000638		3L:24780173..24781428	1186	383	GO:0003677;GO:0006281;GO:0004518;GO:0008409	DNA binding;nuclease activity;DNA repair;5'-3' exonuclease activity	IPR006085;IPR006086;IPR006084;IPR002421;IPR008918	XPG N-terminal;XPG I;DNA repair protein (XPGC)/yeast Rad;5'-3' exonuclease;Helix-hairpin-helix motif, class 2	PF03171	ortholog_one2one	ortholog_one2one	Ano:Ae:Dm
6.2.8	0.14	No sex bias	-0.23	No sex bias	-0.34	No sex bias	-0.38	No sex bias	-0.94	Female biased	AGAP002986	AGAP002986-RA	AGAP002986-PA	ENSF00000000621		2R:30567784..30581185	1803	600			IPR000719;IPR008271;IPR001245;IPR000095;IPR002290	Protein kinase;Serine/threonine protein kinase, active site;Tyrosine protein kinase;PAK-box/P21-Rho-binding;Serine/threonine protein kinase	PF02958	ortholog_one2one	ortholog_one2one	Ano:Ae:Dm
74.2.2	-0.06	No sex bias	-0.11	No sex bias	-0.2	No sex bias	-0.86	Female biased	-1.67	Female biased	AGAP010683	AGAP010683-RA	AGAP010683-PA	ENSF00000013305		3L:8350797..8352095	1029	86								Ano only
42.6.9	-0.05	No sex bias	-0.16	No sex bias	-0.69	No sex bias			-1.23	Female biased	AGAP000242	AGAP000242-RA	AGAP000242-PA	ENSF00000002110		X:4521854..4522934	912	235			IPR005606	Sec20	PF05041	ortholog_one2one	ortholog_one2one	Ano:Ae:Dm
21.3.5			-0.01	No sex bias	-0.3	No sex bias	-0.36	No sex bias	-1.23	Female biased	AGAP000320	AGAP000320-RA	AGAP000320-PA	ENSF00000002404		X:5679568..5695186	2093	659			IPR001680	WD-40 repeat		ortholog_one2one	ortholog_one2many	Ano:Ae:Dm
46.8.3	-0.23	No sex bias	0.12	No sex bias			-0.26	No sex bias	-1.05	Female biased	AGAP006355	AGAP006355-RA	AGAP006355-PA	ENSF00000000250		2L:30443452..30445671	1715	434	GO:0003702;GO:0005673;GO:0006367	RNA polymerase II transcription factor activity;transcription factor TFIIE complex;transcription initiation from RNA polymerase II promoter	IPR003295;IPR002853	Interleukin-1, alpha IL1A;Transcription factor TFIIE, alpha subunit	PF00227	ortholog_one2one	ortholog_one2one	Ano:Ae:Dm
118.1.10	-0.34	No sex bias	-0.31	No sex bias	-0.5	No sex bias			-2.71	Female biased	AGAP006420	AGAP006420-RA	AGAP006420-PA	ENSF00000002403		2L:31691025..31692100	921	267	GO:0005576	extracellular region	IPR002413;IPR001283;IPR014044	Ves allergen;Allergen V5/Tpx-1 related;SCP-like extracellular		ortholog_many2many	ortholog_many2many	Ano:Ae:Dm
62.7.1	-0.34	No sex bias	-0.12	No sex bias	0.01	No sex bias	-0.26	No sex bias	-1.82	Female biased	AGAP009324	AGAP009324-RA	AGAP009324-PA	ENSF00000000462		3R:31268756..31270480	644	134	GO:0005622;GO:0003735;GO:0005840;GO:0006412	structural constituent of ribosome;intracellular;ribosome;translation	IPR008195	Ribosomal protein L34e		ortholog_one2many	ortholog_one2many	Ano:Ae:Dm
62.8.4	-0.48	No sex bias	0.23	No sex bias	-0.22	No sex bias	-0.72	No sex bias	-0.89	Female biased	AGAP005023	AGAP005023-RA	AGAP005023-PA	ENSF00000000005		2L:8375887..8376198	312	103	GO:0003677;GO:0005634;GO:0000786;GO:0005694;GO:0006334	nucleosome;DNA binding;nucleus;chromosome;nucleosome assembly	IPR001951;IPR007125	Histone H4;Histone core		ortholog_one2many	ortholog_one2one	Ano:Ae:Dm
60.3.10	-0.08	No sex bias	-0.08	No sex bias	-0.39	No sex bias	-0.49	No sex bias	-1.3	Female biased	AGAP000330	AGAP000330-RA	AGAP000330-PA	ENSF00000000716		X:5784731..5786486	1104	301						ortholog_one2one	ortholog_one2one	Ano:Ae:Dm
117.8.10	-0.06	No sex bias	0.14	No sex bias			-0.5	No sex bias	-0.97	Female biased	AGAP003995	AGAP003995-RA	AGAP003995-PA	ENSF00000000555		2R:47648681..47650834	2069	647	GO:0004553;GO:0005975	hydrolase activity, hydrolyzing O-glycosyl compounds;carbohydrate metabolic process	IPR000322	Glycoside hydrolase, family 31		ortholog_one2many	ortholog_one2many	Ano:Ae:Dm
33.3.10	-0.37	No sex bias	-0.32	No sex bias			-0.1	No sex bias	-1.03	Female biased	AGAP002921	AGAP002921-RA	AGAP002921-PA	ENSF00000000303		2R:29615119..29616266	550	115	GO:0005622;GO:0003735;GO:0005840;GO:0006412;GO:0030529	structural constituent of ribosome;intracellular;ribosome;translation;ribonucleoprotein complex	IPR000509	Ribosomal protein L36E	PF00307;PF00630	ortholog_one2many	ortholog_one2one	Ano:Ae:Dm
44.8.4	0.06	No sex bias	-0.16	No sex bias	-0.06	No sex bias	-0.44	No sex bias	-1.29	Female biased	AGAP000220	AGAP000220-RA	AGAP000220-PA	ENSF00000000096		X:4089729..4094219	1828	556	GO:0005975	carbohydrate metabolic process	IPR000577	Carbohydrate kinase, FGGY		ortholog_one2many	ortholog_one2many	Ano:Ae:Dm
44.6.4	0.38	No sex bias	-0.04	No sex bias	-0.32	No sex bias	-0.54	No sex bias	-0.91	Female biased	AGAP000207	AGAP000207-RA	AGAP000207-PA	ENSF00000000924		X:3430195..3452324	1217	400			IPR000533	Tropomyosin	PF00053;PF00008;PF07974	ortholog_one2one	ortholog_one2one	Ano:Ae:Dm
46.3.11	-0.1	No sex bias	-0.12	No sex bias	-0.25	No sex bias	-0.55	No sex bias	-2.34	Female biased	AGAP008771	AGAP008771-RA	AGAP008771-PA	ENSF00000000225		3R:17387770..17388627	783	260	GO:0003677;GO:0005634;GO:0016740;GO:0006350;GO:0046983;GO:0003899;GO:0016779	DNA binding;DNA-directed RNA polymerase activity;nucleus;transcription;transferase activity;nucleotidyltransferase activity;protein dimerization activity	IPR011261;IPR011262;IPR011263	RNA polymerase, dimerisation;RNA polymerase, insert;RNA polymerase, RpoA/D/Rpb3-type	PF01694	ortholog_one2many	ortholog_one2many	Ano:Ae:Dm
53.7.5	0.01	No sex bias	-0.17	No sex bias	-0.15	No sex bias	-0.26	No sex bias	-1.28	Female biased	AGAP012169	AGAP012169-RA	AGAP012169-PA	ENSF00000002841		3L:38269561..38272189	2471	812	GO:0003676;GO:0005524;GO:0016787;GO:0003677;GO:0005634;GO:0004386;GO:0006289;GO:0004003;GO:0000381	regulation of alternative nuclear mRNA splicing, via spliceosome;nucleic acid binding;DNA binding;ATP-dependent DNA helicase activity;helicase activity;ATP binding;nucleus;nucleotide-excision repair;hydrolase activity	IPR001161;IPR006935;IPR011545;IPR001650;IPR014021;IPR014001	Xeroderma pigmentosum group B protein (XP-B);Type III restriction enzyme, res subunit;DEAD/DEAH box helicase, N-terminal;Helicase, C-terminal;Helicase superfamily 1 and 2 ATP-binding;DEAD-like helicases, N-terminal	PF02990	ortholog_one2many	ortholog_one2one	Ano:Ae:Dm
54.3.8	-0.57	No sex bias	-0.43	No sex bias	-0.39	No sex bias	-0.3	No sex bias	-1.25	Female biased	AGAP012138	AGAP012138-RA	AGAP012138-PA	ENSF00000000344		3L:38003040..38004273	788	162	GO:0005622;GO:0003735;GO:0005840;GO:0006412;GO:0005811	structural constituent of ribosome;intracellular;lipid particle;ribosome;translation	IPR001147	Ribosomal protein L21e	PF00089	ortholog_one2one	ortholog_one2one	Ano:Ae:Dm
76.3.3	-0.16	No sex bias	-0.27	No sex bias	-0.3	No sex bias	-0.55	No sex bias	-2.53	Female biased	AGAP003890	AGAP003890-RA	AGAP003890-PA	ENSF00000000384		2R:45611157..45612098	900	299			IPR007109	Brix		ortholog_one2one	ortholog_one2one	Ano:Ae:Dm
77.3.4	-0.01	No sex bias	-0.1	No sex bias	-0.36	No sex bias	-0.44	No sex bias	-1.28	Female biased	AGAP000534	AGAP000534-RA	AGAP000534-PA	ENSF00000001193		X:9555155..9565114	1850	526	GO:0005524;GO:0003824;GO:0006750;GO:0004363	catalytic activity;glutathione synthase activity;ATP binding;glutathione biosynthetic process	IPR005615;IPR004887	Eukaryotic glutathione synthase, ATP-binding;Eukaryotic glutathione synthase		ortholog_one2one	ortholog_one2many	Ano:Ae:Dm
82.5.5	-0.01	No sex bias	-0.18	No sex bias	-0.48	No sex bias	-0.37	No sex bias	-0.86	Female biased	AGAP009435	AGAP009435-RA	AGAP009435-PA	ENSF00000001786		3R:33484068..33484823	667	195			IPR003089;IPR000073	Alpha/beta hydrolase;Alpha/beta hydrolase fold-1		ortholog_one2many	ortholog_many2many	Ano:Ae:Dm
54.4.12	-0.4	No sex bias	-0.16	No sex bias	-0.36	No sex bias	-0.26	No sex bias	-1.72	Female biased	AGAP012202	AGAP012202-RA	AGAP012202-PA	ENSF00000000005		3L:38704390..38705090	701	124	GO:0003677;GO:0005634;GO:0000786;GO:0005694;GO:0006334	nucleosome;DNA binding;nucleus;chromosome;nucleosome assembly	IPR000558;IPR007125	Histone H2B;Histone core	PF00089	ortholog_many2many	ortholog_many2many	Ano:Ae:Dm
2.7.10	-0.13	No sex bias	-0.19	No sex bias	-0.58	No sex bias	-0.29	No sex bias	-1.11	Female biased	AGAP007039	AGAP007039-RA	AGAP007039-PA	ENSF00000001218		2L:41292154..41294040	1826	550	GO:0005515	protein binding	IPR001611;IPR003591	Leucine-rich repeat;Leucine-rich repeat, typical subtype		ortholog_one2one	ortholog_many2many	Ano:Ae:Dm
48.1.9	-0.15	No sex bias	-0.08	No sex bias	-0.04	No sex bias	-0.18	No sex bias	-0.83	Female biased	AGAP009700	AGAP009700-RA	AGAP009700-PA	ENSF00000000480		3R:39152788..39153820	945	314			IPR001680	WD-40 repeat	PF01448	ortholog_one2one	ortholog_one2one	Ano:Ae:Dm
49.2.2	-0.28	No sex bias	-0.35	No sex bias	-0.18	No sex bias	-0.44	No sex bias	-1.61	Female biased	AGAP008624	AGAP008624-RA	AGAP008624-PA	ENSF00000000162		3R:13731378..13731909	463	69			IPR007917	Protein of unknown function UPF0224	PF00096	ortholog_one2one	ortholog_one2many	Ano:Ae:Dm
65.7.6	-0.21	No sex bias	-0.13	No sex bias	-0.37	No sex bias	-0.34	No sex bias	-1.21	Female biased	AGAP005174	AGAP005174-RA	AGAP005174-PA	ENSF00000000074		2L:11376450..11378030	1320	359			IPR001680	WD-40 repeat	PF01400	ortholog_one2one	ortholog_one2one	Ano:Ae:Dm
85.6.4	-0.39	No sex bias	-0.27	No sex bias	-0.32	No sex bias	-0.35	No sex bias	-2.24	Female biased	AGAP001805	AGAP001805-RA	AGAP001805-PA	ENSF00000000326		2R:10621233..10623393	1029	217	GO:0005622;GO:0003735;GO:0005840;GO:0006412;GO:0030529;GO:0005811	structural constituent of ribosome;intracellular;lipid particle;ribosome;translation;ribonucleoprotein complex	IPR001380	Ribosomal protein L13e		ortholog_one2one	ortholog_one2one	Ano:Ae:Dm
86.2.11	0.07	No sex bias	-0.2	No sex bias	-0.45	No sex bias	-0.24	No sex bias	-0.94	Female biased	AGAP002890	AGAP002890-RA	AGAP002890-PA	ENSF00000000966		2R:28941322..28943497	1250	392	GO:0005811;GO:0019915	lipid particle;sequestering of lipid	IPR004279	Perilipin		ortholog_one2one	ortholog_one2one	Ano:Ae:Dm
55.5.11	0.14	No sex bias	-0.14	No sex bias	-0.26	No sex bias	-0.46	No sex bias	-1.57	Female biased	AGAP005445	AGAP005445-RA	AGAP005445-PA	ENSF00000000003		2L:15541967..15546680	1062	192	GO:0005525;GO:0005622;GO:0007264;GO:0016020;GO:0000166	nucleotide binding;GTP binding;intracellular;small GTPase mediated signal transduction;membrane	IPR001806;IPR006036;IPR013684;IPR013753;IPR003577;IPR003579;IPR003578;IPR002041	Ras GTPase;TrkA potassium uptake protein;Miro-like;Ras;Ras small GTPase, Ras type;Ras small GTPase, Rab type;Ras small GTPase, Rho type;Ran GTPase	PF00179	ortholog_one2one	ortholog_one2many	Ano:Ae:Dm
53.6.6	-0.42	No sex bias	-0.35	No sex bias	-0.26	No sex bias	-0.2	No sex bias	-0.9	Female biased	AGAP001274	AGAP001274-RA	AGAP001274-PA	ENSF00000001160		2R:2185360..2186002	643	149	GO:0005622;GO:0003735;GO:0005840;GO:0006412;GO:0015935;GO:0030529;GO:0005811	structural constituent of ribosome;intracellular;lipid particle;ribosome;translation;small ribosomal subunit;ribonucleoprotein complex	IPR002222	Ribosomal protein S19/S15	PF03661	ortholog_one2one	ortholog_one2one	Ano:Ae:Dm
78.3.12	-0.2	No sex bias	-0.1	No sex bias	0.21	No sex bias	-0.38	No sex bias	-1.16	Female biased	AGAP001352	AGAP001352-RA	AGAP001352-PA	ENSF00000000375		2R:3430765..3432005	1111	255			IPR013053;IPR004272	Hormone binding;Odorant binding protein		ortholog_one2many		Ano:Ae
47.5.9	-0.05	No sex bias	-0.07	No sex bias	-0.2	No sex bias	-0.37	No sex bias	-1.02	Female biased	AGAP004359	AGAP004359-RA	AGAP004359-PA	ENSF00000000028		2R:55037818..55038948	1131	376	GO:0008270;GO:0005515	protein binding;zinc ion binding	IPR001965	Zinc finger, PHD-type	PF08477;PF00071	ortholog_one2one	ortholog_one2one	Ano:Ae:Dm
65.8.3	-0.34	No sex bias	-0.39	No sex bias	-0.28	No sex bias	-0.21	No sex bias	-1.12	Female biased	AGAP005149	AGAP005149-RA	AGAP005149-PA	ENSF00000001947		2L:10577656..10578050	336	64			IPR007264	Nucleolar RNA-binding protein Nop10p		ortholog_one2one	ortholog_one2one	Ano:Ae:Dm
92.1.9	-0.17	No sex bias	-0.21	No sex bias	0.07	No sex bias	-0.45	No sex bias	-1.59	Female biased	AGAP002144	AGAP002144-RA	AGAP002144-PA	ENSF00000000250		2R:16412000..16414111	1599	505			IPR001680;IPR001632;IPR014906;IPR003648	WD-40 repeat;G-protein, beta subunit;pre-mRNA processing factor 4 (PRP4) like;Splicing factor motif		ortholog_one2one	ortholog_one2one	Ano:Ae:Dm
93.1.10	-0.31	No sex bias	-0.03	No sex bias	-0.3	No sex bias	-0.39	No sex bias	-1.54	Female biased	AGAP008370	AGAP008370-RA	AGAP008370-PA	ENSF00000000326		3R:10093784..10095488	1406	416			IPR000834;IPR003146	Peptidase M14, carboxypeptidase A;Proteinase inhibitor, carboxypeptidase propeptide		ortholog_many2many	ortholog_many2many	Ano:Ae:Dm
80.5.11	0.01	No sex bias	0.08	No sex bias	-0.05	No sex bias	-0.51	No sex bias	-1.04	Female biased	AGAP003301	AGAP003301-RA	AGAP003301-PA	ENSF00000001023		2R:35338169..35339805	1463	431	GO:0005622;GO:0004725;GO:0006470;GO:0000087;GO:0005634;GO:0009987;GO:0005694;GO:0007099	M phase of mitotic cell cycle;protein tyrosine phosphatase activity;intracellular;nucleus;chromosome;protein amino acid dephosphorylation;centriole replication;cellular process	IPR000751;IPR001763	M-phase inducer phosphatase;Rhodanese-like		ortholog_one2one	ortholog_one2one	Ano:Ae:Dm
111.6.7	0.22	No sex bias	-0.12	No sex bias	-0.26	No sex bias	-0.35	No sex bias	-1.06	Female biased	AGAP011155	AGAP011155-RA	AGAP011155-PA	ENSF00000001308		3L:18091736..18097483	692	182	GO:0016787;GO:0006470;GO:0016311;GO:0016791;GO:0008138	protein amino acid dephosphorylation;protein tyrosine/serine/threonine phosphatase activity;dephosphorylation;hydrolase activity;phosphoric monoester hydrolase activity	IPR000387;IPR000340;IPR003595	Tyrosine specific protein phosphatase and dual spe;Dual specificity protein phosphatase;Protein tyrosine phosphatase, catalytic region	PF00085	ortholog_one2one	ortholog_one2one	Ano:Ae:Dm
73.6.7	0.03	No sex bias	-0.02	No sex bias	-0.07	No sex bias	-0.43	No sex bias	-1.1	Female biased	AGAP009179	AGAP009179-RA	AGAP009179-PA	ENSF00000000227		3R:28156396..28157338	879	264	GO:0003676;GO:0000166	nucleotide binding;nucleic acid binding	IPR000504	RNA-binding region RNP-1 (RNA recognition motif)		ortholog_one2one	ortholog_one2one	Ano:Ae:Dm
74.5.2	-0.01	No sex bias	-0.09	No sex bias	0.28	No sex bias	-0.75	No sex bias	-0.85	Female biased	AGAP002872	AGAP002872-RA	AGAP002872-PA	ENSF00000000329		2R:28518520..28535957	1380	459	GO:0006629	lipid metabolic process	IPR008262;IPR006693;IPR000073	Lipase, active site;AB-hydrolase associated lipase region;Alpha/beta hydrolase fold-1		ortholog_one2many	ortholog_many2many	Ano:Ae:Dm
70.3.3	-0.22	No sex bias	-0.26	No sex bias	-0.25	No sex bias	-0.23	No sex bias	-0.94	Female biased	AGAP010543	AGAP010543-RA	AGAP010543-PA	ENSF00000000920		3L:5999835..6001192	1275	424			IPR003534	Major royal jelly protein		ortholog_one2one		Ano:Ae
73.4.9	-0.19	No sex bias	-0.21	No sex bias	-0.2	No sex bias	-0.53	No sex bias	-1.72	Female biased	AGAP012084	AGAP012084-RA	AGAP012084-PA	ENSF00000000375		3L:37476738..37477727	738	245	GO:0006350;GO:0003899	DNA-directed RNA polymerase activity;transcription	IPR005576	RNA polymerase Rpb7, N-terminal		ortholog_one2one	ortholog_one2one	Ano:Ae:Dm
74.7.6	-0.28	No sex bias	-0.12	No sex bias	-0.21	No sex bias	-0.3	No sex bias	-1.04	Female biased	AGAP010586	AGAP010586-RA	AGAP010586-PA	ENSF00000000383		3L:6547454..6548556	1017	334	GO:0003723;GO:0000049	tRNA binding;RNA binding	IPR002547	t-RNA-binding region		ortholog_one2many	ortholog_one2one	Ano:Ae:Dm
79.1.8	-0.38	No sex bias	-0.05	No sex bias	-0.06	No sex bias	-0.29	No sex bias	-1.79	Female biased	AGAP000739	AGAP000739-RA	AGAP000739-PA	ENSF00000000774		X:13489336..13490644	762	157			IPR005326	Plectin/S10, N-terminal		ortholog_one2one	ortholog_many2many	Ano:Ae:Dm
77.3.12	-0.04	No sex bias	-0.07	No sex bias	-0.39	No sex bias	-0.53	No sex bias	-1.57	Female biased	AGAP000549	AGAP000549-RA	AGAP000549-PA	ENSF00000000924		X:9839687..9841977	1489	410	GO:0005515;GO:0008152;GO:0008415;GO:0016740;GO:0031405	protein binding;metabolic process;acyltransferase activity;transferase activity;lipoic acid binding	IPR003016;IPR000089;IPR004167;IPR001078	2-oxo acid dehydrogenase, lipoyl-binding site;Biotin/lipoyl attachment;E3 binding;Catalytic domain of components of various dehydrog		ortholog_one2one	ortholog_one2one	Ano:Ae:Dm
18.6.3	-0.3	No sex bias	-0.17	No sex bias	-0.24	No sex bias	-0.25	No sex bias	-1.55	Female biased	AGAP009968	AGAP009968-RA	AGAP009968-PA	ENSF00000000912		3R:46899929..46900642	714	237			IPR007109	Brix		ortholog_one2one	ortholog_one2one	Ano:Ae:Dm
62.5.4	-0.14	No sex bias	-0.02	No sex bias	0.01	No sex bias	-0.44	No sex bias	-0.86	Female biased	AGAP001442	AGAP001442-RA	AGAP001442-PA	ENSF00000000096		2R:5057385..5058655	1095	357			IPR007205;IPR007206	Protein of unknown function DUF383;Protein of unknown function DUF384		ortholog_one2one	ortholog_one2one	Ano:Ae:Dm
83.6.11	0.01	No sex bias	-0.09	No sex bias	-0.1	No sex bias	-0.58	No sex bias	-1.44	Female biased	AGAP003048	AGAP003048-RA	AGAP003048-PA	ENSF00000000418		2R:31435533..31436656	1050	334			IPR007109	Brix		ortholog_one2one	ortholog_one2one	Ano:Ae:Dm
112.1.11	-0.42	No sex bias	-0.13	No sex bias	-0.17	No sex bias	-0.31	No sex bias	-1.15	Female biased	AGAP002754	AGAP002754-RA	AGAP002754-PA	ENSF00000000686		2R:26674617..26675818	688	186	GO:0003735;GO:0005622;GO:0005840;GO:0006412	structural constituent of ribosome;intracellular;ribosome;translation	IPR001780;IPR005819;IPR000104;IPR000079	Ribosomal protein L35Ae;Histone H5;Antifreeze protein, type I;High mobility group protein HMG14 and HMG17	PF00109;PF02801;PF00698;PF00107;PF00106;PF08659	ortholog_one2one	ortholog_one2one	Ano:Ae:Dm
111.7.11	0.01	No sex bias	-0.03	No sex bias	0.11	No sex bias	-0.44	No sex bias	-0.98	Female biased	AGAP001065	AGAP001065-RA	AGAP001065-PA	ENSF00000001390		X:22328374..22330127	1649	475	GO:0003824;GO:0030170;GO:0006544;GO:0004372;GO:0006563	catalytic activity;glycine hydroxymethyltransferase activity;glycine metabolic process;L-serine metabolic process;pyridoxal phosphate binding	IPR001085	Glycine hydroxymethyltransferase	PF00226;PF09320	ortholog_one2one	ortholog_one2one	Ano:Ae:Dm
80.6.12	-0.08	No sex bias	0.03	No sex bias	-0.22	No sex bias	-0.51	No sex bias	-1.1	Female biased	AGAP003289	AGAP003289-RA	AGAP003289-PA	ENSF00000000011		2R:35082721..35085003	957	318	GO:0004089;GO:0008270;GO:0006730	carbonate dehydratase activity;one-carbon compound metabolic process;zinc ion binding	IPR001148	Carbonic anhydrase, eukaryotic		ortholog_one2one	ortholog_one2one	Ano:Ae:Dm
77.5.1	-0.12	No sex bias	0.1	No sex bias	-0.17	No sex bias	-0.55	No sex bias	-0.84	Female biased	AGAP000570	AGAP000570-RA	AGAP000570-PA	ENSF00000000583		X:10081696..10082373	678	169						ortholog_one2many	ortholog_one2many	Ano:Ae:Dm
2.5.11	-0.05	No sex bias	0.26	No sex bias	-0.49	No sex bias	-0.76	No sex bias	-1.01	Female biased	AGAP006327	AGAP006327-RA	AGAP006327-PA	ENSF00000012640		2L:29733363..29734698	1336	347	GO:0005515	protein binding	IPR001611;IPR003591	Leucine-rich repeat;Leucine-rich repeat, typical subtype		ortholog_one2one		Ano:Ae
17.8.6	-0.33	No sex bias	-0.24	No sex bias	-0.22	No sex bias	-0.46	No sex bias	-1.18	Female biased	AGAP009504	AGAP009504-RA	AGAP009504-PA	ENSF00000000480		3R:34962466..34963077	612	203			IPR006984;IPR006596	Protein of unknown function DUF652;Nucleotide binding protein, PINc	PF00583	ortholog_one2one	ortholog_one2one	Ano:Ae:Dm
20.5.2	-0.09	No sex bias	-0.16	No sex bias	-0.12	No sex bias	-0.31	No sex bias	-1.18	Female biased	AGAP000576	AGAP000576-RA	AGAP000576-PA	ENSF00000000219		X:10135392..10146715	4191	1396						ortholog_one2many	ortholog_one2one	Ano:Ae:Dm
20.2.5	-0.27	No sex bias	-0.34	No sex bias	-0.36	No sex bias	-0.17	No sex bias	-1.74	Female biased	AGAP005523	AGAP005523-RA	AGAP005523-PA	ENSF00000002290		2L:16609746..16610893	988	202	GO:0030529;GO:0016071	mRNA metabolic process;ribonucleoprotein complex	IPR006030;IPR001163;IPR000694;IPR006649	Molluscan rhodopsin C-terminal tail;Like-Sm ribonucleoprotein, core;Proline-rich region;Like-Sm ribonucleoprotein, eukaryotic and archaea		ortholog_one2one	ortholog_one2one	Ano:Ae:Dm
20.1.4	-0.13	No sex bias	-0.37	No sex bias	-0.16	No sex bias	-0.23	No sex bias	-0.88	Female biased	AGAP005423	AGAP005423-RA	AGAP005423-PA	ENSF00000002841		2L:15375471..15376556	1086	249	GO:0008233;GO:0016787;GO:0004175;GO:0005829;GO:0043234;GO:0004298;GO:0005839;GO:0006511	endopeptidase activity;threonine endopeptidase activity;cytosol;proteasome core complex (sensu Eukaryota);ubiquitin-dependent protein catabolic process;peptidase activity;hydrolase activity;protein complex	IPR000426;IPR001353	Proteasome alpha-subunit;20S proteasome, A and B subunits	PF03283	ortholog_one2one	ortholog_one2many	Ano:Ae:Dm
21.8.11	-0.05	No sex bias	-0.08	No sex bias	-0.5	No sex bias	-0.4	No sex bias	-1.6	Female biased	AGAP012044	AGAP012044-RA	AGAP012044-PA	ENSF00000000344		3L:36837649..36838973	1249	392	GO:0005488;GO:0005634	binding;nucleus	IPR001440;IPR013105;IPR013026	Tetratricopeptide TPR_1;Tetratricopeptide TPR_2;Tetratricopeptide region	PF01769	ortholog_one2one	ortholog_one2one	Ano:Ae:Dm
22.1.4	-0.31	No sex bias	-0.2	No sex bias	-0.21	No sex bias	-0.31	No sex bias	-0.95	Female biased	AGAP011997	AGAP011997-RA	AGAP011997-PA	ENSF00000001858		3L:36031228..36032205	978	325	GO:0005524	ATP binding	IPR000808;IPR003593	Mrp;AAA+ ATPase, core	PF08395	ortholog_one2one	ortholog_one2one	Ano:Ae:Dm
22.3.6	-0.25	No sex bias	0.19	No sex bias	-0.18	No sex bias	-0.35	No sex bias	-0.88	Female biased	AGAP011776	AGAP011776-RA	AGAP011776-PA	ENSF00000000548		3L:33162115..33166028	3398	1082	GO:0005524;GO:0006468;GO:0016740;GO:0000166;GO:0004672;GO:0016301;GO:0004713;GO:0018108;GO:0042169	nucleotide binding;protein kinase activity;protein-tyrosine kinase activity;ATP binding;protein amino acid phosphorylation;kinase activity;transferase activity;peptidyl-tyrosine phosphorylation;SH2 domain binding	IPR000719;IPR008266;IPR001245;IPR000449;IPR002290;IPR001452	Protein kinase;Tyrosine protein kinase, active site;Tyrosine protein kinase;Ubiquitin-associated/Translation elongation facto;Serine/threonine protein kinase;Src homology-3	PF08395	ortholog_one2many	ortholog_one2one	Ano:Ae:Dm
22.2.8	-0.13	No sex bias	-0.11	No sex bias	-0.13	No sex bias	-0.52	No sex bias	-1.05	Female biased	AGAP011887	AGAP011887-RA	AGAP011887-PA	ENSF00000000555		3L:34631276..34632383	1037	320			IPR001680	WD-40 repeat	PF01431	ortholog_one2one	ortholog_one2one	Ano:Ae:Dm
25.8.10	-0.18	No sex bias	-0.35	No sex bias	-0.36	No sex bias	-0.15	No sex bias	-1.36	Female biased	AGAP004063	AGAP004063-RA	AGAP004063-PA	ENSF00000000287		2R:49276093..49277067	880	263	GO:0006357;GO:0016455;GO:0000119;GO:0048813;GO:0007517;GO:0003713	mediator complex;transcription coactivator activity;regulation of transcription from RNA polymerase II promoter;muscle development;RNA polymerase II transcription mediator activity;dendrite morphogenesis			PF01063	ortholog_one2one	ortholog_one2one	Ano:Ae:Dm
20.3.6	-0.27	No sex bias	-0.25	No sex bias	-0.2	No sex bias	-0.37	No sex bias	-1.97	Female biased	AGAP005582	AGAP005582-RA	AGAP005582-PA	ENSF00000000992		2L:17371656..17373292	1353	351	GO:0008270;GO:0005737;GO:0006915	cytoplasm;apoptosis;zinc ion binding	IPR002893;IPR007320	Zinc finger, MYND-type;Programmed cell death protein 2, C-terminal	PF00569	ortholog_one2one	ortholog_one2one	Ano:Ae:Dm
21.7.4	-0.36	No sex bias	-0.14	No sex bias	-0.26	No sex bias	-0.54	No sex bias	-1.09	Female biased	AGAP001788	AGAP001788-RA	AGAP001788-PA	ENSF00000002241		2R:10482180..10483314	991	276					PF05154	ortholog_one2one	ortholog_one2one	Ano:Ae:Dm
40.5.10	-0.06	No sex bias	-0.18	No sex bias	-0.19	No sex bias	-0.46	No sex bias	-1.14	Female biased	AGAP012731	AGAP012731-RA	AGAP012731-PA	ENSF00000000003		UNKN:25798127..25799580	1305	347			IPR001680;IPR001632;IPR009146	WD-40 repeat;G-protein, beta subunit;Groucho/transducin-like enhancer	PF06209	ortholog_one2many	ortholog_one2many	Ano:Ae:Dm
40.7.4	0.04	No sex bias	-0.31	No sex bias	-0.22	No sex bias	-0.41	No sex bias	-0.82	Female biased	AGAP002557	AGAP002557-RA	AGAP002557-PA	ENSF00000001653		2R:22796771..22803239	2251	610	GO:0006118;GO:0050660;GO:0016614;GO:0006066	alcohol metabolic process;electron transport;"oxidoreductase activity, acting on CH-OH group of donors";FAD binding	IPR000172;IPR000447;IPR007867	Glucose-methanol-choline oxidoreductase, N-terminal;FAD-dependent glycerol-3-phosphate dehydrogenase;Glucose-methanol-choline oxidoreductase, C-terminal		ortholog_one2one	ortholog_one2one	Ano:Ae:Dm
68.4.4	0.03	No sex bias	-0.03	No sex bias	-0.52	No sex bias	-0.32	No sex bias	-1.35	Female biased	AGAP001036	AGAP001036-RA	AGAP001036-PA	ENSF00000001120		X:19936008..19937213	1125	317			IPR001680	WD-40 repeat		ortholog_one2one	ortholog_one2one	Ano:Ae:Dm
42.8.3	-0.14	No sex bias	-0.09	No sex bias	-0.13	No sex bias	-0.49	No sex bias	-1.43	Female biased	AGAP008772	AGAP008772-RA	AGAP008772-PA	ENSF00000001051		3R:17388910..17390453	1542	513			IPR000104;IPR003072;IPR001778	Antifreeze protein, type I;Orphan nuclear receptor, NOR1 type;Pollen allergen Poa pIX/Phl pVI, C-terminal	PF01607	ortholog_one2one	ortholog_one2one	Ano:Ae:Dm
38.5.8	-0.3	No sex bias	-0.52	No sex bias	-0.45	No sex bias	-0.44	No sex bias	-3.14	Female biased	AGAP003592	AGAP003592-RA	AGAP003592-PA	ENSF00000000156		2R:40369299..40370892	1028	314	GO:0005622;GO:0003735;GO:0005840;GO:0030529;GO:0042254;GO:0006414	structural constituent of ribosome;intracellular;ribosome;translational elongation;ribonucleoprotein complex;ribosome biogenesis and assembly	IPR001790;IPR001813	Ribosomal protein L10;Ribosomal protein 60S	PF00151	ortholog_one2one	ortholog_one2one	Ano:Ae:Dm
21.7.11	-0.39	No sex bias	-0.31	No sex bias	-0.08	No sex bias	-0.36	No sex bias	-0.9	Female biased	AGAP001712	AGAP001712-RA	AGAP001712-PA	ENSF00000000333		2R:8859261..8860211	745	161	GO:0005856;GO:0030833	cytoskeleton;regulation of actin filament polymerization	IPR007204	ARP2/3 complex, 21 kDa p21-Arc subunit	PF05216	ortholog_one2one	ortholog_one2many	Ano:Ae:Dm
29.3.10	-0.27	No sex bias	-0.63	No sex bias	-0.09	No sex bias	-0.33	No sex bias	-1.1	Female biased	AGAP002625	AGAP002625-RA	AGAP002625-PA	ENSF00000000555	CTL9	2R:24306434..24307559	1038	345	GO:0005529	sugar binding	IPR001304	C-type lectin	PF00067	ortholog_one2one	ortholog_one2one	Ano:Ae:Dm
40.2.12	-0.18	No sex bias	-0.12	No sex bias	-0.33	No sex bias	-0.48	No sex bias	-1.45	Female biased	AGAP001124	AGAP001124-RA	AGAP001124-PA	ENSF00000000329		2R:451628..452960	1253	415	GO:0005737;GO:0006546;GO:0004047	aminomethyltransferase activity;cytoplasm;glycine catabolic process	IPR006222;IPR013977	Glycine cleavage T protein (aminomethyl transferas;Glycine cleavage T-protein, C-terminal barrel	PF00884	ortholog_one2one	ortholog_one2one	Ano:Ae:Dm
93.5.3	-0.16	No sex bias	-0.3	No sex bias	-0.1	No sex bias	-0.2	No sex bias	-1.2	Female biased	AGAP008405	AGAP008405-RA	AGAP008405-PA	ENSF00000000225		3R:10362531..10363563	950	251	GO:0005622;GO:0003735;GO:0005840;GO:0006412	structural constituent of ribosome;intracellular;ribosome;translation	IPR005825;IPR005824;IPR006646	Ribosomal protein L24/L26;KOW;KOW (Kyrpides, Ouzounis, Woese) motif		ortholog_one2one	ortholog_one2one	Ano:Ae:Dm
94.4.10	0.11	No sex bias	-0.17	No sex bias	-0.29	No sex bias	-0.41	No sex bias	-1.03	Female biased	AGAP006082	AGAP006082-RA	AGAP006082-PA	ENSF00000000383		2L:26136547..26145914	1927	572	GO:0006118;GO:0046872;GO:0016491;GO:0005506;GO:0020037;GO:0004497	monooxygenase activity;iron ion binding;electron transport;oxidoreductase activity;heme binding;metal ion binding	IPR002401;IPR001128;IPR002403;IPR002397	Cytochrome P450, E-class, group I;Cytochrome P450;Cytochrome P450, E-class, group IV;Cytochrome P450, B-class		ortholog_one2one	ortholog_one2one	Ano:Ae:Dm
94.5.3	-0.18	No sex bias	-0.33	No sex bias	-0.3	No sex bias	0	No sex bias	-1.03	Female biased	AGAP003485	AGAP003485-RA	AGAP003485-PA	ENSF00000000849		2R:38586884..38588301	1009	215						ortholog_one2many	ortholog_one2one	Ano:Ae:Dm
5.4.6	-0.34	No sex bias	-0.37	No sex bias	-0.4	No sex bias	-0.3	No sex bias	-1.81	Female biased	AGAP012555	AGAP012555-RA	AGAP012555-PA	ENSF00000003432		UNKN:15799447..15799732	282	93	GO:0003677;GO:0005634;GO:0000786;GO:0006334	nucleosome;DNA binding;nucleus;nucleosome assembly	IPR000558;IPR007125	Histone H2B;Histone core	PF00069			Ano only
86.8.10	0	No sex bias	-0.22	No sex bias	-0.17	No sex bias	-0.15	No sex bias	-1.06	Female biased	AGAP009439	AGAP009439-RA	AGAP009439-PA	ENSF00000002144		3R:33492023..33493315	1138	348	GO:0016020	membrane	IPR001972;IPR000533;IPR001107	Stomatin;Tropomyosin;Band 7 protein		ortholog_one2one	ortholog_one2one	Ano:Ae:Dm
89.7.6	-0.48	No sex bias	-0.05	No sex bias	-0.33	No sex bias	-0.15	No sex bias	-1.18	Female biased	AGAP000654	AGAP000654-RA	AGAP000654-PA	ENSF00000001601		X:11692591..11695747	671	131	GO:0005622;GO:0003735;GO:0005840;GO:0006412;GO:0006464	structural constituent of ribosome;intracellular;ribosome;translation;protein modification process	IPR006846;IPR000626	Ribosomal protein S30;Ubiquitin		ortholog_one2many	ortholog_one2one	Ano:Ae:Dm
85.2.3	-0.19	No sex bias	0.01	No sex bias	-0.22	No sex bias	-0.35	No sex bias	-0.88	Female biased	AGAP001803	AGAP001803-RA	AGAP001803-PA	ENSF00000000269		2R:10615693..10617159	1401	466			IPR009269	Protein of unknown function DUF926		ortholog_one2one	ortholog_one2one	Ano:Ae:Dm
53.1.3	-0.26	No sex bias	-0.23	No sex bias	-0.11	No sex bias	-0.07	No sex bias	-0.86	Female biased	AGAP001276	AGAP001276-RA	AGAP001276-PA	ENSF00000000798		2R:2187230..2188780	1449	474	GO:0000166;GO:0003676;GO:0004812;GO:0004815;GO:0004816;GO:0005524;GO:0005737;GO:0006412;GO:0006418;GO:0006421;GO:0006422;GO:0016874	nucleotide binding;nucleic acid binding;aminoacyl-tRNA ligase activity;aspartate-tRNA ligase activity;asparagine-tRNA ligase activity;ATP binding;cytoplasm;translation;tRNA aminoacylation for protein translation;asparaginyl-tRNA aminoacylation;aspartyl-tRNA aminoacylation;ligase activity			PF03131	ortholog_one2one	ortholog_one2one	Ano:Ae:Dm
99.7.11	-0.05	No sex bias	0.19	No sex bias	0.33	No sex bias	-0.67	No sex bias	-1.35	Female biased	AGAP003091	AGAP003091-RA	AGAP003091-PA	ENSF00000001287		2R:32394345..32395223	693	111	GO:0005498	sterol carrier activity	IPR003033	Sterol-binding			ortholog_one2one	Ano:Dm
20.4.6	0	No sex bias	-0.26	No sex bias	-0.28	No sex bias	-0.17	No sex bias	-1.32	Female biased	AGAP005640	AGAP005640-RA	AGAP005640-PA	ENSF00000004728		2L:18121372..18124666	2891	931	GO:0005622;GO:0005634;GO:0005488;GO:0006396;GO:0000398;GO:0000381	regulation of alternative nuclear mRNA splicing, via spliceosome;"nuclear mRNA splicing, via spliceosome";binding;intracellular;nucleus;RNA processing	IPR010491;IPR001440;IPR013026;IPR003107	PRP1 splicing factor, N-terminal;Tetratricopeptide TPR_1;Tetratricopeptide region;RNA-processing protein, HAT helix		ortholog_one2one	ortholog_one2one	Ano:Ae:Dm
24.3.12	-0.01	No sex bias	-0.28	No sex bias	-0.11	No sex bias	-0.2	No sex bias	-1.12	Female biased	AGAP005130	AGAP005130-RA	AGAP005130-PA	ENSF00000000227		2L:10340218..10342062	1724	531	GO:0003676;GO:0005524;GO:0016787;GO:0000166;GO:0004386;GO:0008026;GO:0000381	nucleotide binding;"regulation of alternative nuclear mRNA splicing, via spliceosome";nucleic acid binding;helicase activity;ATP binding;ATP-dependent helicase activity;hydrolase activity	IPR000629;IPR011545;IPR001650;IPR014021;IPR014014;IPR014001	ATP-dependent helicase, DEAD-box;DEAD/DEAH box helicase, N-terminal;Helicase, C-terminal;Helicase superfamily 1 and 2 ATP-binding;DEAD-box RNA helicase Q motif;DEAD-like helicases, N-terminal	PF01602;PF02883;PF02296	ortholog_one2one	ortholog_one2one	Ano:Ae:Dm
88.6.10	-0.27	No sex bias	-0.19	No sex bias	-0.05	No sex bias	-0.12	No sex bias	-0.82	Female biased	AGAP003816	AGAP003816-RA	AGAP003816-PA	ENSF00000000943		2R:43729676..43730695	520	116	GO:0005622;GO:0003735;GO:0005840;GO:0006412	structural constituent of ribosome;intracellular;ribosome;translation	IPR000231;IPR004038	Ribosomal protein L30e;Ribosomal protein L7Ae/L30e/S12e/Gadd45		ortholog_one2many	ortholog_one2one	Ano:Ae:Dm
4.1.11	-0.16	No sex bias	0.17	No sex bias	-0.37	No sex bias	-0.79	No sex bias	-2.02	Female biased	AGAP000002	AGAP000002-RA	AGAP000002-PA	ENSF00000000336		X:1218..3119	1902	633			IPR000008	C2 calcium-dependent membrane targeting	PF00153	ortholog_one2one	ortholog_one2one	Ano:Ae:Dm
22.7.2	-0.42	No sex bias	-0.41	No sex bias	-0.17	No sex bias	-0.11	No sex bias	-0.95	Female biased	AGAP012107	AGAP012107-RA	AGAP012107-PA	ENSF00000000699		3L:37745207..37746664	1047	158	GO:0006464;GO:0006512;GO:0019787;GO:0016874	protein modification process;ubiquitin cycle;ligase activity;small conjugating protein ligase activity	IPR000608	Ubiquitin-conjugating enzyme, E2				Ano only
89.7.9	-0.16	No sex bias	-0.26	No sex bias	-0.12	No sex bias	-0.07	No sex bias	-0.9	Female biased	AGAP007519	AGAP007519-RA	AGAP007519-PA	ENSF00000000388		2L:47128357..47129665	1233	375						ortholog_one2one	ortholog_one2one	Ano:Ae:Dm
52.5.1	-0.09	No sex bias	-0.02	No sex bias	0.08	No sex bias	-0.54	No sex bias	-0.84	Female biased	AGAP012003	AGAP012003-RA	AGAP012003-PA	ENSF00000000326		3L:36083603..36085154	1518	505					PF00085	ortholog_one2one	ortholog_one2one	Ano:Ae:Dm
99.5.11	-0.06	No sex bias	-0.06	No sex bias	-0.16	No sex bias	-0.28	No sex bias	-0.87	Female biased	AGAP006070	AGAP006070-RA	AGAP006070-PA	ENSF00000000287		2L:26053755..26055333	1448	159	GO:0006457;GO:0051082;GO:0016272;GO:0006911;GO:0048477	protein folding;"phagocytosis, engulfment";prefoldin complex;oogenesis;unfolded protein binding	IPR002777	Prefoldin beta-like		ortholog_one2many	ortholog_one2one	Ano:Ae:Dm
24.6.10	-0.07	No sex bias	-0.33	No sex bias	-0.07	No sex bias	-0.27	No sex bias	-1.47	Female biased	AGAP005129	AGAP005129-RA	AGAP005129-PA	ENSF00000000969		2L:10338714..10339920	1106	278	GO:0016740;GO:0016757;GO:0016763	transferase activity;"transferase activity, transferring glycosyl groups";"transferase activity, transferring pentosyl groups"	IPR001369	Purine phosphorylase, family 2	PF00989;PF08447	ortholog_one2many	ortholog_one2many	Ano:Ae:Dm
89.7.5	-0.17	No sex bias	-0.11	No sex bias	-0.22	No sex bias	-0.76	No sex bias	-3.16	Female biased	AGAP007473	AGAP007473-RA	AGAP007473-PA	ENSF00000003943		2L:46748309..46749901	1283	372	GO:0006457	protein folding	IPR002038;IPR001179	Osteopontin;Peptidyl-prolyl cis-trans isomerase, FKBP-type		ortholog_one2one	ortholog_one2one	Ano:Ae:Dm
90.1.8	-0.14	No sex bias	-0.3	No sex bias	-0.22	No sex bias	-0.14	No sex bias	-1.67	Female biased	AGAP007531	AGAP007531-RA	AGAP007531-PA	ENSF00000000462		2L:47241956..47243721	1552	365			IPR005475;IPR005476	Transketolase, central region;Transketolase, C-terminal			ortholog_one2one	Ano:Dm
89.7.4	-0.23	No sex bias	-0.28	No sex bias	-0.97	Female biased	-0.31	No sex bias	-0.63	No sex bias	AGAP001989	AGAP001989-RA	AGAP001989-PA	ENSF00000000007		2R:13210284..13212261	871	257								Ano only
Cluster F2 [726 genes]
Array EMBL mmc2 12k v1 Probe ID	L1 (log2)	L1 Sex bias	L2/3 (log2)	L2/3 Sex bias	L4 (log2)	L4 Sex bias	Pupae (log2)	Pupae Sex bias	Adult (log2)	Adult Sex bias	Ensembl Gene ID	Ensembl Transcript ID	Ensembl Protein ID	Ensembl Protein Family ID	ImmunoDB Name	Location (Chromosome Name:Gene Start..Gene End (bp))	CDS Length (bp)	Peptide Length (aa)	GO ID(s)	GO Description(s)	Interpro ID(s)	Interpro Description(s)	PFAM ID(s)	A. aegypti Orthology Type	D. melanogaster Orthology Type	Ano: Ae:Dm orthology
33.2.3	-0.18	No sex bias	0.05	No sex bias	-0.06	No sex bias	0.04	No sex bias	-3.12	Female biased	AGAP004078	AGAP004078-RA	AGAP004078-PA	ENSF00000004130		2R:49503353..49510627	2983	969	GO:0003677;GO:0005694;GO:0003918;GO:0006265;GO:0003917;GO:0008283;GO:0005737;GO:0005634;GO:0007275;GO:0009790;GO:0048477;GO:0002168;GO:0007059;GO:0030261	instar larval development;DNA binding;DNA topoisomerase type I activity;DNA topoisomerase (ATP-hydrolyzing) activity;nucleus;chromosome;cytoplasm;DNA topological change;chromosome segregation;multicellular organismal development;cell proliferation;embryonic development;chromosome condensation;oogenesis	IPR001631;IPR008336;IPR013500;IPR013499	DNA topoisomerase I, C-terminal;DNA topoisomerase I, DNA binding, eukaryotic-type;DNA topoisomerase I, catalytic core, eukaryotic-t;DNA topoisomerase I, C-terminal, eukaryotic-type	PF00762	ortholog_one2one	ortholog_one2one	Ano:Ae:Dm
37.3.7	0.08	No sex bias	-0.05	No sex bias	0.17	No sex bias	0.23	No sex bias	-1.36	Female biased	AGAP008086	AGAP008086-RA	AGAP008086-PA	ENSF00000000383		3R:5296005..5297789	1719	510			IPR001431;IPR001220;IPR011765;IPR007863	Peptidase M16, zinc-binding site;Legume lectin, beta domain;Peptidase M16, N-terminal;Peptidase M16, C-terminal	PF00226	ortholog_one2one	ortholog_one2one	Ano:Ae:Dm
33.2.11	0.04	No sex bias	-0.11	No sex bias	0.13	No sex bias	0	No sex bias	-0.98	Female biased	AGAP004057	AGAP004057-RA	AGAP004057-PA	ENSF00000000384		2R:49099419..49101066	1582	492	GO:0006412;GO:0004040;GO:0005739;GO:0048477;GO:0030717	amidase activity;mitochondrion;translation;karyosome formation;oogenesis	IPR000120	Amidase	PF00168	ortholog_one2one	ortholog_one2one	Ano:Ae:Dm
37.5.4	0.02	No sex bias	0.01	No sex bias	-0.05	No sex bias	0.06	No sex bias	-0.82	Female biased	AGAP004547	AGAP004547-RA	AGAP004547-PA	ENSF00000000848		2R:57523966..57524986	757	240	GO:0008270;GO:0046872	zinc ion binding;metal ion binding	IPR001781	LIM, zinc-binding		ortholog_one2one	ortholog_one2one	Ano:Ae:Dm
35.7.4	0.34	No sex bias	0	No sex bias	0.16	No sex bias	-0.08	No sex bias	-0.86	Female biased	AGAP001533	AGAP001533-RA	AGAP001533-PA	ENSF00000000912		2R:5920897..5925277	3639	1212					PF00850	ortholog_one2one	ortholog_one2one	Ano:Ae:Dm
35.7.2	-0.02	No sex bias	-0.24	No sex bias	0.05	No sex bias	0.21	No sex bias	-1.23	Female biased	AGAP004990	AGAP004990-RA	AGAP004990-PA	ENSF00000000755		2L:7585796..7587650	1480	147	GO:0043565;GO:0005737;GO:0005634;GO:0007424;GO:0048813;GO:0007417	nucleus;cytoplasm;central nervous system development;open tracheal system development;sequence-specific DNA binding;dendrite morphogenesis	IPR013729;IPR001387	Multiprotein bridging factor 1, N-terminal;Helix-turn-helix type 3	PF04729	ortholog_one2one	ortholog_one2one	Ano:Ae:Dm
36.6.11	-0.09	No sex bias	-0.19	No sex bias	-0.22	No sex bias	0	No sex bias	-1.5	Female biased	AGAP001738	AGAP001738-RA	AGAP001738-PA	ENSF00000000616		2R:9102277..9103614	1177	363	GO:0005622;GO:0003723;GO:0003735;GO:0005840;GO:0006412;GO:0005739;GO:0015934	RNA binding;structural constituent of ribosome;intracellular;mitochondrion;ribosome;translation;large ribosomal subunit	IPR002143	Ribosomal protein L1	PF01070	ortholog_one2one	ortholog_one2one	Ano:Ae:Dm
15.5.10	-0.05	No sex bias	0.03	No sex bias	-0.05	No sex bias	0.07	No sex bias	-1.05	Female biased	AGAP011089	AGAP011089-RA	AGAP011089-PA	ENSF00000000651		3L:16457549..16461141	1935	644	GO:0003676	nucleic acid binding	IPR008191;IPR002999;IPR001159	Maternal tudor protein;Tudor;Double-stranded RNA binding	PF00149	ortholog_one2one	ortholog_one2many	Ano:Ae:Dm
15.4.2	0.02	No sex bias	0.16	No sex bias	0	No sex bias	0.1	No sex bias	-1.35	Female biased	AGAP004417	AGAP004417-RA	AGAP004417-PA	ENSF00000001120		2R:55851468..55853091	1517	465	GO:0008270;GO:0005515	protein binding;zinc ion binding	IPR004457	Zinc finger, ZPR1-type	PF02931;PF02932	ortholog_one2one	ortholog_one2one	Ano:Ae:Dm
102.8.7	0.07	No sex bias	-0.02	No sex bias	0.2	No sex bias	0.15	No sex bias	-1.69	Female biased	AGAP009570	AGAP009570-RA	AGAP009570-PA	ENSF00000004520		3R:36365691..36367317	1501	323	GO:0003676;GO:0000166	nucleotide binding;nucleic acid binding	IPR000504	RNA-binding region RNP-1 (RNA recognition motif)			ortholog_one2one	Ano:Dm
102.4.8	-0.1	No sex bias	-0.07	No sex bias	-0.03	No sex bias	0.01	No sex bias	-1.96	Female biased	AGAP001910	AGAP001910-RA	AGAP001910-PA	ENSF00000000235		2R:12009549..12011157	1013	244	GO:0005622;GO:0003723;GO:0003735;GO:0005840;GO:0006412;GO:0015935;GO:0030529;GO:0005811;GO:0003906;GO:0043524;GO:0016363;GO:0008534	RNA binding;structural constituent of ribosome;DNA-(apurinic or apyrimidinic site) lyase activity;intracellular;lipid particle;ribosome;translation;oxidized purine base lesion DNA N-glycosylase activity;small ribosomal subunit;nuclear matrix;ribonucleoprotein complex;negative regulation of neuron apoptosis	IPR001351;IPR004044;IPR004087	Ribosomal protein S3, C-terminal;KH, type 2;KH	PF01553	ortholog_one2one	ortholog_one2one	Ano:Ae:Dm
32.7.1	0.01	No sex bias	-0.22	No sex bias	-0.01	No sex bias	0	No sex bias	-0.97	Female biased	AGAP002956	AGAP002956-RA	AGAP002956-PA	ENSF00000000541		2R:30114490..30115609	930	251	GO:0008270;GO:0003676;GO:0003723;GO:0005634;GO:0000166;GO:0006397;GO:0005681;GO:0008380;GO:0000398;GO:0008187;GO:0000381	nucleotide binding;"regulation of alternative nuclear mRNA splicing, via spliceosome";"nuclear mRNA splicing, via spliceosome";nucleic acid binding;RNA binding;nucleus;spliceosome;mRNA processing;poly-pyrimidine tract binding;zinc ion binding;RNA splicing	IPR009145;IPR004051;IPR000571;IPR000504;IPR003954	U2 auxiliary factor small subunit;Kv1.4 voltage-gated K+ channel;Zinc finger, CCCH-type;RNA-binding region RNP-1 (RNA recognition motif);RNA recognition, region 1	PF03531;PF08512;PF00505	ortholog_one2one	ortholog_one2one	Ano:Ae:Dm
103.8.1	0.16	No sex bias	-0.09	No sex bias	0.14	No sex bias	0.07	No sex bias	-4.61	Female biased	AGAP006421	AGAP006421-RA	AGAP006421-PA	ENSF00000002403		2L:31693742..31694830	931	260	GO:0005576	extracellular region	IPR002413;IPR001283;IPR014044	Ves allergen;Allergen V5/Tpx-1 related;SCP-like extracellular	PF00415	ortholog_many2many	ortholog_many2many	Ano:Ae:Dm
103.8.10	0.1	No sex bias	-0.26	No sex bias	0.01	No sex bias	0.03	No sex bias	-1.17	Female biased	AGAP002656	AGAP002656-RA	AGAP002656-PA	ENSF00000000517		2R:25196705..25203337	6156	2032			IPR001005	SANT, DNA-binding	PF00111;PF01799;PF00941;PF03450;PF01315;PF02738	ortholog_one2one	ortholog_one2one	Ano:Ae:Dm
106.3.11	-0.3	No sex bias	-0.04	No sex bias	0.19	No sex bias	-0.17	No sex bias	-1.02	Female biased	AGAP004919	AGAP004919-RA	AGAP004919-PA	ENSF00000000065		2L:6015229..6016503	768	204	GO:0005622;GO:0003735;GO:0005840;GO:0006412;GO:0030529	structural constituent of ribosome;intracellular;ribosome;translation;ribonucleoprotein complex	IPR000439	Ribosomal protein L15e	PF06840	ortholog_one2many	ortholog_one2one	Ano:Ae:Dm
106.5.1	-0.1	No sex bias	-0.01	No sex bias	0.25	No sex bias	0.21	No sex bias	-0.84	Female biased	AGAP008925	AGAP008925-RA	AGAP008925-PA	ENSF00000000672		3R:21067727..21069799	1846	587			IPR001680	WD-40 repeat	PF00069	ortholog_one2one	ortholog_one2one	Ano:Ae:Dm
34.8.3	0.02	No sex bias	-0.06	No sex bias	0.21	No sex bias	-0.13	No sex bias	-0.9	Female biased	AGAP006648	AGAP006648-RA	AGAP006648-PA	ENSF00000000028		2L:35664073..35666441	2369	769	GO:0000145;GO:0006904	exocyst;vesicle docking during exocytosis	IPR007225	Exocyst complex subunit Sec15-like		ortholog_one2one	ortholog_one2one	Ano:Ae:Dm
35.7.1	-0.27	No sex bias	0.04	No sex bias	0.24	No sex bias	0.19	No sex bias	-0.95	Female biased	AGAP007575	AGAP007575-RA	AGAP007575-PA	ENSF00000000156		2L:47792248..47792863	616	153			IPR008476	Protein of unknown function DUF757	PF01853	ortholog_one2one	ortholog_one2one	Ano:Ae:Dm
109.7.9	-0.13	No sex bias	-0.25	No sex bias	0.25	No sex bias	-0.03	No sex bias	-0.86	Female biased	AGAP002251	AGAP002251-RA	AGAP002251-PA	ENSF00000000285		2R:18195396..18198939	1124	167	GO:0006464;GO:0006512;GO:0019787;GO:0016874	protein modification process;ubiquitin cycle;ligase activity;small conjugating protein ligase activity	IPR000608	Ubiquitin-conjugating enzyme, E2	PF00227	ortholog_one2one	ortholog_one2one	Ano:Ae:Dm
110.8.3	-0.07	No sex bias	-0.26	No sex bias	-0.17	No sex bias	0.23	No sex bias	-0.88	Female biased	AGAP008935	AGAP008935-RA	AGAP008935-PA	ENSF00000000145		3R:21186932..21201022	1509	502	GO:0043565;GO:0048190;GO:0016566;GO:0016360;GO:0042688	sensory organ precursor cell fate determination;specific transcriptional repressor activity;crystal cell differentiation;sequence-specific DNA binding;wing disc dorsal/ventral pattern formation	IPR015351;IPR015350;IPR002909	LAG1, DNA binding;Beta-trefoil;Cell surface receptor IPT/TIG	PF00001	ortholog_one2one	ortholog_one2one	Ano:Ae:Dm
106.7.3	0.05	No sex bias	-0.15	No sex bias	0.07	No sex bias	0.14	No sex bias	-1.17	Female biased	AGAP000913	AGAP000913-RA	AGAP000913-PA	ENSF00000000568		X:17174992..17179385	1176	289	GO:0016021	integral to membrane	IPR009637	Lung seven transmembrane receptor	PF00089	ortholog_one2many	ortholog_one2one	Ano:Ae:Dm
41.1.7	-0.05	No sex bias	-0.02	No sex bias	0.03	No sex bias	0.04	No sex bias	-0.86	Female biased	AGAP004509	AGAP004509-RA	AGAP004509-PA	ENSF00000000225		2R:57179032..57180696	1498	441	GO:0008270;GO:0003676;GO:0006397;GO:0005681;GO:0008380;GO:0000381	regulation of alternative nuclear mRNA splicing, via spliceosome;nucleic acid binding;spliceosome;mRNA processing;zinc ion binding;RNA splicing	IPR000571;IPR000504	Zinc finger, CCCH-type;RNA-binding region RNP-1 (RNA recognition motif)	PF04880	ortholog_one2many	ortholog_one2one	Ano:Ae:Dm
37.3.9	0.1	No sex bias	-0.2	No sex bias	0.03	No sex bias	0.05	No sex bias	-1.07	Female biased	AGAP008044	AGAP008044-RA	AGAP008044-PA	ENSF00000000016		3R:4806082..4808803	2246	719	GO:0006118;GO:0016491;GO:0050660	electron transport;oxidoreductase activity;FAD binding	IPR013027;IPR001100;IPR000103;IPR000104;IPR000815;IPR004051;IPR001327;IPR000694	FAD-dependent pyridine nucleotide-disulphide oxido;Pyridine nucleotide-disulphide oxidoreductase, cl;Antifreeze protein, type I;Mercuric reductase;Kv1.4 voltage-gated K+ channel;Pyridine nucleotide-disulphide oxidoreductase, NA;Proline-rich region	PF02375;PF01388;PF00628;PF02373;PF02928;PF08429	ortholog_one2one	apparent_ortholog_one2one	Ano:Ae:Dm
36.4.8	0	No sex bias	-0.11	No sex bias	0.03	No sex bias	0.18	No sex bias	-1.9	Female biased	AGAP001522	AGAP001522-RA	AGAP001522-PA	ENSF00000000616		2R:5830145..5831722	1352	397	GO:0005524;GO:0000166;GO:0017111	nucleotide binding;ATP binding;nucleoside-triphosphatase activity	IPR003960;IPR001984;IPR001270;IPR003959;IPR003593	AAA ATPase, subdomain;Peptidase S16, Lon protease;Chaperonin clpA/B;AAA ATPase, core;AAA+ ATPase, core	PF04209	ortholog_one2one	ortholog_one2one	Ano:Ae:Dm
36.4.12	0.14	No sex bias	-0.16	No sex bias	-0.08	No sex bias	0.23	No sex bias	-1.03	Female biased	AGAP001685	AGAP001685-RA	AGAP001685-PA	ENSF00000000329		2R:8444300..8446927	2520	839	GO:0006810;GO:0005643	nuclear pore;transport	IPR007252	Nuclear pore protein 84/107	PF00046	ortholog_one2one	ortholog_one2one	Ano:Ae:Dm
110.3.9	0.08	No sex bias	-0.11	No sex bias	-0.04	No sex bias	-0.04	No sex bias	-0.95	Female biased	AGAP005048	AGAP005048-RA	AGAP005048-PA	ENSF00000002144		2L:8818559..8821078	2352	783	GO:0005525;GO:0003723;GO:0007049;GO:0005786;GO:0006614;GO:0050804;GO:0045886	RNA binding;GTP binding;"signal recognition particle, endoplasmic reticulum targeting";SRP-dependent cotranslational protein targeting to membrane;cell cycle;negative regulation of synaptic growth at neuromuscular junction;regulation of synaptic transmission	IPR001373;IPR014786	Cullin;Anaphase promoting complex subunit 2		ortholog_one2one	ortholog_one2one	Ano:Ae:Dm
35.1.8	-0.06	No sex bias	-0.13	No sex bias	0.38	No sex bias	0.17	No sex bias	-1.71	Female biased	AGAP011387	AGAP011387-RA	AGAP011387-PA	ENSF00000000385		3L:23253294..23254727	1353	435			IPR001680	WD-40 repeat	PF00400	ortholog_one2many	ortholog_one2one	Ano:Ae:Dm
34.7.4	-0.04	No sex bias	-0.01	No sex bias	-0.04	No sex bias	-0.07	No sex bias	-1.3	Female biased	AGAP003603	AGAP003603-RA	AGAP003603-PA	ENSF00000000812		2R:40442570..40443928	819	272			IPR000008	C2 calcium-dependent membrane targeting		ortholog_one2one	ortholog_one2one	Ano:Ae:Dm
34.5.2	-0.44	No sex bias	-0.11	No sex bias	0.07	No sex bias	-0.08	No sex bias	-0.95	Female biased	AGAP004145	AGAP004145-RA	AGAP004145-PA	ENSF00000000144		2R:50731715..50732841	963	210	GO:0003723	RNA binding	IPR004088;IPR004087	KH, type 1;KH	PF02798	ortholog_one2one	ortholog_one2one	Ano:Ae:Dm
26.1.3	-0.08	No sex bias	0	No sex bias	0.29	No sex bias	0.12	No sex bias	-1.02	Female biased	AGAP007894	AGAP007894-RA	AGAP007894-PA	ENSF00000000778		3R:2560923..2563317	2214	737	GO:0005525;GO:0000166;GO:0003924	nucleotide binding;GTPase activity;GTP binding	IPR000795;IPR004161;IPR000640	Protein synthesis factor, GTP-binding;Translation elongation factor EFTu/EF1A, domain 2;Translation elongation factor EFG/EF2, C-terminal	PF00651;PF07707;PF08005	ortholog_one2many	ortholog_one2one	Ano:Ae:Dm
26.7.9	0.15	No sex bias	-0.18	No sex bias	0.07	No sex bias	-0.12	No sex bias	-1.77	Female biased	AGAP002684	AGAP002684-RA	AGAP002684-PA	ENSF00000000912		2R:25611523..25614217	2286	649	GO:0006364;GO:0030688	rRNA processing;"nucleolar preribosome, small subunit precursor"	IPR010301	Nucleolar, Nop52	PF00656	ortholog_one2one	ortholog_one2one	Ano:Ae:Dm
27.6.3	0.25	No sex bias	-0.07	No sex bias	-0.14	No sex bias	0.2	No sex bias	-2.48	Female biased	AGAP005211	AGAP005211-RA	AGAP005211-PA	ENSF00000000969		2L:12358996..12360867	1736	553	GO:0046872;GO:0003824;GO:0008152;GO:0005506;GO:0051536	catalytic activity;iron ion binding;metabolic process;metal ion binding;iron-sulfur cluster binding	IPR013848;IPR007197;IPR002792;IPR006638	Protein of unknown function UPF0004, N-terminal;Radical SAM;Deoxyribonuclease/rho motif-related TRAM;Elongator protein 3/MiaB/NifB	PF03027	ortholog_one2one	ortholog_one2one	Ano:Ae:Dm
28.3.7	0.1	No sex bias	-0.06	No sex bias	0.18	No sex bias	-0.13	No sex bias	-1.65	Female biased	AGAP003545	AGAP003545-RA	AGAP003545-PA	ENSF00000000459		2R:39362515..39364190	1412	407	GO:0048477;GO:0007281;GO:0007616;GO:0007359;GO:0043488	germ cell development;posterior abdomen determination;long-term memory;regulation of mRNA stability;oogenesis			PF03932	ortholog_one2one	ortholog_one2one	Ano:Ae:Dm
105.5.6	0.16	No sex bias	-0.25	No sex bias	-0.08	No sex bias	0.01	No sex bias	-0.83	Female biased	AGAP010792	AGAP010792-RA	AGAP010792-PA	ENSF00000000156		3L:10412154..10413607	1378	385	GO:0003824;GO:0044237;GO:0050662	catalytic activity;cellular metabolic process;coenzyme binding	IPR001509;IPR002225;IPR013120	NAD-dependent epimerase/dehydratase;3-beta hydroxysteroid dehydrogenase/isomerase;Male sterility C-terminal	PF00046	ortholog_one2one	ortholog_one2one	Ano:Ae:Dm
104.6.2	0.14	No sex bias	-0.1	No sex bias	0.01	No sex bias	0.35	No sex bias	-1.48	Female biased	AGAP002668	AGAP002668-RA	AGAP002668-PA	ENSF00000000418		2R:25264996..25265752	757	232			IPR012942	SRR1	PF02949	ortholog_one2one	ortholog_one2one	Ano:Ae:Dm
1.1.12	-0.16	No sex bias	-0.06	No sex bias	0.05	No sex bias	0.19	No sex bias	-0.83	Female biased	AGAP003498	AGAP003498-RA	AGAP003498-PA	ENSF00000000944		2R:38727779..38733747	4107	1368	GO:0006508;GO:0004222	metalloendopeptidase activity;proteolysis	IPR006025;IPR013032;IPR002870;IPR001590;IPR001762;IPR006586;IPR013111;IPR000742	Peptidase M, neutral zinc metallopeptidases, zinc;EGF-like region;Peptidase M12B, propeptide;Peptidase M12B, ADAM/reprolysin;Disintegrin;ADAM, cysteine-rich;EGF, extracellular;EGF-like, type 3	PF01370;PF01073;PF07993;PF02719		ortholog_one2one	Ano:Dm
30.8.9	-0.22	No sex bias	-0.14	No sex bias	0.04	No sex bias	-0.05	No sex bias	-0.91	Female biased	AGAP004794	AGAP004794-RA	AGAP004794-PA	ENSF00000000269		2L:3596961..3598493	1448	398	GO:0003824;GO:0006629	catalytic activity;lipid metabolic process	IPR000734;IPR002334;IPR013818	Lipase;Dol/Ves 1 allergen;Lipase, N-terminal	PF00168;PF00397;PF00632	ortholog_one2one	ortholog_many2many	Ano:Ae:Dm
3.7.9	-0.14	No sex bias	-0.1	No sex bias	0.06	No sex bias	0.24	No sex bias	-2.43	Female biased	AGAP007456	AGAP007456-RA	AGAP007456-PA	ENSF00000000867		2L:46651129..46652960	1756	542			IPR001611;IPR003591	Leucine-rich repeat;Leucine-rich repeat, typical subtype	PF04563;PF04561;PF04565;PF06883;PF04567;PF00562;PF04560	ortholog_one2one		Ano:Ae
3.7.10	-0.32	No sex bias	-0.09	No sex bias	-0.2	No sex bias	0.2	No sex bias	-3.26	Female biased	AGAP007453	AGAP007453-RA	AGAP007453-PA	ENSF00000000867		2L:46645836..46647388	1487	465			IPR000585;IPR001611;IPR000799;IPR003591	Hemopexin;Leucine-rich repeat;Steroidogenic acute regulatory protein;Leucine-rich repeat, typical subtype		ortholog_one2one		Ano:Ae
28.8.1	0.05	No sex bias	-0.33	No sex bias	0.16	No sex bias	-0.06	No sex bias	-1.27	Female biased	AGAP009234	AGAP009234-RA	AGAP009234-PA	ENSF00000000219		3R:29061168..29063911	1044	323	GO:0005622;GO:0006412;GO:0003746;GO:0006414	translation elongation factor activity;intracellular;translation;translational elongation	IPR001816;IPR000449;IPR014039	Translation elongation factor EFTs/EF1B;Ubiquitin-associated/Translation elongation facto;Translation elongation factor EFTs/EF1B, dimerisa		ortholog_one2one	ortholog_one2one	Ano:Ae:Dm
10.4.6	-0.01	No sex bias	-0.28	No sex bias	-0.1	No sex bias	0.16	No sex bias	-1.01	Female biased	AGAP000649	AGAP000649-RA	AGAP000649-PA	ENSF00000000227		X:11597883..11598800	918	305	GO:0003824;GO:0044237;GO:0050662	catalytic activity;cellular metabolic process;coenzyme binding	IPR001509;IPR013549	NAD-dependent epimerase/dehydratase;Domain of unknown function DUF1731	PF00400	ortholog_one2one	ortholog_one2one	Ano:Ae:Dm
27.7.8	0.16	No sex bias	-0.28	No sex bias	0	No sex bias	-0.02	No sex bias	-2.7	Female biased	AGAP005802	AGAP005802-RA	AGAP005802-PA	ENSF00000000523		2L:21199038..21200529	1091	261	GO:0005622;GO:0003723;GO:0003735;GO:0005840;GO:0006412;GO:0019843;GO:0030529	RNA binding;structural constituent of ribosome;intracellular;ribosome;translation;rRNA binding;ribonucleoprotein complex	IPR002171	Ribosomal protein L2	PF00089	ortholog_one2one	ortholog_one2one	Ano:Ae:Dm
27.3.6	0.12	No sex bias	-0.07	No sex bias	0.03	No sex bias	0.02	No sex bias	-1.07	Female biased	AGAP005188	AGAP005188-RA	AGAP005188-PA	ENSF00000000250		2L:12140996..12147331	2449	676	GO:0016021;GO:0006810;GO:0005215	transporter activity;transport;integral to membrane	IPR011701	Major facilitator superfamily MFS_1		ortholog_one2many	ortholog_one2one	Ano:Ae:Dm
31.8.4	-0.48	No sex bias	-0.2	No sex bias	0.05	No sex bias	0.18	No sex bias	-1.35	Female biased	AGAP007580	AGAP007580-RB;AGAP007580-RA	AGAP007580-PB;AGAP007580-PA	ENSF00000001019		2L:47803285..47804548	810;859	189	GO:0005622;GO:0003735;GO:0005840;GO:0006412	structural constituent of ribosome;intracellular;ribosome;translation	IPR000039	Ribosomal protein L18e	PF01733	ortholog_one2one	ortholog_one2one	Ano:Ae:Dm
19.8.5	-0.04	No sex bias	-0.15	No sex bias	-0.08	No sex bias	-0.09	No sex bias	-1.05	Female biased	AGAP005341	AGAP005341-RA;AGAP005341-RB	AGAP005341-PA;AGAP005341-PB	ENSF00000000984		2L:14269657..14288258	2507;2303	691;755	GO:0008270;GO:0016787;GO:0016311;GO:0016791;GO:0004437;GO:0046839	inositol or phosphatidylinositol phosphatase activity;zinc ion binding;dephosphorylation;hydrolase activity;phosphoric monoester hydrolase activity;phospholipid dephosphorylation;	IPR000387;IPR010569;IPR000306;IPR003595	Tyrosine specific protein phosphatase and dual spe;Myotubularin-related;Zinc finger, FYVE-type;Protein tyrosine phosphatase, catalytic region		ortholog_one2one	ortholog_one2one	Ano:Ae:Dm
16.6.9	0.12	No sex bias	-0.08	No sex bias	-0.02	No sex bias	0.08	No sex bias	-0.95	Female biased	AGAP005881	AGAP005881-RA	AGAP005881-PA	ENSF00000001019		2L:23123719..23131205	6150	2049	GO:0006508;GO:0008234	proteolysis;cysteine-type peptidase activity	IPR000354;IPR003653	Involucrin repeat;Peptidase C48, SUMO/Sentrin/Ubl1	PF03942	ortholog_one2one	ortholog_one2many	Ano:Ae:Dm
16.6.8	0.14	No sex bias	-0.19	No sex bias	0.03	No sex bias	0.08	No sex bias	-0.8	Female biased	AGAP005871	AGAP005871-RA	AGAP005871-PA	ENSF00000000580		2L:22708657..22712387	3576	1191			IPR004085;IPR012948;IPR007034;IPR003593	DNA topoisomerase VI, subunit A;AARP2CN;Protein of unknown function DUF663;AAA+ ATPase, core	PF00560	ortholog_one2one	ortholog_one2one	Ano:Ae:Dm
13.7.2	0.12	No sex bias	-0.17	No sex bias	0	No sex bias	-0.19	No sex bias	-1.99	Female biased	AGAP002646	AGAP002646-RA	AGAP002646-PA	ENSF00000000416		2R:24959689..24961156	1384	343	GO:0005524;GO:0006468;GO:0016740;GO:0000166;GO:0004672;GO:0016301;GO:0004674;GO:0007067;GO:0000079	regulation of cyclin-dependent protein kinase activity;nucleotide binding;protein kinase activity;protein serine/threonine kinase activity;ATP binding;protein amino acid phosphorylation;mitosis;kinase activity;transferase activity	IPR000719;IPR008271;IPR001245;IPR002290	Protein kinase;Serine/threonine protein kinase, active site;Tyrosine protein kinase;Serine/threonine protein kinase		ortholog_one2one	ortholog_one2one	Ano:Ae:Dm
104.1.11	-0.11	No sex bias	-0.15	No sex bias	-0.07	No sex bias	-0.17	No sex bias	-1.43	Female biased	AGAP002653	AGAP002653-RA	AGAP002653-PA	ENSF00000000716		2R:25167010..25168623	1533	496	GO:0005524;GO:0004812;GO:0005737;GO:0006418;GO:0004826;GO:0006432	aminoacyl-tRNA ligase activity;phenylalanine-tRNA ligase activity;ATP binding;cytoplasm;tRNA aminoacylation for protein translation;phenylalanyl-tRNA aminoacylation	IPR002319;IPR006195	Phenylalanyl-tRNA synthetase, class IIc;Aminoacyl-transfer RNA synthetase, class II		ortholog_one2one	ortholog_one2one	Ano:Ae:Dm
103.8.8	0.16	No sex bias	-0.14	No sex bias	-0.01	No sex bias	0.01	No sex bias	-1.37	Female biased	AGAP002659	AGAP002659-RA	AGAP002659-PA	ENSF00000000583		2R:25205746..25213948	1215	404	GO:0016020;GO:0006814;GO:0008508	sodium ion transport;bile acid:sodium symporter activity;membrane	IPR002657	Bile acid:sodium symporter	PF01400	ortholog_one2one	ortholog_one2many	Ano:Ae:Dm
104.1.5	-0.21	No sex bias	-0.38	No sex bias	-0.39	No sex bias	-0.1	No sex bias	-3.7	Female biased	AGAP009593	AGAP009593-RA	AGAP009593-PA	ENSF00000000592		3R:36730614..36731915	1302	433	GO:0008270;GO:0006508;GO:0004180;GO:0004182;GO:0005615;GO:0007586;GO:0008233;GO:0008237;GO:0016787;GO:0046872	carboxypeptidase activity;carboxypeptidase A activity;extracellular space;proteolysis;digestion;peptidase activity;metallopeptidase activity;zinc ion binding;hydrolase activity;metal ion binding	IPR000834;IPR003146	Peptidase M14, carboxypeptidase A;Proteinase inhibitor, carboxypeptidase propeptide		ortholog_one2many	ortholog_many2many	Ano:Ae:Dm
108.5.3	0.01	No sex bias	-0.15	No sex bias	-0.1	No sex bias	0.04	No sex bias	-0.97	Female biased	AGAP006949	AGAP006949-RA	AGAP006949-PA	ENSF00000000038		2L:40208758..40211975	2830	821	GO:0016021;GO:0008270;GO:0005524;GO:0006508;GO:0016020;GO:0008233;GO:0008237;GO:0046872;GO:0000166;GO:0017111;GO:0030163;GO:0004222	nucleotide binding;metalloendopeptidase activity;ATP binding;proteolysis;peptidase activity;metallopeptidase activity;zinc ion binding;membrane;integral to membrane;nucleoside-triphosphatase activity;protein catabolic process;metal ion binding	IPR003960;IPR011546;IPR003959;IPR000642;IPR003593	AAA ATPase, subdomain;Peptidase M41, FtsH extracellular;AAA ATPase, core;Peptidase M41;AAA+ ATPase, core	PF00282	ortholog_one2one	ortholog_one2one	Ano:Ae:Dm
109.3.12	-0.15	No sex bias	-0.16	No sex bias	0.06	No sex bias	-0.03	No sex bias	-3.67	Female biased	AGAP010789	AGAP010789-RA	AGAP010789-PA	ENSF00000000303		3L:10392935..10394777	1101	321	GO:0016020	membrane	IPR013032;IPR006149;IPR006210	EGF-like region;Nematode-specific EB region;EGF	PF04577	ortholog_one2one	ortholog_one2one	Ano:Ae:Dm
109.2.10	0.05	No sex bias	-0.1	No sex bias	0.23	No sex bias	-0.03	No sex bias	-1.28	Female biased	AGAP005653	AGAP005653-RA	AGAP005653-PA	ENSF00000000848		2L:18304594..18306299	1470	489	GO:0016020;GO:0006810;GO:0006865;GO:0015171	transport;amino acid transport;amino acid transmembrane transporter activity;membrane	IPR003568;IPR004841	Cytochrome c-type biogenesis protein CcmF;Amino acid permease-associated region	PF00069;PF07714	ortholog_one2many		Ano:Ae
105.3.12	-0.13	No sex bias	-0.06	No sex bias	0	No sex bias	0.1	No sex bias	-1.16	Female biased	AGAP005544	AGAP005544-RA	AGAP005544-PA	ENSF00000000614		2L:16878346..16880345	1836	523	GO:0003824;GO:0005515	catalytic activity;protein binding	IPR000594	UBA/THIF-type NAD/FAD binding fold	PF00036;PF01794;PF08022;PF08030	ortholog_one2many	ortholog_one2one	Ano:Ae:Dm
102.3.2	-0.02	No sex bias	-0.22	No sex bias	-0.08	No sex bias	0.06	No sex bias	-0.83	Female biased	AGAP001914	AGAP001914-RA	AGAP001914-PA	ENSF00000000287		2R:12025730..12027195	1341	392			IPR005398;IPR013855;IPR013874;IPR013873	Tubby, N-terminal;Cdc37, N-terminal;Cdc37, Hsp90 binding;Cdc37, C-terminal	PF03137;PF07690;PF07648	ortholog_one2one	ortholog_one2one	Ano:Ae:Dm
102.3.12	0.01	No sex bias	-0.28	No sex bias	-0.09	No sex bias	-0.06	No sex bias	-1.01	Female biased	AGAP001884	AGAP001884-RA	AGAP001884-PA	ENSF00000004212		2R:11882021..11897020	1616	494	GO:0003824;GO:0006099;GO:0004333;GO:0006106;GO:0045239	catalytic activity;fumarate hydratase activity;tricarboxylic acid cycle;fumarate metabolic process;tricarboxylic acid cycle enzyme complex	IPR000362;IPR003031	Fumarate lyase;Delta crystallin	PF08449	ortholog_one2one	ortholog_one2many	Ano:Ae:Dm
101.8.8	-0.01	No sex bias	-0.17	No sex bias	0.27	No sex bias	0.01	No sex bias	-1.12	Female biased	AGAP000469	AGAP000469-RA	AGAP000469-PA	ENSF00000001052		X:8098579..8102472	748	242					PF00069;PF00433	ortholog_one2one	ortholog_one2one	Ano:Ae:Dm
48.3.3			-0.12	No sex bias	0.29	No sex bias	0	No sex bias	-1.16	Female biased	AGAP009942	AGAP009942-RA	AGAP009942-PA	ENSF00000000517		3R:45763104..45764612	1359	452			IPR001680	WD-40 repeat	PF02185;PF03097;PF00595	ortholog_one2one	ortholog_one2one	Ano:Ae:Dm
90.1.1	-0.29	No sex bias	-0.08	No sex bias	0.22	No sex bias			-2.18	Female biased	AGAP000650	AGAP000650-RA	AGAP000650-PA	ENSF00000000128		X:11651798..11653404	1010	306			IPR013893	Ribonuclease P, Rpp40		ortholog_one2one		Ano:Ae
86.7.10	0.04	No sex bias	-0.08	No sex bias	-0.09	No sex bias			-1.62	Female biased	AGAP003363	AGAP003363-RA	AGAP003363-PA	ENSF00000000388		2R:36850790..36853077	2208	676	GO:0005488	binding	IPR013618;IPR001440;IPR013105;IPR013026;IPR006597	Domain of unknown function DUF1736;Tetratricopeptide TPR_1;Tetratricopeptide TPR_2;Tetratricopeptide region;Sel1-like		ortholog_one2one	ortholog_one2one	Ano:Ae:Dm
94.3.9	0	No sex bias	-0.1	No sex bias	0.02	No sex bias			-0.96	Female biased	AGAP003503	AGAP003503-RA	AGAP003503-PA	ENSF00000000150		2R:38752399..38756298	3459	1152	GO:0005215;GO:0005643;GO:0050658	transporter activity;nuclear pore;RNA transport	IPR014908;IPR007187	Nup133, N-terminal;Nucleoporin, Nup133-like, C-terminal		ortholog_one2many	ortholog_one2many	Ano:Ae:Dm
11.5.9			-0.09	No sex bias	0.02	No sex bias	0.21	No sex bias	-1.37	Female biased	AGAP009310	AGAP009310-RA	AGAP009310-PA	ENSF00000003507		3R:31160369..31163214	2174	478	GO:0005525;GO:0000166;GO:0003924;GO:0006415;GO:0003747	nucleotide binding;translation release factor activity;GTPase activity;GTP binding;translational termination	IPR000795;IPR003285;IPR004161;IPR004160	Protein synthesis factor, GTP-binding;Yeast eukaryotic release factor;Translation elongation factor EFTu/EF1A, domain 2;Translation elongation factor EFTu/EF1A, C-termin			ortholog_one2one	Ano:Dm
109.8.4			-0.16	No sex bias	-0.07	No sex bias	-0.15	No sex bias	-0.93	Female biased	AGAP005043	AGAP005043-RA;AGAP005043-RB	AGAP005043-PA;AGAP005043-PB	ENSF00000001565		2L:8770771..8776180	2709;2568	902;855	GO:0006508;GO:0016020;GO:0008236;GO:0004274;	dipeptidyl-peptidase IV activity;proteolysis;serine-type peptidase activity;membrane;	IPR002469;IPR001375	Peptidase S9B, dipeptidylpeptidase IV N-terminal;Peptidase S9, prolyl oligopeptidase active site r		ortholog_one2one	ortholog_one2one	Ano:Ae:Dm
62.4.8	0.29	No sex bias	0.19	No sex bias	0.11	No sex bias			-4.68	Female biased	AGAP009336	AGAP009336-RA	AGAP009336-PA	ENSF00000013118		3R:31534715..31535614	900	299	GO:0003676;GO:0000166	nucleotide binding;nucleic acid binding	IPR000504	RNA-binding region RNP-1 (RNA recognition motif)		ortholog_one2one	ortholog_one2one	Ano:Ae:Dm
71.5.3			-0.1	No sex bias	0.02	No sex bias	0.01	No sex bias	-1.48	Female biased	AGAP009105	AGAP009105-RA	AGAP009105-PA	ENSF00000003142		3R:25645860..25650882	2083	503	GO:0005488;GO:0006911	binding;"phagocytosis, engulfment"	IPR000357	HEAT		ortholog_one2one	ortholog_one2one	Ano:Ae:Dm
60.1.8			-0.11	No sex bias	0.13	No sex bias	-0.16	No sex bias	-2.35	Female biased	AGAP004002	AGAP004002-RA	AGAP004002-PA	ENSF00000002708		2R:47808071..47811366	1845	573	GO:0005524;GO:0005515;GO:0000166;GO:0006457;GO:0051082;GO:0044267	nucleotide binding;protein binding;ATP binding;protein folding;cellular protein metabolic process;unfolded protein binding	IPR001844;IPR002423	Chaperonin Cpn60;Chaperonin Cpn60/TCP-1	PF00249	ortholog_one2one	ortholog_one2many	Ano:Ae:Dm
83.3.6	-0.23	No sex bias	0.21	No sex bias	0.07	No sex bias			-1.7	Female biased	AGAP003020	AGAP003020-RA	AGAP003020-PA	ENSF00000000569		2R:31205281..31207470	1502	491	GO:0016021;GO:0016020;GO:0006810;GO:0005215;GO:0005351;GO:0008643	transporter activity;sugar:hydrogen ion symporter activity;transport;carbohydrate transport;membrane;integral to membrane	IPR005829;IPR003663;IPR005828;IPR011701;IPR007114	Sugar transporter superfamily;Sugar transporter;General substrate transporter;Major facilitator superfamily MFS_1;Major facilitator superfamily		ortholog_one2one	ortholog_one2many	Ano:Ae:Dm
41.5.8	-0.25	No sex bias	-0.28	No sex bias	0.03	No sex bias			-2.31	Female biased	AGAP010220	AGAP010220-RA	AGAP010220-PA	ENSF00000000227		3R:50915615..50916631	860	260	GO:0003677;GO:0005634;GO:0006260;GO:0006275;GO:0030337;GO:0043626	DNA binding;nucleus;DNA replication;regulation of DNA replication;DNA polymerase processivity factor activity;PCNA complex	IPR000730	Proliferating cell nuclear antigen, PCNA	PF07575	ortholog_one2one	ortholog_one2many	Ano:Ae:Dm
36.8.2	0.17	No sex bias	-0.21	No sex bias	0.13	No sex bias			-1.43	Female biased	AGAP001720	AGAP001720-RA	AGAP001720-PA	ENSF00000000683		2R:8923446..8925053	1128	375	GO:0000154;GO:0000179;GO:0008168;GO:0008649	rRNA modification;"rRNA (adenine-N6,N6-)-dimethyltransferase activity";methyltransferase activity;rRNA methyltransferase activity			PF00876	ortholog_one2many	ortholog_one2one	Ano:Ae:Dm
76.3.1	-0.13	No sex bias	0.08	No sex bias			0.23	No sex bias	-1.14	Female biased	AGAP003901	AGAP003901-RA	AGAP003901-PA	ENSF00000000416		2R:45721166..45740127	2559	852	GO:0007050	cell cycle arrest	IPR001715;IPR003108	Calponin-like actin-binding;Growth-arrest-specific protein 2		ortholog_one2one	ortholog_one2one	Ano:Ae:Dm
53.6.3			-0.07	No sex bias	0.13	No sex bias	-0.24	No sex bias	-1.84	Female biased	AGAP012142	AGAP012142-RA	AGAP012142-PA	ENSF00000000143		3L:38043070..38044891	1551	516			IPR012976;IPR002687	NOSIC;Pre-mRNA processing ribonucleoprotein, binding re			ortholog_one2one	Ano:Dm
115.6.2	0.01	No sex bias	-0.3	No sex bias	-0.02	No sex bias			-1.63	Female biased	AGAP012820	AGAP012820-RA	AGAP012820-PA	ENSF00000013676		UNKN:31559400..31560126	663	199	GO:0008270;GO:0005634	nucleus;zinc ion binding	IPR012934	Zinc finger, AD-type		ortholog_many2many		Ano:Ae
99.1.8	0.03	No sex bias	-0.38	No sex bias					-3.82	Female biased	AGAP003087	AGAP003087-RA	AGAP003087-PA	ENSF00000000620		2R:32380097..32381431	1091	295						ortholog_one2one	ortholog_one2many	Ano:Ae:Dm
110.8.10	-0.5	No sex bias	0.09	No sex bias					-3.7	Female biased	AGAP008215	AGAP008215-RA	AGAP008215-PA	ENSF00000012943		3R:6960217..6961707	607	59								Ano only
110.8.8	-0.12	No sex bias	-0.1	No sex bias					-4.14	Female biased	AGAP008216	AGAP008216-RA	AGAP008216-PA	ENSF00000001424		3R:6962530..6963258	557	145					PF07690			Ano only
118.5.7	0.02	No sex bias	-0.06	No sex bias					-0.98	Female biased	AGAP000135	AGAP000135-RA	AGAP000135-PA	ENSF00000011793		X:2099319..2099977	430	85								Ano only
91.8.4					0.01	No sex bias	-0.02	No sex bias	-0.91	Female biased	AGAP000512	AGAP000512-RA	AGAP000512-PA	ENSF00000000741		X:9067175..9086241	1511	432	GO:0003700;GO:0005634;GO:0006355;GO:0007423	transcription factor activity;nucleus;"regulation of transcription, DNA-dependent";sensory organ development	IPR000818	TEA/ATTS		ortholog_one2many	ortholog_one2one	Ano:Ae:Dm
71.5.9	-0.17	No sex bias	-0.35	No sex bias					-5.5	Female biased	AGAP005733	AGAP005733-RA	AGAP005733-PA	ENSF00000012561		2L:19929849..19931010	994	199						ortholog_one2one		Ano:Ae
83.8.4	0.02	No sex bias	0.06	No sex bias					-0.94	Female biased	AGAP010860	AGAP010860-RA	AGAP010860-PA	ENSF00000001155		3L:12113950..12115276	1188	385	GO:0016021;GO:0016020;GO:0006810;GO:0005328;GO:0005887;GO:0006836;GO:0015293	neurotransmitter:sodium symporter activity;integral to plasma membrane;transport;neurotransmitter transport;symporter activity;membrane;integral to membrane	IPR000175	Sodium:neurotransmitter symporter		ortholog_one2one		Ano:Ae
28.1.3	-0.46	No sex bias	-0.08	No sex bias					-2.63	Female biased	AGAP005196	AGAP005196-RA	AGAP005196-PA	ENSF00000000927		2L:12176816..12178137	1115	264	GO:0006508;GO:0008233;GO:0016787;GO:0004252	serine-type endopeptidase activity;proteolysis;peptidase activity;hydrolase activity	IPR001254;IPR001314	Peptidase S1 and S6, chymotrypsin/Hap;Peptidase S1A, chymotrypsin			ortholog_many2many	Ano:Dm
53.5.9			-0.09	No sex bias	0.46	No sex bias	-0.05	No sex bias	-1.02	Female biased	AGAP001256	AGAP001256-RA	AGAP001256-PA	ENSF00000003833		2R:2053489..2059076	2297	628	GO:0005524;GO:0016301;GO:0016772;GO:0000103;GO:0004781	sulfate assimilation;sulfate adenylyltransferase (ATP) activity;ATP binding;kinase activity;"transferase activity, transferring phosphorus-containing groups"	IPR002891;IPR002650	Adenylylsulfate kinase, C-terminal;ATP-sulfurylase	PF04547	ortholog_one2one	ortholog_one2one	Ano:Ae:Dm
2.6.3	-0.2	No sex bias	0.06	No sex bias	0.11	No sex bias			-0.88	Female biased	AGAP002451	AGAP002451-RA	AGAP002451-PA	ENSF00000000884	SCRB1	2R:21532110..21533537	901	299	GO:0016020;GO:0007155	cell adhesion;membrane	IPR002159	CD36 antigen		ortholog_one2many	ortholog_one2many	Ano:Ae:Dm
106.6.6	0.09	No sex bias	-0.28	No sex bias	-0.03	No sex bias			-0.87	Female biased	AGAP008932	AGAP008932-RA	AGAP008932-PA	ENSF00000000479		3R:21124539..21126521	1403	408	GO:0008270	zinc ion binding	IPR001680;IPR001632;IPR000306	WD-40 repeat;G-protein, beta subunit;Zinc finger, FYVE-type	PF06814	ortholog_one2one	ortholog_one2one	Ano:Ae:Dm
27.1.6	-0.13	No sex bias	-0.08	No sex bias					-6.03	Female biased	AGAP005194	AGAP005194-RA	AGAP005194-PA	ENSF00000002843		2L:12168087..12169243	940	272	GO:0006508;GO:0008233;GO:0004252	serine-type endopeptidase activity;proteolysis;peptidase activity	IPR001254;IPR001314	Peptidase S1 and S6, chymotrypsin/Hap;Peptidase S1A, chymotrypsin	PF00134		ortholog_many2many	Ano:Dm
27.5.8	-0.04	No sex bias	-0.35	No sex bias					-4.21	Female biased	AGAP007767	AGAP007767-RA	AGAP007767-PA	ENSF00000012877		3R:505059..507187	1560	368	GO:0003677;GO:0005634;GO:0006355	DNA binding;nucleus;"regulation of transcription, DNA-dependent"	IPR004827;IPR011700	Basic-leucine zipper (bZIP) transcription factor;Basic leucine zipper	PF00385;PF00176;PF00271;PF02818;PF07533	ortholog_one2one		Ano:Ae
86.7.1	-0.14	No sex bias	-0.43	No sex bias					-6.84	Female biased	AGAP009430	AGAP009430-RA	AGAP009430-PA	ENSF00000013149		3R:33464487..33464907	351	51								Ano only
57.1.11	0.22	No sex bias	-0.29	No sex bias					-1.37	Female biased	AGAP003342	AGAP003342-RA	AGAP003342-PA	ENSF00000001051		2R:36307757..36311720	3708	1235	GO:0005634;GO:0003684;GO:0006289	damaged DNA binding;nucleus;nucleotide-excision repair	IPR004583	DNA repair protein Rad4	PF00388	ortholog_one2many	ortholog_one2many	Ano:Ae:Dm
59.6.4	0.01	No sex bias	-0.13	No sex bias	0.01	No sex bias	0.25	No sex bias	-1.17	Female biased	AGAP002403	AGAP002403-RA	AGAP002403-PA	ENSF00000000884		2R:20967421..20968437	1017	338	GO:0016787	hydrolase activity	IPR000086	NUDIX hydrolase		ortholog_one2one	ortholog_one2one	Ano:Ae:Dm
68.1.10	-0.31	No sex bias	-0.01	No sex bias	0	No sex bias	0.01	No sex bias	-0.93	Female biased	AGAP011535	AGAP011535-RA	AGAP011535-PA	ENSF00000001002		3L:26900375..26902990	787	117	GO:0005515;GO:0048813	protein binding;dendrite morphogenesis	IPR001232	SKP1 component		ortholog_one2one	ortholog_one2one	Ano:Ae:Dm
67.2.7	0.15	No sex bias	-0.17	No sex bias	0.13	No sex bias	0.16	No sex bias	-1.47	Female biased	AGAP003779	AGAP003779-RA	AGAP003779-PA	ENSF00000000003		2R:43162511..43163510	915	304	GO:0016787;GO:0005506;GO:0005737;GO:0005634;GO:0007346;GO:0007017;GO:0005813;GO:0000072	M phase specific microtubule process;iron ion binding;nucleus;cytoplasm;centrosome;microtubule-based process;regulation of mitotic cell cycle;hydrolase activity	IPR006186;IPR004843	Serine/threonine-specific protein phosphatase and ;Metallophosphoesterase		ortholog_one2one	ortholog_one2one	Ano:Ae:Dm
106.8.6	0.05	No sex bias	0.03	No sex bias	-0.18	No sex bias	0.27	No sex bias	-1.27	Female biased	AGAP001057	AGAP001057-RA	AGAP001057-PA	ENSF00000003156		X:21770063..21772162	2100	699	GO:0003676;GO:0005524;GO:0004386;GO:0008026	nucleic acid binding;helicase activity;ATP binding;ATP-dependent helicase activity	IPR000629;IPR001476;IPR011545;IPR001650;IPR014021;IPR014014;IPR014001	ATP-dependent helicase, DEAD-box;Chaperonin Cpn10;DEAD/DEAH box helicase, N-terminal;Helicase, C-terminal;Helicase superfamily 1 and 2 ATP-binding;DEAD-box RNA helicase Q motif;DEAD-like helicases, N-terminal	PF02358	ortholog_one2one	ortholog_one2one	Ano:Ae:Dm
59.5.10	0.26	No sex bias	-0.13	No sex bias	0.08	No sex bias	0.25	No sex bias	-2	Female biased	AGAP009883	AGAP009883-RA	AGAP009883-PA	ENSF00000001109		3R:44738137..44739692	1422	342						ortholog_one2many	ortholog_one2many	Ano:Ae:Dm
61.3.8	0.16	No sex bias	-0.21	No sex bias	0.09	No sex bias	0.02	No sex bias	-0.82	Female biased	AGAP011284	AGAP011284-RA	AGAP011284-PA	ENSF00000001010		3L:20547469..20553256	899	160	GO:0006412;GO:0003743;GO:0006413;GO:0048102;GO:0035071	translation initiation factor activity;translation;translational initiation;salivary gland cell autophagic cell death;autophagic cell death	IPR001884;IPR005824	Eukaryotic initiation factor 5A hypusine (eIF-5A);KOW		ortholog_one2one	ortholog_one2one	Ano:Ae:Dm
56.3.6	0.13	No sex bias	-0.08	No sex bias	0.04	No sex bias	-0.04	No sex bias	-1.51	Female biased	AGAP005418	AGAP005418-RA	AGAP005418-PA	ENSF00000000143		2L:15361091..15362969	1568	329					PF01926	ortholog_one2one	ortholog_one2one	Ano:Ae:Dm
37.1.10	-0.14	No sex bias	-0.26	No sex bias	-0.23	No sex bias	-0.05	No sex bias	-1.52	Female biased	AGAP001484	AGAP001484-RA	AGAP001484-PA	ENSF00000003185		2R:5426952..5428719	1348	412	GO:0005515;GO:0006810;GO:0006461;GO:0006886;GO:0016192;GO:0030125;GO:0000381;GO:0006727	regulation of alternative nuclear mRNA splicing, via spliceosome;protein binding;protein complex assembly;ommochrome biosynthetic process;transport;intracellular protein transport;vesicle-mediated transport;clathrin vesicle coat	IPR001392;IPR008968	Clathrin adaptor complex, medium chain;Mu2 adaptin subunit (AP50) of AP2	PF00412;PF00046	ortholog_one2one	ortholog_one2one	Ano:Ae:Dm
107.3.6	-0.06	No sex bias	-0.15	No sex bias	0.02	No sex bias	-0.07	No sex bias	-0.85	Female biased	AGAP009159	AGAP009159-RA	AGAP009159-PA	ENSF00000000418		3R:27755900..27779492	1713	570	GO:0003824;GO:0008152	catalytic activity;metabolic process	IPR000873	AMP-dependent synthetase and ligase		ortholog_one2many	ortholog_many2many	Ano:Ae:Dm
111.1.7	-0.05	No sex bias	-0.21	No sex bias	-0.02	No sex bias	0.17	No sex bias	-1.33	Female biased	AGAP002475	AGAP002475-RA	AGAP002475-PA	ENSF00000012152		2R:21855908..21857090	1015	273			IPR008191	Maternal tudor protein	PF01433			Ano only
1.7.2	-0.18	No sex bias	-0.44	No sex bias	-0.29	No sex bias	-0.09	No sex bias	-2.95	Female biased	AGAP007552	AGAP007552-RA	AGAP007552-PA	ENSF00000000333		2L:47538117..47540972	1385	297	GO:0005515	protein binding	IPR001611;IPR003603	Leucine-rich repeat;U2A'/phosphoprotein 32 family A, C-terminal	PF01826	ortholog_one2one	ortholog_one2many	Ano:Ae:Dm
57.2.10	0.14	No sex bias	-0.26	No sex bias	0.06	No sex bias	0.2	No sex bias	-1.48	Female biased	AGAP010253	AGAP010253-RA	AGAP010253-PA	ENSF00000000462		3R:51664587..51665734	1007	275	GO:0008233;GO:0016787;GO:0004175;GO:0005829;GO:0043234;GO:0004298;GO:0005839;GO:0006511	endopeptidase activity;threonine endopeptidase activity;cytosol;proteasome core complex (sensu Eukaryota);ubiquitin-dependent protein catabolic process;peptidase activity;hydrolase activity;protein complex	IPR000426;IPR001353	Proteasome alpha-subunit;20S proteasome, A and B subunits		ortholog_one2many	ortholog_one2many	Ano:Ae:Dm
107.1.3	0.28	No sex bias	0.01	No sex bias	-0.08	No sex bias	-0.04	No sex bias	-3.4	Female biased	AGAP007050	AGAP007050-RA	AGAP007050-PA	ENSF00000000879		2L:41828921..41831427	2191	652	GO:0005525	GTP binding	IPR006073;IPR001806;IPR002917;IPR010674;IPR012973	GTP1/OBG;Ras GTPase;GTP-binding protein, HSR1-related;Nucleolar GTP-binding 1;NOG, C-terminal		ortholog_one2one	ortholog_one2one	Ano:Ae:Dm
107.7.4	0.17	No sex bias	-0.21	No sex bias	0.13	No sex bias	0.03	No sex bias	-0.9	Female biased	AGAP007658	AGAP007658-RA	AGAP007658-PA	ENSF00000002216		2L:48820789..48821860	990	329			IPR005176	Protein of unknown function DUF298		ortholog_one2many	ortholog_one2one	Ano:Ae:Dm
107.5.1	-0.15	No sex bias	0.02	No sex bias	-0.08	No sex bias	-0.05	No sex bias	-2.34	Female biased	AGAP007647	AGAP007647-RA	AGAP007647-PA	ENSF00000000867		2L:48691414..48694795	2389	499	GO:0005811	lipid particle	IPR005398	Tubby, N-terminal	PF07776;PF00096	ortholog_one2one	ortholog_one2one	Ano:Ae:Dm
26.8.4			-0.1	No sex bias	0.13	No sex bias	-0.01	No sex bias	-2.5	Female biased	AGAP007784	AGAP007784-RA	AGAP007784-PA	ENSF00000000152		3R:833195..836343	2441	771	GO:0005739;GO:0003824;GO:0008152;GO:0016491;GO:0050662;GO:0006631;GO:0006635;GO:0003857;GO:0004300;GO:0016507;GO:0005811	catalytic activity;3-hydroxyacyl-CoA dehydrogenase activity;enoyl-CoA hydratase activity;mitochondrion;lipid particle;fatty acid metabolic process;fatty acid beta-oxidation;metabolic process;oxidoreductase activity;fatty acid beta-oxidation multienzyme complex;coenzyme binding	IPR001753;IPR006176;IPR006108	Enoyl-CoA hydratase/isomerase;3-hydroxyacyl-CoA dehydrogenase, NAD-binding;3-hydroxyacyl-CoA dehydrogenase, C-terminal	PF00112	ortholog_one2many	ortholog_one2one	Ano:Ae:Dm
29.2.10	-0.03	No sex bias	-0.08	No sex bias	-0.02	No sex bias			-3.42	Female biased	AGAP002594	AGAP002594-RA	AGAP002594-PA	ENSF00000000320		2R:23681022..23682487	1050	234	GO:0006810;GO:0005488	binding;transport	IPR002345;IPR003057;IPR002972;IPR002969;IPR002449;IPR003087;IPR000566	Lipocalin;Invertebrate colouration protein;Prostaglandin D synthase;Apolipoprotein D;Retinol-binding protein;Neutrophil gelatinase-associated lipocalin;Lipocalin-related protein and Bos/Can/Equ allergen	PF04193	ortholog_one2one		Ano:Ae
66.7.3	0.16	No sex bias	-0.26	No sex bias	-0.03	No sex bias	0.02	No sex bias	-1.38	Female biased	AGAP009833	AGAP009833-RA	AGAP009833-PA	ENSF00000000329		3R:44046786..44050960	1466	282	GO:0016021;GO:0006820;GO:0005741;GO:0008308;GO:0015288;GO:0019867	mitochondrial outer membrane;anion transport;voltage-gated ion-selective channel activity;porin activity;integral to membrane;outer membrane	IPR001925	Porin, eukaryotic type		ortholog_one2one	ortholog_one2many	Ano:Ae:Dm
23.7.9	0	No sex bias	-0.12	No sex bias	0.2	No sex bias			-0.96	Female biased	AGAP005125	AGAP005125-RA	AGAP005125-PA	ENSF00000001031		2L:10285491..10288399	2628	875	GO:0008270;GO:0005622;GO:0002168	instar larval development;intracellular;zinc ion binding	IPR000315;IPR001258;IPR013017;IPR003649	Zinc finger, B-box;NHL repeat;NHL;B-box, C-terminal	PF00147	ortholog_one2one	ortholog_one2one	Ano:Ae:Dm
61.8.3	-0.35	No sex bias	-0.25	No sex bias	-0.02	No sex bias	0.05	No sex bias	-1.01	Female biased	AGAP011581	AGAP011581-RA	AGAP011581-PA	ENSF00000000156		3L:28373084..28373665	582	193	GO:0005622;GO:0003735;GO:0005840;GO:0006412;GO:0003682;GO:0005811;GO:0007005;GO:0016049	chromatin binding;structural constituent of ribosome;intracellular;lipid particle;ribosome;translation;mitochondrion organization and biogenesis;cell growth	IPR013823	Ribosomal protein L7/L12, C-terminal		ortholog_one2one	ortholog_one2one	Ano:Ae:Dm
59.2.10	0.11	No sex bias	-0.18	No sex bias	0.21	No sex bias	0.29	No sex bias	-1.43	Female biased	AGAP003229	AGAP003229-RA	AGAP003229-PA	ENSF00000000616		2R:34052961..34054297	1060	306	GO:0003676;GO:0048102;GO:0035071	nucleic acid binding;salivary gland cell autophagic cell death;autophagic cell death	IPR001778;IPR003034	Pollen allergen Poa pIX/Phl pVI, C-terminal;DNA-binding SAP	PF00595	ortholog_one2one	ortholog_one2one	Ano:Ae:Dm
61.5.1	-0.02	No sex bias	-0.01	No sex bias	-0.12	No sex bias	0.07	No sex bias	-1.38	Female biased	AGAP009335	AGAP009335-RA	AGAP009335-PA	ENSF00000003140		3R:31533321..31534700	1292	299	GO:0043153	entrainment of circadian clock by photoperiod	IPR006553	Leucine-rich repeat, cysteine-containing subtype		ortholog_one2one	ortholog_one2one	Ano:Ae:Dm
59.2.8	0.2	No sex bias	-0.04	No sex bias	-0.01	No sex bias	0.08	No sex bias	-2.03	Female biased	AGAP003228	AGAP003228-RA	AGAP003228-PA	ENSF00000003685		2R:34050328..34052181	1735	429	GO:0048813;GO:0048666;GO:0007517;GO:0000910;GO:0000122;GO:0006334;GO:0005700;GO:0005667;GO:0006342;GO:0042766;GO:0016573;GO:0016571;GO:0035098;GO:0031523;GO:0042826;GO:0016584;GO:0035035	negative regulation of transcription from RNA polymerase II promoter;cytokinesis;transcription factor complex;polytene chromosome;nucleosome assembly;chromatin silencing;muscle development;histone methylation;histone acetylation;nucleosome positioning;Myb complex;histone acetyltransferase binding;ESC/E(Z) complex;nucleosome mobilization;histone deacetylase binding;neuron development;dendrite morp…	IPR001680	WD-40 repeat		ortholog_one2one	ortholog_one2one	Ano:Ae:Dm
20.7.8	0.08	No sex bias	-0.2	No sex bias	-0.05	No sex bias			-1.28	Female biased	AGAP007063	AGAP007063-RA	AGAP007063-PA	ENSF00000000227		2L:42126194..42127751	1491	459	GO:0000166;GO:0005524;GO:0005664;GO:0006270;GO:0016020;GO:0017111	nucleotide binding;ATP binding;nuclear origin of replication recognition complex;DNA replication initiation;membrane;nucleoside-triphosphatase activity	IPR000767;IPR003593	Disease resistance protein;AAA+ ATPase, core	PF01156	ortholog_one2many	ortholog_one2one	Ano:Ae:Dm
68.7.6	0.14	No sex bias	-0.05	No sex bias	-0.07	No sex bias	-0.02	No sex bias	-1.6	Female biased	AGAP007217	AGAP007217-RA	AGAP007217-PA	ENSF00000000383		2L:44379193..44381232	1759	504	GO:0000151;GO:0004842;GO:0016567	ubiquitin ligase complex;ubiquitin-protein ligase activity;protein ubiquitination	IPR001680;IPR013915;IPR003613	WD-40 repeat;Pre-mRNA-splicing factor 19;U box		ortholog_one2many	ortholog_one2one	Ano:Ae:Dm
62.6.6	0.06	No sex bias	-0.25	No sex bias	-0.14	No sex bias	0.16	No sex bias	-1.14	Female biased	AGAP001440	AGAP001440-RA	AGAP001440-PA	ENSF00000005284		2R:5049444..5051303	1421	419	GO:0006508;GO:0004175;GO:0005838	endopeptidase activity;proteasome regulatory particle (sensu Eukaryota);proteolysis	IPR000717;IPR013143	Proteasome component region PCI;PCI/PINT associated module		ortholog_one2one	ortholog_one2one	Ano:Ae:Dm
62.6.5	0.03	No sex bias	-0.11	No sex bias	-0.14	No sex bias	0.05	No sex bias	-1.46	Female biased	AGAP003719	AGAP003719-RA	AGAP003719-PA	ENSF00000000344		2R:42425355..42426855	1294	385	GO:0006783;GO:0004325	ferrochelatase activity;heme biosynthetic process	IPR001015	Ferrochelatase	PF07898	ortholog_one2one	ortholog_one2one	Ano:Ae:Dm
124.8.8	-0.21	No sex bias	0.28	No sex bias	0.6	No sex bias	-0.07	No sex bias	-1.33	Female biased	AGAP003079	AGAP003079-RA	AGAP003079-PA	ENSF00000012229		2R:32254248..32256017	627	149					PF07645;PF00008;PF02494			Ano only
125.7.5	0.16	No sex bias	-0.07	No sex bias	-0.23	No sex bias	0.14	No sex bias	-1.67	Female biased	AGAP003000	AGAP003000-RA	AGAP003000-PA	ENSF00000003365		2R:30871666..30873078	1413	470			IPR001958;IPR011701	Tetracycline resistance protein;Major facilitator superfamily MFS_1		ortholog_one2one		Ano:Ae
125.7.2	0.24	No sex bias	-0.39	No sex bias	0.06	No sex bias	-0.05	No sex bias	-0.93	Female biased	AGAP004205	AGAP004205-RA	AGAP004205-PA	ENSF00000000418		2R:51859170..51860830	1589	502	GO:0008152;GO:0008484	metabolic process;sulfuric ester hydrolase activity	IPR000917	Sulfatase	PF00202	ortholog_one2one	ortholog_one2one	Ano:Ae:Dm
83.5.8	0.12	No sex bias	-0.13	No sex bias	0	No sex bias	-0.02	No sex bias	-1.08	Female biased	AGAP002988	AGAP002988-RA	AGAP002988-PA	ENSF00000004079		2R:30627427..30630092	2341	759	GO:0003676;GO:0005524;GO:0003677;GO:0005634;GO:0008026;GO:0006139;GO:0006289;GO:0004003;GO:0016818;GO:0005737;GO:0005705;GO:0005703;GO:0007088	nucleic acid binding;DNA binding;ATP-dependent DNA helicase activity;ATP binding;nucleus;polytene chromosome puff;polytene chromosome interband;cytoplasm;"nucleobase, nucleoside, nucleotide and nucleic acid metabolic process";nucleotide-excision repair;regulation of mitosis;ATP-dependent helicase activity;"hydrolase activity, acting on acid anhydrides, in phosphorus-containing anhydrides"	IPR001945;IPR010614;IPR010643;IPR014013;IPR006554;IPR014001;IPR003593;IPR006555	Xeroderma pigmentosum group D protein;DEAD_2;Protein of unknown function DUF1227;Helicase superfamily 1 and 2 ATP-binding, DinG/Ra;DEXDc2;DEAD-like helicases, N-terminal;AAA+ ATPase, core;Helicase c2		ortholog_one2one	ortholog_one2one	Ano:Ae:Dm
120.5.3	-0.05	No sex bias	-0.29	No sex bias	-0.15	No sex bias	-0.16	No sex bias	-2.35	Female biased	AGAP005960	AGAP005960-RA	AGAP005960-PA	ENSF00000001539		2L:24055160..24056225	1000	271	GO:0005622;GO:0003735;GO:0005840;GO:0006412;GO:0030529;GO:0042254	structural constituent of ribosome;intracellular;ribosome;translation;ribonucleoprotein complex;ribosome biogenesis and assembly	IPR004037;IPR001921;IPR000948;IPR004038	Ribosomal protein L7AE;Ribosomal protein L7A;Ribosomal protein HS6;Ribosomal protein L7Ae/L30e/S12e/Gadd45	PF08768	ortholog_one2one	ortholog_one2one	Ano:Ae:Dm
77.5.12	0.15	No sex bias	-0.27	No sex bias	0	No sex bias	0.37	No sex bias	-1.03	Female biased	AGAP005853	AGAP005853-RA	AGAP005853-PA	ENSF00000000219		2L:22610800..22613327	2328	753	GO:0007110;GO:0007111;GO:0000916;GO:0043147	contractile ring contraction involved in cytokinesis;cytokinesis after meiosis I;cytokinesis after meiosis II;meiotic spindle stabilization				ortholog_one2one	ortholog_one2one	Ano:Ae:Dm
78.3.5	-0.16	No sex bias	0	No sex bias	0	No sex bias	-0.19	No sex bias	-1.56	Female biased	AGAP001380	AGAP001380-RA	AGAP001380-PA	ENSF00000000080		2R:4050701..4051820	875	243	GO:0042256;GO:0043022	mature ribosome assembly;ribosome binding	IPR002769	Translation initiation factor IF6		ortholog_one2one	ortholog_one2one	Ano:Ae:Dm
75.7.12	0.03	No sex bias	-0.14	No sex bias	-0.02	No sex bias	0.12	No sex bias	-1	Female biased	AGAP006173	AGAP006173-RA	AGAP006173-PA	ENSF00000000344		2L:27653123..27654416	1222	293	GO:0016020;GO:0005515;GO:0005249;GO:0006813;GO:0008076	voltage-gated potassium channel activity;protein binding;potassium ion transport;voltage-gated potassium channel complex;membrane	IPR003131;IPR000210	K+ channel tetramerisation;BTB			ortholog_one2one	Ano:Dm
18.5.9	-0.09	No sex bias	-0.17	No sex bias	0.09	No sex bias	-0.25	No sex bias	-1.52	Female biased	AGAP006160	AGAP006160-RA	AGAP006160-PA	ENSF00000000143		2L:27436714..27438182	1469	308			IPR003323	Ovarian tumour, otubain	PF01607;PF01522	ortholog_one2one	ortholog_one2one	Ano:Ae:Dm
19.2.9	-0.17	No sex bias	-0.09	No sex bias	-0.21	No sex bias	0.09	No sex bias	-1.06	Female biased	AGAP002154	AGAP002154-RA	AGAP002154-PA	ENSF00000000798		2R:16543211..16547757	954	317	GO:0005524;GO:0006468;GO:0016740;GO:0000166;GO:0004672;GO:0016301;GO:0004674	nucleotide binding;protein kinase activity;protein serine/threonine kinase activity;ATP binding;protein amino acid phosphorylation;kinase activity;transferase activity	IPR000719;IPR008271;IPR001245;IPR002290	Protein kinase;Serine/threonine protein kinase, active site;Tyrosine protein kinase;Serine/threonine protein kinase	PF00178	ortholog_one2one		Ano:Ae
113.3.9	-0.31	No sex bias	-0.01	No sex bias	-0.04	No sex bias	0.11	No sex bias	-0.84	Female biased	AGAP009758	AGAP009758-RA	AGAP009758-PA	ENSF00000000349		3R:42403991..42405781	1050	349			IPR000694	Proline-rich region	PF08450		ortholog_one2one	Ano:Dm
78.1.7	-0.04	No sex bias	-0.14	No sex bias	0.25	No sex bias	0.35	No sex bias	-1.29	Female biased	AGAP005860	AGAP005860-RA	AGAP005860-PA	ENSF00000000381		2L:22638513..22640734	2143	561	GO:0005975;GO:0016868	carbohydrate metabolic process;"intramolecular transferase activity, phosphotransferases"	IPR005841;IPR005844;IPR005845;IPR005846;IPR005843	Phosphoglucomutase/phosphomannomutase;Phosphoglucomutase/phosphomannomutase alpha/beta/a;Phosphoglucomutase/phosphomannomutase C-terminal		ortholog_one2one	ortholog_one2one	Ano:Ae:Dm
83.2.6	-0.1	No sex bias	0.23	No sex bias	-0.09	No sex bias	0.27	No sex bias	-1.13	Female biased	AGAP002985	AGAP002985-RA	AGAP002985-PA	ENSF00000000512		2R:30557047..30562605	3402	1133	GO:0005524;GO:0005694;GO:0006259;GO:0008113	ATP binding;chromosome;DNA metabolic process;peptide-methionine-(S)-S-oxide reductase activity	IPR003395;IPR002579	SMC protein, N-terminal;Methionine sulfoxide reductase B		ortholog_one2one	ortholog_one2one	Ano:Ae:Dm
75.7.8	0.15	No sex bias	-0.29	No sex bias	-0.02	No sex bias	0.02	No sex bias	-2.59	Female biased	AGAP006130	AGAP006130-RA	AGAP006130-PA	ENSF00000000385		2L:27031605..27033454	1721	539						ortholog_one2many	ortholog_one2one	Ano:Ae:Dm
75.7.2	0.05	No sex bias	-0.04	No sex bias	0.24	No sex bias	-0.05	No sex bias	-1.08	Female biased	AGAP004461	AGAP004461-RA	AGAP004461-PA	ENSF00000000849		2R:56710232..56712287	1493	379	GO:0016020;GO:0006812;GO:0008324	cation transport;cation transmembrane transporter activity;membrane	IPR002395;IPR000817;IPR002524	HMW kininogen;Prion protein;Cation efflux protein		ortholog_one2one	ortholog_one2one	Ano:Ae:Dm
43.5.8	-0.29	No sex bias	-0.22	No sex bias	0.24	No sex bias	0.11	No sex bias	-2.12	Female biased	AGAP010173	AGAP010173-RA	AGAP010173-PA	ENSF00000000480		3R:49908062..49910355	1095	312			IPR001680	WD-40 repeat	PF00255	ortholog_one2many	ortholog_one2one	Ano:Ae:Dm
44.1.2	-0.12	No sex bias	-0.1	No sex bias	-0.01	No sex bias	0.17	No sex bias	-2.03	Female biased	AGAP011126	AGAP011126-RA	AGAP011126-PA	ENSF00000000096		3L:17429809..17430981	977	289	GO:0003824;GO:0016740	catalytic activity;transferase activity	IPR001045;IPR002347	Spermine synthase;Glucose/ribitol dehydrogenase	PF02214;PF00520;PF07885	ortholog_one2one	ortholog_one2one	Ano:Ae:Dm
43.4.8	-0.02	No sex bias	-0.18	No sex bias	0.2	No sex bias	0.03	No sex bias	-2.17	Female biased	AGAP010933	AGAP010933-RA	AGAP010933-PA	ENSF00000000669		3L:13354161..13355241	701	158	GO:0005622;GO:0003735;GO:0005840;GO:0006412	structural constituent of ribosome;intracellular;ribosome;translation	IPR001266	Ribosomal protein S19e	PF05826	ortholog_one2one	ortholog_one2one	Ano:Ae:Dm
43.4.10	0.03	No sex bias	-0.11	No sex bias	0.01	No sex bias	-0.09	No sex bias	-1.24	Female biased	AGAP000250	AGAP000250-RA	AGAP000250-PA	ENSF00000000303		X:4598047..4599372	1133	303					PF02666	ortholog_one2one	ortholog_one2one	Ano:Ae:Dm
54.4.5	-0.16	No sex bias	-0.08	No sex bias	-0.06	No sex bias	-0.03	No sex bias	-0.9	Female biased	AGAP005421	AGAP005421-RA	AGAP005421-PA	ENSF00000000287		2L:15373100..15374728	1468	419	GO:0016021;GO:0051205	integral to membrane;protein insertion into membrane	IPR001708	60 kDa inner membrane insertion protein	PF00089	ortholog_one2one	ortholog_one2one	Ano:Ae:Dm
55.8.1	0.06	No sex bias	-0.07	No sex bias	0.09	No sex bias	0.04	No sex bias	-0.98	Female biased	AGAP005462	AGAP005462-RA	AGAP005462-PA	ENSF00000000250		2L:15814662..15816029	1229	286	GO:0006810;GO:0045454	transport;cell redox homeostasis	IPR006662;IPR013766;IPR010400	Thioredoxin-related;Thioredoxin domain;Protein of unknown function DUF1000	PF00515;PF07719	ortholog_one2one	ortholog_one2one	Ano:Ae:Dm
55.5.8	0.13	No sex bias	-0.09	No sex bias	0	No sex bias	0.02	No sex bias	-1.62	Female biased	AGAP003969	AGAP003969-RA	AGAP003969-PA	ENSF00000000462		2R:47230061..47231692	1632	543	GO:0005525;GO:0005622	GTP binding;intracellular	IPR001806;IPR002917;IPR003593	Ras GTPase;GTP-binding protein, HSR1-related;AAA+ ATPase, core	PF00179	ortholog_one2one	ortholog_one2one	Ano:Ae:Dm
46.5.4	-0.05	No sex bias	-0.14	No sex bias	-0.09	No sex bias	-0.03	No sex bias	-1.41	Female biased	AGAP006344	AGAP006344-RA	AGAP006344-PA	ENSF00000000143		2L:29976298..29977639	956	228			IPR004316	MtN3 and saliva related transmembrane protein	PF03435	ortholog_one2one	ortholog_one2one	Ano:Ae:Dm
44.6.2	0.02	No sex bias	-0.12	No sex bias	0	No sex bias	0.19	No sex bias	-0.88	Female biased	AGAP004891	AGAP004891-RA	AGAP004891-PA	ENSF00000000392		2L:4987628..4988629	919	298	GO:0016787	hydrolase activity	IPR004843	Metallophosphoesterase	PF07686;PF00084	ortholog_one2many	ortholog_one2one	Ano:Ae:Dm
46.5.6	-0.14	No sex bias	-0.01	No sex bias	-0.15	No sex bias	0.14	No sex bias	-0.8	Female biased	AGAP006349	AGAP006349-RA	AGAP006349-PA	ENSF00000000329		2L:30343651..30358560	1740	479	GO:0016020;GO:0006810;GO:0005542;GO:0008518	folic acid binding;transport;reduced folate carrier activity;membrane	IPR002666	Reduced folate carrier		apparent_ortholog_one2one	ortholog_one2one	Ano:Ae:Dm
115.7.2	-0.15	No sex bias	-0.16	No sex bias	-0.12	No sex bias	-0.14	No sex bias	-1.49	Female biased	AGAP003136	AGAP003136-RA	AGAP003136-PA	ENSF00000003815		2R:33123559..33124806	1248	415	GO:0008152;GO:0016624	metabolic process;"oxidoreductase activity, acting on the aldehyde or oxo group of donors, disulfide as acceptor"	IPR001017	Dehydrogenase, E1 component	PF00281;PF00673	ortholog_one2one	ortholog_one2one	Ano:Ae:Dm
45.6.9	-0.09	No sex bias	-0.02	No sex bias	0.13	No sex bias	0.25	No sex bias	-1.61	Female biased	AGAP004214	AGAP004214-RA	AGAP004214-PA	ENSF00000012370		2R:51945885..51947994	1193	119	GO:0003677;GO:0005634;GO:0006355;GO:0000785	chromatin;DNA binding;nucleus;"regulation of transcription, DNA-dependent"	IPR000637;IPR000116	HMG-I and HMG-Y, DNA-binding;High mobility group proteins HMG-I and HMG-Y	PF01835;PF07703;PF00207;PF07678;PF07677			Ano only
44.5.11	-0.16	No sex bias	-0.3	No sex bias	0.36	No sex bias	0.07	No sex bias	-4.33	Female biased	AGAP011026	AGAP011026-RA	AGAP011026-PA	ENSF00000003763		3L:14583860..14586128	1819	570	GO:0016787;GO:0009166;GO:0016788;GO:0008253	5'-nucleotidase activity;nucleotide catabolic process;hydrolase activity;"hydrolase activity, acting on ester bonds"	IPR006146;IPR006179;IPR004843;IPR008334	5'-Nucleotidase, N-terminal;5'-Nucleotidase and apyrase;Metallophosphoesterase;5'-Nucleotidase, C-terminal	PF03722;PF00372;PF03723	ortholog_one2one	ortholog_one2many	Ano:Ae:Dm
44.4.3	0.21	No sex bias	-0.24	No sex bias	-0.07	No sex bias	-0.05	No sex bias	-1.25	Female biased	AGAP011114	AGAP011114-RA	AGAP011114-PA	ENSF00000000239		3L:17223681..17224633	882	293	GO:0016787;GO:0035195	hydrolase activity;miRNA-mediated gene silencing	IPR000086;IPR007722	NUDIX hydrolase;Dcp2, box A	PF01835	ortholog_one2many	ortholog_one2one	Ano:Ae:Dm
45.1.2	0.04	No sex bias	-0.16	No sex bias	0.03	No sex bias	-0.17	No sex bias	-1.45	Female biased	AGAP002568	AGAP002568-RA	AGAP002568-PA	ENSF00000000383		2R:22999485..23000651	973	236	GO:0008152;GO:0008080;GO:0007064;GO:0008280;GO:0031248	mitotic sister chromatid cohesion;N-acetyltransferase activity;metabolic process;cohesin core heterodimer;protein acetyltransferase complex	IPR000182	GCN5-related N-acetyltransferase	PF03022	ortholog_one2one	ortholog_one2one	Ano:Ae:Dm
79.5.5	-0.29	No sex bias	-0.12	No sex bias	0.2	No sex bias	0.42	No sex bias	-1.25	Female biased	AGAP004723	AGAP004723-RA	AGAP004723-PA	ENSF00000000384		2L:2756472..2760324	831	190	GO:0005634;GO:0000785;GO:0003682;GO:0006333	chromatin;chromatin binding;nucleus;chromatin assembly or disassembly	IPR000953;IPR008251	Chromo;Chromo shadow		ortholog_one2one	ortholog_one2one	Ano:Ae:Dm
80.1.1	-0.45	No sex bias	-0.17	No sex bias	0.09	No sex bias	-0.02	No sex bias	-1.79	Female biased	AGAP002122	AGAP002122-RA	AGAP002122-PA	ENSF00000000886		2R:16045963..16047238	723	134	GO:0005622;GO:0003735;GO:0005840;GO:0006412	structural constituent of ribosome;intracellular;ribosome;translation	IPR001515	Ribosomal protein L32e		ortholog_one2one	ortholog_one2one	Ano:Ae:Dm
66.3.9	0.07	No sex bias	0.08	No sex bias	0.48	No sex bias	0.19	No sex bias	-2.05	Female biased	AGAP005253	AGAP005253-RA;AGAP005253-RB	AGAP005253-PA;AGAP005253-PB	ENSF00000000846		2L:13206074..13208242	2006;1931	638;613	GO:0008270;GO:0005634;GO:0005488	binding;nucleus;zinc ion binding;	IPR002893;IPR001214	Zinc finger, MYND-type;SET		ortholog_one2many	ortholog_one2many	Ano:Ae:Dm
7.7.4	-0.19	No sex bias	-0.4	No sex bias	-0.15	No sex bias	0.09	No sex bias	-1.03	Female biased	AGAP010723	AGAP010723-RA	AGAP010723-PA	ENSF00000000971		3L:8989863..8991265	1272	423			IPR002791	Protein of unknown function DUF89		ortholog_one2many	ortholog_one2many	Ano:Ae:Dm
80.1.9	0.11	No sex bias	-0.02	No sex bias	0.13	No sex bias	-0.17	No sex bias	-2.56	Female biased	AGAP004739	AGAP004739-RA	AGAP004739-PA	ENSF00000002144		2L:2976111..2977915	1714	521	GO:0003723;GO:0006396;GO:0016439;GO:0005730;GO:0007281;GO:0001522	pseudouridine synthesis;RNA binding;nucleolus;RNA processing;germ cell development;tRNA-pseudouridine synthase activity	IPR012960;IPR002501;IPR002478	DKCLD;tRNA pseudouridine synthase B, N-terminal-2;PUA		ortholog_one2one	ortholog_one2one	Ano:Ae:Dm
72.8.3	-0.05	No sex bias	-0.11	No sex bias	0.43	No sex bias	-0.06	No sex bias	-1.21	Female biased	AGAP003155	AGAP003155-RA	AGAP003155-PA	ENSF00000004828		2R:33393625..33401810	1023	285			IPR003140;IPR005645	Phospholipase/Carboxylesterase;Protein of unknown function DUF341		ortholog_one2one	ortholog_one2one	Ano:Ae:Dm
83.3.2	-0.19	No sex bias	0.07	No sex bias	0.04	No sex bias	-0.13	No sex bias	-1.19	Female biased	AGAP010873	AGAP010873-RA	AGAP010873-PA	ENSF00000000156		3L:12331137..12332065	849	259	GO:0005524	ATP binding	IPR000808;IPR003593	Mrp;AAA+ ATPase, core		ortholog_many2many	ortholog_one2many	Ano:Ae:Dm
71.2.2	0.04	No sex bias	-0.29	No sex bias	0.19	No sex bias	-0.35	No sex bias	-1.62	Female biased	AGAP012763	AGAP012763-RA	AGAP012763-PA	ENSF00000001545		UNKN:27814345..27815823	1005	224			IPR006671;IPR006670	Cyclin, N-terminal;Cyclin		ortholog_one2many	ortholog_one2many	Ano:Ae:Dm
72.3.11	-0.23	No sex bias	-0.31	No sex bias	0.24	No sex bias	0.53	No sex bias	-2.33	Female biased	AGAP009682	AGAP009682-RA	AGAP009682-PA	ENSF00000013180		3R:38400465..38401144	603	200						ortholog_one2one		Ano:Ae
73.4.5	-0.09	No sex bias	-0.01	No sex bias	-0.02	No sex bias	-0.17	No sex bias	-1.19	Female biased	AGAP010685	AGAP010685-RA	AGAP010685-PA	ENSF00000000086		3L:8357467..8358218	682	209			IPR001680	WD-40 repeat		ortholog_one2one	ortholog_one2many	Ano:Ae:Dm
71.7.6	-0.05	No sex bias	-0.09	No sex bias	0.18	No sex bias	0.23	No sex bias	-1.46	Female biased	AGAP009079	AGAP009079-RA	AGAP009079-PA	ENSF00000000765		3R:25444938..25446768	1698	565			IPR005135	Endonuclease/exonuclease/phosphatase		ortholog_one2one	ortholog_one2one	Ano:Ae:Dm
79.5.7	-0.08	No sex bias	-0.28	No sex bias	0.15	No sex bias	0.17	No sex bias	-1.1	Female biased	AGAP003036	AGAP003036-RA	AGAP003036-PA	ENSF00000000333		2R:31281778..31282917	1042	149	GO:0005515;GO:0045892	protein binding;"negative regulation of transcription, DNA-dependent"	IPR010516	Sin3 associated polypeptide p18		ortholog_one2one	ortholog_one2one	Ano:Ae:Dm
71.5.5	-0.04	No sex bias	-0.16	No sex bias	0.07	No sex bias	-0.02	No sex bias	-1.42	Female biased	AGAP009094	AGAP009094-RA	AGAP009094-PA	ENSF00000001923		3R:25571979..25573793	1369	446	GO:0003824;GO:0008152;GO:0030170;GO:0008483	catalytic activity;metabolic process;transaminase activity;pyridoxal phosphate binding	IPR000192;IPR002367;IPR001597	Aminotransferase, class V;Nociceptin;Aromatic amino acid beta-eliminating lyase/threoni		ortholog_one2one	ortholog_one2many	Ano:Ae:Dm
74.5.11	-0.09	No sex bias	0.09	No sex bias	-0.04	No sex bias	0.18	No sex bias	-1.01	Female biased	AGAP012126	AGAP012126-RA	AGAP012126-PA	ENSF00000000569		3L:37913960..37915698	685	219			IPR003140	Phospholipase/Carboxylesterase		ortholog_one2one	ortholog_one2one	Ano:Ae:Dm
71.7.2	0.02	No sex bias	-0.31	No sex bias	0.29	No sex bias	0.15	No sex bias	-1.6	Female biased	AGAP009082	AGAP009082-RA	AGAP009082-PA	ENSF00000000765		3R:25451065..25452555	1491	496	GO:0006508;GO:0005515;GO:0004175;GO:0005829;GO:0005838;GO:0043234	endopeptidase activity;protein binding;cytosol;proteasome regulatory particle (sensu Eukaryota);proteolysis;protein complex	IPR000717;IPR013586;IPR013143	Proteasome component region PCI;26S proteasome regulatory subunit, C-terminal;PCI/PINT associated module		ortholog_one2one	ortholog_one2one	Ano:Ae:Dm
111.8.10	-0.11	No sex bias	-0.19	No sex bias	-0.09	No sex bias	0.05	No sex bias	-0.93	Female biased	AGAP002534	AGAP002534-RA	AGAP002534-PA	ENSF00000000580		2R:22450388..22451623	1037	234	GO:0008152;GO:0016491	metabolic process;oxidoreductase activity	IPR002198;IPR002347	Short-chain dehydrogenase/reductase SDR;Glucose/ribitol dehydrogenase	PF00373;PF00097	ortholog_one2one	ortholog_one2one	Ano:Ae:Dm
111.8.6	0.18	No sex bias	-0.18	No sex bias	-0.05	No sex bias	0.08	No sex bias	-0.88	Female biased	AGAP002468	AGAP002468-RA	AGAP002468-PA	ENSF00000000156		2R:21835973..21836716	671	151	GO:0003735;GO:0006412;GO:0015934	structural constituent of ribosome;translation;large ribosomal subunit	IPR005825;IPR005824;IPR006646	Ribosomal protein L24/L26;KOW;KOW (Kyrpides, Ouzounis, Woese) motif	PF01833	ortholog_one2one	ortholog_one2one	Ano:Ae:Dm
74.8.11	-0.25	No sex bias	-0.15	No sex bias	-0.07	No sex bias	-0.17	No sex bias	-2.45	Female biased	AGAP010588	AGAP010588-RA	AGAP010588-PA	ENSF00000000015		3L:6553400..6555265	1716	546	GO:0005524;GO:0005515;GO:0006457;GO:0051082;GO:0044267	protein binding;ATP binding;protein folding;cellular protein metabolic process;unfolded protein binding	IPR001969;IPR002194;IPR002423;IPR001844	Peptidase aspartic, active site;Chaperonin TCP-1;Chaperonin Cpn60/TCP-1;Chaperonin Cpn60		ortholog_one2one	ortholog_one2one	Ano:Ae:Dm
75.3.3	-0.06	No sex bias	-0.08	No sex bias	0.14	No sex bias	0.11	No sex bias	-1.34	Female biased	AGAP002831	AGAP002831-RA	AGAP002831-PA	ENSF00000000555		2R:28086296..28088069	1704	384	GO:0008168	methyltransferase activity	IPR002903	Bacterial methyltransferase		ortholog_one2one	ortholog_one2one	Ano:Ae:Dm
17.5.5	0.07	No sex bias	-0.07	No sex bias	-0.11	No sex bias	-0.13	No sex bias	-3.15	Female biased	AGAP009031	AGAP009031-RA	AGAP009031-PA	ENSF00000001295		3R:24355972..24357240	978	323	GO:0005622;GO:0003723;GO:0003735;GO:0005840;GO:0006412;GO:0005515;GO:0008097;GO:0019843;GO:0030529	RNA binding;structural constituent of ribosome;protein binding;intracellular;ribosome;translation;5S rRNA binding;rRNA binding;ribonucleoprotein complex	IPR005485;IPR005484	Eukaryotic ribosomal protein L5;Ribosomal protein L18P/L5E		ortholog_one2one	ortholog_one2one	Ano:Ae:Dm
123.1.5	-0.04	No sex bias	-0.35	No sex bias	0.03	No sex bias	-0.13	No sex bias	-2.15	Female biased	AGAP002535	AGAP002535-RA	AGAP002535-PA	ENSF00000001120		2R:22451968..22453252	982	286			IPR013078	Phosphoglycerate mutase	PF03456;PF02141	ortholog_one2one	ortholog_one2many	Ano:Ae:Dm
121.5.9	0.29	No sex bias	-0.15	No sex bias	-0.17	No sex bias	0.07	No sex bias	-2.09	Female biased	AGAP003842	AGAP003842-RA	AGAP003842-PA	ENSF00000002589		2R:44292858..44294528	1602	533						ortholog_one2many	ortholog_one2many	Ano:Ae:Dm
92.1.4	0.08	No sex bias	-0.06	No sex bias	-0.18	No sex bias	0.25	No sex bias	-1.14	Female biased	AGAP000159	AGAP000159-RA	AGAP000159-PA	ENSF00000002863		X:2783681..2816345	2230	725	GO:0005524;GO:0000166;GO:0005874;GO:0007018;GO:0003774;GO:0003777;GO:0005875;GO:0005828	nucleotide binding;motor activity;microtubule motor activity;ATP binding;kinetochore microtubule;microtubule;microtubule associated complex;microtubule-based movement	IPR001752	Kinesin, motor region		ortholog_one2one	ortholog_one2many	Ano:Ae:Dm
91.6.9	0.07	No sex bias	-0.17	No sex bias	0.11	No sex bias	0.09	No sex bias	-0.92	Female biased	AGAP002142	AGAP002142-RA	AGAP002142-PA	ENSF00000000057		2R:16405818..16408305	2067	688	GO:0005524;GO:0006468;GO:0004672	protein kinase activity;ATP binding;protein amino acid phosphorylation	IPR001245;IPR000719;IPR000357;IPR002290	Tyrosine protein kinase;Protein kinase;HEAT;Serine/threonine protein kinase		ortholog_one2one	ortholog_one2one	Ano:Ae:Dm
92.1.2	0.07	No sex bias	0	No sex bias	-0.05	No sex bias	0.1	No sex bias	-1.33	Female biased	AGAP002151	AGAP002151-RA	AGAP002151-PA	ENSF00000000225		2R:16503620..16505895	1752	474			IPR000408	Regulator of chromosome condensation, RCC1		ortholog_one2many	ortholog_one2one	Ano:Ae:Dm
81.1.10	0.06	No sex bias	0.04	No sex bias	0.06	No sex bias	-0.03	No sex bias	-1.43	Female biased	AGAP000889	AGAP000889-RA	AGAP000889-PA	ENSF00000000583		X:16755991..16757053	959	146	GO:0005622;GO:0003779	actin binding;intracellular	IPR002108	Actin-binding, cofilin/tropomyosin type		ortholog_one2one	ortholog_one2many	Ano:Ae:Dm
121.1.8	-0.08	No sex bias	-0.29	No sex bias	0.1	No sex bias	-0.08	No sex bias	-0.93	Female biased	AGAP002541	AGAP002541-RA	AGAP002541-PA	ENSF00000000867		2R:22481130..22482804	1300	317						ortholog_one2one	ortholog_one2one	Ano:Ae:Dm
73.7.9	0.05	No sex bias	-0.26	No sex bias	-0.11	No sex bias	-0.01	No sex bias	-1.45	Female biased	AGAP012109	AGAP012109-RA	AGAP012109-PA	ENSF00000000303		3L:37753454..37755154	1701	566	GO:0005634;GO:0016481	nucleus;negative regulation of transcription	IPR010405	Cofactor of BRCA1		ortholog_one2one	ortholog_one2one	Ano:Ae:Dm
91.5.9	-0.22	No sex bias	-0.06	No sex bias	0.04	No sex bias	-0.05	No sex bias	-1.18	Female biased	AGAP000480	AGAP000480-RA	AGAP000480-PA	ENSF00000000944		X:8427847..8429151	1148	349			IPR001680	WD-40 repeat		ortholog_one2many	ortholog_one2one	Ano:Ae:Dm
25.1.10	-0.19	No sex bias	-0.18	No sex bias	0.04	No sex bias	0.14	No sex bias	-0.96	Female biased	AGAP006509	AGAP006509-RA	AGAP006509-PA	ENSF00000000580		2L:33205177..33207040	1791	377	GO:0046964	3'-phosphoadenosine 5'-phosphosulfate transmembrane transporter activity	IPR013657	UAA transporter	PF00098;PF00270;PF00271	ortholog_one2one	ortholog_one2one	Ano:Ae:Dm
22.6.2	0.12	No sex bias	0.03	No sex bias	0.18	No sex bias	0.07	No sex bias	-1.42	Female biased	AGAP012204	AGAP012204-RA	AGAP012204-PA	ENSF00000000385		3L:38716326..38717256	775	157	GO:0030529;GO:0042254	ribonucleoprotein complex;ribosome biogenesis and assembly	IPR004037;IPR002415;IPR000948;IPR004038	Ribosomal protein L7AE;High mobility group-like nuclear protein;Ribosomal protein HS6;Ribosomal protein L7Ae/L30e/S12e/Gadd45		ortholog_one2one	ortholog_one2one	Ano:Ae:Dm
22.6.8	0.14	No sex bias	0.01	No sex bias	0	No sex bias	0.04	No sex bias	-2.29	Female biased	AGAP012129	AGAP012129-RA	AGAP012129-PA	ENSF00000000250		3L:37935004..37936459	1272	423	GO:0000154;GO:0000179;GO:0008649	rRNA modification;"rRNA (adenine-N6,N6-)-dimethyltransferase activity";rRNA methyltransferase activity	IPR001737	Ribosomal RNA adenine methylase transferase		ortholog_one2one	ortholog_one2one	Ano:Ae:Dm
20.7.3	0	No sex bias	-0.08	No sex bias	-0.01	No sex bias	-0.03	No sex bias	-1.16	Female biased	AGAP007128	AGAP007128-RA	AGAP007128-PA	ENSF00000000245		2L:43108548..43111590	2689	865	GO:0006364	rRNA processing	IPR001680;IPR012953	WD-40 repeat;BOP1, N-terminal	PF00431;PF00089	ortholog_one2one	ortholog_one2one	Ano:Ae:Dm
20.3.4	-0.3	No sex bias	-0.2	No sex bias	0.05	No sex bias	0.1	No sex bias	-1.16	Female biased	AGAP005575	AGAP005575-RA	AGAP005575-PA	ENSF00000000774		2L:17339766..17343861	2753	853	GO:0000226;GO:0000922;GO:0005815;GO:0008275;GO:0007020;GO:0051011;GO:0043015	microtubule cytoskeleton organization and biogenesis;spindle pole;microtubule organizing center;microtubule nucleation;gamma-tubulin small complex;gamma-tubulin binding;microtubule minus-end binding	IPR007259	Spc97/Spc98		ortholog_one2one	ortholog_one2one	Ano:Ae:Dm
22.1.8	0.11	No sex bias	-0.02	No sex bias	0.01	No sex bias	0.1	No sex bias	-1.54	Female biased	AGAP011966	AGAP011966-RA	AGAP011966-PA	ENSF00000000687		3L:35678897..35685602	3249	1082	GO:0003676;GO:0005524;GO:0003677;GO:0004386;GO:0008094	nucleic acid binding;DNA binding;helicase activity;ATP binding;DNA-dependent ATPase activity	IPR000330;IPR001650;IPR014021;IPR014001	SNF2-related;Helicase, C-terminal;Helicase superfamily 1 and 2 ATP-binding;DEAD-like helicases, N-terminal	PF02949	ortholog_one2many	ortholog_one2many	Ano:Ae:Dm
20.5.7	0.15	No sex bias	-0.11	No sex bias	0.06	No sex bias	0.2	No sex bias	-0.85	Female biased	AGAP000447	AGAP000447-RA	AGAP000447-PA	ENSF00000001120		X:7850066..7854150	1938	645						ortholog_one2many	ortholog_one2one	Ano:Ae:Dm
86.5.6	0.02	No sex bias	-0.03	No sex bias	-0.06	No sex bias	0.14	No sex bias	-1.61	Female biased	AGAP002914	AGAP002914-RA	AGAP002914-PA	ENSF00000000218		2R:29271302..29301463	1260	399	GO:0005524;GO:0005975;GO:0008152;GO:0016740;GO:0000166;GO:0016301;GO:0005737;GO:0016773;GO:0004335;GO:0006012;GO:0016310;GO:0046835	nucleotide binding;galactokinase activity;ATP binding;cytoplasm;carbohydrate metabolic process;galactose metabolic process;metabolic process;kinase activity;phosphorylation;transferase activity;"phosphotransferase activity, alcohol group as acceptor";carbohydrate phosphorylation	IPR000705;IPR006203;IPR006206;IPR001174;IPR006204;IPR013750	Galactokinase;GHMP kinase, ATP-binding region;Mevalonate and galactokinase;Galactokinase/homoserine kinase;GHMP kinase;GHMP kinase, C-terminal		ortholog_one2one		Ano:Ae
86.5.8	-0.06	No sex bias	-0.09	No sex bias	0.14	No sex bias	0.26	No sex bias	-0.86	Female biased	AGAP005783	AGAP005783-RA	AGAP005783-PA	ENSF00000000227		2L:20572014..20578767	6516	2171			IPR001849	Pleckstrin-like			ortholog_one2one	Ano:Dm
86.5.2	0.11	No sex bias	-0.1	No sex bias	0.01	No sex bias	0.05	No sex bias	-1.12	Female biased	AGAP009460	AGAP009460-RA	AGAP009460-PA	ENSF00000000609		3R:33816468..33817798	1181	361	GO:0005524;GO:0006468;GO:0004672;GO:0004674;GO:0004707	protein kinase activity;protein serine/threonine kinase activity;MAP kinase activity;ATP binding;protein amino acid phosphorylation	IPR008271;IPR003527;IPR008351;IPR001245;IPR000719;IPR002290	Serine/threonine protein kinase, active site;MAP kinase;JNK MAP kinase;Tyrosine protein kinase;Protein kinase;Serine/threonine protein kinase		ortholog_one2one		Ano:Ae
87.1.1	-0.14	No sex bias	-0.03	No sex bias	0.23	No sex bias	0.09	No sex bias	-0.87	Female biased	AGAP009434	AGAP009434-RA	AGAP009434-PA	ENSF00000001786		3R:33482026..33483551	1441	353			IPR008262;IPR003089;IPR000073	Lipase, active site;Alpha/beta hydrolase;Alpha/beta hydrolase fold-1		ortholog_one2one	ortholog_many2many	Ano:Ae:Dm
22.3.1	0.15	No sex bias	0.06	No sex bias	0.12	No sex bias	-0.08	No sex bias	-3.27	Female biased	AGAP011845	AGAP011845-RA	AGAP011845-PA	ENSF00000001929		3L:33984809..33985865	936	127	GO:0003677;GO:0005634;GO:0000786;GO:0005694;GO:0006334	nucleosome;DNA binding;nucleus;chromosome;nucleosome assembly	IPR002119;IPR007125	Histone H2A;Histone core	PF08395	ortholog_one2one	ortholog_one2many	Ano:Ae:Dm
20.5.1	-0.11	No sex bias	0.02	No sex bias	0.17	No sex bias	0.14	No sex bias	-1.73	Female biased	AGAP000612	AGAP000612-RA	AGAP000612-PA	ENSF00000002403		X:11082821..11084190	1370	401					PF02950			Ano only
24.7.3	-0.05	No sex bias	-0.1	No sex bias	0.07	No sex bias	-0.05	No sex bias	-1.49	Female biased	AGAP005128	AGAP005128-RA	AGAP005128-PA	ENSF00000000383		2L:10336780..10338354	1504	463	GO:0005525;GO:0005622;GO:0000166;GO:0003924;GO:0003746;GO:0006414	nucleotide binding;translation elongation factor activity;GTPase activity;GTP binding;intracellular;translational elongation	IPR000795;IPR006073;IPR000767;IPR004161;IPR004160	Protein synthesis factor, GTP-binding;GTP1/OBG;Disease resistance protein;Translation elongation factor EFTu/EF1A, domain 2;Translation elongation factor EFTu/EF1A, C-termin	PF00005	ortholog_one2one	ortholog_one2one	Ano:Ae:Dm
86.5.10	-0.05	No sex bias	-0.13	No sex bias	-0.07	No sex bias	-0.13	No sex bias	-1.01	Female biased	AGAP002906	AGAP002906-RA	AGAP002906-PA	ENSF00000000583		2R:29134918..29137211	2071	671			IPR004147	ABC-1		ortholog_one2one	ortholog_one2one	Ano:Ae:Dm
30.6.3	0.21	No sex bias	-0.02	No sex bias	0.17	No sex bias	-0.11	No sex bias	-2.29	Female biased	AGAP004775	AGAP004775-RA;AGAP004775-RB	AGAP004775-PA;AGAP004775-PB	ENSF00000003886		2L:3401014..3447379	2022;1784	479	GO:0006508;GO:0008233;GO:0016787;GO:0008235;GO:0008239	proteolysis;peptidase activity;metalloexopeptidase activity;dipeptidyl-peptidase activity;hydrolase activity	IPR001131;IPR007865;IPR000994	Peptidase M24B, X-Pro dipeptidase, cataltyic core;Peptidase M24B, X-Pro dipeptidase/aminopeptidase ;Peptidase M24, catalytic core		ortholog_one2one	ortholog_one2one	Ano:Ae:Dm
30.5.8	0.05	No sex bias	0.06	No sex bias	0.18	No sex bias	0.1	No sex bias	-1.36	Female biased	AGAP005954	AGAP005954-RA	AGAP005954-PA	ENSF00000000418		2L:24042548..24043765	1020	243	GO:0006464;GO:0006512;GO:0019787	protein modification process;ubiquitin cycle;small conjugating protein ligase activity	IPR000608	Ubiquitin-conjugating enzyme, E2	PF07686;PF07679;PF00047;PF00041	ortholog_one2one	ortholog_one2one	Ano:Ae:Dm
30.4.11	-0.11	No sex bias	-0.08	No sex bias	0.04	No sex bias	0.14	No sex bias	-0.89	Female biased	AGAP005955	AGAP005955-RA	AGAP005955-PA	ENSF00000000548		2L:24044466..24045871	1200	339	GO:0008270;GO:0046872;GO:0005515	protein binding;zinc ion binding;metal ion binding	IPR001841	Zinc finger, RING-type	PF00226;PF01556	ortholog_one2many	ortholog_one2one	Ano:Ae:Dm
42.3.3	-0.05	No sex bias	0	No sex bias	-0.09	No sex bias	-0.01	No sex bias	-1.81	Female biased	AGAP008804	AGAP008804-RA	AGAP008804-PA	ENSF00000000604		3R:18063417..18064618	972	304	GO:0005777	peroxisome	IPR006708	Pex19 protein	PF00169	ortholog_one2one	ortholog_one2one	Ano:Ae:Dm
43.3.12	-0.02	No sex bias	0.03	No sex bias	0.23	No sex bias	-0.09	No sex bias	-0.8	Female biased	AGAP000238	AGAP000238-RA	AGAP000238-PA	ENSF00000001834		X:4494614..4496105	1266	421			IPR004133;IPR006207	DAN;Cystine knot, C-terminal	PF00561	ortholog_one2one		Ano:Ae
42.7.2	-0.28	No sex bias	0.03	No sex bias	0.34	No sex bias	0.02	No sex bias	-1.91	Female biased	AGAP000270	AGAP000270-RA	AGAP000270-PA	ENSF00000000716		X:4983570..4984823	1254	417					PF01510	ortholog_one2one	ortholog_one2one	Ano:Ae:Dm
38.7.9	-0.17	No sex bias	-0.11	No sex bias	-0.14	No sex bias	-0.04	No sex bias	-1.04	Female biased	AGAP003622	AGAP003622-RA	AGAP003622-PA	ENSF00000000219		2R:40593252..40594427	1176	391	GO:0008270;GO:0016740;GO:0016757;GO:0008033;GO:0006400;GO:0008479;GO:0008616	tRNA modification;tRNA processing;zinc ion binding;queuine tRNA-ribosyltransferase activity;queuosine biosynthetic process;transferase activity;"transferase activity, transferring glycosyl groups"	IPR002616	Queuine/other tRNA-ribosyltransferase	PF00651	ortholog_one2many	ortholog_one2one	Ano:Ae:Dm
40.1.2	-0.53	No sex bias	-0.34	No sex bias	0.3	No sex bias	-0.14	No sex bias	-0.8	Female biased	AGAP012710	AGAP012710-RA	AGAP012710-PA	ENSF00000000005		UNKN:24533170..24533544	375	124	GO:0003677;GO:0005634;GO:0000786;GO:0005694;GO:0006334	nucleosome;DNA binding;nucleus;chromosome;nucleosome assembly	IPR000558;IPR007125	Histone H2B;Histone core	PF01979	ortholog_many2many	ortholog_many2many	Ano:Ae:Dm
39.7.12	-0.08	No sex bias	-0.12	No sex bias	-0.05	No sex bias	0.11	No sex bias	-1.03	Female biased	AGAP001134	AGAP001134-RA	AGAP001134-PA	ENSF00000000392		2R:560845..562592	1687	555	GO:0003735;GO:0005515;GO:0005739;GO:0005840;GO:0006412	structural constituent of ribosome;protein binding;mitochondrion;ribosome;translation	IPR010793	Ribosomal protein S30, mitochondrial	PF01124	ortholog_one2one	ortholog_one2one	Ano:Ae:Dm
4.7.3	-0.22	No sex bias	-0.04	No sex bias	0.24	No sex bias	-0.06	No sex bias	-2.42	Female biased	AGAP012895	AGAP012895-RA	AGAP012895-PA	ENSF00000001271		UNKN:37137562..37138191	630	124	GO:0003677;GO:0005634;GO:0000786;GO:0005694;GO:0006334	nucleosome;DNA binding;nucleus;chromosome;nucleosome assembly	IPR002119;IPR007125;IPR003958	Histone H2A;Histone core;Transcription factor CBF/NF-Y/archaeal histone	PF00063		ortholog_one2one	Ano:Dm
43.7.2	-0.28	No sex bias	-0.24	No sex bias	0.1	No sex bias	-0.01	No sex bias	-1.21	Female biased	AGAP010163	AGAP010163-RA	AGAP010163-PA	ENSF00000001295		3R:49777596..49778246	581	70	GO:0005622;GO:0003735;GO:0005840;GO:0006412;GO:0030529	structural constituent of ribosome;intracellular;ribosome;translation;ribonucleoprotein complex	IPR002675	Ribosomal L38e protein	PF00013	ortholog_one2one	ortholog_one2one	Ano:Ae:Dm
65.1.8	-0.12	No sex bias	-0.15	No sex bias	-0.13	No sex bias	-0.06	No sex bias	-2.03	Female biased	AGAP000308	AGAP000308-RA	AGAP000308-PA	ENSF00000000848		X:5447893..5449323	1357	264	GO:0008537;GO:0008538;GO:0005634	nucleus;proteasome activator complex;proteasome activator activity	IPR003185;IPR003186	Proteasome activator pa28, alpha subunit;Proteasome activator pa28, beta subunit	PF00096	ortholog_one2one	ortholog_one2one	Ano:Ae:Dm
65.7.10	-0.1	No sex bias	-0.17	No sex bias	0.34	No sex bias	0.04	No sex bias	-1.02	Female biased	AGAP009823	AGAP009823-RA	AGAP009823-PA	ENSF00000005501		3R:43805221..43816144	2277	656					PF00641;PF02338	ortholog_one2one	ortholog_one2one	Ano:Ae:Dm
62.1.5	-0.04	No sex bias	-0.14	No sex bias	0.04	No sex bias	-0.01	No sex bias	-1.47	Female biased	AGAP003414	AGAP003414-RA	AGAP003414-PA	ENSF00000002241		2R:37464803..37465435	588	195	GO:0008152;GO:0016491;GO:0005811;GO:0008202;GO:0006631;GO:0006637;GO:0016229;GO:0008205;GO:0004303;GO:0008209;GO:0008210;GO:0047035;GO:0047022;GO:0018454;GO:0050327	estradiol 17-beta-dehydrogenase activity;lipid particle;fatty acid metabolic process;acyl-CoA metabolic process;metabolic process;steroid metabolic process;ecdysone metabolic process;androgen metabolic process;estrogen metabolic process;steroid dehydrogenase activity;oxidoreductase activity;acetoacetyl-CoA reductase activity;7-beta-hydroxysteroid dehydrogenase (NADP+) activity;3-alpha(17-beta)-hy…	IPR002198;IPR002347;IPR002424;IPR003560;IPR013968	Short-chain dehydrogenase/reductase SDR;Glucose/ribitol dehydrogenase;Insect alcohol dehydrogenase family;2,3-dihydro-2,3-dihydroxybenzoate dehydrogenase;KR	PF01697	ortholog_one2one	ortholog_one2one	Ano:Ae:Dm
85.5.3	0.09	No sex bias	-0.03	No sex bias	0.14	No sex bias	-0.21	No sex bias	-1.79	Female biased	AGAP010702	AGAP010702-RA	AGAP010702-PA	ENSF00000000651		3L:8750479..8753304	2232	739	GO:0003676;GO:0005524;GO:0016787;GO:0004386;GO:0008026	nucleic acid binding;helicase activity;ATP binding;ATP-dependent helicase activity;hydrolase activity	IPR011545;IPR014021;IPR014014;IPR014001	DEAD/DEAH box helicase, N-terminal;Helicase superfamily 1 and 2 ATP-binding;DEAD-box RNA helicase Q motif;DEAD-like helicases, N-terminal		ortholog_one2one	ortholog_one2one	Ano:Ae:Dm
47.1.2	-0.24	No sex bias	-0.16	No sex bias	0.05	No sex bias	-0.16	No sex bias	-1.25	Female biased	AGAP006372	AGAP006372-RA	AGAP006372-PA	ENSF00000000349		2L:30565082..30565811	730	181	GO:0005622;GO:0003723;GO:0006412;GO:0019843;GO:0030529	RNA binding;intracellular;translation;rRNA binding;ribonucleoprotein complex	IPR001912;IPR002942	Ribosomal protein S4;RNA-binding S4	PF01490	ortholog_one2one	ortholog_one2one	Ano:Ae:Dm
48.5.7	-0.15	No sex bias	0.03	No sex bias	0.22	No sex bias	-0.29	No sex bias	-6.56	Female biased	AGAP008861	AGAP008861-RA	AGAP008861-PA	ENSF00000000248		3R:19868089..19869122	967	259	GO:0006508;GO:0008233;GO:0016787;GO:0004252	serine-type endopeptidase activity;proteolysis;peptidase activity;hydrolase activity	IPR001254;IPR001314	Peptidase S1 and S6, chymotrypsin/Hap;Peptidase S1A, chymotrypsin		ortholog_one2one	ortholog_many2many	Ano:Ae:Dm
53.6.8	-0.03	No sex bias	0.03	No sex bias	0.12	No sex bias	0.1	No sex bias	-1.9	Female biased	AGAP008916	AGAP008916-RA	AGAP008916-PA	ENSF00000000541		3R:20781628..20782813	997	262	GO:0005622;GO:0003735;GO:0005840;GO:0006412;GO:0030529;GO:0030528;GO:0015934	structural constituent of ribosome;intracellular;ribosome;translation;large ribosomal subunit;transcription regulator activity;ribonucleoprotein complex	IPR000517;IPR012988	Ribosomal protein L30;Ribosomal L30, N-terminal	PF09335	ortholog_one2many	ortholog_one2one	Ano:Ae:Dm
53.6.5	-0.09	No sex bias	-0.11	No sex bias	0.1	No sex bias	0.22	No sex bias	-0.84	Female biased	AGAP001222	AGAP001222-RA	AGAP001222-PA	ENSF00000000333		2R:1636163..1637291	960	240					PF00892	ortholog_one2one	ortholog_one2one	Ano:Ae:Dm
54.7.1	-0.27	No sex bias	0.02	No sex bias	0.34	No sex bias	-0.49	No sex bias	-1.67	Female biased	AGAP005942	AGAP005942-RA;AGAP005942-RB	AGAP005942-PA;AGAP005942-PB	ENSF00000001720;ENSF00000002106		2L:23921537..23923811	1287;1262	391;314			IPR000716	Thyroglobulin type-1	PF00112	ortholog_one2one		Ano:Ae
90.3.2	-0.1	No sex bias	0.09	No sex bias	-0.03	No sex bias	-0.04	No sex bias	-2.15	Female biased	AGAP007511	AGAP007511-RA	AGAP007511-PA	ENSF00000000580		2L:47002695..47005242	2487	816	GO:0003676;GO:0003723;GO:0005524;GO:0016787;GO:0005634;GO:0000166;GO:0004386;GO:0008026;GO:0016818	nucleotide binding;nucleic acid binding;RNA binding;helicase activity;ATP binding;nucleus;ATP-dependent helicase activity;hydrolase activity;"hydrolase activity, acting on acid anhydrides, in phosphorus-containing anhydrides"	IPR000629;IPR005819;IPR011545;IPR001650;IPR012541;IPR014021;IPR014014;IPR014001	ATP-dependent helicase, DEAD-box;Histone H5;DEAD/DEAH box helicase, N-terminal;Helicase, C-terminal;DBP10CT;Helicase superfamily 1 and 2 ATP-binding;DEAD-box RNA helicase Q motif;DEAD-like helicases, N-terminal		ortholog_one2one	ortholog_one2one	Ano:Ae:Dm
43.6.11	0.14	No sex bias	-0.36	No sex bias	-0.31	No sex bias	-0.04	No sex bias	-1.6	Female biased	AGAP010174	AGAP010174-RA	AGAP010174-PA	ENSF00000000966		3R:49911363..49912870	1432	459	GO:0016021;GO:0006486;GO:0005783;GO:0004579	dolichyl-diphosphooligosaccharide-protein glycotransferase activity;endoplasmic reticulum;protein amino acid glycosylation;integral to membrane	IPR007676	Ribophorin I	PF00069	ortholog_one2one	ortholog_one2one	Ano:Ae:Dm
62.5.11	0.29	No sex bias	-0.1	No sex bias	0.1	No sex bias	0.07	No sex bias	-1.85	Female biased	AGAP011938	AGAP011938-RA	AGAP011938-PA	ENSF00000000349		3L:35400270..35406726	2169	595	GO:0005198;GO:0005882	structural molecule activity;intermediate filament	IPR001664;IPR001322	Intermediate filament protein;Intermediate filament, C-terminal	PF07690	ortholog_one2one	ortholog_many2many	Ano:Ae:Dm
63.1.9	-0.11	No sex bias	-0.18	No sex bias	-0.17	No sex bias	0	No sex bias	-1.58	Female biased	AGAP011946	AGAP011946-RA	AGAP011946-PA	ENSF00000000156		3L:35475884..35477008	1023	285	GO:0003735;GO:0006412;GO:0015934	structural constituent of ribosome;translation;large ribosomal subunit			PF07898	ortholog_one2one	ortholog_one2one	Ano:Ae:Dm
53.3.3	0.08	No sex bias	-0.06	No sex bias	0.06	No sex bias	0.16	No sex bias	-0.93	Female biased	AGAP008881	AGAP008881-RA	AGAP008881-PA	ENSF00000000517		3R:20272105..20274644	1258	393	GO:0016020;GO:0016740;GO:0008654;GO:0016780	phospholipid biosynthetic process;membrane;transferase activity;"phosphotransferase activity, for other substituted phosphate groups"	IPR000462	CDP-alcohol phosphatidyltransferase	PF00023;PF00520	ortholog_one2one	ortholog_one2many	Ano:Ae:Dm
89.7.8	0.21	No sex bias	-0.23	No sex bias	-0.07	No sex bias	-0.17	No sex bias	-1.77	Female biased	AGAP000672	AGAP000672-RA	AGAP000672-PA	ENSF00000000583		X:11856460..11875562	1379	398	GO:0005525;GO:0005622	GTP binding;intracellular	IPR006073;IPR002917;IPR013029	GTP1/OBG;GTP-binding protein, HSR1-related;Protein of unknown function DUF933		ortholog_one2one	ortholog_one2one	Ano:Ae:Dm
50.3.8	-0.08	No sex bias	0.03	No sex bias	0.05	No sex bias	-0.05	No sex bias	-0.87	Female biased	AGAP006472	AGAP006472-RA	AGAP006472-PA	ENSF00000000912		2L:32615969..32626164	6942	2261			IPR001752;IPR000533	Kinesin, motor region;Tropomyosin	PF00209	ortholog_one2one	ortholog_one2many	Ano:Ae:Dm
99.5.5	-0.24	No sex bias	-0.07	No sex bias	-0.09	No sex bias	-0.1	No sex bias	-3.42	Female biased	AGAP003086	AGAP003086-RA	AGAP003086-PA	ENSF00000000620		2R:32378725..32379968	1165	250						ortholog_one2many	ortholog_one2many	Ano:Ae:Dm
94.6.7	0.04	No sex bias	-0.17	No sex bias	0.15	No sex bias	0.32	No sex bias	-1.85	Female biased	AGAP011054	AGAP011054-RA	AGAP011054-PA	ENSF00000000222	TPX2	3L:15787249..15789939	1055	196	GO:0016491;GO:0004601;GO:0016209;GO:0005829;GO:0045454	peroxidase activity;cytosol;antioxidant activity;oxidoreductase activity;cell redox homeostasis	IPR013740;IPR000866	Redoxin;Alkyl hydroperoxide reductase/ Thiol specific anti		ortholog_one2one	ortholog_one2one	Ano:Ae:Dm
87.3.3	-0.18	No sex bias	-0.3	No sex bias	0.13	No sex bias	0.06	No sex bias	-0.83	Female biased	AGAP000952	AGAP000952-RA	AGAP000952-PA	ENSF00000000924		X:18333267..18335297	1039	91	GO:0005622;GO:0003735;GO:0005840;GO:0006412	structural constituent of ribosome;intracellular;ribosome;translation	IPR001569	Ribosomal protein L37e			ortholog_one2one	Ano:Dm
89.5.1	0.2	No sex bias	-0.21	No sex bias	0.1	No sex bias	0.03	No sex bias	-1.05	Female biased	AGAP000633	AGAP000633-RA	AGAP000633-PA	ENSF00000000416		X:11369793..11372923	1795	502			IPR008862	T-complex 11		ortholog_one2many	ortholog_one2many	Ano:Ae:Dm
87.6.4	0.08	No sex bias	-0.18	No sex bias	-0.13	No sex bias	0.03	No sex bias	-0.84	Female biased	AGAP002880	AGAP002880-RA	AGAP002880-PA	ENSF00000000333		2R:28588463..28589659	1124	342	GO:0008347;GO:0001751;GO:0007409;GO:0007310;GO:0007314;GO:0000338;GO:0019781	protein deneddylation;compound eye photoreceptor cell differentiation;oocyte dorsal/ventral axis determination;oocyte anterior/posterior axis determination;axonogenesis;glial cell migration;NEDD8 activating enzyme activity	IPR000555	Mov34/MPN/PAD-1		ortholog_one2many	ortholog_one2one	Ano:Ae:Dm
99.5.7	0.02	No sex bias	0.03	No sex bias	0.27	No sex bias	-0.08	No sex bias	-1.36	Female biased	AGAP003093	AGAP003093-RA	AGAP003093-PA	ENSF00000000003		2R:32415560..32416806	1111	361	GO:0005524;GO:0016020;GO:0000166;GO:0017111	nucleotide binding;ATP binding;membrane;nucleoside-triphosphatase activity	IPR001806;IPR003959;IPR013748;IPR003593	Ras GTPase;AAA ATPase, core;Replication factor C;AAA+ ATPase, core		ortholog_one2one	ortholog_one2one	Ano:Ae:Dm
99.8.11	-0.05	No sex bias	-0.04	No sex bias	0.29	No sex bias	0.15	No sex bias	-1.16	Female biased	AGAP011375	AGAP011375-RA	AGAP011375-PA	ENSF00000000867		3L:22430220..22431524	1169	278	GO:0003824;GO:0016740;GO:0016301;GO:0008430	catalytic activity;selenium binding;kinase activity;transferase activity	IPR010918	AIR synthase related protein, C-terminal		ortholog_one2one		Ano:Ae
83.7.8	-0.06	No sex bias	-0.17	No sex bias	0.17	No sex bias	-0.01	No sex bias	-0.9	Female biased	AGAP010875	AGAP010875-RA	AGAP010875-PA	ENSF00000000676		3L:12359119..12360314	916	203	GO:0005525;GO:0005622;GO:0007264;GO:0015031;GO:0005524;GO:0016020;GO:0006355;GO:0000166;GO:0008134	nucleotide binding;ATP binding;GTP binding;intracellular;"regulation of transcription, DNA-dependent";small GTPase mediated signal transduction;transcription factor binding;protein transport;membrane	IPR002078;IPR001806;IPR006689;IPR013684;IPR013753;IPR006688;IPR003577;IPR003579;IPR003578;IPR002041	RNA polymerase sigma factor 54, interaction;Ras GTPase;ARF/SAR superfamily;Miro-like;Ras;ADP-ribosylation factor;Ras small GTPase, Ras type;Ras small GTPase, Rab type;Ras small GTPase, Rho type;Ran GTPase			ortholog_one2one	Ano:Dm
84.3.2	0	No sex bias	-0.28	No sex bias	-0.07	No sex bias	0.09	No sex bias	-0.91	Female biased	AGAP001948	AGAP001948-RA	AGAP001948-PA	ENSF00000000944		2R:12766675..12768198	1449	465	GO:0005737;GO:0035301	cytoplasm;Hedgehog signaling complex	IPR007768	Suppressor of fused		ortholog_one2one	ortholog_one2one	Ano:Ae:Dm
9.7.2	-0.27	No sex bias	-0.21	No sex bias	0.39	No sex bias	0.18	No sex bias	-0.83	Female biased	AGAP002330	AGAP002330-RA	AGAP002330-PA	ENSF00000000484		2R:19952102..19952641	540	179	GO:0003723	RNA binding	IPR002478	PUA		ortholog_one2one	ortholog_one2one	Ano:Ae:Dm
93.5.1	-0.08	No sex bias	-0.16	No sex bias	0.11	No sex bias	-0.09	No sex bias	-0.93	Female biased	AGAP009047	AGAP009047-RA	AGAP009047-PA	ENSF00000000248		3R:24681139..24682383	1176	358			IPR003593	AAA+ ATPase, core		ortholog_one2one	ortholog_one2one	Ano:Ae:Dm
97.3.12	0.09	No sex bias	-0.19	No sex bias	-0.08	No sex bias	-0.02	No sex bias	-1.02	Female biased	AGAP001919	AGAP001919-RA	AGAP001919-PA	ENSF00000000219		2R:12098233..12099570	1338	445	GO:0016853;GO:0045454	isomerase activity;cell redox homeostasis	IPR000886;IPR006662;IPR013766	Endoplasmic reticulum targeting sequence;Thioredoxin-related;Thioredoxin domain		ortholog_one2one	ortholog_one2one	Ano:Ae:Dm
99.5.3	-0.04	No sex bias	-0.17	No sex bias	0.12	No sex bias	0.29	No sex bias	-1.04	Female biased	AGAP006391	AGAP006391-RA	AGAP006391-PA	ENSF00000000349		2L:31052072..31053391	1320	439			IPR001012;IPR006567	UBX;PUG		ortholog_one2one	ortholog_one2one	Ano:Ae:Dm
61.1.5	0.17	No sex bias	0.11	No sex bias	-0.23	No sex bias	-0.05	No sex bias	-0.96	Female biased	AGAP006994	AGAP006994-RA;AGAP006994-RB	AGAP006994-PA;AGAP006994-PB	ENSF00000003266		2L:40513629..40519223	3476;3245	1055;1060	GO:0005622;GO:0006464;GO:0004842;GO:0006512;	ubiquitin-protein ligase activity;intracellular;protein modification process;ubiquitin cycle;	IPR000408;IPR000569	Regulator of chromosome condensation, RCC1;HECT	PF03103	ortholog_one2many	ortholog_one2one	Ano:Ae:Dm
60.7.12	-0.1	No sex bias	0.03	No sex bias	-0.48	No sex bias	-0.08	No sex bias	-2.91	Female biased	AGAP002353	AGAP002353-RA	AGAP002353-PA	ENSF00000000329		2R:20547293..20548540	1248	415	GO:0006629	lipid metabolic process	IPR008262;IPR006693;IPR000073	Lipase, active site;AB-hydrolase associated lipase region;Alpha/beta hydrolase fold-1	PF00515;PF07719;PF00023;PF00560	ortholog_one2many	ortholog_many2many	Ano:Ae:Dm
60.5.5	0.12	No sex bias	-0.01	No sex bias	-0.16	No sex bias	-0.14	No sex bias	-1.73	Female biased	AGAP002390	AGAP002390-RA	AGAP002390-PA	ENSF00000002797		2R:20883327..20886049	2184	290	GO:0003676;GO:0000166	nucleotide binding;nucleic acid binding	IPR002952;IPR000504	Eggshell protein;RNA-binding region RNP-1 (RNA recognition motif)		ortholog_one2one	ortholog_one2one	Ano:Ae:Dm
60.5.9	0.07	No sex bias	-0.01	No sex bias	-0.06	No sex bias	-0.2	No sex bias	-3.27	Female biased	AGAP002387	AGAP002387-RA	AGAP002387-PA	ENSF00000000372		2R:20878453..20880218	1565	416	GO:0003993	acid phosphatase activity	IPR000560	Histidine acid phosphatase		ortholog_one2one	ortholog_one2one	Ano:Ae:Dm
57.7.9	0.16	No sex bias	-0.15	No sex bias	-0.16	No sex bias	-0.2	No sex bias	-0.91	Female biased	AGAP003341	AGAP003341-RA	AGAP003341-PA	ENSF00000000074		2R:36300444..36301757	1155	384	GO:0005622;GO:0005097;GO:0032313	Rab GTPase activator activity;intracellular;regulation of Rab GTPase activity	IPR000195	RabGAP/TBC		ortholog_one2one	ortholog_one2many	Ano:Ae:Dm
60.2.7	0.19	No sex bias	0.2	No sex bias	-0.24	No sex bias	-0.18	No sex bias	-1.47	Female biased	AGAP009862	AGAP009862-RA	AGAP009862-PA	ENSF00000000006		3R:44550269..44570066	1788	595			IPR001680	WD-40 repeat		ortholog_one2one		Ano:Ae
57.5.1	0.18	No sex bias	-0.11	No sex bias	-0.13	No sex bias	-0.27	No sex bias	-1.71	Female biased	AGAP003331	AGAP003331-RA	AGAP003331-PA	ENSF00000000610		2R:36112670..36121953	2468	775	GO:0003824;GO:0008152;GO:0009086	catalytic activity;metabolic process;methionine biosynthetic process	IPR005833;IPR005834	Haloacid dehydrogenase/epoxide hydrolase;Haloacid dehalogenase-like hydrolase		ortholog_one2one		Ano:Ae
60.7.9	0.13	No sex bias	-0.01	No sex bias	-0.19	No sex bias	-0.1	No sex bias	-2.36	Female biased	AGAP003397	AGAP003397-RA	AGAP003397-PA	ENSF00000000605		2R:37297285..37299078	1540	425	GO:0003676;GO:0005524;GO:0016787;GO:0004386;GO:0008026	nucleic acid binding;helicase activity;ATP binding;ATP-dependent helicase activity;hydrolase activity	IPR011545;IPR001650;IPR014021;IPR014014;IPR014001	DEAD/DEAH box helicase, N-terminal;Helicase, C-terminal;Helicase superfamily 1 and 2 ATP-binding;DEAD-box RNA helicase Q motif;DEAD-like helicases, N-terminal	PF02014	ortholog_one2many	ortholog_one2one	Ano:Ae:Dm
66.8.11	0.09	No sex bias	0.04	No sex bias	-0.23	No sex bias	-0.15	No sex bias	-0.97	Female biased	AGAP001421	AGAP001421-RA	AGAP001421-PA	ENSF00000000616		2R:4741005..4742911	1842	613	GO:0008270;GO:0003676;GO:0046872;GO:0003677;GO:0005634;GO:0006260;GO:0003697;GO:0006261;GO:0005662	nucleic acid binding;DNA binding;single-stranded DNA binding;nucleus;DNA replication factor A complex;DNA replication;DNA-dependent DNA replication;zinc ion binding;metal ion binding	IPR007199;IPR004365;IPR013955	Replication factor-A protein 1, N-terminal;Nucleic acid binding, OB-fold, tRNA/helicase-type;Replication factor-A, C-terminal		ortholog_one2one	ortholog_one2one	Ano:Ae:Dm
107.4.7	0.31	No sex bias	-0.01	No sex bias	0.04	No sex bias	-0.52	No sex bias	-2.21	Female biased	AGAP007644	AGAP007644-RA	AGAP007644-PA	ENSF00000000227		2L:48628845..48629919	1007	293					PF07776;PF00096	ortholog_one2one	ortholog_one2one	Ano:Ae:Dm
36.7.2	0.02	No sex bias	0.04	No sex bias	0.04	No sex bias	-0.19	No sex bias	-1.55	Female biased	AGAP012408	AGAP012408-RA	AGAP012408-PA	ENSF00000000156		3L:41769006..41771149	2010	577	GO:0008168	methyltransferase activity	IPR010280;IPR000504	(Uracil-5)-methyltransferase;RNA-binding region RNP-1 (RNA recognition motif)	PF04280	ortholog_one2one	ortholog_one2one	Ano:Ae:Dm
2.8.4	-0.05	No sex bias	0.28	No sex bias	-0.27	No sex bias	-0.34	No sex bias	-1.05	Female biased	AGAP012591	AGAP012591-RA	AGAP012591-PA	ENSF00000000616	CLIPA3	UNKN:18231007..18232273	1055	350	GO:0006508;GO:0004252	serine-type endopeptidase activity;proteolysis	IPR001314;IPR001254	Peptidase S1A, chymotrypsin;Peptidase S1 and S6, chymotrypsin/Hap	PF08351;PF05127;PF00583	ortholog_one2many	ortholog_one2one	Ano:Ae:Dm
67.1.6	-0.04	No sex bias	0.18	No sex bias	-0.28	No sex bias	-0.27	No sex bias	-0.87	Female biased	AGAP009808	AGAP009808-RA	AGAP009808-PA	ENSF00000000065		3R:43709295..43711004	1634	510	GO:0003676;GO:0005524;GO:0016787;GO:0004386;GO:0008026	nucleic acid binding;helicase activity;ATP binding;ATP-dependent helicase activity;hydrolase activity	IPR000629;IPR006121;IPR002952;IPR011545;IPR001650;IPR014021;IPR014014;IPR014001	ATP-dependent helicase, DEAD-box;Heavy metal transport/detoxification protein;Eggshell protein;DEAD/DEAH box helicase, N-terminal;Helicase, C-terminal;Helicase superfamily 1 and 2 ATP-binding;DEAD-box RNA helicase Q motif;DEAD-like helicases, N-terminal		ortholog_one2many	ortholog_one2one	Ano:Ae:Dm
68.1.12	-0.07	No sex bias	0.15	No sex bias	-0.06	No sex bias	-0.31	No sex bias	-1.93	Female biased	AGAP007254	AGAP007254-RA	AGAP007254-PA	ENSF00000000480		2L:44696931..44698576	1572	523	GO:0005622;GO:0003735;GO:0005840;GO:0006412	structural constituent of ribosome;intracellular;ribosome;translation				ortholog_one2one	ortholog_one2one	Ano:Ae:Dm
59.7.3	0.14	No sex bias	-0.14	No sex bias	-0.26	No sex bias	-0.09	No sex bias	-1.71	Female biased	AGAP009863	AGAP009863-RA	AGAP009863-PA	ENSF00000002089		3R:44558522..44561275	1541	404	GO:0000381	regulation of alternative nuclear mRNA splicing, via spliceosome	IPR000629;IPR011545;IPR001650;IPR014021;IPR014014;IPR014001	ATP-dependent helicase, DEAD-box;DEAD/DEAH box helicase, N-terminal;Helicase, C-terminal;Helicase superfamily 1 and 2 ATP-binding;DEAD-box RNA helicase Q motif;DEAD-like helicases, N-terminal		ortholog_one2one	ortholog_one2one	Ano:Ae:Dm
32.5.10			0.07	No sex bias	-0.15	No sex bias	-0.08	No sex bias	-1.56	Female biased	AGAP009497	AGAP009497-RA	AGAP009497-PA	ENSF00000000687		3R:34744428..34746143	1716	571	GO:0005488	binding	IPR001440;IPR013105;IPR013026	Tetratricopeptide TPR_1;Tetratricopeptide TPR_2;Tetratricopeptide region	PF08066;PF01612;PF00570	ortholog_one2one	ortholog_one2one	Ano:Ae:Dm
35.2.11			0.01	No sex bias	-0.31	No sex bias	-0.25	No sex bias	-1.38	Female biased	AGAP003578	AGAP003578-RA	AGAP003578-PA	ENSF00000001788		2R:40154232..40164277	1729	489	GO:0008152;GO:0016491	metabolic process;oxidoreductase activity	IPR002086	Aldehyde dehydrogenase	PF00503	ortholog_one2one	ortholog_one2many	Ano:Ae:Dm
68.4.6	-0.03	No sex bias	0.01	No sex bias	-0.28	No sex bias	-0.03	No sex bias	-1.22	Female biased	AGAP007244	AGAP007244-RA	AGAP007244-PA	ENSF00000000329		2L:44517438..44519115	1532	428			IPR001680;IPR012972	WD-40 repeat;NLE		ortholog_one2one	ortholog_one2one	Ano:Ae:Dm
69.1.9	0.01	No sex bias	-0.09	No sex bias	-0.44	No sex bias	-0.44	No sex bias	-2.92	Female biased	AGAP001045	AGAP001045-RA	AGAP001045-PA	ENSF00000000418		X:20172573..20174282	1644	425							ortholog_one2one	Ano:Dm
26.6.2	0.29	No sex bias	0.15	No sex bias	-0.58	No sex bias			-1.39	Female biased	AGAP000856	AGAP000856-RA	AGAP000856-PA	ENSF00000000848		X:15786439..15788452	1612	468	GO:0005622;GO:0003824;GO:0008152;GO:0016491;GO:0050660;GO:0003725;GO:0008033	double-stranded RNA binding;catalytic activity;intracellular;tRNA processing;metabolic process;oxidoreductase activity;FAD binding	IPR001269;IPR001159	Dihydrouridine synthase, DuS;Double-stranded RNA binding	PF02244;PF00246	ortholog_one2one	ortholog_one2one	Ano:Ae:Dm
23.3.3	0.2	No sex bias	0.08	No sex bias	-0.26	No sex bias			-0.82	Female biased	AGAP007389	AGAP007389-RA	AGAP007389-PA	ENSF00000000738		2L:46274131..46276598	2370	789	GO:0008270;GO:0003676;GO:0005622;GO:0046872	nucleic acid binding;intracellular;zinc ion binding;metal ion binding	IPR007087;IPR007086;IPR003604;IPR003656;IPR001781	Zinc finger, C2H2-type;Zinc finger, C2H2-subtype;Zinc finger, U1-type;Zinc finger, BED-type predicted;LIM, zinc-binding	PF00050;PF07648	ortholog_one2one		Ano:Ae
32.4.12	-0.09	No sex bias	0.07	No sex bias	-0.26	No sex bias			-0.82	Female biased	AGAP004037	AGAP004037-RA	AGAP004037-PA	ENSF00000012350		2R:48262104..48265961	886	162					PF00375			Ano only
32.4.10			-0.17	No sex bias	-0.2	No sex bias	-0.22	No sex bias	-2.32	Female biased	AGAP003556	AGAP003556-RA	AGAP003556-PA	ENSF00000001035		2R:39456103..39459567	1315	417	GO:0005622;GO:0003735;GO:0005840;GO:0006412;GO:0030529	structural constituent of ribosome;intracellular;ribosome;translation;ribonucleoprotein complex	IPR000597	Ribosomal protein L3	PF00009;PF03144		ortholog_one2one	Ano:Dm
6.7.5	0.13	No sex bias	-0.02	No sex bias	-0.12	No sex bias	-0.03	No sex bias	-0.95	Female biased	AGAP003001	AGAP003001-RA	AGAP003001-PA	ENSF00000000866		2R:30955034..30975549	2967	988	GO:0005525;GO:0000166;GO:0003924	nucleotide binding;GTPase activity;GTP binding	IPR000795;IPR004161;IPR000640	Protein synthesis factor, GTP-binding;Translation elongation factor EFTu/EF1A, domain 2;Translation elongation factor EFG/EF2, C-terminal		ortholog_one2one	ortholog_one2one	Ano:Ae:Dm
6.5.5	-0.11	No sex bias	0.24	No sex bias	-0.41	No sex bias	-0.29	No sex bias	-1.03	Female biased	AGAP010056	AGAP010056-RA	AGAP010056-PA	ENSF00000000009		3R:48468803..48473896	1730	554	GO:0003824;GO:0005975;GO:0043169;GO:0004563	catalytic activity;beta-N-acetylhexosaminidase activity;carbohydrate metabolic process;cation binding	IPR001540	Glycoside hydrolase, family 20		ortholog_one2one		Ano:Ae
60.2.5	0.07	No sex bias	0.07	No sex bias	-0.31	No sex bias	-0.43	No sex bias	-1.4	Female biased	AGAP000348	AGAP000348-RA	AGAP000348-PA	ENSF00000001018		X:6141806..6154009	3435	1144	GO:0016021;GO:0016020;GO:0006810;GO:0005216;GO:0006811;GO:0006816;GO:0005262;GO:0016027;GO:0009416;GO:0030845;GO:0008377	ion channel activity;calcium channel activity;transport;ion transport;calcium ion transport;light-induced release of internally sequestered calcium ion;response to light stimulus;membrane;integral to membrane;inaD signaling complex;phospholipase C inhibition	IPR002153;IPR002110;IPR013555;IPR005821;IPR000694	Transient receptor potential protein;Ankyrin;Transient receptor ion channel II;Ion transport;Proline-rich region		ortholog_one2one	ortholog_one2one	Ano:Ae:Dm
59.4.11	0.13	No sex bias	0.41	No sex bias	-0.05	No sex bias	-0.34	No sex bias	-1.74	Female biased	AGAP009896	AGAP009896-RA	AGAP009896-PA	ENSF00000000287		3R:44916416..44918606	1780	453			IPR001036;IPR013057	Acriflavin resistance protein;Amino acid transporter, transmembrane	PF03281	ortholog_one2many	ortholog_one2one	Ano:Ae:Dm
66.5.6	-0.21	No sex bias	0.52	No sex bias	-0.2	No sex bias	-0.41	No sex bias	-1.07	Female biased	AGAP012045	AGAP012045-RA	AGAP012045-PA	ENSF00000001824	RM62E	3L:36848679..36851829	2733	910	GO:0003676;GO:0005524;GO:0016787;GO:0000166;GO:0004386;GO:0008026	nucleotide binding;nucleic acid binding;helicase activity;ATP binding;ATP-dependent helicase activity;hydrolase activity	IPR000629;IPR011545;IPR001650;IPR014021;IPR014014;IPR014001	ATP-dependent helicase, DEAD-box;DEAD/DEAH box helicase, N-terminal;Helicase, C-terminal;Helicase superfamily 1 and 2 ATP-binding;DEAD-box RNA helicase Q motif;DEAD-like helicases, N-terminal		ortholog_one2one	ortholog_one2one	Ano:Ae:Dm
66.6.3	0.15	No sex bias	0.17	No sex bias	0.08	No sex bias	-0.22	No sex bias	-1.72	Female biased	AGAP001423	AGAP001423-RA	AGAP001423-PA	ENSF00000004193		2R:4746244..4748022	1779	592	GO:0006164;GO:0003937;GO:0004643	IMP cyclohydrolase activity;phosphoribosylaminoimidazolecarboxamide formyltransferase activity;purine nucleotide biosynthetic process	IPR011607;IPR013982	MGS-like;AICARFT/IMPCHase bienzyme, formylation region		ortholog_one2one	ortholog_one2one	Ano:Ae:Dm
62.8.6	-0.03	No sex bias	0.11	No sex bias	-0.49	No sex bias	-0.39	No sex bias	-2.83	Female biased	AGAP011948	AGAP011948-RA	AGAP011948-PA	ENSF00000000156		3L:35499481..35502693	1375	361	GO:0003824;GO:0044237;GO:0050662	catalytic activity;cellular metabolic process;coenzyme binding	IPR005913;IPR001509;IPR002225;IPR013120	dTDP-4-dehydrorhamnose reductase;NAD-dependent epimerase/dehydratase;3-beta hydroxysteroid dehydrogenase/isomerase;Male sterility C-terminal		ortholog_one2one	ortholog_one2one	Ano:Ae:Dm
1.7.4	-0.03	No sex bias	-0.12	No sex bias	-0.36	No sex bias	-0.34	No sex bias	-2.24	Female biased	AGAP002923	AGAP002923-RA	AGAP002923-PA	ENSF00000000716		2R:29629654..29631258	1398	465			IPR007955	Bystin	PF05444	ortholog_one2one	ortholog_one2one	Ano:Ae:Dm
108.4.8	0.24	No sex bias	-0.08	No sex bias	-0.27	No sex bias	-0.44	No sex bias	-1.66	Female biased	AGAP006941	AGAP006941-RA	AGAP006941-PA	ENSF00000000156		2L:40180268..40182471	2051	655	GO:0003676;GO:0005524;GO:0016787;GO:0004386;GO:0008026	nucleic acid binding;helicase activity;ATP binding;ATP-dependent helicase activity;hydrolase activity	IPR000629;IPR006935;IPR011545;IPR001650;IPR014021;IPR014001	ATP-dependent helicase, DEAD-box;Type III restriction enzyme, res subunit;DEAD/DEAH box helicase, N-terminal;Helicase, C-terminal;Helicase superfamily 1 and 2 ATP-binding;DEAD-like helicases, N-terminal	PF00335		ortholog_one2one	Ano:Dm
101.6.4	0.04	No sex bias	-0.1	No sex bias	-0.25	No sex bias	0.02	No sex bias	-0.91	Female biased	AGAP000452	AGAP000452-RA	AGAP000452-PA	ENSF00000011857		X:7900252..7901380	596	171					PF00232			Ano only
104.3.6	0.12	No sex bias	0.1	No sex bias	-0.39	No sex bias	-0.38	No sex bias	-1.87	Female biased	AGAP002667	AGAP002667-RA	AGAP002667-PA	ENSF00000004918		2R:25262223..25263912	1047	171	GO:0005509;GO:0005737	calcium ion binding;cytoplasm	IPR001983	Translationally controlled tumor protein	PF04739	ortholog_one2one	ortholog_one2one	Ano:Ae:Dm
15.2.11	0.12	No sex bias	-0.01	No sex bias	-0.14	No sex bias	-0.34	No sex bias	-1.27	Female biased	AGAP005187	AGAP005187-RA	AGAP005187-PA	ENSF00000001019		2L:12123831..12135054	8553	2850					PF01907		ortholog_one2one	Ano:Dm
19.7.7	0.09	No sex bias	0.02	No sex bias	-0.03	No sex bias	-0.34	No sex bias	-0.89	Female biased	AGAP008151	AGAP008151-RA	AGAP008151-PA	ENSF00000000635		3R:6212809..6238165	3270	1089	GO:0008270;GO:0046872;GO:0003677;GO:0005634;GO:0016740;GO:0006350;GO:0003899;GO:0016779	DNA binding;DNA-directed RNA polymerase activity;nucleus;transcription;zinc ion binding;transferase activity;nucleotidyltransferase activity;metal ion binding	IPR007121;IPR007644;IPR007642;IPR007645;IPR007646;IPR007120;IPR007641;IPR007647	RNA polymerase, beta subunit;RNA polymerase beta subunit;RNA polymerase Rpb2, domain 2;RNA polymerase Rpb2, domain 3;RNA polymerase Rpb2, domain 4;RNA polymerase Rpb2, domain 6;RNA polymerase Rpb2, domain 7;RNA polymerase Rpb2, domain 5			ortholog_one2one	Ano:Dm
17.3.12	-0.03	No sex bias	0.01	No sex bias	-0.23	No sex bias	-0.28	No sex bias	-1.14	Female biased	AGAP008658	AGAP008658-RA	AGAP008658-PA	ENSF00000000517		3R:14501352..14517906	1379	422					PF00702	ortholog_one2one	ortholog_one2one	Ano:Ae:Dm
17.1.5	0.13	No sex bias	-0.02	No sex bias	-0.02	No sex bias	-0.42	No sex bias	-1.61	Female biased	AGAP011661	AGAP011661-RA	AGAP011661-PA	ENSF00000004562		3L:31043003..31046325	2481	826	GO:0006118;GO:0016491	electron transport;oxidoreductase activity	IPR000759;IPR007526;IPR006076;IPR002937	Adrenodoxin reductase;SWIRM;FAD dependent oxidoreductase;Amine oxidase		ortholog_one2one	ortholog_one2one	Ano:Ae:Dm
27.2.3	0.18	No sex bias	-0.06	No sex bias	-0.1	No sex bias	-0.02	No sex bias	-1.62	Female biased	AGAP007786	AGAP007786-RA	AGAP007786-PA	ENSF00000000269		3R:838035..840304	1817	370	GO:0005739;GO:0008152;GO:0006099;GO:0016616;GO:0004449	isocitrate dehydrogenase (NAD+) activity;mitochondrion;tricarboxylic acid cycle;metabolic process;"oxidoreductase activity, acting on the CH-OH group of donors, NAD or NADP as acceptor"	IPR001804	Isocitrate/isopropylmalate dehydrogenase	PF04049;PF00515	ortholog_one2one	ortholog_one2one	Ano:Ae:Dm
28.2.5	0.27	No sex bias	-0.08	No sex bias	-0.08	No sex bias	-0.28	No sex bias	-2.03	Female biased	AGAP003517	AGAP003517-RA	AGAP003517-PA	ENSF00000000065		2R:39071095..39073138	1877	590	GO:0006412;GO:0005524;GO:0000166;GO:0004812;GO:0005737;GO:0016874;GO:0004826;GO:0006432	nucleotide binding;aminoacyl-tRNA ligase activity;phenylalanine-tRNA ligase activity;ATP binding;cytoplasm;translation;phenylalanyl-tRNA aminoacylation;ligase activity	IPR005146;IPR005147	B3/4;tRNA synthetase, B5	PF00595	ortholog_one2one	ortholog_one2one	Ano:Ae:Dm
64.1.6	0.01	No sex bias	0.25	No sex bias	-0.18	No sex bias	0	No sex bias	-0.81	Female biased	AGAP002348	AGAP002348-RA	AGAP002348-PA	ENSF00000000054		2R:20506909..20507688	780	259	GO:0003723;GO:0006396;GO:0000175	3'-5'-exoribonuclease activity;RNA binding;RNA processing	IPR001247	Exoribonuclease	PF00957		ortholog_one2one	Ano:Dm
27.5.6	0.2	No sex bias	0.2	No sex bias	-0.31	No sex bias	-0.68	No sex bias	-2.09	Female biased	AGAP007781	AGAP007781-RA	AGAP007781-PA	ENSF00000000784		3R:763333..768108	677	122	GO:0008190;GO:0045947;GO:0006950;GO:0006955;GO:0001558;GO:0006641;GO:0006979;GO:0042594;GO:0019731	regulation of cell growth;triacylglycerol metabolic process;response to stress;immune response;response to oxidative stress;eukaryotic initiation factor 4E binding;antibacterial humoral response;response to starvation;negative regulation of translational initiation	IPR008606	Eukaryotic translation initiation factor 4E bindin	PF00385;PF01393	ortholog_one2one	ortholog_one2one	Ano:Ae:Dm
104.3.12	-0.09	No sex bias	-0.03	No sex bias	-0.39	No sex bias	0.15	No sex bias	-2.52	Female biased	AGAP006385	AGAP006385-RA	AGAP006385-PA	ENSF00000000285		2L:31026669..31027451	783	260	GO:0006508;GO:0004252	serine-type endopeptidase activity;proteolysis	IPR001254;IPR001314	Peptidase S1 and S6, chymotrypsin/Hap;Peptidase S1A, chymotrypsin		ortholog_one2many	ortholog_one2one	Ano:Ae:Dm
100.3.4	0.19	No sex bias	-0.19	No sex bias	-0.22	No sex bias	-0.27	No sex bias	-1.07	Female biased	AGAP006249	AGAP006249-RA	AGAP006249-PA	ENSF00000000669		2L:28611340..28614271	2634	705	GO:0016020;GO:0006810	transport;membrane	IPR004841	Amino acid permease-associated region		ortholog_one2one	ortholog_one2one	Ano:Ae:Dm
104.5.9	-0.05	No sex bias	-0.12	No sex bias	-0.26	No sex bias	-0.24	No sex bias	-2.64	Female biased	AGAP005375	AGAP005375-RA	AGAP005375-PA	ENSF00000004109		2L:14724450..14726177	1652	510	GO:0005515	protein binding	IPR007064	NMD3		ortholog_one2one	ortholog_one2one	Ano:Ae:Dm
109.1.5	-0.06	No sex bias	0.18	No sex bias	-0.19	No sex bias	-0.34	No sex bias	-1.02	Female biased	AGAP002283	AGAP002283-RA	AGAP002283-PA	ENSF00000001786		2R:18573001..18574366	1238	347			IPR013919	Peroxisome membrane protein, Pex16	PF01398	ortholog_one2one	ortholog_one2one	Ano:Ae:Dm
110.3.8	0.14	No sex bias	-0.29	No sex bias	-0.17	No sex bias	-0.21	No sex bias	-1.16	Female biased	AGAP002533	AGAP002533-RA	AGAP002533-PA	ENSF00000000755		2R:22447068..22448249	808	222	GO:0008270;GO:0046872;GO:0005515	protein binding;zinc ion binding;metal ion binding	IPR001841	Zinc finger, RING-type	PF01196	ortholog_one2one	ortholog_one2one	Ano:Ae:Dm
106.2.10	0.13	No sex bias	-0.12	No sex bias	-0.14	No sex bias	-0.13	No sex bias	-1.19	Female biased	AGAP002521	AGAP002521-RA	AGAP002521-PA	ENSF00000000003		2R:22322260..22323395	994	263	GO:0008152;GO:0016491	metabolic process;oxidoreductase activity	IPR002198;IPR002347;IPR003560;IPR002424;IPR013968	Short-chain dehydrogenase/reductase SDR;Glucose/ribitol dehydrogenase;2,3-dihydro-2,3-dihydroxybenzoate dehydrogenase;Insect alcohol dehydrogenase family;KR	PF00008;PF02210;PF00054	ortholog_one2one		Ano:Ae
32.4.4	0.1	No sex bias	0.01	No sex bias	0.07	No sex bias	-0.14	No sex bias	-1.51	Female biased	AGAP002935	AGAP002935-RA	AGAP002935-PA	ENSF00000000225		2R:29839388..29840621	1056	287	GO:0048102;GO:0035071	salivary gland cell autophagic cell death;autophagic cell death	IPR000555	Mov34/MPN/PAD-1		ortholog_one2one	ortholog_one2one	Ano:Ae:Dm
59.8.12	-0.29	No sex bias	0.5	No sex bias	-0.26	No sex bias	-0.01	No sex bias	-1.17	Female biased	AGAP009879	AGAP009879-RA	AGAP009879-PA	ENSF00000000227		3R:44722312..44724555	698	131	GO:0005515;GO:0042302	protein binding;structural constituent of cuticle	IPR000618	Insect cuticle protein		ortholog_one2many	ortholog_one2one	Ano:Ae:Dm
111.3.10	0.25	No sex bias	-0.04	No sex bias	-0.25	No sex bias	-0.3	No sex bias	-0.82	Female biased	AGAP002778	AGAP002778-RA	AGAP002778-PA	ENSF00000000479		2R:27047795..27049627	1757	575					PF00271;PF04408;PF07717	ortholog_one2one	ortholog_one2one	Ano:Ae:Dm
110.4.11	0.17	No sex bias	0.17	No sex bias	-0.28	No sex bias	-0.04	No sex bias	-1.13	Female biased	AGAP008227	AGAP008227-RA	AGAP008227-PA	ENSF00000000219		3R:7167596..7172527	2746	816	GO:0003824;GO:0008152;GO:0005992	catalytic activity;trehalose biosynthetic process;metabolic process	IPR001830;IPR003337	Glycosyl transferase, family 20;Trehalose-phosphatase	PF05761	ortholog_one2one	ortholog_one2one	Ano:Ae:Dm
108.7.5	-0.05	No sex bias	0.26	No sex bias	-0.19	No sex bias	0.08	No sex bias	-0.88	Female biased	AGAP005633	AGAP005633-RA	AGAP005633-PA	ENSF00000000273		2L:18037371..18044208	3186	1061			IPR006162	Phosphopantetheine attachment site	PF02732	ortholog_one2many	ortholog_one2one	Ano:Ae:Dm
15.6.8	0.25	No sex bias	-0.16	No sex bias	-0.17	No sex bias	-0.34	No sex bias	-1.71	Female biased	AGAP004519	AGAP004519-RA	AGAP004519-PA	ENSF00000000225		2R:57327659..57329785	1299	322	GO:0016020;GO:0006812;GO:0008324	cation transport;cation transmembrane transporter activity;membrane	IPR004686	Tricarboxylate/iron carrier	PF00887		ortholog_one2one	Ano:Dm
104.3.1	0.12	No sex bias	-0.02	No sex bias	-0.04	No sex bias	-0.26	No sex bias	-1.98	Female biased	AGAP005320	AGAP005320-RA	AGAP005320-PA	ENSF00000002000		2L:14033559..14035128	1495	460			IPR001680	WD-40 repeat		ortholog_one2one	ortholog_one2one	Ano:Ae:Dm
102.7.2	-0.63	No sex bias	0.45	No sex bias	-0.26	No sex bias	-0.07	No sex bias	-1.52	Female biased	AGAP006678	AGAP006678-RA	AGAP006678-PA	ENSF00000000385		2L:36659371..36664972	4940	1500	GO:0008360;GO:0005634;GO:0009408;GO:0007015;GO:0007049;GO:0005703;GO:0003711;GO:0005700	transcription elongation regulator activity;nucleus;polytene chromosome;polytene chromosome puff;actin filament organization;cell cycle;regulation of cell shape;response to heat	IPR006671;IPR000354;IPR006670	Cyclin, N-terminal;Involucrin repeat;Cyclin	PF00163;PF01479	ortholog_one2one	ortholog_one2one	Ano:Ae:Dm
100.1.8	0.14	No sex bias	0.13	No sex bias	-0.15	No sex bias	-0.01	No sex bias	-0.91	Female biased	AGAP010539	AGAP010539-RA	AGAP010539-PA	ENSF00000000248		3L:5823672..5827583	2944	841			IPR000008;IPR000694;IPR006608	C2 calcium-dependent membrane targeting;Proline-rich region;Protein of unknown function DM14	PF00135	ortholog_one2one	ortholog_one2one	Ano:Ae:Dm
40.7.9	0.15	No sex bias	0.01	No sex bias	-0.07	No sex bias	-0.16	No sex bias	-0.89	Female biased	AGAP002554	AGAP002554-RA	AGAP002554-PA	ENSF00000000344	PASHA	2R:22780763..22786110	1947	648	GO:0005622;GO:0003723;GO:0003725;GO:0031053	RNA binding;double-stranded RNA binding;intracellular;primary microRNA processing	IPR001159;IPR001202	Double-stranded RNA binding;WW/Rsp5/WWP	PF02221	ortholog_one2one	ortholog_one2one	Ano:Ae:Dm
33.7.2	0.02	No sex bias	0.47	No sex bias	0.01	No sex bias	-0.11	No sex bias	-2.5	Female biased	AGAP004054	AGAP004054-RA	AGAP004054-PA	ENSF00000000372		2R:49038742..49048402	1920	639	GO:0016787;GO:0004767;GO:0006685	sphingomyelin phosphodiesterase activity;sphingomyelin catabolic process;hydrolase activity	IPR004843;IPR008139	Metallophosphoesterase;Saposin B	PF04130	ortholog_one2many	ortholog_many2many	Ano:Ae:Dm
33.6.5	0.38	No sex bias	0.15	No sex bias	0.04	No sex bias	-0.49	No sex bias	-2.21	Female biased	AGAP007112	AGAP007112-RA	AGAP007112-PA	ENSF00000000480		2L:42955322..42957554	2101	643	GO:0005622;GO:0008283;GO:0005730	intracellular;nucleolus;cell proliferation	IPR010613;IPR001357	Pescadillo, N-terminal;BRCT	PF00595	ortholog_one2one	ortholog_one2one	Ano:Ae:Dm
103.6.4	0.28	No sex bias	0	No sex bias	-0.23	No sex bias			-1.61	Female biased	AGAP009615	AGAP009615-RA	AGAP009615-PA	ENSF00000000234		3R:37009776..37012169	2337	778			IPR001680;IPR013934	WD-40 repeat;PWP2 complex, Utp13 specific WD40 associated		ortholog_one2one	ortholog_one2one	Ano:Ae:Dm
43.8.12	0.18	No sex bias	0.24	No sex bias	-0.18	No sex bias			-1.03	Female biased	AGAP010969	AGAP010969-RA	AGAP010969-PA	ENSF00000002081		3L:14047820..14062527	3515	1098			IPR003962;IPR002282;IPR013098;IPR013151;IPR013106;IPR003961;IPR000694;IPR007110;IPR003599;IPR003598;IPR003596	Fibronectin, type III subdomain;Platelet-activating factor receptor;Immunoglobulin I-set;Immunoglobulin;Immunoglobulin V-set;Fibronectin, type III;Proline-rich region;Immunoglobulin-like;Immunoglobulin subtype;Immunoglobulin subtype 2;Immunoglobulin V-set, subgroup	PF00535;PF00652	ortholog_one2one	ortholog_one2many	Ano:Ae:Dm
113.4.12	-0.09	No sex bias	0.03	No sex bias	-0.11	No sex bias			-1.84	Female biased	AGAP009966	AGAP009966-RA	AGAP009966-PA	ENSF00000000248		3R:46876221..46877163	867	288	GO:0006508;GO:0004252	serine-type endopeptidase activity;proteolysis	IPR001254;IPR001314	Peptidase S1 and S6, chymotrypsin/Hap;Peptidase S1A, chymotrypsin	PF04057;PF01336;PF08646	ortholog_one2one	ortholog_many2many	Ano:Ae:Dm
46.3.12	-0.06	No sex bias	0.11	No sex bias	-0.65	No sex bias			-1.4	Female biased	AGAP008783	AGAP008783-RA	AGAP008783-PA	ENSF00000000158		3R:17809578..17810630	1053	350	GO:0016787;GO:0046872;GO:0030145;GO:0004053;GO:0006527;GO:0016813	arginase activity;arginine catabolic process;hydrolase activity;"hydrolase activity, acting on carbon-nitrogen (but not peptide) bonds, in linear amidines";manganese ion binding;metal ion binding	IPR006035;IPR005924	Ureohydrolase;Arginase	PF00379	ortholog_one2one	ortholog_one2one	Ano:Ae:Dm
84.5.3	-0.33	No sex bias	0.12	No sex bias					-3.45	Female biased	AGAP008290	AGAP008290-RA	AGAP008290-PA	ENSF00000001139		3R:8624626..8625447	822	273	GO:0006508;GO:0007586;GO:0008233;GO:0016787;GO:0004252;GO:0004295	serine-type endopeptidase activity;trypsin activity;proteolysis;digestion;peptidase activity;hydrolase activity	IPR001254;IPR001314;IPR001316	Peptidase S1 and S6, chymotrypsin/Hap;Peptidase S1A, chymotrypsin;Peptidase S1E, alpha-lytic endopeptidase		ortholog_one2many	ortholog_many2many	Ano:Ae:Dm
84.2.8	-0.03	No sex bias	-0.02	No sex bias					-3.95	Female biased	AGAP008291	AGAP008291-RA	AGAP008291-PA	ENSF00000001139		3R:8625797..8626808	1012	274	GO:0006508;GO:0007586;GO:0008233;GO:0016787;GO:0004252;GO:0004295	serine-type endopeptidase activity;trypsin activity;proteolysis;digestion;peptidase activity;hydrolase activity	IPR001254;IPR001314	Peptidase S1 and S6, chymotrypsin/Hap;Peptidase S1A, chymotrypsin		ortholog_one2many	ortholog_many2many	Ano:Ae:Dm
19.7.12	-0.01	No sex bias	0.27	No sex bias	-0.11	No sex bias			-0.86	Female biased	AGAP005319	AGAP005319-RA	AGAP005319-PA	ENSF00000000846		2L:14029963..14031822	1599	532			IPR005829;IPR011701	Sugar transporter superfamily;Major facilitator superfamily MFS_1		ortholog_one2one		Ano:Ae
13.6.10			0.21	No sex bias	-0.07	No sex bias	-0.06	No sex bias	-1.04	Female biased	AGAP010223	AGAP010223-RA	AGAP010223-PA	ENSF00000000541		3R:51184227..51186053	1500	499	GO:0007424	open tracheal system development	IPR001778;IPR000431;IPR000104	Pollen allergen Poa pIX/Phl pVI, C-terminal;5-Hydroxytryptamine 5B receptor;Antifreeze protein, type I	PF03006	ortholog_one2many	ortholog_one2one	Ano:Ae:Dm
113.4.11	-0.1	No sex bias	0.21	No sex bias	-0.39	No sex bias			-4.98	Female biased	AGAP009974	AGAP009974-RA	AGAP009974-PA	ENSF00000002557		3R:46978459..46979536	872	179							ortholog_one2many	Ano:Dm
1.7.12	-0.04	No sex bias	-0.01	No sex bias	-0.25	No sex bias			-1.09	Female biased	AGAP003591	AGAP003591-RA	AGAP003591-PA	ENSF00000000329		2R:40367592..40368899	1248	415	GO:0005515;GO:0005737;GO:0005634;GO:0000300	peripheral to membrane of membrane fraction;protein binding;nucleus;cytoplasm	IPR001611;IPR003591	Leucine-rich repeat;Leucine-rich repeat, typical subtype	PF00560	ortholog_one2one	ortholog_one2one	Ano:Ae:Dm
106.7.5	-0.01	No sex bias	0.28	No sex bias			-0.37	No sex bias	-0.84	Female biased	AGAP008931	AGAP008931-RA	AGAP008931-PA	ENSF00000000349		3R:21108387..21110390	1785	438	GO:0016021;GO:0006810;GO:0005215	transporter activity;transport;integral to membrane	IPR011701;IPR007114	Major facilitator superfamily MFS_1;Major facilitator superfamily	PF01423	ortholog_one2one	ortholog_one2many	Ano:Ae:Dm
68.3.5	0.02	No sex bias	0.03	No sex bias	-0.23	No sex bias			-3.08	Female biased	AGAP010387	AGAP010387-RA	AGAP010387-PA	ENSF00000000416		3L:2444111..2447808	1400	396	GO:0003824;GO:0008152;GO:0030170;GO:0008483	catalytic activity;metabolic process;transaminase activity;pyridoxal phosphate binding	IPR000192;IPR002129	Aminotransferase, class V;Pyridoxal-dependent decarboxylase		ortholog_one2one		Ano:Ae
56.2.5	-0.01	No sex bias	0.29	No sex bias	-0.1	No sex bias			-1.25	Female biased	AGAP010282	AGAP010282-RA	AGAP010282-PA	ENSF00000004122		3R:52033775..52038414	2827	880	GO:0005524;GO:0003677;GO:0003684;GO:0006298;GO:0030983;GO:0043570	DNA binding;damaged DNA binding;ATP binding;mismatch repair;mismatched DNA binding;maintenance of DNA repeat elements	IPR000432;IPR007695;IPR007860;IPR007696;IPR007861	DNA mismatch repair protein MutS, C-terminal;DNA mismatch repair protein MutS, N-terminal;MutS II;MutS III;MutS IV		ortholog_one2one	ortholog_one2one	Ano:Ae:Dm
114.8.3			-0.09	No sex bias	-0.11	No sex bias	-0.18	No sex bias	-1.78	Female biased	AGAP008604	AGAP008604-RA	AGAP008604-PA	ENSF00000004027		3R:13509639..13512415	2447	703	GO:0006412;GO:0005524;GO:0000166;GO:0004812;GO:0006418;GO:0016874;GO:0004820;GO:0006426	nucleotide binding;aminoacyl-tRNA ligase activity;glycine-tRNA ligase activity;ATP binding;translation;tRNA aminoacylation for protein translation;glycyl-tRNA aminoacylation;ligase activity	IPR001917;IPR000738;IPR002315;IPR002316;IPR002314;IPR004154;IPR006195	Aminotransferase, class-II;WHEP-TRS;Glycyl-tRNA synthetase, alpha2 dimer;Prolyl-tRNA synthetase, class IIa;tRNA synthetase, class II (G, H, P and S);Anticodon-binding;Aminoacyl-transfer RNA synthetase, class II	PF00001	ortholog_one2one	ortholog_one2one	Ano:Ae:Dm
112.7.12			0.11	No sex bias	-0.3	No sex bias	-0.18	No sex bias	-2.45	Female biased	AGAP004944	AGAP004944-RA	AGAP004944-PA	ENSF00000000005		2L:6544141..6546511	2051	647	GO:0005524;GO:0000166;GO:0007269;GO:0007399;GO:0007411;GO:0016192;GO:0005811;GO:0016246;GO:0001700;GO:0007413	nucleotide binding;embryonic development via the syncytial blastoderm;ATP binding;lipid particle;neurotransmitter secretion;nervous system development;axon guidance;axonal fasciculation;vesicle-mediated transport;RNA interference	IPR013126;IPR001023	Heat shock protein 70;Heat shock protein Hsp70	PF02585		ortholog_one2one	Ano:Dm
105.5.12	-0.12	No sex bias					-0.57	No sex bias	-2.79	Female biased	AGAP006202	AGAP006202-RA	AGAP006202-PA	ENSF00000012632		2L:28228128..28228839	566	63								Ano only
111.5.7	0.04	No sex bias	0.28	No sex bias					-1.19	Female biased	AGAP002508	AGAP002508-RA	AGAP002508-PA	ENSF00000000927		2R:22123745..22127039	2973	990	GO:0008270;GO:0006508;GO:0008237;GO:0004179	membrane alanyl aminopeptidase activity;proteolysis;metallopeptidase activity;zinc ion binding	IPR006025;IPR014782	Peptidase M, neutral zinc metallopeptidases, zinc;Peptidase M1, membrane alanine aminopeptidase, N-	PF00134	ortholog_one2one	ortholog_one2many	Ano:Ae:Dm
16.4.1	0.21	No sex bias	0.01	No sex bias					-4.99	Female biased	AGAP006494	AGAP006494-RA	AGAP006494-PA	ENSF00000003937		2L:33001657..33002515	859	91					PF01411;PF07973;PF02272			Ano only
74.4.3	0.23	No sex bias	0.19	No sex bias					-1.72	Female biased	AGAP010699	AGAP010699-RA	AGAP010699-PA	ENSF00000000054		3L:8718655..8720681	1860	595	GO:0003676;GO:0005524;GO:0003677;GO:0004386	nucleic acid binding;DNA binding;helicase activity;ATP binding	IPR006935;IPR000330;IPR001650;IPR014021;IPR014001	Type III restriction enzyme, res subunit;SNF2-related;Helicase, C-terminal;Helicase superfamily 1 and 2 ATP-binding;DEAD-like helicases, N-terminal		ortholog_one2one		Ano:Ae
80.4.2	-0.16	No sex bias	0.43	No sex bias					-0.87	Female biased	AGAP006149	AGAP006149-RA	AGAP006149-PA	ENSF00000012618		2L:27173062..27174209	900	138			IPR003072	Orphan nuclear receptor, NOR1 type				Ano only
27.2.2	-0.21	No sex bias	0.19	No sex bias					-7.14	Female biased	AGAP005195	AGAP005195-RA	AGAP005195-PA	ENSF00000000927		2L:12171394..12172468	867	250	GO:0006508;GO:0004252	serine-type endopeptidase activity;proteolysis	IPR001254;IPR001314	Peptidase S1 and S6, chymotrypsin/Hap;Peptidase S1A, chymotrypsin	PF00515		ortholog_many2many	Ano:Dm
90.4.1	0.26	No sex bias					-0.17	No sex bias	-2.4	Female biased	AGAP000610	AGAP000610-RA	AGAP000610-PA	ENSF00000003937		X:11077327..11078565	1239	412								Ano only
68.6.7	0.05	No sex bias	0.14	No sex bias					-2.14	Female biased	AGAP007300	AGAP007300-RA	AGAP007300-PA	ENSF00000000499		2L:45096638..45098959	1958	571	GO:0008152	metabolic process	IPR001952	Alkaline phosphatase		ortholog_one2one	ortholog_one2one	Ano:Ae:Dm
59.8.8	-0.05	No sex bias	0.46	No sex bias					-1.33	Female biased	AGAP009871	AGAP009871-RA	AGAP009871-PA	ENSF00000004649		3R:44606879..44609038	746	134	GO:0005515;GO:0042302	protein binding;structural constituent of cuticle	IPR000618	Insect cuticle protein		ortholog_one2one	ortholog_one2one	Ano:Ae:Dm
26.2.3	-0.23	No sex bias	0.48	No sex bias					-4.76	Female biased	AGAP007959	AGAP007959-RA	AGAP007959-PA	ENSF00000012899		3R:3317913..3318990	1003	220					PF01435			Ano only
59.6.11	0.13	No sex bias	0.07	No sex bias	-0.22	No sex bias			-1.3	Female biased	AGAP003214	AGAP003214-RA	AGAP003214-PA	ENSF00000000413		2R:33994896..33995700	731	224					PF07679;PF07686;PF00047	ortholog_one2one	ortholog_one2one	Ano:Ae:Dm
49.5.9	-0.05	No sex bias	0.09	No sex bias					-1.72	Female biased	AGAP006827	AGAP006827-RA	AGAP006827-PA	ENSF00000012714		2L:39037404..39038416	787	248					PF00651			Ano only
60.2.8	-0.09	No sex bias	0.22	No sex bias					-1.09	Female biased	AGAP009884	AGAP009884-RA	AGAP009884-PA	ENSF00000013205		3R:44741483..44742293	590	169								Ano only
27.7.10	0.05	No sex bias	-0.04	No sex bias	-0.4	No sex bias			-1.78	Female biased	AGAP008096	AGAP008096-RA	AGAP008096-PA	ENSF00000000372		3R:5636563..5638431	1743	580	GO:0016787;GO:0004767;GO:0006685	sphingomyelin phosphodiesterase activity;sphingomyelin catabolic process;hydrolase activity	IPR004843;IPR008139	Metallophosphoesterase;Saposin B	PF01394;PF09268;PF00637	ortholog_one2many	ortholog_many2many	Ano:Ae:Dm
[truncated: 651 more rows]

## Sheet: Early dev. biased clusters
Cluster E1 [14 genes]
[truncated: 62 more rows]
