# Supplementary material for: Transcription Regulation of Sex-Biased Genes during Ontogeny in the Malaria Vector Anopheles gambiae
Source: PLoS One. 2011 Jun 30;6(6):e21572. doi: 10.1371/journal.pone.0021572 (PMC3128074; doi:10.1371/journal.pone.0021572)
Supplement: Table S5 — List of male-biased genes tested for tissue specific RT-PCR (91 genes). (XLS) [file pone.0021572.s013.xls]

## Sheet: Sheet1
Table S5
List of male-biased genes tested for tissue specific RT-PCR (91 genes)
	Outcome of gene specific RT-PCR analysis*
Gene ID	Testes	Male Carcass	Ovaries	Female Carcass	InterPro Domain Description
AGAP000891	-	+			Synaptojanin, N-terminal
AGAP001112	+	+			**
AGAP001165	+	-	-	-	Zinc finger, C2H2-type
AGAP001388	+	-	-	-	DM DNA-binding; DMRTA motif
AGAP001416	+	-	-	-	Calcium-binding EF-hand; Recoverin
AGAP001445	-	-			Endoglin/CD105 antigen
AGAP001620	-	-
AGAP001735	+	-	-	-	RIB43A
AGAP002033	-	-			Actin-binding, actinin-type; ATP: guanido phosphotransferase
AGAP002127	+	+			Actin/actin-like
AGAP002365	+	+
AGAP002515	+	-	+	-	Protein kinase; Serine/threonine protein kinase, active site; Tyrosine protein kinase
AGAP002804	+	-	-	-	MD-2-related lipid-recognition
AGAP002850	+	+			MD-2-related lipid-recognition
AGAP003022	+	-	-	-
AGAP003152	+	+			Ankyrin
AGAP003227	+	-	+	-	Nucleoside diphosphate kinase
AGAP003295	+	-	+	-	Deoxyribonuclease II
AGAP003420	-	-
AGAP003577	-	-			Ras GTPase;Miro-like;Ras
AGAP003747	+	-	-	-
AGAP003805	-	-			Protein of unknown function DUF1126
AGAP003895	+	-	-	-	Kelch motif; BTB/POZ;BTB/Kelch-associated; Kelch repeat; Kelch;BTB
AGAP004085	+	+
AGAP004163	+	+			Glutathione S-transferase, N-terminal; Glutathione S-transferase, C-terminal
AGAP004219	+	+
AGAP004610	+	+			GTP-binding signal recognition particle SRP54, GTPase; Chaperonin clpA/B;GTP-binding
AGAP004621	+	-	-	-
AGAP004640	+	+			Zinc finger, RING-type
AGAP004683	+	+			Steroid hormone receptor; Cyclin-like F-box; Leucine-rich repeat
AGAP004689	+	+			Plexin
AGAP004692	+	+			Ras GTPase-activating protein; C2 calcium-dependent membrane targeting; Pleckstrin-like
AGAP004701	-	+			C2 calcium-dependent membrane targeting; PDZ/DHR/GLGF;DH
AGAP004704	+	+			Zinc finger, PHD-type;Zinc finger, CXXC-type
AGAP004754	+	+			Caspase, p20 subunit; Peptidase C14, caspase catalytic; Peptidase C14, caspase non-catalytic
AGAP004806	+	+			Galectin, galactose-binding lectin
AGAP004833	+	+			Serine/threonine protein kinase, active site; Protein kinase
AGAP004862	-	-			Synaptotagmin;C2 calcium-dependent membrane targeting
AGAP004873	-	+			Phosphopantetheine attachment site; Actin-binding FH2; Proline-rich region
AGAP004914	+	-	-	-	Protein kinase; Tubulin; Beta tubulin; Epsilon tubulin; Delta tubulin; Alpha tubulin
AGAP005040	-	-
AGAP005058	-	-			Peptidase S54, rhomboid; Calcium-binding EF-hand
AGAP005179	+	-	-	-	Tctex-1
AGAP005412	+	+			DC-STAMP-like
AGAP005748	-	-			Zinc finger, C2H2-type;BTB/POZ; Proline-rich region;BTB
AGAP005829	+	-	+	-	Calponin-like actin-binding
AGAP005850	+	-	-	-
AGAP006177	+	+
AGAP006449	+	-	+	-
AGAP006473	-	-			UBX; Ubiquitin
AGAP006690	-	-			BTB/POZ;BTB/Kelch-associated; Coagulation factor 5/8 type, C-terminal; BTB
AGAP006706	+	-	-	-
AGAP006887	+	+			Dynein light chain, type 1
AGAP007069	+	+
AGAP007334	+	+			Tektin
AGAP007593	+	+			NAD-dependent glycerol-3-phosphate dehydrogenase; TrkA potassium uptake protein
AGAP007618	+	+			Ovarian carcinoma immunoreactive antigen
AGAP007678	-	-
AGAP007815	+	+			Kinesin, motor region
AGAP007849	+	+			EGF-like region; EGF-like, laminin; Laminin II; Laminin G, subdomain 1
AGAP007899	+	+
AGAP007904	+	-	-	-	Peptidase M17, leucyl aminopeptidase, C-terminal
AGAP007942	+	+			Synaptotagmin; C2 calcium-dependent membrane targeting
AGAP007950	+	+
AGAP008186	+	-	-	-	Tropomyosin
AGAP008275	+	+			Tektin
AGAP008338	+	+			Protein of unknown function UPF0193
AGAP008341	+	-	-	-	Serine/threonine protein kinase, active site; Tyrosine protein kinase; Forkhead-associated
AGAP008689	+	+			WD-40 repeat
AGAP008765	+	-	-	-	Protein kinase; Serine/threonine protein kinase, active site; Tyrosine protein kinase
AGAP008850	+	-	-	-	Cytochrome c oxidase, subunit VIa
AGAP008870	+	+
AGAP008976	+	-	-	-	Cyclic nucleotide-binding; cAMP/cGMP-dependent protein kinase
AGAP009026	+	-	-	-
AGAP009084	+	-	-	-
AGAP009104	+	+			Lipase, active site; Lipase;Lipase, N-terminal
AGAP009129	+	+			Tropomyosin
AGAP010031	+	-	-	-	Tektin
AGAP010199	+	-	-	-	MORN motif
AGAP010307	+	+			Pleckstrin-like;Zinc finger, FYVE-type
AGAP010330	+	+
AGAP010488	+	+			UbiE/COQ5 methyltransferase; Methyltransferase type 11
AGAP010930	-	-			Lipase
AGAP011032	-	-
AGAP011102	+	-	-	-
AGAP011270	+	+			Zinc finger, MYND-type
AGAP011539	-	-			WD-40 repeat
AGAP011753	+	+			Zinc finger, C2H2-type
AGAP012224	+	+			Interferon-related developmental regulator
AGAP012433	+	+			Voltage-dependent potassium channel; Na+ channel;Ion transport
AGAP012739	+	+
* Only genes that showed the expected amplification product in the testis but not in the carcass were analyzed in the female tissues
** Empty space indicates that no InterPro domain match was found for that particular sequence
