# Supplementary material for: Transcription Regulation of Sex-Biased Genes during Ontogeny in the Malaria Vector Anopheles gambiae
Source: PLoS One. 2011 Jun 30;6(6):e21572. doi: 10.1371/journal.pone.0021572 (PMC3128074; doi:10.1371/journal.pone.0021572)
Supplement: Table S6 — List of female-biased genes tested for tissue specific RT-PCR (76 genes). (XLS) [file pone.0021572.s014.xls]

## Sheet: Sheet1
Table S6
List of female-biased genes tested for tissue specific RT-PCR (76 genes)
	Outcome of gene specific RT-PCR analysis*
Gene ID	Testes	Male Carcass	Ovaries	Female Carcass	InterPro domain description
AGAP000028			-	-	Protein kinase; Calcium/calmodulin dependent protein kinase II, association-domain
AGAP000238			-	+	DAN
AGAP000399			+	+	Antifreeze protein, type I; Eggshell protein;RNA-binding region RNP-1 (RNA recognition motif)
AGAP000512			-	+	TEA/ATTS
AGAP001124			+	+	Glycine cleavage T protein (aminomethyl transferase); Glycine cleavage T-protein, C-terminal barrel
AGAP001182			-	+	Tissue factor
AGAP001198			-	+	Peptidase S1 and S6, chymotrypsin/Hap; Peptidase S1A, chymotrypsin
AGAP001345			-	-	Hemocyanin, copper-containing; Hemocyanin, N-terminal; Hemocyanin, C-terminal
AGAP001360			-	-	Zinc finger, RanBP2-type; Histone H5
AGAP001497			-	+	Calcium-binding EF-hand; Actin-binding, actinin-type; Calponin-like actin-binding; Spectrin repeat; EF-hand
AGAP001621			+	+	Predicted pyridoxal 5'-phosphate-dependent enzyme, YBL036C type; Alanine racemase, N-terminal
AGAP001657			-	-	Hemocyanin, copper-containing; Hemocyanin, N-terminal; Hemocyanin, C-terminal
AGAP002171			+	+	Histone H5; NOP5, N-terminal; NOSIC; Pre-mRNA processing ribonucleoprotein, binding region
AGAP002182			+	+	4Fe-4S ferredoxin, iron-sulfur binding; ABC transporter related; AAA+ ATPase, core
AGAP002390			+	+	Eggshell protein; RNA-binding region RNP-1 (RNA recognition motif)
AGAP002872			-	+	Lipase, active site; AB-hydrolase associated lipase region; Alpha/beta hydrolase fold-1
AGAP003087	-	-	+	-	**
AGAP003290			+	+
AGAP003541			-	+	Aldehyde dehydrogenase; Protein synthesis factor, GTP-binding; Translation elongation factor EFTu/EF1A
AGAP003545	-	-	+	-
AGAP003794			+	+	RNA-binding region RNP-1 (RNA recognition motif); NOPS
AGAP003839			-	-	Ankyrin
AGAP004078			+	+	DNA topoisomerase I, C-terminal; DNA topoisomerase I, DNA binding, eukaryotic-type
AGAP004175			+	+	Purine/pyrimidine phosphoribosyl transferase; Orotidine 5'-phosphate decarboxylase
AGAP004239			+	+	Serine/threonine protein kinase, active site; Protein kinase; POLO box duplicated region
AGAP004322			+	+	CPL; Pumilio/Puf RNA-binding
AGAP004395			+	+	Nucleoplasmin
AGAP004483			-	-	WD-40 repeat; Lethal(2) giant larvae protein; Lethal giant larvae homologue 2
AGAP004557			+	+	WD-40 repeat;Utp21 specific WD40-associated
AGAP005015			+	+	Eggshell protein; KH, type 1;KH, type 2
AGAP005125			-	-	Zinc finger, B-box; NHL repeat; NHL; B-box, C-terminal
AGAP005130			+	+	ATP-dependent helicase, DEAD-box; DEAD/DEAH box helicase, N-terminal; Helicase, C-terminal
AGAP005253			-	-	Zinc finger, MYND-type; SET
AGAP005582			+	+	Zinc finger, MYND-type; Programmed cell death protein 2, C-terminal
AGAP005733			+	+	Sterile alpha motif SAM
AGAP005763			-	-	Protein kinase; Tyrosine protein kinase, active site; Paxillin; Fibronectin, type III
AGAP005929			+	+	PfkB
AGAP006098	-	-	+	-	Zinc finger, Nanos
AGAP006160			+	+	Ovarian tumour, otubain
AGAP006202			-	-
AGAP006241	+	-	+	-	Innexin
AGAP006678			-	-	Cyclin, N-terminal; Involucrin repeat
AGAP006823			-	-
AGAP006989			-	-	Kinesin, motor region
AGAP007027			+	+	Ankyrin; Sterile alpha motif SAM
AGAP007406			+	+	Protein synthesis factor, GTP-binding; Translation elongation factor EFTu/EF1A, domain 2
AGAP007453			+	+	Hemopexin; Leucine-rich repeat; Steroidogenic acute regulatory protein; Leucine-rich repeat, typical subtype
AGAP007745			+	+
AGAP007767			+	+	Basic-leucine zipper (bZIP) transcription factor; Basic leucine zipper
AGAP007843			+	+	Membrane bound O-acyl transferase, MBOAT
AGAP008075			+	+	Zinc finger, CCHC-type
AGAP008215			-	+
AGAP008369			-	+	Lipid transport protein, N-terminal
AGAP008585			-	+	Protein kinase; Serine/threonine protein kinase, active site; Proteinase inhibitor I4, serpin;
AGAP008771			+	+	RNA polymerase, dimerisation; RNA polymerase, insert
AGAP008843			+	+	Major intrinsic protein
AGAP009272			+	+	Peptidase S1A, chymotrypsin
AGAP009336			-	-	RNA-binding region RNP-1 (RNA recognition motif)
AGAP009441			+	+	Protein synthesis factor, GTP-binding; Translation elongation factor EFTu/EF1A, domain 2
AGAP009447			+	+	S-adenosylmethionine synthetase
AGAP009921			+	+	Importin-beta, N-terminal;HEAT;Armadillo
AGAP010219	-	-	+	-	MCM;MCM protein 6;MCM protein 4
AGAP010313			+	+	Phosphatidylinositol 3- and 4-kinase, catalytic; UME; HEAT
AGAP010345			-	-	Ovarian tumour, otubain
AGAP010536			+	+	SANT, DNA-binding; Protein of unknown function UPF0120
AGAP010599			-	-	Calcium-binding EF-hand; Tetratricopeptide TPR 1;Tetratricopeptide TPR 2;Tetratricopeptide region
AGAP010700			+	+	SNF2-related;Helicase, C-terminal; HAND; SLIDE; Myb, DNA-binding
AGAP010975			-	+	Sodium/calcium exchanger protein; Sodium/calcium exchanger membrane region
AGAP011122			+	+	Glycoside hydrolase, family 5;ATP-NAD/AcoX kinase
AGAP011157			+	+	CS
AGAP011167			+	+	Hormone binding
AGAP011845			+	+	Histone H2A;Histone core
AGAP011884			+	+	Lupus La protein; RNA-binding region RNP-1 (RNA recognition motif)
AGAP011952			-	+	Caspase, p20 subunit; Peptidase C14, caspase precursor p45
AGAP011966			-	-	SNF2-related; Helicase, C-terminal ; Helicase superfamily 1 and 2 ATP-binding
AGAP012895			+	+	Histone H2A;Histone core ;Transcription factor CBF/NF-Y/archaeal histone
* Only genes that showed the expected amplification product in the ovaries but not in the carcass were analyzed in the male tissues
** Empty space indicates that no InterPro domain was found to match that particular sequence
