# Supplementary material for: Transcription Regulation of Sex-Biased Genes during Ontogeny in the Malaria Vector Anopheles gambiae
Source: PLoS One. 2011 Jun 30;6(6):e21572. doi: 10.1371/journal.pone.0021572 (PMC3128074; doi:10.1371/journal.pone.0021572)
Supplement: Table S12 — List of oligonucleotide primers utilized in the amplification experiments. (XLS) [file pone.0021572.s020.xls]

## Sheet: Sheet1
Table S12. List of oligonucleotide primers utilized in the amplification experiments
Gene ID	Direction	Primer Sequence
RT-PCR primers used to identify testis or ovaries specific transcripts
AGAP004621	Forward	5'-CAGGAGATGATCGAGGTGG -3'
	Reverse	5'-AAGTTCTTCCTGCTGCAGAC -3'
AGAP006241	Forward	5'-CTCGTGAACGTGATCTTTTCC -3'
	Reverse	5'-CGGCCCGACGAAGTGG -3'
AGAP007664	Forward	5'-CAAGTTTCGACGGAATGGGA -3'
	Reverse	5'-ATCGAGCGTATTGCTAGAATC -3'
AGAP006706	Forward	5'-GACAGTTTTGCGGTGGAAATC -3'
	Reverse	5'-ACGGTGAAGAACAGGAACAG -3'
AGAP008186	Forward	5'-GAGTTCCGCGTGCTGATC -3'
	Reverse	5'-GCGGATCGCTTCCACTTC -3'
AGAP010341	Forward	5'-GAATATCATAACCGAGCAAACAAT -3'
	Reverse	5'-TCCAAAATCACTCAGTTTTACGT -3'
AGAP003295	Forward	5'-ATGGAGCGTGGCCACAC -3'
	Reverse	5'-ATCCGATGAGCAGTCACTC -3'
AGAP004914	Forward	5'-GGCGGTACCGGCTCTG -3'
	Reverse	5'-CATCAGATTGTTAGTACTGAACAG -3'
AGAP005850	Forward	5'-GAAAACACCGAACTGGAGATAC -3'
	Reverse	5'-GTTCAGGCGCGTCTTCAC -3'
AGAP009084	Forward	5'-GGTCCCGGAGATATTGGAGA -3'
	Reverse	5'-CATTACCAGCGTAAGACGAA -3'
AGAP008850	Forward	5'-GGATACAAGTTTTGGAAGAAAATTAC -3'
	Reverse	5'-GTTCACTTCCGGGTTGTGAAA -3'
AGAP008976	Forward	5'-GGGTACATTATACCGGTGCTG -3'
	Reverse	5'-TATCATCTCCTCGTCGAAGTA -3'
AGAP007904	Forward	5'-AAGAAGGACCGCAAACCCA -3'
	Reverse	5'-GATCAGCCCAACCAGGTTAA -3'
AGAP003545	Forward	5'-GTCCTCTATTTCACTACCGTTC -3'				ov
	Reverse	5'-CGTGTACGGATGTCTTCTCT -3'
AGAP006622	Forward	5'-ATGACCGAATCCGAACAGTC -3'
	Reverse	5'-GTAAACGAACTCCTCATAGTTAAT -3'
AGAP001735	Forward	5'-CTGTTCGATCCGGACGGT -3'
	Reverse	5'-CTTGTACTGCGCGGTAATG -3'
AGAP010031	Forward	5'-CGCCGTACGGGACGTC -3'
	Reverse	5'-CAGCTTTTCACGAATTTCCTC -3'
AGAP001165	Forward	5'-GCGATTGGGAAGTACTTTGTT -3'
	Reverse	5'-TTCCGAGCAAACCCGACA -3'
AGAP010219	Forward	5'-CGTTCGGTTGAGGTGATTTT -3'				ov
	Reverse	5'-TTCTTGCGTAGTTTTAGCTACT -3'
AGAP010199	Forward	5'-CACTATGAAGGACCAAGAAACA -3'
	Reverse	5'-ATACTTCGACGCAATGTTAAAA -3'
AGAP011102	Forward	5'-CTTGGTCCCATACCGATGAC -3'
	Reverse	5'-CGCCGCTTTGTTCAATTCC -3'
AGAP008765	Forward	5'-CGCCGAACGTCCAAGGA -3'
	Reverse	5'-ACACCCCAGCGACCACAT -3'
AGAP006449	Forward	5'-CCTGGATCGGGCTGCC -3'
	Reverse	5'-GTCCTCCTCGAGCAAAAACT -3'
AGAP003227	Forward	5'-TCGTTTGGGCTGATAAAAGC -3'
	Reverse	5'-TGCTGAACGTGAGCAGTAAA -3'
AGAP005179	Forward	5'-CAAAACACGTTTCGGATGGA -3'
	Reverse	5'-CACGACGAAGAACGGTGG -3'
AGAP003747	Forward	5'-AGAAAGGAAAAGAAATGTTCAGAA -3'
	Reverse	5'-GGTGTCCTGTCGATCATCTG -3'
AGAP001388	Forward	5'-GTTGCACTAAAACGCCAACAA -3'
	Reverse	5'-GCTCAGCCGCACATCTTC -3'
AGAP002804	Forward	5'-GCCGTTACCTCGATGACTAC -3'
	Reverse	5'-AGTGACAACCTGAGCATCAAC -3'
AGAP003895	Forward	5'-GCCCCGATGCACTGCAA -3'
	Reverse	5'-CAGCATGTCGTCGATAACTT -3'
AGAP005829	Forward	5'-ACGCTGCTGTCCGAGTTT -3'
	Reverse	5'-GCCAGCAGCACCCATTTTC -3'
AGAP003022	Forward	5'-GAAGGATTGCGCTGGGAAA -3'
	Reverse	5'-CCGTCGCTGCGTACCC -3'
AGAP009026	Forward	5'-TCGCAAAACACTTCCCTGAC -3'
	Reverse	5'-GGCTTCGTTCGAGATTTTGA -3'
AGAP008341	Forward	5'-ATCACACATCGGGATTTAAAGC -3'
	Reverse	5'-CGCACTGGCTAGATTCATC -3'
AGAP003087	Forward	5'-CTAATCCATCTGTACACTAAAAGC -3'
	Reverse	5'-AGATAGCTGTACCGGTACAATA -3'
AGAP006098	Forward	5'-AAGATGGAGGTGACGAAACAG -3'
	Reverse	5'-ATCCAGCTCGCAGGTACTT -3'
Real-Time QRT-PCR primers used to quantify specific transcripts
AGAP006241	Forward	5'- GTTTGTAAGGCCGTTGCAGAGC -3'
	Reverse	5'- CAGCAGCAGGAACACCGTCAC -3'
AGAP001416	Forward	5'- CGGGTGTACGACATCCAGCG -3'
	Reverse	5'- GATCCTTCACCGCCTCATCGAC -3'
AGAP003087	Forward	5'- CTAATCCATCTGTACACTAAAAGC -3'
	Reverse	5'- AGATAGCTGTACCGGTACAATA -3'
AGAP006449	Forward	5'- CGAGATCGTGGATGATCTTG -3'
	Reverse	5'- TTATTTCCCATCTTCATTTGACC -3'
qRPL19	Forward	5'- CCAACTCGCGACAAAACATTC -3'
	Reverse	5'- ACCGGCTTCTTGATGATCAGA -3'
T7 Primers used for dsRNA production
AGAP006241	Forward	5'- TAATACGACTCACTATAGGGCTCGTGAACGTGATCTTTTCC -3'
	Reverse	5'- TAATACGACTCACTATAGGGCGGCCCGACGAAGTGG -3'
AGAP007664	Forward	5'- TAATACGACTCACTATAGGGCAAGTTTCGACGGAATGGGA -3'
	Reverse	5'- TAATACGACTCACTATAGGGATCGAGCGTATTGCTAGAATC -3'
AGAP010341	Forward	5'- TAATACGACTCACTATAGGGGAATATCATAACCGAGCAAACAAT -3'
	Reverse	5'- TAATACGACTCACTATAGGGTCCAAAATCACTCAGTTTTACGT -3'
AGAP008976	Forward	5'- TAATACGACTCACTATAGGGGGGTACATTATACCGGTGCTG -3'
	Reverse	5'- TAATACGACTCACTATAGGGTATCATCTCCTCGTCGAAGTA -3'
AGAP001165	Forward	5'- TAATACGACTCACTATAGGGGCGATTGGGAAGTACTTTGTT -3'
	Reverse	5'- TAATACGACTCACTATAGGGTTCCGAGCAAACCCGACA -3'
AGAP008765	Forward	5'- TAATACGACTCACTATAGGGCGCCGAACGTCCAAGGA -3'
	Reverse	5'- TAATACGACTCACTATAGGGACACCCCAGCGACCACAT -3'
AGAP006449	Forward	5'- TAATACGACTCACTATAGGGCCTGGATCGGGCTGCC -3'
	Reverse	5'- TAATACGACTCACTATAGGGGTCCTCCTCGAGCAAAAACT -3'
AGAP001388	Forward	5'- TAATACGACTCACTATAGGGGTTGCACTAAAACGCCAACAA -3'
	Reverse	5'- TAATACGACTCACTATAGGGGCTCAGCCGCACATCTTC -3'
AGAP008341	Forward	5'- TAATACGACTCACTATAGGGATCACACATCGGGATTTAAAGC -3'
	Reverse	5'- TAATACGACTCACTATAGGGCGCACTGGCTAGATTCATC -3'
LacZ	Forward	5'- TAATACGACTCACTATAGGGTCGCTGATTTGTGTAGTCGGTTT -3'
	Reverse	5'- TAATACGACTCACTATAGGGCAGACGCGAATTATTTTTGATGG -3'
DsRed	Forward	5'- TAATACGACTCACTATAGGGTACGAGGGCCACAACACCGTG -3'
	Reverse	5'- TAATACGACTCACTATAGGGCCATGTAGATGGACTTGAACTCCACC -3'
